# Supplementary material for: Atlas of amnion development during the first trimester of human pregnancy
Source: Nat Cell Biol. 2025 Jul 14;27(7):1175–85. doi: 10.1038/s41556-025-01696-9 (PMC12270915; doi:10.1038/s41556-025-01696-9)
Supplement: Supplementary file 3 — Supplementary Table 1. Marker genes of the ten Seurat clusters. Supplementary Table 2. Gene expression along pseudotime. Supplementary Table 3. Cell–cell interactions among amniotic cells. Supplementary Table 4. Differentially expressed gene modules. Supplementary Table 5. Antibodies and primers. [file 41556_2025_1696_MOESM3_ESM.xlsx]

## Sheet: Supplementary Table 1. Marker g
	p_val	avg_log2FC	pct.1	pct.2	p_val_adj	cluster	gene
MGP	0	0.93217	0.993	0.59	0	0	MGP
LGALS1	0	0.875373	0.996	0.585	0	0	LGALS1
IGFL2	0	0.774761	0.977	0.413	0	0	IGFL2
DLK1	0	0.773543	0.995	0.638	0	0	DLK1
VIM	0	0.751427	1	0.696	0	0	VIM
POSTN	0	0.749408	1	0.735	0	0	POSTN
TIMP1	0	0.690608	0.998	0.76	0	0	TIMP1
OLFML3	0	0.670518	0.994	0.706	0	0	OLFML3
RGS4	0	0.666532	0.969	0.393	0	0	RGS4
PDPN	0	0.661933	0.99	0.521	0	0	PDPN
CHN1	0	0.643012	0.993	0.524	0	0	CHN1
COL15A1	0	0.63689	0.993	0.52	0	0	COL15A1
FKBP11	0	0.631605	0.986	0.584	0	0	FKBP11
COPZ2	0	0.62335	0.976	0.431	0	0	COPZ2
CRABP1	0	0.614621	0.992	0.713	0	0	CRABP1
FST	0	0.611533	0.984	0.431	0	0	FST
SEZ6L2	0	0.595866	0.989	0.44	0	0	SEZ6L2
WNT5B	0	0.593213	0.989	0.451	0	0	WNT5B
FRZB	0	0.591858	0.953	0.383	0	0	FRZB
PLAT	0	0.59114	0.95	0.392	0	0	PLAT
TMEM98	0	0.578154	0.992	0.708	0	0	TMEM98
COL6A2	0	0.577093	0.998	0.621	0	0	COL6A2
A1BG	0	0.573873	0.953	0.353	0	0	A1BG
TNNT1	0	0.57142	0.968	0.408	0	0	TNNT1
LUM	0	0.56736	0.997	0.827	0	0	LUM
IFITM3	0	0.561055	0.999	0.928	0	0	IFITM3
RCN3	0	0.55818	0.969	0.446	0	0	RCN3
TSPO	0	0.55439	0.965	0.401	0	0	TSPO
COL9A3	0	0.548011	0.993	0.638	0	0	COL9A3
CLU	0	0.546771	0.987	0.688	0	0	CLU
NPW	0	0.539267	0.885	0.36	0	0	NPW
FKBP7	0	0.538484	0.966	0.46	0	0	FKBP7
PITX1	0	0.537441	0.97	0.388	0	0	PITX1
DCN	0	0.529486	1	0.952	0	0	DCN
CLEC11A	0	0.524058	0.97	0.499	0	0	CLEC11A
DKK1	0	0.517919	0.849	0.328	0	0	DKK1
DKK2	0	0.517788	0.924	0.385	0	0	DKK2
SLC16A3	0	0.517211	0.981	0.582	0	0	SLC16A3
FMOD	0	0.514465	0.965	0.439	0	0	FMOD
LGALS3BP	0	0.514349	0.991	0.642	0	0	LGALS3BP
PCOLCE	0	0.508051	0.996	0.877	0	0	PCOLCE
MYL9	0	0.506761	0.962	0.494	0	0	MYL9
COL6A1	0	0.499646	0.997	0.668	0	0	COL6A1
HAND2	0	0.499363	0.972	0.572	0	0	HAND2
IL6ST	0	0.499108	0.997	0.766	0	0	IL6ST
IFITM2	0	0.498859	0.982	0.704	0	0	IFITM2
CREB3L1	0	0.496284	0.975	0.515	0	0	CREB3L1
BST2	0	0.494695	0.837	0.326	0	0	BST2
IGFBP4	0	0.491023	0.945	0.4	0	0	IGFBP4
HAS2	0	0.488409	0.94	0.402	0	0	HAS2
HS3ST1	0	0.488383	0.915	0.42	0	0	HS3ST1
MFAP4	0	0.486721	0.831	0.326	0	0	MFAP4
PITX2	0	0.485921	0.982	0.446	0	0	PITX2
LMCD1	0	0.484665	0.981	0.64	0	0	LMCD1
FABP5	0	0.481858	0.961	0.569	0	0	FABP5
PLOD2	0	0.4777	0.988	0.589	0	0	PLOD2
AMIGO2	0	0.47103	0.915	0.394	0	0	AMIGO2
PLAC9	0	0.467286	0.893	0.341	0	0	PLAC9
PLP2	0	0.465866	0.976	0.607	0	0	PLP2
CAVIN3	0	0.459431	0.945	0.482	0	0	CAVIN3
EMP3	0	0.455362	0.997	0.786	0	0	EMP3
MSX1	0	0.449844	0.879	0.357	0	0	MSX1
NUCB2	0	0.442096	0.969	0.674	0	0	NUCB2
B2M	0	0.441858	0.998	0.896	0	0	B2M
MMP23B	0	0.440343	0.984	0.751	0	0	MMP23B
SELENOM	0	0.438872	0.975	0.695	0	0	SELENOM
SERPINE3	0	0.437906	0.835	0.311	0	0	SERPINE3
EFEMP2	0	0.437877	0.975	0.579	0	0	EFEMP2
GLIPR1	0	0.433152	0.843	0.373	0	0	GLIPR1
IFI27L2	0	0.429655	0.948	0.593	0	0	IFI27L2
SNAI2	0	0.429575	0.912	0.451	0	0	SNAI2
KDELR3	0	0.429462	0.9	0.382	0	0	KDELR3
RAMP2	0	0.426511	0.882	0.322	0	0	RAMP2
PPIC	0	0.423028	0.98	0.76	0	0	PPIC
FKBP10	0	0.420764	0.995	0.813	0	0	FKBP10
CDH11	0	0.420359	0.979	0.622	0	0	CDH11
SPON1	0	0.416832	0.945	0.409	0	0	SPON1
HLA-A	0	0.416294	0.927	0.456	0	0	HLA-A
SARAF	0	0.414849	0.993	0.887	0	0	SARAF
QPRT	0	0.41416	0.99	0.82	0	0	QPRT
ADAMTS9	0	0.411246	0.961	0.488	0	0	ADAMTS9
GPX8	0	0.40786	0.989	0.793	0	0	GPX8
THBD	0	0.406697	0.922	0.513	0	0	THBD
CRISPLD2	0	0.406591	0.975	0.559	0	0	CRISPLD2
PRDX4	0	0.403302	0.985	0.827	0	0	PRDX4
RGS3	0	0.402677	0.848	0.379	0	0	RGS3
EDIL3	0	0.398683	0.884	0.372	0	0	EDIL3
SRPX	0	0.393819	0.844	0.339	0	0	SRPX
LEPROTL1	0	0.390826	0.929	0.565	0	0	LEPROTL1
MRC2	0	0.388435	0.956	0.447	0	0	MRC2
ASPHD1	0	0.388142	0.857	0.332	0	0	ASPHD1
LMO3	0	0.385029	0.877	0.36	0	0	LMO3
HGF	0	0.384371	0.923	0.391	0	0	HGF
PEG10	0	0.380097	0.984	0.866	0	0	PEG10
ADAMTSL3	0	0.377352	0.867	0.374	0	0	ADAMTSL3
TXNIP	0	0.377149	0.842	0.402	0	0	TXNIP
SERPINH1	0	0.375579	0.997	0.897	0	0	SERPINH1
CCND2	0	0.375555	0.998	0.914	0	0	CCND2
PYCR1	0	0.370815	0.937	0.54	0	0	PYCR1
ESM1	0	0.369831	0.778	0.285	0	0	ESM1
NME4	0	0.368356	0.994	0.852	0	0	NME4
AKAP12	0	0.367965	0.906	0.487	0	0	AKAP12
RABAC1	0	0.367806	0.996	0.912	0	0	RABAC1
MYDGF	0	0.366446	0.984	0.803	0	0	MYDGF
CHGB	0	0.361254	0.741	0.309	0	0	CHGB
TSPAN7	0	0.359891	0.821	0.335	0	0	TSPAN7
SPON2	0	0.359817	0.709	0.268	0	0	SPON2
PRAF2	0	0.357422	0.906	0.501	0	0	PRAF2
SOCS3	0	0.355738	0.888	0.602	0	0	SOCS3
TMEM45A	0	0.355186	0.95	0.621	0	0	TMEM45A
CMTM6	0	0.353929	0.972	0.716	0	0	CMTM6
COL3A1	0	0.353775	1	0.995	0	0	COL3A1
ETFB	0	0.346189	0.979	0.815	0	0	ETFB
COL5A2	0	0.345585	0.998	0.922	0	0	COL5A2
RAB33A	0	0.345484	0.714	0.233	0	0	RAB33A
RFLNB	0	0.34517	0.783	0.327	0	0	RFLNB
COL8A2	0	0.343612	0.883	0.37	0	0	COL8A2
FXYD5	0	0.343593	0.948	0.648	0	0	FXYD5
TMEM88	0	0.342784	0.961	0.718	0	0	TMEM88
FSCN1	0	0.341531	0.945	0.473	0	0	FSCN1
KDELR2	0	0.341112	0.996	0.913	0	0	KDELR2
COL1A1	0	0.340669	1	0.994	0	0	COL1A1
OSTC	0	0.338081	0.996	0.932	0	0	OSTC
S100A6	0	0.337654	0.999	0.921	0	0	S100A6
LSAMP	0	0.337558	0.9	0.4	0	0	LSAMP
CKAP4	0	0.336675	0.99	0.848	0	0	CKAP4
C12orf57	0	0.336019	0.998	0.926	0	0	C12orf57
BLVRA	0	0.334393	0.838	0.33	0	0	BLVRA
FIBIN	0	0.333823	0.701	0.263	0	0	FIBIN
CRYAB	0	0.33166	0.751	0.297	0	0	CRYAB
JTB	0	0.330495	0.981	0.818	0	0	JTB
GPX7	0	0.329897	0.874	0.547	0	0	GPX7
LNPEP	0	0.328117	0.969	0.71	0	0	LNPEP
RSRP1	0	0.32781	0.979	0.868	0	0	RSRP1
GFRA2	0	0.327602	0.85	0.346	0	0	GFRA2
AEBP1	0	0.32705	0.976	0.683	0	0	AEBP1
EFNB2	0	0.324866	0.991	0.86	0	0	EFNB2
TIPRL	0	0.322167	0.931	0.659	0	0	TIPRL
GAP43	0	0.319106	0.773	0.315	0	0	GAP43
ACKR3	0	0.319016	0.826	0.549	0	0	ACKR3
GFPT2	0	0.318163	0.807	0.332	0	0	GFPT2
EIF4EBP1	0	0.317845	0.985	0.816	0	0	EIF4EBP1
SMIM3	0	0.315947	0.794	0.412	0	0	SMIM3
FAM114A1	0	0.315575	0.945	0.631	0	0	FAM114A1
SERPINF1	0	0.315239	0.631	0.232	0	0	SERPINF1
LAPTM4A	0	0.314714	0.987	0.834	0	0	LAPTM4A
P3H1	0	0.31413	0.915	0.54	0	0	P3H1
FKBP14	0	0.310243	0.91	0.56	0	0	FKBP14
EBPL	0	0.308067	0.933	0.664	0	0	EBPL
COLEC12	0	0.307563	0.896	0.403	0	0	COLEC12
SSR3	0	0.30755	0.987	0.874	0	0	SSR3
MRPL33	0	0.30585	0.987	0.889	0	0	MRPL33
TENT5C	0	0.305213	0.849	0.4	0	0	TENT5C
NAXE	0	0.3052	0.922	0.716	0	0	NAXE
TWIST1	0	0.305154	0.794	0.314	0	0	TWIST1
FBXO32	0	0.304436	0.725	0.313	0	0	FBXO32
SEC61G	0	0.30132	0.997	0.944	0	0	SEC61G
PON3	0	0.301249	0.626	0.22	0	0	PON3
MEG3	0	0.301179	0.99	0.895	0	0	MEG3
TRAPPC2L	0	0.299829	0.97	0.819	0	0	TRAPPC2L
COL1A2	0	0.299545	1	0.992	0	0	COL1A2
C5orf66-AS1	0	0.298131	0.712	0.252	0	0	C5orf66-AS1
GPRC5C	0	0.297712	0.92	0.629	0	0	GPRC5C
ANGPTL4	0	0.297683	0.68	0.261	0	0	ANGPTL4
FAH	0	0.297022	0.835	0.452	0	0	FAH
CIB1	0	0.295902	0.857	0.49	0	0	CIB1
RPL22L1	0	0.29153	0.98	0.853	0	0	RPL22L1
LMAN1	0	0.290993	0.992	0.91	0	0	LMAN1
TOMM7	0	0.290784	0.998	0.954	0	0	TOMM7
FAM177A1	0	0.290483	0.933	0.727	0	0	FAM177A1
SELENBP1	0	0.287753	0.705	0.277	0	0	SELENBP1
CHSY3	0	0.286625	0.78	0.32	0	0	CHSY3
APLP1	0	0.284897	0.763	0.328	0	0	APLP1
YIF1A	0	0.283053	0.946	0.726	0	0	YIF1A
DUSP23	0	0.281244	0.795	0.513	0	0	DUSP23
TMEM151A	0	0.279043	0.651	0.224	0	0	TMEM151A
DDR2	0	0.278114	0.818	0.371	0	0	DDR2
MEG8	0	0.277555	0.93	0.592	0	0	MEG8
KRT10	0	0.276958	0.983	0.847	0	0	KRT10
NDUFAB1	0	0.276102	0.987	0.885	0	0	NDUFAB1
LOXL1	0	0.275577	0.829	0.404	0	0	LOXL1
SNHG16	0	0.274773	0.987	0.867	0	0	SNHG16
GJA1	0	0.274316	0.73	0.299	0	0	GJA1
CEMIP	0	0.274093	0.784	0.369	0	0	CEMIP
CYB5R2	0	0.273837	0.866	0.547	0	0	CYB5R2
SSR2	0	0.273397	0.996	0.936	0	0	SSR2
TPK1	0	0.273291	0.766	0.328	0	0	TPK1
VKORC1	0	0.273003	0.972	0.805	0	0	VKORC1
P3H4	0	0.272115	0.923	0.621	0	0	P3H4
CXCL14	0	0.271199	0.615	0.271	0	0	CXCL14
APOC1	0	0.270556	0.713	0.294	0	0	APOC1
HSPB6	0	0.270317	0.742	0.404	0	0	HSPB6
CRYGD	0	0.269872	0.565	0.206	0	0	CRYGD
TGFB1I1	0	0.269182	0.73	0.285	0	0	TGFB1I1
P4HA2	0	0.268249	0.839	0.445	0	0	P4HA2
PRCD	0	0.267464	0.611	0.2	0	0	PRCD
LIX1	0	0.266855	0.708	0.296	0	0	LIX1
GATA6	0	0.265953	0.813	0.425	0	0	GATA6
PIGH	0	0.264031	0.75	0.373	0	0	PIGH
PPIB	0	0.263498	0.999	0.96	0	0	PPIB
FBLN1	0	0.262727	1	0.956	0	0	FBLN1
EMILIN1	0	0.261273	0.883	0.446	0	0	EMILIN1
RPS10	0	0.260828	0.988	0.932	0	0	RPS10
NOX4	0	0.26074	0.693	0.284	0	0	NOX4
ZFHX4	0	0.260447	0.906	0.576	0	0	ZFHX4
SPARC	0	0.260198	1	0.993	0	0	SPARC
PRSS35	0	0.259642	0.782	0.415	0	0	PRSS35
ITM2B	0	0.259211	0.994	0.936	0	0	ITM2B
MZT2B	0	0.259165	0.998	0.939	0	0	MZT2B
F10	0	0.258772	0.662	0.236	0	0	F10
AOPEP	0	0.258029	0.767	0.391	0	0	AOPEP
SCRG1	0	0.255661	0.671	0.309	0	0	SCRG1
CRB2	0	0.255319	0.803	0.352	0	0	CRB2
ETHE1	0	0.254946	0.843	0.536	0	0	ETHE1
MAN1A1	0	0.254496	0.985	0.854	0	0	MAN1A1
PLEK2	0	0.25446	0.647	0.25	0	0	PLEK2
RRBP1	0	0.252451	0.986	0.858	0	0	RRBP1
FTL	0	0.252235	0.999	0.994	0	0	FTL
RGS5	0	0.251133	0.639	0.277	0	0	RGS5
OST4	0	0.250898	0.997	0.948	0	0	OST4
CST3	0	0.25082	0.995	0.926	0	0	CST3
VAMP5	0	0.250651	0.682	0.288	0	0	VAMP5
CCDC85B	0	0.250447	0.818	0.452	0	0	CCDC85B
GLRX	0	0.250401	0.673	0.3	0	0	GLRX
PLTP	0	0.250141	0.65	0.285	0	0	PLTP
SULF1	5.69719e-307	0.283957	0.782	0.429	1.65258e-302	0	SULF1
SRM	1.16452e-291	0.262444	0.934	0.686	3.37791e-287	0	SRM
MAP1B	3.40426e-255	0.25217	0.956	0.663	9.87475e-251	0	MAP1B
NPY	0	1.40388	0.98	0.277	0	1	NPY
GABRP	0	1.37129	0.999	0.264	0	1	GABRP
SPINT2	0	1.29276	0.993	0.273	0	1	SPINT2
IGFBP2	0	1.2414	0.989	0.265	0	1	IGFBP2
VTCN1	0	1.22379	0.989	0.199	0	1	VTCN1
TPM1	0	1.21629	1	0.821	0	1	TPM1
FN1	0	1.21008	0.998	0.61	0	1	FN1
CTHRC1	0	1.19564	0.977	0.218	0	1	CTHRC1
IGFBP5	0	1.1601	0.981	0.62	0	1	IGFBP5
IRX1	0	1.15897	0.977	0.199	0	1	IRX1
IGFBP3	0	1.14466	0.958	0.262	0	1	IGFBP3
CLDN6	0	1.14238	0.983	0.165	0	1	CLDN6
CLIC3	0	1.10774	0.981	0.425	0	1	CLIC3
GPC3	0	1.09108	0.982	0.511	0	1	GPC3
TNC	0	1.07706	0.962	0.189	0	1	TNC
EPCAM	0	1.06495	0.978	0.178	0	1	EPCAM
CLDN4	0	1.02291	0.942	0.163	0	1	CLDN4
TACSTD2	0	0.998452	0.948	0.16	0	1	TACSTD2
CDH3	0	0.995318	0.978	0.339	0	1	CDH3
IGDCC3	0	0.96622	0.977	0.317	0	1	IGDCC3
SLC2A3	0	0.965613	0.999	0.794	0	1	SLC2A3
C19orf33	0	0.965034	0.97	0.383	0	1	C19orf33
C15orf48	0	0.963143	0.89	0.178	0	1	C15orf48
EGFR	0	0.93446	0.948	0.181	0	1	EGFR
CADM1	0	0.929268	0.987	0.617	0	1	CADM1
ERRFI1	0	0.924308	0.96	0.318	0	1	ERRFI1
SESN3	0	0.901208	0.958	0.313	0	1	SESN3
CST6	0	0.876801	0.892	0.148	0	1	CST6
EGLN3	0	0.875976	0.954	0.374	0	1	EGLN3
LINC02381	0	0.869844	0.969	0.563	0	1	LINC02381
EMP2	0	0.863222	0.987	0.65	0	1	EMP2
KRT18	0	0.858562	0.999	0.903	0	1	KRT18
PTGES	0	0.85831	0.967	0.434	0	1	PTGES
WNT6	0	0.855202	0.933	0.146	0	1	WNT6
SPINT1	0	0.854444	0.952	0.227	0	1	SPINT1
SFRP2	0	0.85353	0.845	0.166	0	1	SFRP2
LIMCH1	0	0.852028	0.948	0.172	0	1	LIMCH1
ANXA1	0	0.844091	0.983	0.652	0	1	ANXA1
CLDN15	0	0.84036	0.943	0.411	0	1	CLDN15
PLAC8	0	0.832208	0.844	0.174	0	1	PLAC8
RAB25	0	0.816816	0.928	0.148	0	1	RAB25
TSTD1	0	0.81174	0.966	0.548	0	1	TSTD1
CPE	0	0.80087	0.853	0.179	0	1	CPE
TFAP2A	0	0.799361	0.934	0.16	0	1	TFAP2A
FREM2	0	0.799079	0.914	0.158	0	1	FREM2
SLC2A1	0	0.79719	0.998	0.908	0	1	SLC2A1
NR2F2	0	0.793578	0.965	0.374	0	1	NR2F2
S100A16	0	0.790097	0.95	0.379	0	1	S100A16
COL12A1	0	0.778656	0.906	0.229	0	1	COL12A1
SCUBE3	0	0.778437	0.922	0.237	0	1	SCUBE3
ISYNA1	0	0.778252	0.948	0.548	0	1	ISYNA1
ELF3	0	0.777895	0.874	0.193	0	1	ELF3
VAMP8	0	0.772428	0.953	0.373	0	1	VAMP8
IRX2	0	0.772408	0.911	0.166	0	1	IRX2
EPAS1	0	0.770382	0.947	0.392	0	1	EPAS1
TFAP2B	0	0.764276	0.914	0.151	0	1	TFAP2B
LRRFIP1	0	0.755763	0.981	0.595	0	1	LRRFIP1
NDNF	0	0.75026	0.903	0.251	0	1	NDNF
PRTG	0	0.745495	0.922	0.317	0	1	PRTG
KANK4	0	0.735638	0.943	0.425	0	1	KANK4
SLN	0	0.733355	0.645	0.163	0	1	SLN
DMKN	0	0.732945	0.924	0.235	0	1	DMKN
MEST	0	0.728958	0.973	0.739	0	1	MEST
GATA3	0	0.725618	0.864	0.137	0	1	GATA3
PRSS8	0	0.724229	0.877	0.139	0	1	PRSS8
PERP	0	0.723238	0.958	0.559	0	1	PERP
AQP1	0	0.710987	0.96	0.831	0	1	AQP1
PDE4D	0	0.710383	0.916	0.275	0	1	PDE4D
AC110619.1	0	0.701517	0.813	0.117	0	1	AC110619.1
TIMP3	0	0.695241	0.796	0.161	0	1	TIMP3
ARID3A	0	0.69219	0.97	0.578	0	1	ARID3A
ANK3	0	0.691964	0.941	0.355	0	1	ANK3
ADAMTS6	0	0.682034	0.889	0.361	0	1	ADAMTS6
F11R	0	0.679219	0.884	0.163	0	1	F11R
MARCKSL1	0	0.674571	0.965	0.644	0	1	MARCKSL1
ITGB6	0	0.669379	0.834	0.123	0	1	ITGB6
ZFP36L2	0	0.668857	0.926	0.58	0	1	ZFP36L2
ATP2B1	0	0.666484	0.939	0.499	0	1	ATP2B1
CD74	0	0.66516	0.838	0.311	0	1	CD74
TINAGL1	0	0.664652	0.828	0.175	0	1	TINAGL1
TM7SF2	0	0.662504	0.863	0.19	0	1	TM7SF2
KRT8	0	0.659685	0.997	0.935	0	1	KRT8
TANC2	0	0.655155	0.885	0.256	0	1	TANC2
SVIL	0	0.651822	0.914	0.271	0	1	SVIL
ASAP1	0	0.649338	0.942	0.531	0	1	ASAP1
SPATS2L	0	0.648779	0.981	0.785	0	1	SPATS2L
PKP3	0	0.647342	0.889	0.229	0	1	PKP3
HEY1	0	0.645069	0.851	0.3	0	1	HEY1
STARD10	0	0.644338	0.891	0.287	0	1	STARD10
PHLDA1	0	0.643673	0.818	0.307	0	1	PHLDA1
CDH1	0	0.642329	0.908	0.348	0	1	CDH1
HIST3H2A	0	0.64225	0.835	0.219	0	1	HIST3H2A
MT1F	0	0.63895	0.815	0.18	0	1	MT1F
VIT	0	0.637784	0.816	0.135	0	1	VIT
BTG1	0	0.637509	0.979	0.813	0	1	BTG1
JUP	0	0.635465	0.904	0.336	0	1	JUP
TFAP2C	0	0.62085	0.79	0.128	0	1	TFAP2C
TMEM265	0	0.620076	0.814	0.148	0	1	TMEM265
LOXL2	0	0.618458	0.898	0.398	0	1	LOXL2
SLC4A4	0	0.618335	0.831	0.133	0	1	SLC4A4
CPVL	0	0.61525	0.858	0.322	0	1	CPVL
ZFP36L1	0	0.613731	0.99	0.841	0	1	ZFP36L1
BRINP1	0	0.609129	0.796	0.123	0	1	BRINP1
ADM	0	0.607602	0.654	0.157	0	1	ADM
C1QTNF4	0	0.606247	0.806	0.347	0	1	C1QTNF4
KCNMA1	0	0.602683	0.978	0.732	0	1	KCNMA1
ITGB5	0	0.601978	0.854	0.267	0	1	ITGB5
MUC16	0	0.599492	0.495	0.072	0	1	MUC16
PDLIM1	0	0.596393	0.928	0.594	0	1	PDLIM1
XAGE2	0	0.596271	0.58	0.1	0	1	XAGE2
SMS	0	0.591738	0.977	0.782	0	1	SMS
UBASH3B	0	0.591495	0.798	0.128	0	1	UBASH3B
ID4	0	0.588598	0.818	0.404	0	1	ID4
NPPB	0	0.586427	0.591	0.106	0	1	NPPB
HMGA2	0	0.586158	0.903	0.404	0	1	HMGA2
COX4I2	0	0.583634	0.744	0.196	0	1	COX4I2
SFRP1	0	0.582125	0.854	0.545	0	1	SFRP1
PRSS23	0	0.581745	0.718	0.139	0	1	PRSS23
FBN1	0	0.579818	0.902	0.522	0	1	FBN1
C5orf38	0	0.57807	0.799	0.124	0	1	C5orf38
SEMA3A	0	0.577857	0.803	0.127	0	1	SEMA3A
CITED2	0	0.576586	0.912	0.736	0	1	CITED2
SLC35F2	0	0.576293	0.811	0.141	0	1	SLC35F2
CD9	0	0.574758	0.91	0.555	0	1	CD9
KCTD1	0	0.573229	0.827	0.169	0	1	KCTD1
EZR	0	0.572377	0.994	0.88	0	1	EZR
KRT19	0	0.571438	0.999	0.951	0	1	KRT19
RHOU	0	0.564121	0.937	0.638	0	1	RHOU
NPC2	0	0.563057	0.978	0.827	0	1	NPC2
PRR15	0	0.562206	0.752	0.12	0	1	PRR15
PARD6B	0	0.561878	0.894	0.438	0	1	PARD6B
AP1M2	0	0.560516	0.801	0.124	0	1	AP1M2
GSN	0	0.556947	0.947	0.709	0	1	GSN
TNNT2	0	0.556824	0.818	0.307	0	1	TNNT2
PIK3R1	0	0.556067	0.828	0.376	0	1	PIK3R1
SLC39A10	0	0.555444	0.913	0.515	0	1	SLC39A10
NFIL3	0	0.552341	0.825	0.355	0	1	NFIL3
PFKP	0	0.551799	0.905	0.504	0	1	PFKP
EDN1	0	0.550446	0.67	0.105	0	1	EDN1
ID1	0	0.54929	0.748	0.491	0	1	ID1
L1TD1	0	0.548544	0.898	0.479	0	1	L1TD1
CD24	0	0.548071	0.756	0.175	0	1	CD24
NCALD	0	0.5477	0.773	0.12	0	1	NCALD
CA3	0	0.547018	0.626	0.118	0	1	CA3
RBPMS	0	0.544547	0.871	0.409	0	1	RBPMS
LGALS3	0	0.543089	0.939	0.752	0	1	LGALS3
CTNNA1	0	0.537914	0.95	0.621	0	1	CTNNA1
PLAAT3	0	0.532721	0.74	0.123	0	1	PLAAT3
EPS8L2	0	0.532695	0.805	0.259	0	1	EPS8L2
RAMP1	0	0.531678	0.77	0.445	0	1	RAMP1
NRIP1	0	0.530968	0.793	0.204	0	1	NRIP1
NECTIN4	0	0.529707	0.735	0.102	0	1	NECTIN4
LCMT1	0	0.528742	0.89	0.494	0	1	LCMT1
CLDN7	0	0.528295	0.759	0.129	0	1	CLDN7
CXCL12	0	0.527734	0.675	0.106	0	1	CXCL12
VGLL1	0	0.525909	0.787	0.119	0	1	VGLL1
OBSL1	0	0.525673	0.953	0.697	0	1	OBSL1
NPEPPS	0	0.523952	0.941	0.659	0	1	NPEPPS
ST3GAL1	0	0.521745	0.9	0.56	0	1	ST3GAL1
ECE1	0	0.520738	0.859	0.527	0	1	ECE1
LAMB1	0	0.519123	0.923	0.564	0	1	LAMB1
C4orf3	0	0.518993	0.984	0.89	0	1	C4orf3
CSRP1	0	0.518527	0.819	0.267	0	1	CSRP1
TMEM106C	0	0.516199	0.893	0.432	0	1	TMEM106C
ANP32B	0	0.51416	0.982	0.792	0	1	ANP32B
TDRP	0	0.512698	0.802	0.192	0	1	TDRP
ANXA3	0	0.509836	0.954	0.763	0	1	ANXA3
PXN	0	0.508346	0.841	0.377	0	1	PXN
HMGA1	0	0.50752	0.933	0.772	0	1	HMGA1
PTPRF	0	0.504372	0.912	0.567	0	1	PTPRF
TLN2	0	0.503879	0.871	0.489	0	1	TLN2
SMARCA1	0	0.502519	0.961	0.81	0	1	SMARCA1
MYH9	0	0.500339	0.844	0.38	0	1	MYH9
ADORA2A	0	0.498621	0.688	0.106	0	1	ADORA2A
BID	0	0.494301	0.826	0.364	0	1	BID
TGM2	0	0.493584	0.594	0.137	0	1	TGM2
TGFBI	0	0.492306	0.987	0.933	0	1	TGFBI
CDON	0	0.491892	0.913	0.633	0	1	CDON
PIEZO2	0	0.490144	0.695	0.106	0	1	PIEZO2
MTUS1	0	0.488718	0.753	0.138	0	1	MTUS1
CDV3	0	0.487978	0.967	0.829	0	1	CDV3
NEK6	0	0.487856	0.775	0.345	0	1	NEK6
TJP1	0	0.486202	0.903	0.617	0	1	TJP1
ID3	0	0.485248	0.609	0.209	0	1	ID3
ALDH8A1	0	0.484907	0.643	0.111	0	1	ALDH8A1
CD46	0	0.484499	0.925	0.629	0	1	CD46
SOX9	0	0.484106	0.641	0.187	0	1	SOX9
SH3GLB2	0	0.481833	0.82	0.349	0	1	SH3GLB2
BRI3	0	0.481428	0.974	0.87	0	1	BRI3
CARHSP1	0	0.480994	0.94	0.651	0	1	CARHSP1
GYG1	0	0.477118	0.757	0.237	0	1	GYG1
TACC1	0	0.473848	0.779	0.295	0	1	TACC1
LAYN	0	0.47371	0.795	0.327	0	1	LAYN
PALM2-AKAP2	0	0.473603	0.773	0.311	0	1	PALM2-AKAP2
SLC2A8	0	0.471965	0.747	0.288	0	1	SLC2A8
MYH10	0	0.471781	0.924	0.641	0	1	MYH10
STMN1	0	0.471587	0.959	0.531	0	1	STMN1
CRIM1	0	0.471575	0.833	0.423	0	1	CRIM1
LPCAT1	0	0.471488	0.806	0.334	0	1	LPCAT1
PFN2	0	0.466516	0.934	0.707	0	1	PFN2
TCF7L2	0	0.466298	0.854	0.412	0	1	TCF7L2
LY6E	0	0.466028	0.986	0.91	0	1	LY6E
C5orf30	0	0.463318	0.705	0.147	0	1	C5orf30
ERBB3	0	0.462768	0.707	0.114	0	1	ERBB3
CALM2	0	0.462547	0.979	0.832	0	1	CALM2
GNAS	0	0.462239	1	0.992	0	1	GNAS
RASSF7	0	0.46128	0.767	0.282	0	1	RASSF7
TAC3	0	0.460596	0.829	0.453	0	1	TAC3
GNG4	0	0.459935	0.724	0.13	0	1	GNG4
EPS8L1	0	0.455296	0.705	0.129	0	1	EPS8L1
CYB5A	0	0.453989	0.849	0.6	0	1	CYB5A
GRHL2	0	0.451366	0.679	0.101	0	1	GRHL2
IER2	0	0.449677	0.951	0.869	0	1	IER2
MEIS2	0	0.449395	0.937	0.649	0	1	MEIS2
ICE1	0	0.449269	0.798	0.367	0	1	ICE1
CRABP2	0	0.447814	0.981	0.892	0	1	CRABP2
SMOC1	0	0.447619	0.611	0.091	0	1	SMOC1
TES	0	0.447598	0.729	0.17	0	1	TES
WNT4	0	0.44663	0.636	0.085	0	1	WNT4
SEPTIN9	0	0.44494	0.918	0.691	0	1	SEPTIN9
LIMA1	0	0.443925	0.849	0.562	0	1	LIMA1
CNDP2	0	0.443121	0.814	0.357	0	1	CNDP2
HMGN3	0	0.442656	0.988	0.918	0	1	HMGN3
CCNG2	0	0.442022	0.914	0.665	0	1	CCNG2
SLC7A5	0	0.441895	0.721	0.285	0	1	SLC7A5
FLNB	0	0.441824	0.798	0.371	0	1	FLNB
SYNGR2	0	0.439818	0.689	0.18	0	1	SYNGR2
MYL12B	0	0.439506	0.984	0.922	0	1	MYL12B
BEX2	0	0.43942	0.716	0.181	0	1	BEX2
PAWR	0	0.439379	0.795	0.328	0	1	PAWR
P2RY6	0	0.439357	0.588	0.082	0	1	P2RY6
MET	0	0.439258	0.679	0.155	0	1	MET
FOXO3	0	0.439065	0.857	0.499	0	1	FOXO3
ARHGAP29	0	0.438036	0.965	0.807	0	1	ARHGAP29
DDA1	0	0.436947	0.84	0.483	0	1	DDA1
APOE	0	0.433259	0.96	0.854	0	1	APOE
OCIAD2	0	0.431242	0.693	0.165	0	1	OCIAD2
EFNB1	0	0.430636	0.821	0.543	0	1	EFNB1
FIRRE	0	0.429491	0.676	0.223	0	1	FIRRE
HK1	0	0.429298	0.778	0.288	0	1	HK1
PPP1R13L	0	0.429011	0.638	0.122	0	1	PPP1R13L
CTNNB1	0	0.428072	0.956	0.801	0	1	CTNNB1
RDH13	0	0.427494	0.693	0.168	0	1	RDH13
ADI1	0	0.426799	0.843	0.484	0	1	ADI1
PTPRG	0	0.426408	0.867	0.587	0	1	PTPRG
ECHDC2	0	0.42353	0.705	0.197	0	1	ECHDC2
RANBP17	0	0.421244	0.73	0.246	0	1	RANBP17
FZD6	0	0.42121	0.678	0.115	0	1	FZD6
BZW2	0	0.421095	0.962	0.834	0	1	BZW2
DDIT4	0	0.420974	0.973	0.876	0	1	DDIT4
PEG3	0	0.419344	0.992	0.922	0	1	PEG3
SLC25A36	0	0.418631	0.897	0.621	0	1	SLC25A36
CHN2	0	0.416592	0.481	0.091	0	1	CHN2
FAM89A	0	0.416342	0.687	0.208	0	1	FAM89A
SLITRK6	0	0.414973	0.6	0.088	0	1	SLITRK6
TMBIM1	0	0.414839	0.793	0.441	0	1	TMBIM1
CAMK1G	0	0.413912	0.62	0.084	0	1	CAMK1G
PEBP1	0	0.412965	0.963	0.827	0	1	PEBP1
GALNT1	0	0.412931	0.883	0.624	0	1	GALNT1
COMT	0	0.412026	0.928	0.796	0	1	COMT
ADAMTSL4	0	0.412012	0.741	0.327	0	1	ADAMTSL4
LHFPL6	0	0.411957	0.654	0.135	0	1	LHFPL6
ANP32A	0	0.410469	0.929	0.69	0	1	ANP32A
SLC44A2	0	0.410409	0.856	0.545	0	1	SLC44A2
AP1S1	0	0.409162	0.875	0.6	0	1	AP1S1
PJA1	0	0.409059	0.811	0.495	0	1	PJA1
ARRDC1	0	0.408954	0.676	0.168	0	1	ARRDC1
ALX4	0	0.405836	0.602	0.091	0	1	ALX4
CACNA1D	0	0.405821	0.561	0.084	0	1	CACNA1D
MYO5B	0	0.404969	0.628	0.096	0	1	MYO5B
SLC38A1	0	0.403653	0.912	0.642	0	1	SLC38A1
TSPAN6	0	0.401982	0.816	0.459	0	1	TSPAN6
DSC2	0	0.401966	0.911	0.699	0	1	DSC2
AMD1	0	0.401264	0.83	0.547	0	1	AMD1
MBP	0	0.400606	0.648	0.132	0	1	MBP
BCAR1	0	0.400585	0.771	0.403	0	1	BCAR1
WFDC2	0	0.400527	0.594	0.104	0	1	WFDC2
TLE4	0	0.400127	0.865	0.619	0	1	TLE4
PBX1	0	0.399671	0.929	0.697	0	1	PBX1
KCNJ2	0	0.39656	0.596	0.087	0	1	KCNJ2
SLC27A6	0	0.396193	0.664	0.116	0	1	SLC27A6
KRT7	0	0.395428	0.571	0.098	0	1	KRT7
INHA	0	0.394932	0.511	0.121	0	1	INHA
DSTN	0	0.394409	0.987	0.929	0	1	DSTN
ADRA1B	0	0.394092	0.61	0.081	0	1	ADRA1B
SLC7A2	0	0.391984	0.658	0.152	0	1	SLC7A2
DDR1	0	0.391253	0.762	0.325	0	1	DDR1
MTUS2	0	0.390409	0.604	0.196	0	1	MTUS2
GYPC	0	0.389338	0.914	0.81	0	1	GYPC
MARVELD3	0	0.388495	0.609	0.096	0	1	MARVELD3
KIAA1217	0	0.387284	0.728	0.323	0	1	KIAA1217
C1orf21	0	0.385376	0.723	0.309	0	1	C1orf21
MYOF	0	0.385275	0.881	0.59	0	1	MYOF
ARHGAP8	0	0.385022	0.638	0.123	0	1	ARHGAP8
DAPK1	0	0.382586	0.799	0.531	0	1	DAPK1
SPTBN1	0	0.382468	0.884	0.608	0	1	SPTBN1
CDKN1C	0	0.382445	0.975	0.931	0	1	CDKN1C
HSPG2	0	0.38214	0.924	0.747	0	1	HSPG2
BMT2	0	0.381405	0.654	0.23	0	1	BMT2
CLDN3	0	0.380304	0.387	0.045	0	1	CLDN3
ESYT2	0	0.379536	0.786	0.435	0	1	ESYT2
HID1	0	0.379261	0.589	0.093	0	1	HID1
YWHAZ	0	0.378168	0.983	0.925	0	1	YWHAZ
CAPNS1	0	0.378158	0.948	0.83	0	1	CAPNS1
PCDH9	0	0.376136	0.576	0.156	0	1	PCDH9
DEXI	0	0.375647	0.738	0.42	0	1	DEXI
ARHGDIB	0	0.375608	0.72	0.38	0	1	ARHGDIB
LSR	0	0.37451	0.662	0.19	0	1	LSR
PLXDC2	0	0.372455	0.63	0.12	0	1	PLXDC2
COL4A5	0	0.371776	0.623	0.128	0	1	COL4A5
EFNA5	0	0.367995	0.662	0.242	0	1	EFNA5
PATJ	0	0.367684	0.623	0.122	0	1	PATJ
AMOT	0	0.367678	0.661	0.202	0	1	AMOT
WDSUB1	0	0.366846	0.632	0.178	0	1	WDSUB1
SH2D4A	0	0.365644	0.624	0.161	0	1	SH2D4A
ESYT1	0	0.364881	0.681	0.252	0	1	ESYT1
FOXN3	0	0.36476	0.932	0.738	0	1	FOXN3
PHIP	0	0.364417	0.948	0.784	0	1	PHIP
EFEMP1	0	0.364316	0.592	0.103	0	1	EFEMP1
SEPTIN8	0	0.364217	0.662	0.212	0	1	SEPTIN8
AGRN	0	0.362234	0.656	0.224	0	1	AGRN
PRSS22	0	0.362214	0.547	0.063	0	1	PRSS22
ITIH5	0	0.360305	0.558	0.096	0	1	ITIH5
SNHG14	0	0.359046	0.758	0.456	0	1	SNHG14
TRAF4	0	0.358612	0.701	0.328	0	1	TRAF4
RGS16	0	0.358029	0.511	0.182	0	1	RGS16
DDB1	0	0.358016	0.873	0.656	0	1	DDB1
PAM	0	0.357937	0.643	0.181	0	1	PAM
ELMOD1	0	0.357557	0.611	0.165	0	1	ELMOD1
PPL	0	0.357502	0.584	0.102	0	1	PPL
SPNS2	0	0.356461	0.545	0.08	0	1	SPNS2
AAK1	0	0.356323	0.826	0.552	0	1	AAK1
AIG1	0	0.356183	0.719	0.322	0	1	AIG1
ACSM3	0	0.355303	0.574	0.118	0	1	ACSM3
ENSA	0	0.355155	0.88	0.622	0	1	ENSA
SLC1A6	0	0.354345	0.339	0.063	0	1	SLC1A6
CDC42SE1	0	0.353119	0.723	0.328	0	1	CDC42SE1
BMP7	0	0.35296	0.588	0.098	0	1	BMP7
ARF5	0	0.352149	0.866	0.729	0	1	ARF5
TLE1	0	0.352123	0.764	0.446	0	1	TLE1
ATP6V0C	0	0.352062	0.971	0.895	0	1	ATP6V0C
TBC1D1	0	0.351725	0.733	0.349	0	1	TBC1D1
SSBP2	0	0.351408	0.793	0.452	0	1	SSBP2
TVP23A	0	0.350004	0.426	0.065	0	1	TVP23A
PLEKHG4B	0	0.349941	0.617	0.182	0	1	PLEKHG4B
APLP2	0	0.349873	0.988	0.939	0	1	APLP2
FOS	0	0.349599	0.999	0.985	0	1	FOS
CLMP	0	0.349502	0.561	0.149	0	1	CLMP
ACSF2	0	0.349218	0.636	0.224	0	1	ACSF2
AHNAK	0	0.34887	0.987	0.931	0	1	AHNAK
TAX1BP1	0	0.348524	0.91	0.713	0	1	TAX1BP1
ARSJ	0	0.347971	0.52	0.099	0	1	ARSJ
TJP2	0	0.347732	0.641	0.2	0	1	TJP2
FGGY	0	0.347129	0.644	0.255	0	1	FGGY
SLC12A2	0	0.346306	0.735	0.428	0	1	SLC12A2
TEAD3	0	0.345923	0.645	0.251	0	1	TEAD3
STK26	0	0.345614	0.674	0.304	0	1	STK26
PPP1R3B	0	0.345021	0.69	0.324	0	1	PPP1R3B
PIM3	0	0.343185	0.733	0.454	0	1	PIM3
HNMT	0	0.342611	0.681	0.324	0	1	HNMT
FEZ2	0	0.342167	0.848	0.596	0	1	FEZ2
GRIA4	0	0.342014	0.524	0.079	0	1	GRIA4
SPINT1-AS1	0	0.341187	0.581	0.104	0	1	SPINT1-AS1
DDAH2	0	0.340538	0.843	0.553	0	1	DDAH2
ITM2C	0	0.339881	0.937	0.832	0	1	ITM2C
TSPAN13	0	0.338252	0.695	0.326	0	1	TSPAN13
SH3YL1	0	0.33753	0.728	0.414	0	1	SH3YL1
ZFHX3	0	0.337517	0.754	0.448	0	1	ZFHX3
AFDN	0	0.336653	0.954	0.829	0	1	AFDN
UBC	0	0.335885	0.995	0.973	0	1	UBC
GCSH	0	0.335802	0.93	0.795	0	1	GCSH
GAPDH	0	0.335614	1	0.996	0	1	GAPDH
OXR1	0	0.333812	0.718	0.387	0	1	OXR1
EIF3A	0	0.333779	0.948	0.783	0	1	EIF3A
RGL2	0	0.332033	0.649	0.253	0	1	RGL2
SLK	0	0.331997	0.745	0.462	0	1	SLK
UGP2	0	0.331306	0.886	0.698	0	1	UGP2
PDZRN3	0	0.33119	0.839	0.628	0	1	PDZRN3
LSM4	0	0.330264	0.953	0.826	0	1	LSM4
CCDC3	0	0.329617	0.445	0.066	0	1	CCDC3
SLC25A4	0	0.329186	0.646	0.259	0	1	SLC25A4
DIAPH2	0	0.328057	0.676	0.338	0	1	DIAPH2
DKK3	0	0.327561	0.616	0.248	0	1	DKK3
BAIAP2L1	0	0.327437	0.565	0.108	0	1	BAIAP2L1
NDUFC2	0	0.326094	0.962	0.865	0	1	NDUFC2
EDN3	0	0.325827	0.406	0.07	0	1	EDN3
COL18A1	0	0.325652	0.967	0.888	0	1	COL18A1
THBS1	0	0.325483	0.478	0.12	0	1	THBS1
SASH1	0	0.325032	0.555	0.139	0	1	SASH1
UNC5C	0	0.324869	0.517	0.081	0	1	UNC5C
STAP2	0	0.324557	0.573	0.115	0	1	STAP2
TSC22D2	0	0.323156	0.74	0.445	0	1	TSC22D2
RAD23B	0	0.323003	0.892	0.768	0	1	RAD23B
SLC5A6	0	0.322615	0.607	0.205	0	1	SLC5A6
HDHD3	0	0.322287	0.575	0.173	0	1	HDHD3
SYTL1	0	0.321947	0.597	0.213	0	1	SYTL1
LPP	0	0.321922	0.821	0.554	0	1	LPP
B3GNT2	0	0.321916	0.595	0.167	0	1	B3GNT2
TIMP2	0	0.321491	0.747	0.43	0	1	TIMP2
CTNND1	0	0.320907	0.842	0.599	0	1	CTNND1
STK24	0	0.320755	0.728	0.462	0	1	STK24
AC245297.3	0	0.319945	0.593	0.152	0	1	AC245297.3
LPCAT2	0	0.31993	0.689	0.379	0	1	LPCAT2
HSPB8	0	0.319737	0.608	0.304	0	1	HSPB8
LTBP1	0	0.31903	0.592	0.195	0	1	LTBP1
RERE	0	0.318596	0.846	0.593	0	1	RERE
RAB3IP	0	0.318493	0.565	0.132	0	1	RAB3IP
NRK	0	0.318087	0.525	0.087	0	1	NRK
CFL1	0	0.317295	0.987	0.941	0	1	CFL1
ABRACL	0	0.317224	0.643	0.204	0	1	ABRACL
ACVR2A	0	0.316988	0.799	0.56	0	1	ACVR2A
PKM	0	0.316819	0.977	0.911	0	1	PKM
HEBP2	0	0.316698	0.869	0.678	0	1	HEBP2
SKAP2	0	0.316675	0.575	0.152	0	1	SKAP2
YAP1	0	0.316385	0.821	0.568	0	1	YAP1
CDO1	0	0.315886	0.533	0.091	0	1	CDO1
RBMS1	0	0.31587	0.89	0.732	0	1	RBMS1
PDGFC	0	0.315842	0.564	0.115	0	1	PDGFC
RAB20	0	0.315169	0.552	0.167	0	1	RAB20
LSM14A	0	0.315022	0.875	0.707	0	1	LSM14A
PPP4C	0	0.314884	0.868	0.672	0	1	PPP4C
ZNRF2	0	0.314377	0.592	0.171	0	1	ZNRF2
SLC7A1	0	0.313864	0.607	0.219	0	1	SLC7A1
DICER1	0	0.312862	0.843	0.635	0	1	DICER1
LYPD6B	0	0.312279	0.53	0.091	0	1	LYPD6B
COL16A1	0	0.312006	0.632	0.31	0	1	COL16A1
SELENOW	0	0.311363	0.965	0.896	0	1	SELENOW
LINC01135	0	0.310258	0.495	0.07	0	1	LINC01135
MPDZ	0	0.310178	0.733	0.447	0	1	MPDZ
SDCBP	0	0.310044	0.911	0.779	0	1	SDCBP
PGD	0	0.309445	0.757	0.488	0	1	PGD
ADCY5	0	0.309445	0.507	0.087	0	1	ADCY5
C1orf115	0	0.3089	0.491	0.068	0	1	C1orf115
RBM17	0	0.308022	0.881	0.714	0	1	RBM17
MXRA5	0	0.307716	0.604	0.266	0	1	MXRA5
THRB	0	0.307124	0.538	0.084	0	1	THRB
BEX3	0	0.307101	0.981	0.928	0	1	BEX3
RBM47	0	0.306953	0.577	0.164	0	1	RBM47
MPZL1	0	0.306467	0.888	0.764	0	1	MPZL1
NR2F6	0	0.305921	0.824	0.601	0	1	NR2F6
SCOC	0	0.305273	0.849	0.641	0	1	SCOC
FKBP8	0	0.304974	0.893	0.776	0	1	FKBP8
ANO6	0	0.304416	0.785	0.532	0	1	ANO6
FMR1	0	0.304291	0.827	0.611	0	1	FMR1
CALD1	0	0.304109	0.99	0.933	0	1	CALD1
MYL12A	0	0.303828	0.945	0.84	0	1	MYL12A
SORT1	0	0.303589	0.559	0.122	0	1	SORT1
FHL2	0	0.303177	0.489	0.098	0	1	FHL2
SGK1	0	0.302724	0.521	0.16	0	1	SGK1
HOOK2	0	0.302638	0.68	0.347	0	1	HOOK2
PNKD	0	0.302509	0.881	0.716	0	1	PNKD
CTNND2	0	0.302483	0.52	0.09	0	1	CTNND2
FKBP4	0	0.302239	0.84	0.666	0	1	FKBP4
IP6K2	0	0.302031	0.853	0.645	0	1	IP6K2
RPIA	0	0.301922	0.626	0.269	0	1	RPIA
FHIT	0	0.301741	0.52	0.181	0	1	FHIT
TMEM54	0	0.301627	0.585	0.217	0	1	TMEM54
LAMA5	0	0.30156	0.698	0.388	0	1	LAMA5
PNRC2	0	0.301481	0.806	0.55	0	1	PNRC2
SYNE2	0	0.300129	0.733	0.382	0	1	SYNE2
PACSIN3	0	0.299863	0.706	0.413	0	1	PACSIN3
UTRN	0	0.299045	0.71	0.391	0	1	UTRN
STMN3	0	0.297781	0.634	0.301	0	1	STMN3
AC073210.3	0	0.29748	0.453	0.051	0	1	AC073210.3
BBX	0	0.296822	0.863	0.68	0	1	BBX
LRP5	0	0.296783	0.602	0.231	0	1	LRP5
AC027031.2	0	0.294984	0.535	0.132	0	1	AC027031.2
HOOK1	0	0.294249	0.585	0.195	0	1	HOOK1
FAT1	0	0.293951	0.577	0.187	0	1	FAT1
REEP5	0	0.292947	0.88	0.728	0	1	REEP5
RAB13	0	0.292808	0.912	0.705	0	1	RAB13
TMEM189	0	0.292351	0.638	0.333	0	1	TMEM189
DPP7	0	0.292338	0.948	0.857	0	1	DPP7
CALM1	0	0.292285	0.988	0.945	0	1	CALM1
GLRX5	0	0.292009	0.847	0.665	0	1	GLRX5
FSTL1	0	0.291467	0.967	0.879	0	1	FSTL1
UXS1	0	0.291036	0.618	0.306	0	1	UXS1
FOXP4	0	0.289624	0.563	0.193	0	1	FOXP4
CGN	0	0.289263	0.483	0.067	0	1	CGN
YPEL5	0	0.289	0.818	0.619	0	1	YPEL5
LINC00379	0	0.288951	0.364	0.055	0	1	LINC00379
ASAH1	0	0.287896	0.804	0.566	0	1	ASAH1
IGFBPL1	0	0.287778	0.479	0.093	0	1	IGFBPL1
KDM4B	0	0.287046	0.649	0.32	0	1	KDM4B
ADAMTS20	0	0.286771	0.424	0.111	0	1	ADAMTS20
CTDSPL	0	0.286384	0.666	0.365	0	1	CTDSPL
SULF2	0	0.285504	0.627	0.321	0	1	SULF2
ITM2A	0	0.285334	0.494	0.136	0	1	ITM2A
PDGFD	0	0.285296	0.491	0.094	0	1	PDGFD
MBOAT2	0	0.285205	0.618	0.26	0	1	MBOAT2
BOK	0	0.284995	0.556	0.19	0	1	BOK
AFAP1	0	0.284678	0.616	0.283	0	1	AFAP1
OLA1	0	0.28447	0.866	0.709	0	1	OLA1
ERICH1	0	0.284461	0.735	0.458	0	1	ERICH1
GID8	0	0.284253	0.748	0.508	0	1	GID8
COMMD7	0	0.284145	0.718	0.43	0	1	COMMD7
ERBB2	0	0.284062	0.615	0.297	0	1	ERBB2
ROR1	0	0.282937	0.675	0.383	0	1	ROR1
MYO6	0	0.282937	0.522	0.098	0	1	MYO6
GNAI1	0	0.2821	0.698	0.427	0	1	GNAI1
PTPN14	0	0.281234	0.611	0.29	0	1	PTPN14
AP2A2	0	0.279852	0.757	0.481	0	1	AP2A2
RAB11FIP4	0	0.27976	0.534	0.205	0	1	RAB11FIP4
CAB39L	0	0.278772	0.514	0.1	0	1	CAB39L
SORL1	0	0.278569	0.514	0.152	0	1	SORL1
SLC35D2	0	0.276845	0.603	0.306	0	1	SLC35D2
ZNF706	0	0.276631	0.932	0.821	0	1	ZNF706
WWC1	0	0.276413	0.485	0.09	0	1	WWC1
UBXN1	0	0.276356	0.897	0.785	0	1	UBXN1
TMCO4	0	0.275884	0.488	0.125	0	1	TMCO4
TIAM1	0	0.274603	0.508	0.116	0	1	TIAM1
ENTPD4	0	0.274446	0.636	0.299	0	1	ENTPD4
LINGO1	0	0.273627	0.457	0.09	0	1	LINGO1
SMDT1	0	0.273554	0.901	0.796	0	1	SMDT1
ADGRB2	0	0.272611	0.504	0.139	0	1	ADGRB2
ESRP1	0	0.272296	0.511	0.088	0	1	ESRP1
BEX4	0	0.272255	0.896	0.735	0	1	BEX4
CDH10	0	0.272242	0.453	0.07	0	1	CDH10
ELFN1	0	0.271573	0.471	0.089	0	1	ELFN1
KCNQ5	0	0.271366	0.514	0.156	0	1	KCNQ5
LYPLA2	0	0.270809	0.657	0.37	0	1	LYPLA2
CCBE1	0	0.270479	0.422	0.067	0	1	CCBE1
RIOX2	0	0.270159	0.523	0.137	0	1	RIOX2
RASAL2	0	0.268594	0.563	0.223	0	1	RASAL2
PIK3C2G	0	0.268521	0.456	0.061	0	1	PIK3C2G
OCLN	0	0.268481	0.484	0.091	0	1	OCLN
HES4	0	0.268158	0.586	0.212	0	1	HES4
ERP29	0	0.268148	0.966	0.893	0	1	ERP29
LRATD1	0	0.267807	0.415	0.055	0	1	LRATD1
CIRBP	0	0.267098	0.992	0.977	0	1	CIRBP
IRS2	0	0.26693	0.527	0.185	0	1	IRS2
AFAP1L2	0	0.266755	0.457	0.073	0	1	AFAP1L2
LIMD1	0	0.266614	0.514	0.146	0	1	LIMD1
ADGRG1	0	0.265873	0.516	0.107	0	1	ADGRG1
ZNF608	0	0.263434	0.536	0.148	0	1	ZNF608
RAB11A	0	0.263101	0.952	0.867	0	1	RAB11A
GPC6	0	0.261777	0.58	0.247	0	1	GPC6
S100A11	0	0.259968	0.988	0.937	0	1	S100A11
CACNG4	0	0.258059	0.489	0.123	0	1	CACNG4
BRK1	0	0.258038	0.938	0.867	0	1	BRK1
MUC4	0	0.257693	0.413	0.052	0	1	MUC4
HOTAIRM1	0	0.25754	0.429	0.067	0	1	HOTAIRM1
RBM4	0	0.257426	0.914	0.775	0	1	RBM4
FAM83B	0	0.256928	0.472	0.101	0	1	FAM83B
PRKCH	0	0.25691	0.46	0.07	0	1	PRKCH
TNFSF15	0	0.256429	0.332	0.048	0	1	TNFSF15
LTC4S	0	0.255954	0.5	0.153	0	1	LTC4S
KLHL29	0	0.255306	0.484	0.163	0	1	KLHL29
CYP2S1	0	0.255263	0.445	0.085	0	1	CYP2S1
KLF5	0	0.25466	0.418	0.113	0	1	KLF5
LINC00665	0	0.252849	0.615	0.317	0	1	LINC00665
MAB21L4	0	0.252472	0.385	0.045	0	1	MAB21L4
CD164	0	0.25206	0.948	0.865	0	1	CD164
STARD13	0	0.251767	0.472	0.116	0	1	STARD13
PRKX	0	0.251188	0.459	0.114	0	1	PRKX
KRT17	0	0.25015	0.292	0.049	0	1	KRT17
RAB9A	3.63991e-307	0.284037	0.702	0.464	1.05583e-302	1	RAB9A
SNRPN	3.17705e-305	0.280479	0.847	0.667	9.21567e-301	1	SNRPN
C1GALT1	5.13839e-305	0.253731	0.573	0.276	1.49049e-300	1	C1GALT1
HIC2	2.25426e-304	0.287318	0.644	0.35	6.53892e-300	1	HIC2
FGFR3	2.85695e-304	0.261731	0.567	0.264	8.28715e-300	1	FGFR3
MID1	3.15572e-303	0.272747	0.649	0.349	9.15381e-299	1	MID1
CORO1B	1.15255e-302	0.268006	0.738	0.5	3.34319e-298	1	CORO1B
UBL3	1.23091e-302	0.292356	0.779	0.563	3.57051e-298	1	UBL3
CD55	1.82033e-302	0.268426	0.571	0.275	5.28024e-298	1	CD55
KLF6	2.93341e-302	0.353703	0.905	0.737	8.50894e-298	1	KLF6
IGF1R	3.49113e-302	0.251933	0.616	0.307	1.01267e-297	1	IGF1R
SAV1	4.67459e-302	0.271879	0.605	0.312	1.35596e-297	1	SAV1
DAG1	9.53145e-302	0.277811	0.684	0.408	2.76479e-297	1	DAG1
BCAP31	2.06498e-301	0.273738	0.868	0.712	5.98988e-297	1	BCAP31
PKP2	4.61269e-301	0.30465	0.816	0.618	1.338e-296	1	PKP2
APH1A	3.16203e-299	0.289305	0.834	0.67	9.17209e-295	1	APH1A
TMEM9	5.86964e-297	0.290719	0.8	0.585	1.70261e-292	1	TMEM9
MTR	3.63838e-296	0.275922	0.692	0.41	1.05539e-291	1	MTR
NUTF2	3.74195e-296	0.270855	0.906	0.815	1.08543e-291	1	NUTF2
WEE1	8.61102e-294	0.291476	0.721	0.419	2.4978e-289	1	WEE1
DLC1	7.82212e-292	0.290909	0.683	0.416	2.26896e-287	1	DLC1
DAZAP2	2.72308e-290	0.27594	0.806	0.611	7.89885e-286	1	DAZAP2
SERPING1	3.47918e-290	0.318878	0.849	0.693	1.00921e-285	1	SERPING1
RTN3	1.89219e-289	0.267082	0.871	0.723	5.48868e-285	1	RTN3
ACAA1	9.73942e-289	0.27143	0.694	0.456	2.82511e-284	1	ACAA1
NTRK2	6.23962e-288	0.306178	0.407	0.137	1.80993e-283	1	NTRK2
MRPS9	6.54078e-285	0.250966	0.743	0.512	1.89728e-280	1	MRPS9
MCRIP1	4.42244e-284	0.266804	0.849	0.705	1.28282e-279	1	MCRIP1
SINHCAF	6.31754e-284	0.275653	0.798	0.609	1.83253e-279	1	SINHCAF
TCEAL4	8.60478e-283	0.272245	0.929	0.831	2.49599e-278	1	TCEAL4
NAPRT	1.18217e-282	0.250048	0.589	0.313	3.42911e-278	1	NAPRT
ZFYVE21	1.11765e-281	0.258151	0.651	0.397	3.24196e-277	1	ZFYVE21
MFSD10	3.4658e-281	0.273873	0.79	0.603	1.00532e-276	1	MFSD10
PRRC2B	4.95151e-280	0.271074	0.857	0.674	1.43629e-275	1	PRRC2B
TENT5B	3.82713e-278	0.278289	0.421	0.153	1.11014e-273	1	TENT5B
ROR2	9.32879e-278	0.255826	0.549	0.27	2.706e-273	1	ROR2
ABHD12	1.25677e-277	0.253737	0.577	0.297	3.64551e-273	1	ABHD12
CHMP1B	1.31861e-276	0.270907	0.733	0.49	3.82489e-272	1	CHMP1B
HNRNPA0	7.37368e-275	0.257235	0.946	0.875	2.13888e-270	1	HNRNPA0
TMEM147	1.97237e-272	0.265271	0.885	0.779	5.72126e-268	1	TMEM147
DUSP1	8.36185e-271	0.47479	0.824	0.621	2.42552e-266	1	DUSP1
ZNF217	1.24917e-268	0.253602	0.65	0.389	3.62347e-264	1	ZNF217
DNAJB6	1.73199e-268	0.253572	0.849	0.691	5.02397e-264	1	DNAJB6
LMO4	4.98725e-266	0.265263	0.711	0.46	1.44665e-261	1	LMO4
C11orf1	7.85228e-266	0.268753	0.768	0.582	2.27771e-261	1	C11orf1
RAB4A	8.27907e-265	0.255949	0.764	0.571	2.40151e-260	1	RAB4A
ZNF83	4.42588e-264	0.267404	0.666	0.403	1.28382e-259	1	ZNF83
BCAT1	4.73318e-264	0.281973	0.849	0.674	1.37295e-259	1	BCAT1
ARL4C	3.95635e-263	0.320284	0.807	0.624	1.14762e-258	1	ARL4C
ARL2	5.21886e-263	0.25039	0.826	0.65	1.51383e-258	1	ARL2
PBX2	5.27424e-263	0.261449	0.757	0.535	1.5299e-258	1	PBX2
COL4A2	2.23417e-261	0.26695	0.639	0.369	6.48065e-257	1	COL4A2
ATP2B4	2.29877e-261	0.286082	0.786	0.574	6.66803e-257	1	ATP2B4
TM9SF2	7.36634e-261	0.269609	0.838	0.673	2.13675e-256	1	TM9SF2
MT2A	2.10061e-259	0.418999	0.807	0.615	6.09325e-255	1	MT2A
ACSL3	2.28996e-259	0.27188	0.721	0.48	6.6425e-255	1	ACSL3
NECTIN2	7.67464e-259	0.270902	0.903	0.793	2.22618e-254	1	NECTIN2
ANKRD10	1.86476e-258	0.268272	0.765	0.553	5.4091e-254	1	ANKRD10
GLB1	6.87124e-258	0.274562	0.784	0.619	1.99314e-253	1	GLB1
CTSV	3.63867e-257	0.262111	0.609	0.345	1.05547e-252	1	CTSV
CAPN1	3.72444e-252	0.251161	0.72	0.504	1.08035e-247	1	CAPN1
ATP1B1	1.66982e-251	0.27306	0.881	0.747	4.84364e-247	1	ATP1B1
SLC25A37	5.06693e-251	0.256821	0.784	0.581	1.46977e-246	1	SLC25A37
SERTAD2	8.23083e-251	0.256971	0.647	0.406	2.38752e-246	1	SERTAD2
RTL8A	8.68807e-251	0.264556	0.772	0.604	2.52015e-246	1	RTL8A
RAB11FIP1	2.08539e-248	0.275569	0.804	0.623	6.04908e-244	1	RAB11FIP1
LRP2	1.41158e-247	0.26232	0.612	0.347	4.09456e-243	1	LRP2
SNHG12	1.67771e-247	0.306683	0.791	0.632	4.86653e-243	1	SNHG12
CCN2	3.6367e-246	0.54371	0.506	0.249	1.0549e-241	1	CCN2
CCNY	1.00361e-245	0.254399	0.708	0.482	2.91116e-241	1	CCNY
BACH1	1.25445e-245	0.257052	0.677	0.449	3.63878e-241	1	BACH1
HES1	1.72021e-245	0.329248	0.766	0.534	4.9898e-241	1	HES1
HS6ST2	4.53135e-245	0.267203	0.741	0.546	1.31441e-240	1	HS6ST2
EGLN1	2.15484e-244	0.266839	0.774	0.599	6.25055e-240	1	EGLN1
SDC4	1.13659e-243	0.255002	0.742	0.533	3.2969e-239	1	SDC4
SDHA	1.23529e-242	0.25893	0.734	0.534	3.58322e-238	1	SDHA
MCL1	3.94408e-242	0.343013	0.82	0.674	1.14406e-237	1	MCL1
METRNL	1.29789e-241	0.253289	0.854	0.698	3.7648e-237	1	METRNL
TMEM123	2.00924e-240	0.256306	0.818	0.65	5.82821e-236	1	TMEM123
NRP1	3.99289e-237	0.267857	0.688	0.457	1.15822e-232	1	NRP1
CXXC5	3.3714e-235	0.254784	0.716	0.513	9.77941e-231	1	CXXC5
TOR1AIP2	5.7784e-228	0.256122	0.764	0.583	1.67614e-223	1	TOR1AIP2
BCAM	1.34786e-227	0.31699	0.669	0.477	3.90974e-223	1	BCAM
AXL	8.92317e-226	0.252506	0.81	0.644	2.58835e-221	1	AXL
TNFRSF12A	9.98066e-226	0.263479	0.678	0.423	2.89509e-221	1	TNFRSF12A
PHLDB2	1.17381e-222	0.260574	0.79	0.614	3.40487e-218	1	PHLDB2
EGR1	2.0956e-222	0.407557	0.862	0.729	6.07871e-218	1	EGR1
RAB11B	4.35413e-219	0.26913	0.79	0.638	1.263e-214	1	RAB11B
ABCF1	1.06186e-207	0.251785	0.777	0.597	3.08014e-203	1	ABCF1
EFNA1	9.06605e-201	0.252291	0.722	0.56	2.62979e-196	1	EFNA1
YPEL3	7.41783e-197	0.255768	0.681	0.485	2.15169e-192	1	YPEL3
CCN1	2.29342e-190	0.504015	0.748	0.62	6.65252e-186	1	CCN1
PTN	3.83877e-185	0.382955	0.802	0.706	1.11351e-180	1	PTN
ID2	2.92902e-161	0.266985	0.887	0.855	8.49621e-157	1	ID2
NR4A1	9.73149e-143	0.26703	0.397	0.204	2.82281e-138	1	NR4A1
IFRD1	6.09152e-133	0.273462	0.608	0.462	1.76697e-128	1	IFRD1
AL138963.4	1.69627e-124	0.276173	0.351	0.165	4.92037e-120	1	AL138963.4
ATF3	7.1402e-99	0.30249	0.697	0.592	2.07116e-94	1	ATF3
ALDOA	2.49534e-89	0.33553	0.628	0.562	7.23823e-85	1	ALDOA
IGF2	4.00264e-68	0.255679	0.908	0.884	1.16105e-63	1	IGF2
PCLAF	0	0.57638	0.851	0.45	0	2	PCLAF
FABP51	0	0.527016	0.952	0.683	0	2	FABP5
TYMS	0	0.491214	0.774	0.244	0	2	TYMS
TUBA1B	0	0.489585	0.986	0.944	0	2	TUBA1B
HMGB1	0	0.441636	1	0.978	0	2	HMGB1
H2AFZ	0	0.435721	0.995	0.945	0	2	H2AFZ
TK1	0	0.419172	0.682	0.184	0	2	TK1
MAD2L1	0	0.412306	0.715	0.286	0	2	MAD2L1
CDKN3	0	0.381631	0.469	0.121	0	2	CDKN3
GINS2	0	0.359334	0.667	0.256	0	2	GINS2
HMGN2	0	0.353084	0.99	0.972	0	2	HMGN2
RANBP1	0	0.346385	0.968	0.875	0	2	RANBP1
CENPK	0	0.324465	0.626	0.165	0	2	CENPK
YBX1	0	0.270273	0.991	0.958	0	2	YBX1
CENPW	1.20947e-307	0.399648	0.751	0.336	3.5083e-303	2	CENPW
ZWINT	6.00442e-295	0.273927	0.624	0.207	1.7417e-290	2	ZWINT
NUSAP1	2.3371e-288	0.336765	0.517	0.143	6.77923e-284	2	NUSAP1
TMSB15A	7.00366e-284	0.410286	0.371	0.083	2.03155e-279	2	TMSB15A
UHRF1	2.50313e-282	0.276053	0.567	0.188	7.26084e-278	2	UHRF1
LINC00461	1.20932e-273	0.289295	0.152	0.008	3.50787e-269	2	LINC00461
CRMP1	4.73022e-270	0.251848	0.163	0.011	1.3721e-265	2	CRMP1
PSMA7	8.48318e-270	0.266663	0.98	0.919	2.46072e-265	2	PSMA7
SMC2	2.40504e-269	0.363604	0.798	0.448	6.9763e-265	2	SMC2
BIRC5	4.41396e-268	0.410512	0.519	0.168	1.28036e-263	2	BIRC5
FADS1	2.88555e-256	0.373983	0.891	0.588	8.37011e-252	2	FADS1
NCAM1	8.11179e-253	0.319539	0.314	0.064	2.35299e-248	2	NCAM1
CBX3	1.8488e-250	0.273107	0.978	0.915	5.36281e-246	2	CBX3
HMGB3	2.03699e-249	0.414767	0.672	0.316	5.90869e-245	2	HMGB3
DEK	2.96214e-249	0.336081	0.971	0.878	8.59229e-245	2	DEK
TOP2A	1.88301e-245	0.428362	0.501	0.157	5.46205e-241	2	TOP2A
SMC4	3.11585e-243	0.417428	0.71	0.349	9.03813e-239	2	SMC4
GGH	1.81806e-242	0.383598	0.832	0.521	5.27366e-238	2	GGH
JPT1	5.16495e-241	0.497247	0.854	0.56	1.4982e-236	2	JPT1
NR2F1	5.88883e-241	0.312863	0.146	0.01	1.70817e-236	2	NR2F1
NUDT1	5.91775e-241	0.297175	0.769	0.406	1.71656e-236	2	NUDT1
MCM6	6.25968e-240	0.277632	0.584	0.231	1.81575e-235	2	MCM6
TUBA1A	7.70727e-236	0.613304	0.95	0.66	2.23565e-231	2	TUBA1A
TUBB3	4.98887e-233	0.528597	0.609	0.256	1.44712e-228	2	TUBB3
PRC1	1.35701e-231	0.339661	0.481	0.156	3.93628e-227	2	PRC1
DPYSL2	3.4745e-231	0.399045	0.664	0.304	1.00785e-226	2	DPYSL2
VCAN	4.91461e-231	0.385824	0.79	0.398	1.42558e-226	2	VCAN
CYCS	1.98529e-228	0.329584	0.903	0.695	5.75874e-224	2	CYCS
PTPRZ1	2.12556e-226	0.252931	0.131	0.008	6.16562e-222	2	PTPRZ1
UBE2C	3.76967e-225	0.395461	0.55	0.196	1.09347e-220	2	UBE2C
CDC20	2.77142e-224	0.393404	0.417	0.126	8.03905e-220	2	CDC20
CCDC34	1.00677e-223	0.275628	0.639	0.278	2.92034e-219	2	CCDC34
MCM4	7.06804e-223	0.303249	0.658	0.304	2.05023e-218	2	MCM4
PTTG1	9.35532e-223	0.538721	0.826	0.583	2.7137e-218	2	PTTG1
CENPF	2.21113e-221	0.488694	0.496	0.173	6.41383e-217	2	CENPF
MCM5	8.29674e-221	0.270464	0.591	0.241	2.40663e-216	2	MCM5
BASP1	4.82659e-220	0.411372	0.967	0.797	1.40005e-215	2	BASP1
LMNB1	1.1447e-218	0.286694	0.566	0.216	3.32043e-214	2	LMNB1
RPA3	1.57426e-218	0.318316	0.862	0.684	4.56646e-214	2	RPA3
VIM1	2.17099e-212	0.45114	0.977	0.787	6.2974e-208	2	VIM
MAP2	1.25223e-211	0.30319	0.15	0.014	3.63234e-207	2	MAP2
MCM7	2.16786e-200	0.309437	0.698	0.345	6.28832e-196	2	MCM7
BEX1	2.19818e-197	0.320509	0.213	0.037	6.37625e-193	2	BEX1
ATP1B3	3.31939e-197	0.279385	0.727	0.391	9.62855e-193	2	ATP1B3
SOX2	1.09382e-195	0.292448	0.124	0.009	3.17286e-191	2	SOX2
PDCD5	3.98678e-193	0.252414	0.93	0.85	1.15644e-188	2	PDCD5
LSM3	3.82349e-191	0.252072	0.933	0.831	1.10908e-186	2	LSM3
CENPE	1.34594e-189	0.308841	0.352	0.104	3.90417e-185	2	CENPE
ODC1	1.0534e-187	0.356311	0.924	0.655	3.05561e-183	2	ODC1
CCDC88A	1.69981e-183	0.328586	0.787	0.463	4.93063e-179	2	CCDC88A
TUBB	2.81501e-183	0.253169	0.996	0.962	8.1655e-179	2	TUBB
FSCN11	3.59459e-181	0.330829	0.927	0.611	1.04268e-176	2	FSCN1
NME1	9.63027e-179	0.264297	0.938	0.823	2.79345e-174	2	NME1
MKI67	3.84597e-178	0.303434	0.402	0.13	1.1156e-173	2	MKI67
C1orf61	5.18767e-178	0.423948	0.163	0.022	1.50479e-173	2	C1orf61
DTYMK	6.56984e-177	0.270123	0.756	0.431	1.90571e-172	2	DTYMK
TPX2	7.49254e-176	0.32721	0.44	0.158	2.17336e-171	2	TPX2
NASP	3.73095e-172	0.326916	0.947	0.8	1.08224e-167	2	NASP
KIF20B	1.48635e-171	0.3105	0.595	0.29	4.31144e-167	2	KIF20B
ASPM	1.60442e-171	0.29401	0.379	0.123	4.65393e-167	2	ASPM
CKS1B	2.01755e-169	0.34607	0.833	0.617	5.85231e-165	2	CKS1B
MAP1B1	3.35413e-169	0.423684	0.97	0.745	9.72934e-165	2	MAP1B
HMMR	7.08918e-165	0.259943	0.337	0.105	2.05636e-160	2	HMMR
GAP431	8.62218e-165	0.341346	0.776	0.446	2.50104e-160	2	GAP43
CKB	5.4087e-162	0.538386	0.22	0.048	1.5689e-157	2	CKB
CRNDE	1.28711e-157	0.286828	0.773	0.498	3.73351e-153	2	CRNDE
PEG101	2.54375e-156	0.315582	0.953	0.904	7.37865e-152	2	PEG10
DLGAP5	3.19686e-156	0.262543	0.294	0.085	9.27313e-152	2	DLGAP5
UCHL1	4.27923e-156	0.296113	0.398	0.149	1.24128e-151	2	UCHL1
CENPV	7.54665e-156	0.342196	0.806	0.538	2.18906e-151	2	CENPV
CCNB2	2.3475e-155	0.316634	0.498	0.221	6.8094e-151	2	CCNB2
PSIP1	5.94041e-154	0.302486	0.896	0.672	1.72313e-149	2	PSIP1
UBE2S	2.90453e-142	0.420145	0.845	0.621	8.42517e-138	2	UBE2S
TUBB2B	3.18789e-140	0.578574	0.372	0.145	9.2471e-136	2	TUBB2B
H2AFV	3.05377e-138	0.287164	0.913	0.742	8.85808e-134	2	H2AFV
LIX11	4.03319e-134	0.257838	0.713	0.414	1.16991e-129	2	LIX1
ELAVL3	1.081e-132	0.275487	0.192	0.044	3.13567e-128	2	ELAVL3
MYDGF1	2.4684e-132	0.256203	0.884	0.869	7.16009e-128	2	MYDGF
DUT	9.52302e-132	0.254275	0.915	0.848	2.76234e-127	2	DUT
PCNA	1.30006e-131	0.274634	0.625	0.352	3.77108e-127	2	PCNA
RAMP21	5.49191e-130	0.269404	0.769	0.498	1.59304e-125	2	RAMP2
TSPAN71	8.74544e-130	0.260326	0.779	0.48	2.53679e-125	2	TSPAN7
HELLS	2.35703e-127	0.259472	0.676	0.399	6.83703e-123	2	HELLS
SQLE	3.75172e-126	0.26938	0.885	0.695	1.08826e-121	2	SQLE
PRSS351	6.35518e-125	0.298232	0.752	0.524	1.84345e-120	2	PRSS35
CKAP41	3.73828e-124	0.260189	0.937	0.897	1.08436e-119	2	CKAP4
MZT1	2.24314e-122	0.251359	0.663	0.419	6.50667e-118	2	MZT1
CXCL141	3.38324e-120	0.267387	0.641	0.366	9.81378e-116	2	CXCL14
HMGB2	2.06892e-119	0.306479	0.917	0.854	6.00131e-115	2	HMGB2
GPM6A	2.16917e-119	0.281781	0.162	0.035	6.29211e-115	2	GPM6A
FRZB1	4.0899e-117	0.319984	0.81	0.566	1.18636e-112	2	FRZB
LGALS11	1.86464e-114	0.369171	0.892	0.717	5.40876e-110	2	LGALS1
TTYH1	8.83338e-112	0.256995	0.132	0.024	2.5623e-107	2	TTYH1
CHN11	1.79183e-106	0.312682	0.882	0.674	5.19756e-102	2	CHN1
HNRNPAB	2.7831e-106	0.265994	0.838	0.609	8.07294e-102	2	HNRNPAB
CCNB1	2.2629e-105	0.341978	0.404	0.192	6.56399e-101	2	CCNB1
RCN31	3.5857e-103	0.29744	0.835	0.614	1.04011e-98	2	RCN3
FKBP71	6.43759e-99	0.269958	0.836	0.623	1.86735e-94	2	FKBP7
TUBA1C	1.63445e-94	0.267884	0.845	0.765	4.74106e-90	2	TUBA1C
HES6	2.48057e-92	0.262311	0.193	0.059	7.1954e-88	2	HES6
CKS2	1.39198e-91	0.289321	0.664	0.438	4.03771e-87	2	CKS2
NPW1	8.58359e-91	0.285917	0.775	0.526	2.48984e-86	2	NPW
STMN11	9.64383e-91	0.322372	0.906	0.601	2.79738e-86	2	STMN1
PDPN1	2.40511e-88	0.297027	0.857	0.674	6.97649e-84	2	PDPN
FKBP111	3.74564e-86	0.273803	0.846	0.719	1.0865e-81	2	FKBP11
KPNA2	8.46303e-77	0.278263	0.559	0.356	2.45487e-72	2	KPNA2
RGS41	7.22069e-71	0.258351	0.811	0.58	2.09451e-66	2	RGS4
POSTN1	1.28587e-66	0.330004	0.978	0.814	3.72993e-62	2	POSTN
TCF4	1.15412e-53	0.282697	0.745	0.572	3.34776e-49	2	TCF4
IGFL21	5.62028e-52	0.251562	0.814	0.597	1.63027e-47	2	IGFL2
NFIA	1.1554e-47	0.297843	0.225	0.11	3.35147e-43	2	NFIA
NNAT	2.65704e-38	0.355975	0.208	0.113	7.70728e-34	2	NNAT
MGP1	5.55192e-37	0.28305	0.898	0.719	1.61045e-32	2	MGP
MARCKS	5.69196e-37	0.25822	0.978	0.934	1.65107e-32	2	MARCKS
NFIB	1.92485e-31	0.260403	0.386	0.271	5.58342e-27	2	NFIB
SOX4	2.93469e-17	0.358822	0.573	0.49	8.51266e-13	2	SOX4
SOX11	2.76649e-11	0.353565	0.451	0.404	8.02477e-07	2	SOX11
MEG81	0	0.912094	0.968	0.697	0	3	MEG8
MRC21	0	0.7236	0.938	0.612	0	3	MRC2
ADAMTS91	0	0.723344	0.943	0.641	0	3	ADAMTS9
COL6A21	0	0.704597	0.973	0.744	0	3	COL6A2
COL6A11	0	0.698999	0.966	0.776	0	3	COL6A1
MEG31	0	0.693599	0.994	0.925	0	3	MEG3
PLOD21	0	0.683719	0.978	0.718	0	3	PLOD2
LNPEP1	0	0.671141	0.962	0.794	0	3	LNPEP
CDH111	0	0.663768	0.965	0.738	0	3	CDH11
COL15A11	0	0.661507	0.983	0.673	0	3	COL15A1
CRISPLD21	0	0.61526	0.939	0.696	0	3	CRISPLD2
POSTN2	0	0.600364	1	0.82	0	3	POSTN
COL5A1	0	0.585962	0.996	0.971	0	3	COL5A1
IL6ST1	0	0.580821	0.983	0.841	0	3	IL6ST
COL5A21	0	0.515706	0.986	0.948	0	3	COL5A2
SLIT3	0	0.50578	0.969	0.901	0	3	SLIT3
COL1A21	0	0.497235	1	0.995	0	3	COL1A2
EFNB21	0	0.495554	0.976	0.903	0	3	EFNB2
COL1A11	0	0.485595	1	0.996	0	3	COL1A1
COL3A11	0	0.432749	1	0.997	0	3	COL3A1
MALAT1	0	0.258936	1	0.999	0	3	MALAT1
KCNQ1OT1	1.33658e-300	0.561289	0.993	0.954	3.87702e-296	3	KCNQ1OT1
AEBP11	5.14385e-278	0.562555	0.905	0.783	1.49208e-273	3	AEBP1
RRBP11	3.19669e-277	0.443642	0.962	0.901	9.27265e-273	3	RRBP1
FBN2	2.49956e-270	0.699907	0.895	0.671	7.25049e-266	3	FBN2
COL6A3	1.99662e-267	0.505587	0.933	0.829	5.79161e-263	3	COL6A3
EMILIN11	1.52048e-265	0.596824	0.856	0.589	4.41045e-261	3	EMILIN1
NEAT1	4.99917e-253	0.711241	0.943	0.823	1.45011e-248	3	NEAT1
FNDC3B	1.27984e-250	0.546283	0.875	0.719	3.71244e-246	3	FNDC3B
BNC2	3.23036e-244	0.57124	0.839	0.578	9.37031e-240	3	BNC2
FKBP101	1.80778e-242	0.439349	0.969	0.873	5.24382e-238	3	FKBP10
SOX6	4.77555e-240	0.56866	0.86	0.628	1.38524e-235	3	SOX6
MAN1A11	1.87821e-238	0.424644	0.938	0.9	5.44813e-234	3	MAN1A1
WNT5B1	1.31069e-237	0.531043	0.934	0.628	3.8019e-233	3	WNT5B
ADAMTSL31	6.30714e-224	0.547667	0.823	0.536	1.82951e-219	3	ADAMTSL3
FMOD1	2.59616e-223	0.58683	0.879	0.616	7.53069e-219	3	FMOD
TTC3	2.37988e-220	0.373713	0.957	0.935	6.90332e-216	3	TTC3
NKTR	4.08561e-218	0.555113	0.924	0.841	1.18511e-213	3	NKTR
H19	1.28683e-216	0.350705	0.987	0.988	3.7327e-212	3	H19
MYRF	1.63146e-216	0.467611	0.889	0.775	4.73238e-212	3	MYRF
LRP1	1.46493e-215	0.473427	0.867	0.803	4.24931e-211	3	LRP1
FOSL2	9.95756e-214	0.456874	0.896	0.806	2.88839e-209	3	FOSL2
ZFHX41	2.17802e-213	0.508059	0.871	0.685	6.31777e-209	3	ZFHX4
DDR21	7.84573e-211	0.551992	0.798	0.516	2.27581e-206	3	DDR2
CCND21	6.64034e-202	0.371078	0.984	0.942	1.92616e-197	3	CCND2
MT-ND1	1.0332e-201	0.349458	0.995	0.981	2.99699e-197	3	MT-ND1
PITX21	5.57625e-201	0.503897	0.921	0.623	1.6175e-196	3	PITX2
LINC00632	4.87226e-200	0.552191	0.765	0.489	1.4133e-195	3	LINC00632
MT-ND4	5.66136e-199	0.307457	0.997	0.989	1.64219e-194	3	MT-ND4
GOLGB1	1.22404e-192	0.484517	0.902	0.853	3.55058e-188	3	GOLGB1
SULF11	3.62574e-192	0.58935	0.803	0.541	1.05172e-187	3	SULF1
MT-ND2	1.41124e-189	0.358959	0.991	0.978	4.09359e-185	3	MT-ND2
LINC01266	2.08449e-186	0.564273	0.703	0.422	6.04647e-182	3	LINC01266
MT-ATP6	6.78665e-186	0.29564	0.998	0.991	1.9686e-181	3	MT-ATP6
BMP1	1.34859e-183	0.443272	0.814	0.657	3.91186e-179	3	BMP1
MT-ND5	8.32088e-182	0.352379	0.993	0.978	2.41364e-177	3	MT-ND5
SEC31A	1.84896e-181	0.346185	0.907	0.888	5.36328e-177	3	SEC31A
PLAGL1	3.94637e-181	0.545031	0.824	0.699	1.14472e-176	3	PLAGL1
CSPG4	1.53099e-180	0.458635	0.624	0.318	4.44093e-176	3	CSPG4
DDX17	1.95391e-180	0.406463	0.954	0.949	5.6677e-176	3	DDX17
RSRP11	5.28396e-179	0.43913	0.948	0.906	1.53272e-174	3	RSRP1
LAMB2	1.71493e-177	0.478299	0.835	0.74	4.97449e-173	3	LAMB2
MT-CYB	3.99704e-175	0.276709	0.998	0.988	1.15942e-170	3	MT-CYB
P3H11	4.95177e-175	0.459575	0.84	0.667	1.43636e-170	3	P3H1
CUX1	4.68224e-174	0.355824	0.907	0.906	1.35818e-169	3	CUX1
COL9A31	1.28391e-173	0.441686	0.928	0.757	3.72425e-169	3	COL9A3
HAND2-AS1	4.84731e-171	0.522096	0.786	0.599	1.40606e-166	3	HAND2-AS1
COL11A1	5.04267e-170	0.595469	0.707	0.427	1.46273e-165	3	COL11A1
SEC24D	1.89634e-163	0.457896	0.778	0.632	5.5007e-159	3	SEC24D
LTBP4	2.73193e-163	0.458986	0.768	0.578	7.92451e-159	3	LTBP4
SEZ6L21	1.72325e-162	0.426847	0.869	0.627	4.99864e-158	3	SEZ6L2
PLOD1	1.65801e-160	0.421658	0.838	0.782	4.80939e-156	3	PLOD1
SPON11	3.05237e-157	0.438011	0.826	0.591	8.85402e-153	3	SPON1
UACA	2.52319e-156	0.477772	0.793	0.608	7.319e-152	3	UACA
SIPA1L1	1.40258e-155	0.433669	0.812	0.687	4.06848e-151	3	SIPA1L1
EDIL31	2.87527e-155	0.468243	0.77	0.546	8.3403e-151	3	EDIL3
HAS21	1.41144e-154	0.477012	0.84	0.583	4.09417e-150	3	HAS2
CNTNAP3B	5.21547e-151	0.459971	0.617	0.347	1.51285e-146	3	CNTNAP3B
CRB21	1.15428e-150	0.440293	0.731	0.503	3.34823e-146	3	CRB2
WSB1	1.29435e-148	0.434051	0.929	0.907	3.75451e-144	3	WSB1
AMIGO21	2.53206e-147	0.460681	0.8	0.571	7.34475e-143	3	AMIGO2
P3H3	1.99827e-146	0.431637	0.756	0.591	5.79639e-142	3	P3H3
SLC38A2	1.40894e-145	0.34565	0.92	0.926	4.08691e-141	3	SLC38A2
CKAP42	2.16027e-144	0.363423	0.91	0.901	6.2663e-140	3	CKAP4
SERPINH11	3.04821e-144	0.318292	0.951	0.933	8.84193e-140	3	SERPINH1
LSAMP1	7.49859e-144	0.41498	0.808	0.568	2.17512e-139	3	LSAMP
FUS	3.22908e-143	0.325665	0.969	0.957	9.3666e-139	3	FUS
DSC3	7.08628e-143	0.436582	0.727	0.532	2.05552e-138	3	DSC3
MMP16	3.0006e-141	0.462771	0.668	0.437	8.70384e-137	3	MMP16
FOSB	4.2781e-141	0.444778	0.937	0.889	1.24095e-136	3	FOSB
ZNF292	2.02986e-140	0.362224	0.905	0.892	5.888e-136	3	ZNF292
HGF1	6.23923e-140	0.432282	0.805	0.572	1.80981e-135	3	HGF
MT-ND3	1.83625e-139	0.273671	0.996	0.986	5.3264e-135	3	MT-ND3
SLIT2	2.58856e-139	0.412372	0.834	0.772	7.50865e-135	3	SLIT2
PDGFRA	2.88164e-133	0.429734	0.602	0.343	8.35876e-129	3	PDGFRA
CASK	4.21889e-133	0.395565	0.791	0.68	1.22377e-128	3	CASK
CNTN5	2.2466e-132	0.416114	0.68	0.447	6.51671e-128	3	CNTN5
HAND21	5.42284e-131	0.438041	0.894	0.707	1.573e-126	3	HAND2
MAP1B2	3.06701e-130	0.372281	0.885	0.763	8.89648e-126	3	MAP1B
GFPT21	8.34902e-129	0.421477	0.71	0.493	2.4218e-124	3	GFPT2
ADGRA2	3.24359e-127	0.386187	0.591	0.347	9.40868e-123	3	ADGRA2
ARGLU1	6.38858e-127	0.329603	0.932	0.935	1.85314e-122	3	ARGLU1
PLXNB2	7.20976e-126	0.379394	0.764	0.674	2.09134e-121	3	PLXNB2
SOX5	7.64974e-126	0.415947	0.648	0.422	2.21896e-121	3	SOX5
GOLGA3	1.25047e-125	0.418038	0.708	0.564	3.62723e-121	3	GOLGA3
LEF1	1.26165e-124	0.399349	0.686	0.468	3.65966e-120	3	LEF1
COPA	1.51215e-122	0.342907	0.823	0.813	4.3863e-118	3	COPA
AHNAK1	7.6842e-122	0.300098	0.955	0.944	2.22896e-117	3	AHNAK
XPO1	2.13628e-121	0.357076	0.848	0.842	6.1967e-117	3	XPO1
THBD1	1.89408e-119	0.441835	0.802	0.655	5.49415e-115	3	THBD
DLK11	2.64085e-119	0.441412	0.966	0.755	7.66032e-115	3	DLK1
NAALAD2	5.01795e-118	0.394667	0.683	0.492	1.45556e-113	3	NAALAD2
SSC5D	1.33986e-117	0.323336	0.433	0.186	3.88653e-113	3	SSC5D
LGALS3BP1	1.46263e-117	0.350832	0.862	0.765	4.24266e-113	3	LGALS3BP
CARNS1	3.08301e-117	0.367405	0.508	0.263	8.94288e-113	3	CARNS1
ATP7B	7.89397e-117	0.420691	0.693	0.542	2.2898e-112	3	ATP7B
CEMIP1	1.2167e-116	0.429651	0.696	0.51	3.52927e-112	3	CEMIP
OGT	2.54036e-116	0.471231	0.703	0.561	7.36882e-112	3	OGT
IGSF10	1.02615e-114	0.436526	0.561	0.326	2.97656e-110	3	IGSF10
GLG1	2.22177e-113	0.318697	0.824	0.81	6.44468e-109	3	GLG1
ROBO2	2.71574e-113	0.398333	0.596	0.376	7.87754e-109	3	ROBO2
ITGA1	4.91015e-113	0.393228	0.525	0.286	1.42429e-108	3	ITGA1
ARFGAP1	8.89748e-113	0.399067	0.61	0.406	2.58089e-108	3	ARFGAP1
CHD3	2.8248e-112	0.341811	0.821	0.801	8.1939e-108	3	CHD3
CCDC88A1	2.51759e-111	0.39027	0.692	0.486	7.30278e-107	3	CCDC88A
GOLGA4	1.65926e-110	0.333376	0.845	0.858	4.81302e-106	3	GOLGA4
FBLN2	2.26321e-110	0.391304	0.589	0.37	6.5649e-106	3	FBLN2
ITPR2	1.9241e-109	0.390863	0.693	0.533	5.58123e-105	3	ITPR2
SEMA3B	2.43083e-109	0.379412	0.594	0.376	7.05112e-105	3	SEMA3B
FGFR1	3.72382e-106	0.36168	0.733	0.619	1.08017e-101	3	FGFR1
AKAP9	5.38074e-105	0.298977	0.881	0.904	1.56079e-100	3	AKAP9
LMO31	1.26758e-102	0.376308	0.748	0.537	3.67687e-98	3	LMO3
KDR	3.92961e-102	0.367219	0.599	0.401	1.13986e-97	3	KDR
PCOLCE1	9.90406e-102	0.281807	0.951	0.919	2.87287e-97	3	PCOLCE
VEGFA	1.75057e-100	0.383141	0.793	0.751	5.07789e-96	3	VEGFA
QSOX1	1.12623e-98	0.375646	0.717	0.613	3.26685e-94	3	QSOX1
PODXL	2.03793e-98	0.306071	0.861	0.89	5.91141e-94	3	PODXL
DKK21	5.74571e-98	0.395166	0.787	0.57	1.66666e-93	3	DKK2
ZRANB2	1.10569e-97	0.339913	0.86	0.869	3.20728e-93	3	ZRANB2
ARID1B	2.35113e-96	0.374166	0.779	0.753	6.81992e-92	3	ARID1B
GRIK2	2.30023e-93	0.267224	0.295	0.105	6.67226e-89	3	GRIK2
MT-ND4L	2.84715e-93	0.266497	0.943	0.946	8.25873e-89	3	MT-ND4L
CHSY31	1.43662e-92	0.339451	0.647	0.479	4.16722e-88	3	CHSY3
COL8A21	2.67854e-92	0.35672	0.703	0.55	7.76964e-88	3	COL8A2
FST1	5.54139e-91	0.350513	0.864	0.619	1.60739e-86	3	FST
CADPS	1.36874e-90	0.353228	0.432	0.216	3.97031e-86	3	CADPS
ATM	1.74194e-90	0.378012	0.668	0.56	5.05284e-86	3	ATM
AKAP121	2.39993e-90	0.372767	0.765	0.633	6.96147e-86	3	AKAP12
ITPR1	8.62102e-89	0.328906	0.462	0.252	2.5007e-84	3	ITPR1
TBX2	6.01496e-88	0.354434	0.561	0.357	1.74476e-83	3	TBX2
FLNA	9.11844e-88	0.280294	0.839	0.866	2.64499e-83	3	FLNA
ASPH	1.30297e-86	0.29748	0.769	0.743	3.77953e-82	3	ASPH
CREB3L11	3.07378e-86	0.322067	0.819	0.676	8.91613e-82	3	CREB3L1
GOLGA2	2.5282e-84	0.297934	0.773	0.757	7.33355e-80	3	GOLGA2
LUC7L3	6.98069e-84	0.343618	0.855	0.848	2.02489e-79	3	LUC7L3
FGFR2	5.08247e-83	0.342374	0.75	0.693	1.47427e-78	3	FGFR2
CREB3L2	4.88465e-82	0.300595	0.782	0.781	1.41689e-77	3	CREB3L2
SLC16A31	1.77257e-80	0.307663	0.866	0.72	5.14171e-76	3	SLC16A3
PCDH7	1.78185e-80	0.343653	0.678	0.604	5.16862e-76	3	PCDH7
PLXNA2	4.0004e-80	0.374572	0.629	0.506	1.1604e-75	3	PLXNA2
PLAT1	8.6957e-80	0.342161	0.781	0.586	2.52236e-75	3	PLAT
SETD5	1.01365e-79	0.334323	0.752	0.714	2.94028e-75	3	SETD5
RELN	1.22212e-79	0.333561	0.593	0.428	3.545e-75	3	RELN
GJA11	1.15196e-78	0.33162	0.612	0.448	3.34148e-74	3	GJA1
PDXDC1	1.1969e-78	0.305273	0.735	0.701	3.47184e-74	3	PDXDC1
TENT5C1	2.66653e-78	0.337714	0.684	0.558	7.73481e-74	3	TENT5C
THOC2	6.28067e-78	0.290006	0.789	0.799	1.82184e-73	3	THOC2
P3H41	7.35889e-78	0.285681	0.774	0.73	2.13459e-73	3	P3H4
MMP2	2.45879e-77	0.325798	0.639	0.503	7.13221e-73	3	MMP2
MEG9	6.0196e-77	0.27659	0.316	0.135	1.74611e-72	3	MEG9
KMT2A	6.16873e-77	0.329424	0.772	0.757	1.78936e-72	3	KMT2A
COLEC121	3.81579e-76	0.297242	0.726	0.575	1.10685e-71	3	COLEC12
CACNA1C	5.17628e-76	0.323806	0.459	0.272	1.50148e-71	3	CACNA1C
N4BP2L2	6.2123e-75	0.293548	0.835	0.863	1.802e-70	3	N4BP2L2
ITGA4	1.1833e-74	0.351689	0.561	0.388	3.43239e-70	3	ITGA4
PNISR	2.93262e-74	0.307232	0.866	0.884	8.50666e-70	3	PNISR
ZNF207	1.51063e-73	0.291832	0.804	0.817	4.38188e-69	3	ZNF207
CYP2W1	1.07506e-72	0.288324	0.766	0.734	3.11844e-68	3	CYP2W1
PRICKLE1	2.84621e-72	0.327342	0.599	0.442	8.256e-68	3	PRICKLE1
FTX	2.88427e-70	0.37003	0.671	0.559	8.36641e-66	3	FTX
CCNL1	1.6835e-69	0.31606	0.822	0.819	4.88333e-65	3	CCNL1
PTCH1	2.7861e-69	0.341791	0.615	0.489	8.08163e-65	3	PTCH1
PHACTR2	1.17912e-68	0.308498	0.791	0.79	3.42029e-64	3	PHACTR2
GATA61	1.24937e-68	0.31184	0.671	0.562	3.62405e-64	3	GATA6
KCNK6	1.53996e-68	0.322823	0.579	0.438	4.46695e-64	3	KCNK6
BGN	1.82013e-68	0.299801	0.606	0.452	5.27965e-64	3	BGN
MON2	2.2697e-68	0.348966	0.554	0.414	6.58373e-64	3	MON2
CNTN6	6.63268e-68	0.299492	0.522	0.362	1.92394e-63	3	CNTN6
HIF3A	8.79578e-68	0.301945	0.483	0.309	2.55139e-63	3	HIF3A
DLGAP1	1.01863e-66	0.299146	0.411	0.232	2.95473e-62	3	DLGAP1
MMP14	1.06699e-66	0.261016	0.433	0.257	3.09501e-62	3	MMP14
ADAMTS1	1.52492e-66	0.38764	0.619	0.491	4.42334e-62	3	ADAMTS1
CCDC144A	6.39813e-66	0.332407	0.368	0.191	1.85591e-61	3	CCDC144A
MMS22L	1.64307e-65	0.363862	0.582	0.452	4.76607e-61	3	MMS22L
ASH1L	2.88418e-65	0.308553	0.697	0.662	8.36613e-61	3	ASH1L
FSTL3	1.77898e-64	0.312765	0.631	0.52	5.16029e-60	3	FSTL3
OGA	2.8746e-64	0.324223	0.685	0.639	8.33834e-60	3	OGA
HSPG21	7.70943e-62	0.265168	0.808	0.79	2.23627e-57	3	HSPG2
DGKH	1.06207e-61	0.302093	0.389	0.222	3.08074e-57	3	DGKH
VCAN1	2.84545e-61	0.350589	0.588	0.434	8.25379e-57	3	VCAN
PLEC	3.58017e-61	0.305178	0.653	0.592	1.0385e-56	3	PLEC
SEC61A1	3.94191e-61	0.261004	0.706	0.726	1.14343e-56	3	SEC61A1
CDH7	1.16573e-60	0.33118	0.566	0.429	3.38143e-56	3	CDH7
CLU1	1.43702e-60	0.258871	0.845	0.796	4.16836e-56	3	CLU
SEC23A	1.96885e-60	0.275433	0.693	0.679	5.71105e-56	3	SEC23A
ZMYM2	2.51775e-60	0.3167	0.64	0.568	7.30324e-56	3	ZMYM2
KMT2C	5.89475e-60	0.300042	0.674	0.624	1.70989e-55	3	KMT2C
NOTCH2	8.10163e-60	0.305832	0.587	0.488	2.35004e-55	3	NOTCH2
RBM25	1.00681e-59	0.261119	0.845	0.871	2.92046e-55	3	RBM25
CD248	1.15455e-59	0.29385	0.474	0.317	3.34901e-55	3	CD248
MATN2	1.24203e-59	0.262677	0.737	0.746	3.60276e-55	3	MATN2
SYNE1	1.87805e-59	0.34213	0.585	0.478	5.44766e-55	3	SYNE1
GPCPD1	4.89292e-59	0.322026	0.588	0.496	1.41929e-54	3	GPCPD1
MT-ND6	9.00476e-59	0.331297	0.699	0.673	2.61201e-54	3	MT-ND6
GFRA21	1.04425e-58	0.279676	0.655	0.524	3.02905e-54	3	GFRA2
POLR2J3	1.63652e-58	0.340855	0.655	0.574	4.74705e-54	3	POLR2J3
ITGA5	3.90584e-58	0.260531	0.385	0.221	1.13297e-53	3	ITGA5
CNOT2	5.0014e-58	0.285825	0.727	0.748	1.45076e-53	3	CNOT2
PLCG2	8.61559e-58	0.35901	0.737	0.712	2.49912e-53	3	PLCG2
P4HA21	1.02964e-57	0.267011	0.683	0.585	2.98667e-53	3	P4HA2
MLXIP	2.07437e-57	0.306044	0.495	0.359	6.01712e-53	3	MLXIP
SLC7A6	4.04395e-57	0.256401	0.417	0.262	1.17303e-52	3	SLC7A6
HBG2	8.48645e-57	0.392394	0.664	0.577	2.46166e-52	3	HBG2
SMAD3	2.3991e-56	0.293057	0.475	0.336	6.95908e-52	3	SMAD3
RBM5	2.40939e-56	0.346267	0.62	0.557	6.98891e-52	3	RBM5
GABPB1-AS1	2.50876e-56	0.357973	0.707	0.686	7.27717e-52	3	GABPB1-AS1
LOX	3.99145e-55	0.301355	0.52	0.384	1.1578e-50	3	LOX
ZNF518A	1.68698e-54	0.351022	0.622	0.56	4.89342e-50	3	ZNF518A
TNS1	2.03487e-54	0.28037	0.483	0.343	5.90255e-50	3	TNS1
PKHD1L1	2.55531e-54	0.259303	0.372	0.214	7.41219e-50	3	PKHD1L1
LMCD11	5.38429e-54	0.251185	0.873	0.759	1.56182e-49	3	LMCD1
COL27A1	7.50136e-54	0.315402	0.553	0.448	2.17592e-49	3	COL27A1
HBA2	1.08233e-53	0.36907	0.551	0.396	3.13952e-49	3	HBA2
TUG1	1.72496e-52	0.287385	0.677	0.649	5.00358e-48	3	TUG1
COBLL1	2.62066e-52	0.298076	0.6	0.506	7.60176e-48	3	COBLL1
ADGRL3	7.33943e-52	0.25346	0.439	0.294	2.12895e-47	3	ADGRL3
SLC16A1-AS1	1.7688e-51	0.293339	0.4	0.253	5.13076e-47	3	SLC16A1-AS1
TASOR2	2.14168e-51	0.292991	0.568	0.493	6.21237e-47	3	TASOR2
LENG8	3.90171e-51	0.317198	0.556	0.456	1.13177e-46	3	LENG8
TTLL3	4.41999e-51	0.262743	0.413	0.268	1.28211e-46	3	TTLL3
MFAP41	5.38575e-51	0.313715	0.635	0.505	1.56224e-46	3	MFAP4
MIR503HG	1.6967e-50	0.251494	0.301	0.152	4.92162e-46	3	MIR503HG
MACF1	6.22151e-50	0.302025	0.624	0.562	1.80467e-45	3	MACF1
FLRT2	2.30484e-49	0.252838	0.407	0.258	6.68565e-45	3	FLRT2
CHGB1	1.04896e-48	0.315872	0.59	0.46	3.04273e-44	3	CHGB
GUCY1A1	2.32691e-48	0.279862	0.586	0.51	6.74966e-44	3	GUCY1A1
ADAM15	2.99025e-48	0.255425	0.547	0.453	8.67381e-44	3	ADAM15
ENC1	3.21448e-48	0.312807	0.62	0.542	9.32425e-44	3	ENC1
FNBP4	6.10463e-48	0.27143	0.685	0.697	1.77077e-43	3	FNBP4
LTBP3	6.77763e-48	0.27739	0.592	0.533	1.96599e-43	3	LTBP3
PRRC1	1.13902e-47	0.266649	0.632	0.637	3.30395e-43	3	PRRC1
ZNF451	2.28692e-47	0.291068	0.63	0.611	6.63366e-43	3	ZNF451
ADAM12	3.38527e-47	0.272266	0.612	0.552	9.81964e-43	3	ADAM12
DST	6.32098e-47	0.333965	0.641	0.599	1.83353e-42	3	DST
LRRC32	1.13437e-46	0.258194	0.508	0.399	3.29047e-42	3	LRRC32
LINC00342	2.6934e-46	0.276995	0.388	0.247	7.81276e-42	3	LINC00342
MAN2A1	4.12185e-46	0.255921	0.661	0.656	1.19562e-41	3	MAN2A1
MTRNR2L12	7.5896e-46	0.28227	0.894	0.905	2.20152e-41	3	MTRNR2L12
KIRREL1	1.1211e-45	0.25065	0.505	0.397	3.25197e-41	3	KIRREL1
DDX3X	1.29616e-45	0.259234	0.735	0.763	3.75976e-41	3	DDX3X
PCDH17	1.40259e-45	0.288629	0.474	0.337	4.0685e-41	3	PCDH17
MT-ATP8	1.12656e-44	0.266819	0.777	0.82	3.26781e-40	3	MT-ATP8
MTRNR2L8	1.38005e-44	0.314117	0.519	0.425	4.00312e-40	3	MTRNR2L8
NFATC4	2.5691e-44	0.250287	0.403	0.27	7.4522e-40	3	NFATC4
CHN12	3.64418e-44	0.268983	0.901	0.682	1.05707e-39	3	CHN1
ADAMTS19	4.43685e-44	0.269752	0.512	0.399	1.287e-39	3	ADAMTS19
ANTXR1	9.01077e-44	0.253296	0.507	0.406	2.61375e-39	3	ANTXR1
KCTD12	9.18163e-44	0.263074	0.594	0.498	2.66332e-39	3	KCTD12
SLC40A1	1.65954e-43	0.26667	0.571	0.469	4.81382e-39	3	SLC40A1
POFUT2	1.68468e-42	0.251087	0.563	0.49	4.88677e-38	3	POFUT2
SLC5A3	2.47055e-42	0.296513	0.612	0.583	7.16632e-38	3	SLC5A3
TMEM259	1.17039e-41	0.258972	0.683	0.705	3.39496e-37	3	TMEM259
TTC17	2.17445e-39	0.256595	0.612	0.587	6.30743e-35	3	TTC17
SRSF6	2.36651e-39	0.268691	0.617	0.591	6.86453e-35	3	SRSF6
HBG1	2.77087e-39	0.297338	0.509	0.402	8.03746e-35	3	HBG1
GOLGA8B	3.01942e-39	0.278358	0.387	0.267	8.75843e-35	3	GOLGA8B
DOCK9	6.20833e-39	0.267725	0.502	0.416	1.80085e-34	3	DOCK9
TP53BP1	6.38021e-39	0.258197	0.565	0.511	1.85071e-34	3	TP53BP1
ARHGEF10	1.63053e-38	0.280693	0.49	0.405	4.72968e-34	3	ARHGEF10
MDM4	2.30425e-38	0.28812	0.615	0.589	6.68395e-34	3	MDM4
ZNF638	3.55856e-38	0.264282	0.67	0.664	1.03223e-33	3	ZNF638
CCDC57	4.29291e-38	0.264027	0.443	0.341	1.24524e-33	3	CCDC57
RICTOR	5.71586e-38	0.285833	0.548	0.5	1.658e-33	3	RICTOR
PCDH8	6.12977e-38	0.255785	0.408	0.279	1.77806e-33	3	PCDH8
DYNC2H1	9.08647e-38	0.252933	0.449	0.338	2.63571e-33	3	DYNC2H1
AHI1	6.38907e-37	0.273091	0.593	0.56	1.85328e-32	3	AHI1
FBXO321	3.57815e-36	0.265105	0.548	0.46	1.03791e-31	3	FBXO32
HOXB3	7.63197e-36	0.261089	0.437	0.339	2.2138e-31	3	HOXB3
GLS	4.02631e-31	0.250532	0.569	0.55	1.16791e-26	3	GLS
ZNF91	1.22007e-30	0.252049	0.59	0.573	3.53906e-26	3	ZNF91
KLF2	1.65583e-29	0.266864	0.467	0.381	4.80307e-25	3	KLF2
SIPA1L2	5.13124e-29	0.250388	0.57	0.571	1.48842e-24	3	SIPA1L2
MBD5	6.23446e-29	0.253	0.474	0.408	1.80843e-24	3	MBD5
HCG18	7.58661e-28	0.26051	0.5	0.454	2.20065e-23	3	HCG18
PDK1	1.96291e-27	0.259064	0.496	0.451	5.69382e-23	3	PDK1
HYMAI	3.06666e-20	0.252746	0.458	0.417	8.89546e-16	3	HYMAI
XIST	1.27951e-11	0.374483	0.57	0.716	3.71147e-07	3	XIST
STMN12	0	0.92194	0.997	0.619	0	4	STMN1
TNC1	0	0.874778	0.993	0.349	0	4	TNC
TYMS1	0	0.746558	0.93	0.275	0	4	TYMS
CA31	0	0.668582	0.836	0.214	0	4	CA3
CDK1	0	0.660816	0.789	0.152	0	4	CDK1
PRSS231	0	0.633778	0.904	0.251	0	4	PRSS23
DIAPH3	0	0.633083	0.917	0.266	0	4	DIAPH3
MCM71	0	0.632239	0.954	0.357	0	4	MCM7
MAD2L11	0	0.612879	0.899	0.308	0	4	MAD2L1
TK11	0	0.598579	0.862	0.212	0	4	TK1
VIT1	0	0.582448	0.928	0.272	0	4	VIT
RMI2	0	0.554399	0.827	0.204	0	4	RMI2
ZWINT1	0	0.537245	0.879	0.224	0	4	ZWINT
ANLN	0	0.517014	0.777	0.162	0	4	ANLN
LMNB11	0	0.511582	0.862	0.226	0	4	LMNB1
ORC6	0	0.490946	0.858	0.201	0	4	ORC6
UBE2T	0	0.489954	0.806	0.173	0	4	UBE2T
CDT1	0	0.483831	0.806	0.212	0	4	CDT1
CENPU	0	0.483784	0.833	0.175	0	4	CENPU
RRM2	0	0.475691	0.677	0.143	0	4	RRM2
MGST1	0	0.470632	0.805	0.167	0	4	MGST1
MYBL2	0	0.454144	0.685	0.098	0	4	MYBL2
PKMYT1	0	0.453283	0.699	0.082	0	4	PKMYT1
RAD51AP1	0	0.433371	0.774	0.122	0	4	RAD51AP1
KIF23	0	0.422509	0.615	0.118	0	4	KIF23
NCAPG	0	0.387241	0.663	0.129	0	4	NCAPG
FEN1	0	0.368492	0.706	0.154	0	4	FEN1
ASF1B	0	0.358015	0.64	0.076	0	4	ASF1B
FOXM1	0	0.356194	0.562	0.092	0	4	FOXM1
KIFC1	0	0.349931	0.569	0.085	0	4	KIFC1
TACC3	0	0.348643	0.596	0.108	0	4	TACC3
TIMELESS	0	0.33218	0.705	0.156	0	4	TIMELESS
PBK	0	0.331286	0.612	0.107	0	4	PBK
CDC6	0	0.31807	0.597	0.088	0	4	CDC6
SPC25	0	0.28215	0.525	0.074	0	4	SPC25
MELK	0	0.281788	0.573	0.078	0	4	MELK
RAD51	0	0.26326	0.542	0.089	0	4	RAD51
CNIH2	0	0.252108	0.48	0.069	0	4	CNIH2
HJURP	2.00225e-305	0.283618	0.458	0.063	5.80793e-301	4	HJURP
NPPB1	1.92323e-304	0.721334	0.789	0.197	5.5787e-300	4	NPPB
CHAF1A	3.45374e-304	0.320258	0.687	0.148	1.00183e-299	4	CHAF1A
CLDN71	1.10691e-298	0.489224	0.9	0.254	3.2108e-294	4	CLDN7
ASPM1	3.00087e-297	0.420433	0.642	0.128	8.70461e-293	4	ASPM
CENPK1	5.43785e-296	0.378584	0.777	0.192	1.57736e-291	4	CENPK
FANCI	4.22754e-295	0.291205	0.666	0.141	1.22628e-290	4	FANCI
UBE2C1	5.13074e-295	0.753781	0.771	0.211	1.48827e-290	4	UBE2C
CPE1	2.90468e-293	0.738186	0.955	0.315	8.4256e-289	4	CPE
NDC80	3.60887e-291	0.321267	0.541	0.092	1.04682e-286	4	NDC80
GINS21	2.74259e-288	0.514831	0.848	0.277	7.95542e-284	4	GINS2
PRC11	1.06141e-287	0.419924	0.719	0.168	3.07884e-283	4	PRC1
DEPDC1	1.20884e-280	0.319918	0.552	0.099	3.50649e-276	4	DEPDC1
FAM111A	1.55705e-280	0.356504	0.694	0.165	4.51654e-276	4	FAM111A
CDCA5	2.06653e-280	0.304972	0.626	0.132	5.99438e-276	4	CDCA5
CDCA8	6.7517e-280	0.337171	0.499	0.083	1.95847e-275	4	CDCA8
MND1	1.09831e-279	0.301918	0.725	0.172	3.18587e-275	4	MND1
CLSPN	1.57411e-279	0.370423	0.662	0.148	4.56601e-275	4	CLSPN
LSM41	5.55418e-275	0.594232	0.992	0.851	1.6111e-270	4	LSM4
CKS1B1	5.84586e-274	0.675161	0.978	0.626	1.69571e-269	4	CKS1B
KIF2C	1.96588e-273	0.299126	0.485	0.08	5.70242e-269	4	KIF2C
BUB1B	6.69511e-273	0.251463	0.527	0.094	1.94205e-268	4	BUB1B
NUF2	2.41405e-272	0.265306	0.544	0.096	7.00245e-268	4	NUF2
POC1A	8.57113e-271	0.282184	0.604	0.129	2.48623e-266	4	POC1A
CLDN61	8.83024e-271	0.814698	0.987	0.336	2.56139e-266	4	CLDN6
IGFBP21	3.21586e-266	0.915379	0.997	0.416	9.32823e-262	4	IGFBP2
RNASEH2A	9.68186e-266	0.365427	0.614	0.142	2.80842e-261	4	RNASEH2A
MCM3	2.03225e-265	0.534171	0.861	0.326	5.89495e-261	4	MCM3
LIG1	4.02021e-265	0.380055	0.808	0.249	1.16614e-260	4	LIG1
MCM2	1.26237e-261	0.364432	0.735	0.2	3.66175e-257	4	MCM2
EFEMP11	5.73694e-261	0.35323	0.764	0.197	1.66411e-256	4	EFEMP1
CENPW1	1.1552e-258	0.537986	0.9	0.359	3.35088e-254	4	CENPW
EPCAM1	6.55787e-258	0.746979	0.992	0.345	1.90224e-253	4	EPCAM
TMEM106C1	1.07171e-257	0.578397	0.979	0.524	3.1087e-253	4	TMEM106C
HES41	7.38491e-257	0.434185	0.848	0.277	2.14214e-252	4	HES4
PCNA1	3.50959e-256	0.543319	0.885	0.359	1.01803e-251	4	PCNA
TACSTD21	3.25555e-255	0.672155	0.972	0.324	9.44337e-251	4	TACSTD2
TMEM541	4.19158e-255	0.468197	0.829	0.281	1.21585e-250	4	TMEM54
DHTKD1	5.57758e-253	0.293113	0.656	0.161	1.61789e-248	4	DHTKD1
LIMCH11	2.31052e-250	0.590035	0.975	0.333	6.70212e-246	4	LIMCH1
TUBB1	8.31597e-250	0.478913	1	0.964	2.41221e-245	4	TUBB
CST61	9.60106e-250	0.593692	0.938	0.302	2.78498e-245	4	CST6
NDNF1	3.00055e-249	0.589892	0.972	0.384	8.70368e-245	4	NDNF
AP1M21	1.23836e-248	0.426469	0.876	0.262	3.5921e-244	4	AP1M2
SFRP21	3.02955e-248	0.654685	0.923	0.305	8.78781e-244	4	SFRP2
TIMP31	1.66187e-247	0.542986	0.896	0.289	4.82059e-243	4	TIMP3
SLC4A41	7.9798e-245	0.433254	0.896	0.276	2.3147e-240	4	SLC4A4
ALDH8A11	1.62357e-244	0.416461	0.785	0.215	4.70948e-240	4	ALDH8A1
DHFR	5.40829e-244	0.421593	0.837	0.289	1.56878e-239	4	DHFR
SPINT21	3.94285e-243	0.894236	0.997	0.424	1.1437e-238	4	SPINT2
MCM41	1.17378e-242	0.448147	0.86	0.32	3.40477e-238	4	MCM4
KRT71	1.97419e-242	0.381478	0.726	0.189	5.72653e-238	4	KRT7
CDCA7	5.2834e-242	0.30212	0.587	0.136	1.53256e-237	4	CDCA7
FREM21	1.09115e-241	0.524366	0.949	0.315	3.16511e-237	4	FREM2
CENPM	1.43926e-241	0.335264	0.73	0.203	4.17488e-237	4	CENPM
ARSJ1	1.56539e-240	0.337479	0.702	0.177	4.54072e-236	4	ARSJ
CCNA2	2.75247e-240	0.391429	0.506	0.099	7.9841e-236	4	CCNA2
TPX21	1.83252e-239	0.513079	0.654	0.167	5.31559e-235	4	TPX2
C21orf58	4.08251e-238	0.314972	0.622	0.151	1.18421e-233	4	C21orf58
EDN31	8.12651e-238	0.345979	0.597	0.131	2.35726e-233	4	EDN3
GNG41	1.57905e-237	0.372361	0.843	0.249	4.58036e-233	4	GNG4
HMGA11	4.37295e-237	0.662689	0.992	0.803	1.26846e-232	4	HMGA1
ATAD5	4.91088e-237	0.302081	0.685	0.183	1.4245e-232	4	ATAD5
MCM51	1.32815e-236	0.443453	0.775	0.258	3.85258e-232	4	MCM5
RAB251	1.52828e-235	0.522549	0.962	0.31	4.43307e-231	4	RAB25
NASP1	5.76639e-235	0.516517	0.996	0.808	1.67266e-230	4	NASP
PRSS81	1.13662e-233	0.499954	0.902	0.292	3.29699e-229	4	PRSS8
ATAD2	3.65564e-233	0.390058	0.805	0.268	1.06039e-228	4	ATAD2
MAL2	6.64395e-232	0.251819	0.601	0.135	1.92721e-227	4	MAL2
PDGFC1	1.6111e-231	0.310129	0.742	0.199	4.67333e-227	4	PDGFC
TFAP2B1	3.12952e-231	0.503013	0.944	0.31	9.07779e-227	4	TFAP2B
MET1	4.50114e-231	0.419416	0.808	0.258	1.30565e-226	4	MET
DEK1	5.95613e-231	0.480203	0.996	0.884	1.72769e-226	4	DEK
KRT181	1.65151e-230	0.664621	1	0.923	4.79055e-226	4	KRT18
LHFPL61	2.63642e-230	0.368825	0.796	0.237	7.64745e-226	4	LHFPL6
KRT81	1.20655e-229	0.53301	0.997	0.948	3.49984e-225	4	KRT8
CKAP2L	1.36388e-229	0.261954	0.455	0.081	3.95622e-225	4	CKAP2L
ISYNA11	1.24019e-226	0.709335	0.986	0.629	3.59741e-222	4	ISYNA1
TMPO	1.31626e-226	0.529362	0.924	0.451	3.81806e-222	4	TMPO
F11R1	6.91677e-226	0.456297	0.93	0.312	2.00635e-221	4	F11R
CLDN41	1.20519e-225	0.615473	0.959	0.325	3.4959e-221	4	CLDN4
TES1	3.16143e-225	0.388303	0.86	0.281	9.17036e-221	4	TES
PRKX1	4.14037e-224	0.292515	0.677	0.175	1.201e-219	4	PRKX
CD241	5.52846e-224	0.50431	0.878	0.291	1.60364e-219	4	CD24
TFAP2A1	6.65733e-224	0.501424	0.965	0.321	1.93109e-219	4	TFAP2A
COL12A11	4.91156e-223	0.571232	0.945	0.369	1.4247e-218	4	COL12A1
DNAJC9	6.10106e-223	0.424751	0.9	0.402	1.76974e-218	4	DNAJC9
DMKN1	1.07833e-222	0.514527	0.963	0.378	3.12792e-218	4	DMKN
SH2D4A1	1.72785e-222	0.338387	0.806	0.248	5.01198e-218	4	SH2D4A
GPC31	1.96943e-222	0.793667	1	0.609	5.71272e-218	4	GPC3
TUBA1B1	3.08924e-221	0.558517	0.996	0.946	8.96096e-217	4	TUBA1B
SEMA3A1	5.98517e-221	0.38331	0.861	0.266	1.73612e-216	4	SEMA3A
IRX11	8.29413e-221	0.73789	0.989	0.362	2.40588e-216	4	IRX1
IGFBP31	3.50614e-220	0.761756	0.985	0.407	1.01703e-215	4	IGFBP3
KIF11	6.37593e-220	0.302789	0.566	0.13	1.84947e-215	4	KIF11
GTSE1	2.21884e-219	0.302052	0.518	0.109	6.4362e-215	4	GTSE1
NPY1	2.24749e-219	0.923222	0.982	0.424	6.51929e-215	4	NPY
TMEM97	3.44739e-219	0.49945	0.963	0.612	9.99985e-215	4	TMEM97
SLC25A5	6.29437e-219	0.455429	0.989	0.879	1.82581e-214	4	SLC25A5
SPINT11	1.94175e-218	0.548767	0.976	0.378	5.63244e-214	4	SPINT1
RAN	2.41788e-218	0.343054	0.996	0.943	7.01354e-214	4	RAN
ESRP11	3.17609e-217	0.262934	0.663	0.169	9.21288e-213	4	ESRP1
SNRPB	4.36918e-217	0.383457	0.989	0.897	1.26737e-212	4	SNRPB
LYPD6B1	5.44371e-217	0.263716	0.683	0.175	1.57906e-212	4	LYPD6B
CPVL1	6.86762e-217	0.513016	0.956	0.429	1.99209e-212	4	CPVL
AC011043.1	3.01712e-216	0.297026	0.635	0.173	8.75176e-212	4	AC011043.1
MARVELD31	5.1269e-216	0.300642	0.728	0.198	1.48716e-211	4	MARVELD3
VGLL11	6.2425e-216	0.349819	0.84	0.256	1.81076e-211	4	VGLL1
SLC27A61	8.5281e-216	0.299627	0.778	0.225	2.47374e-211	4	SLC27A6
RFC3	1.89154e-215	0.314723	0.697	0.205	5.48679e-211	4	RFC3
PKM1	8.32684e-215	0.439593	0.999	0.924	2.41537e-210	4	PKM
GATA31	1.46123e-214	0.434567	0.899	0.287	4.23858e-210	4	GATA3
RRM1	1.62512e-214	0.43599	0.9	0.421	4.71398e-210	4	RRM1
PRR151	1.7495e-214	0.382032	0.822	0.249	5.07477e-210	4	PRR15
IQGAP2	7.1098e-214	0.255789	0.546	0.121	2.06234e-209	4	IQGAP2
PLAC81	1.28568e-213	0.568559	0.888	0.312	3.72937e-209	4	PLAC8
SPINT1-AS11	8.37424e-213	0.276165	0.721	0.197	2.42912e-208	4	SPINT1-AS1
SMAGP	8.49854e-213	0.269443	0.646	0.169	2.46517e-208	4	SMAGP
ADM1	1.34086e-210	0.554257	0.784	0.255	3.88942e-206	4	ADM
POLD1	5.62292e-210	0.307364	0.674	0.2	1.63104e-205	4	POLD1
PLAAT31	9.55881e-209	0.374906	0.812	0.248	2.77272e-204	4	PLAAT3
LY6E1	1.52577e-208	0.431549	0.996	0.925	4.42579e-204	4	LY6E
UHRF11	2.19534e-208	0.354269	0.691	0.21	6.36804e-204	4	UHRF1
WNT61	2.41824e-208	0.473801	0.947	0.311	7.0146e-204	4	WNT6
IGDCC31	3.7302e-208	0.654293	0.983	0.455	1.08202e-203	4	IGDCC3
GAPDH1	6.51872e-208	0.269605	1	0.997	1.89088e-203	4	GAPDH
TUBB4B	9.88444e-208	0.68938	0.965	0.647	2.86718e-203	4	TUBB4B
FN11	1.5895e-207	0.851539	1	0.691	4.61065e-203	4	FN1
CDH31	2.3492e-206	0.649881	0.992	0.473	6.81431e-202	4	CDH3
KANK41	1.00722e-205	0.556059	0.979	0.532	2.92165e-201	4	KANK4
DTYMK1	1.18635e-202	0.455064	0.89	0.449	3.44124e-198	4	DTYMK
GNAS1	2.40001e-202	0.355432	1	0.993	6.9617e-198	4	GNAS
EGFR1	2.48942e-202	0.517013	0.955	0.341	7.22106e-198	4	EGFR
KIF22	2.50004e-202	0.408366	0.764	0.282	7.25186e-198	4	KIF22
CSRP11	1.56297e-201	0.442986	0.909	0.378	4.53371e-197	4	CSRP1
HSP90AA1	4.54627e-201	0.311336	0.997	0.979	1.31874e-196	4	HSP90AA1
MT1F1	4.72345e-201	0.424399	0.874	0.31	1.37013e-196	4	MT1F
PSIP11	1.50064e-200	0.469769	0.966	0.685	4.35291e-196	4	PSIP1
HMGB11	2.72098e-200	0.389957	0.999	0.979	7.89274e-196	4	HMGB1
NR2F21	2.76408e-200	0.565329	0.992	0.497	8.01775e-196	4	NR2F2
DUT1	2.92238e-200	0.50592	0.985	0.849	8.47694e-196	4	DUT
NUSAP11	4.22618e-200	0.442727	0.61	0.166	1.22589e-195	4	NUSAP1
GABRP1	2.17065e-199	0.852831	1	0.418	6.2964e-195	4	GABRP
H2AFX	1.5829e-198	0.653897	0.893	0.455	4.59151e-194	4	H2AFX
FAT3	3.00715e-198	0.284146	0.737	0.22	8.72285e-194	4	FAT3
CHN21	5.9611e-198	0.368249	0.626	0.165	1.72914e-193	4	CHN2
H2AFZ1	1.42532e-197	0.417447	0.996	0.948	4.13443e-193	4	H2AFZ
LOXL21	2.88454e-197	0.510223	0.962	0.5	8.36719e-193	4	LOXL2
CARHSP11	4.2856e-197	0.484522	0.979	0.71	1.24312e-192	4	CARHSP1
NRK1	5.47462e-197	0.26577	0.645	0.172	1.58802e-192	4	NRK
CALM21	5.89935e-197	0.523027	0.993	0.862	1.71123e-192	4	CALM2
BEX31	6.44152e-197	0.383182	0.997	0.938	1.86849e-192	4	BEX3
CLDN151	7.01456e-197	0.611067	0.978	0.521	2.03471e-192	4	CLDN15
VTCN11	1.08074e-196	0.696963	0.99	0.365	3.13489e-192	4	VTCN1
BMP71	2.14904e-196	0.276104	0.695	0.195	6.23372e-192	4	BMP7
LINC023811	1.41784e-195	0.647675	0.986	0.647	4.11272e-191	4	LINC02381
TSTD11	4.15629e-195	0.596805	0.987	0.634	1.20562e-190	4	TSTD1
PAWR1	9.0461e-195	0.414017	0.931	0.419	2.624e-190	4	PAWR
AURKB	3.73004e-194	0.365488	0.524	0.129	1.08197e-189	4	AURKB
NPC21	3.87511e-194	0.487734	0.99	0.858	1.12405e-189	4	NPC2
EPS8L21	7.46894e-194	0.421809	0.892	0.369	2.16652e-189	4	EPS8L2
RAB3IP1	2.12533e-193	0.271141	0.725	0.214	6.16494e-189	4	RAB3IP
SLC2A31	4.23621e-193	0.680711	1	0.837	1.2288e-188	4	SLC2A3
SVIL1	1.16278e-192	0.447678	0.948	0.404	3.37289e-188	4	SVIL
SLN1	2.1403e-192	0.58441	0.77	0.258	6.20836e-188	4	SLN
CKS21	5.45238e-192	0.604048	0.876	0.444	1.58157e-187	4	CKS2
HMGA21	8.55625e-192	0.497422	0.969	0.505	2.48191e-187	4	HMGA2
RFC4	1.95786e-191	0.310317	0.782	0.294	5.67916e-187	4	RFC4
UNG	1.24835e-190	0.412309	0.739	0.283	3.62108e-186	4	UNG
KLHL23	3.83658e-190	0.254794	0.659	0.192	1.11288e-185	4	KLHL23
LSR1	6.075e-190	0.338096	0.792	0.282	1.76217e-185	4	LSR
ALX41	2.44945e-189	0.268511	0.691	0.194	7.10513e-185	4	ALX4
CFL11	4.41134e-189	0.367057	0.99	0.951	1.2796e-184	4	CFL1
ATP2B11	6.89344e-189	0.530471	0.983	0.589	1.99958e-184	4	ATP2B1
TPM11	8.66353e-189	0.840483	1	0.859	2.51303e-184	4	TPM1
PDE4D1	1.03086e-188	0.454594	0.951	0.408	2.99023e-184	4	PDE4D
MEST1	2.97422e-188	0.593144	0.993	0.787	8.62731e-184	4	MEST
CENPF1	3.26494e-188	0.512903	0.65	0.189	9.4706e-184	4	CENPF
CDCA3	1.68893e-187	0.323987	0.444	0.096	4.89909e-183	4	CDCA3
PKP31	1.8102e-187	0.420614	0.916	0.366	5.25085e-183	4	PKP3
PFN1	2.38344e-187	0.341957	0.993	0.956	6.91364e-183	4	PFN1
CENPN	9.92635e-187	0.327075	0.702	0.24	2.87934e-182	4	CENPN
IRX21	7.11518e-186	0.424022	0.923	0.322	2.0639e-181	4	IRX2
NSD2	9.72202e-186	0.345129	0.798	0.304	2.82007e-181	4	NSD2
TOP2A1	5.52777e-185	0.562129	0.605	0.177	1.60344e-180	4	TOP2A
GYG11	9.58182e-185	0.373569	0.862	0.341	2.7794e-180	4	GYG1
ERRFI11	1.17505e-184	0.576457	0.973	0.452	3.40848e-180	4	ERRFI1
ITGB61	2.82327e-184	0.321402	0.857	0.271	8.18945e-180	4	ITGB6
HNRNPAB1	3.55956e-184	0.478457	0.941	0.621	1.03252e-179	4	HNRNPAB
CHEK1	1.28733e-182	0.309578	0.806	0.297	3.73417e-178	4	CHEK1
MARCKSL11	7.88327e-182	0.589677	0.983	0.711	2.2867e-177	4	MARCKSL1
ANXA31	1.33761e-181	0.47783	0.987	0.802	3.88001e-177	4	ANXA3
ELF31	2.35534e-181	0.449398	0.89	0.335	6.83214e-177	4	ELF3
TINAGL11	3.37226e-181	0.393826	0.861	0.31	9.78193e-177	4	TINAGL1
S100A161	3.04107e-180	0.518143	0.972	0.498	8.82124e-176	4	S100A16
BIRC51	3.46632e-180	0.391895	0.635	0.188	1.00547e-175	4	BIRC5
HELLS1	5.90409e-180	0.414982	0.875	0.409	1.7126e-175	4	HELLS
GMNN	2.81881e-179	0.367536	0.808	0.354	8.17652e-175	4	GMNN
MKI671	3.19628e-179	0.451594	0.538	0.143	9.27145e-175	4	MKI67
EDN11	5.03833e-179	0.389401	0.709	0.222	1.46147e-174	4	EDN1
CCNB11	1.32016e-178	0.471429	0.626	0.196	3.8294e-174	4	CCNB1
CTHRC11	1.57802e-178	0.625305	0.989	0.377	4.57737e-174	4	CTHRC1
SESN31	3.39072e-178	0.545659	0.978	0.447	9.83545e-174	4	SESN3
XAGE21	1.19451e-177	0.472033	0.657	0.197	3.46493e-173	4	XAGE2
WFDC21	2.4702e-177	0.286849	0.688	0.202	7.16531e-173	4	WFDC2
BRINP11	3.88138e-177	0.335718	0.805	0.264	1.12587e-172	4	BRINP1
C5orf301	1.40544e-176	0.298872	0.792	0.259	4.07675e-172	4	C5orf30
HACD3	1.70736e-176	0.425837	0.966	0.739	4.95254e-172	4	HACD3
EMP21	3.7877e-175	0.565383	0.993	0.72	1.0987e-170	4	EMP2
KIF20B1	1.11414e-174	0.360456	0.787	0.302	3.23178e-170	4	KIF20B
SLC7A21	1.80984e-174	0.271163	0.768	0.253	5.24982e-170	4	SLC7A2
VRK1	1.95266e-174	0.255031	0.68	0.221	5.6641e-170	4	VRK1
ID31	2.68859e-174	0.499415	0.761	0.284	7.79879e-170	4	ID3
DNMT1	7.80524e-174	0.412948	0.923	0.544	2.26407e-169	4	DNMT1
TNNT21	1.08335e-173	0.400077	0.919	0.409	3.14247e-169	4	TNNT2
PLK1	2.58188e-173	0.358514	0.414	0.089	7.48926e-169	4	PLK1
ANP32B1	3.6629e-173	0.443482	0.994	0.831	1.0625e-168	4	ANP32B
C15orf481	6.91909e-173	0.435612	0.91	0.326	2.00702e-168	4	C15orf48
KCTD11	1.67518e-172	0.326673	0.865	0.305	4.85921e-168	4	KCTD1
TM7SF21	4.34956e-172	0.382111	0.881	0.33	1.26168e-167	4	TM7SF2
SPATS2L1	5.33276e-172	0.473539	0.993	0.826	1.54687e-167	4	SPATS2L
NRIP11	1.50954e-171	0.338096	0.875	0.324	4.37873e-167	4	NRIP1
PERP1	4.04771e-171	0.50654	0.979	0.641	1.17412e-166	4	PERP
NEK61	4.30915e-171	0.414365	0.899	0.428	1.24996e-166	4	NEK6
BID1	5.58842e-171	0.405227	0.914	0.456	1.62103e-166	4	BID
UBASH3B1	8.37741e-171	0.294109	0.82	0.267	2.43003e-166	4	UBASH3B
MYH101	1.71954e-170	0.462931	0.987	0.697	4.98787e-166	4	MYH10
SAE1	2.86183e-170	0.409685	0.954	0.649	8.30132e-166	4	SAE1
FZD61	1.70742e-169	0.251846	0.74	0.23	4.95271e-165	4	FZD6
HMMR1	1.00341e-168	0.29613	0.478	0.115	2.9106e-164	4	HMMR
CADM11	7.6563e-168	0.589903	0.99	0.694	2.22086e-163	4	CADM1
RANBP11	8.9308e-168	0.36524	0.983	0.881	2.59056e-163	4	RANBP1
PGP	1.15165e-167	0.382689	0.912	0.503	3.34058e-163	4	PGP
TSEN34	1.76933e-167	0.4001	0.945	0.707	5.13229e-163	4	TSEN34
PEBP11	2.13758e-167	0.396549	0.99	0.854	6.20049e-163	4	PEBP1
COX4I21	2.6187e-167	0.396809	0.81	0.308	7.59607e-163	4	COX4I2
ALYREF	9.35462e-167	0.450542	0.933	0.622	2.71349e-162	4	ALYREF
C19orf331	1.36697e-166	0.55022	0.982	0.506	3.96518e-162	4	C19orf33
DLGAP51	4.05104e-166	0.267825	0.43	0.094	1.17509e-161	4	DLGAP5
PDLIM11	1.81329e-165	0.472638	0.976	0.662	5.25981e-161	4	PDLIM1
C1QTNF41	3.34594e-165	0.46687	0.896	0.439	9.70558e-161	4	C1QTNF4
CENPX	4.10237e-165	0.409629	0.947	0.646	1.18997e-160	4	CENPX
PIEZO21	9.86644e-165	0.25718	0.73	0.228	2.86196e-160	4	PIEZO2
MIS18A	1.98484e-164	0.262559	0.697	0.246	5.75742e-160	4	MIS18A
WDSUB11	2.06912e-164	0.289435	0.756	0.266	6.0019e-160	4	WDSUB1
PHGDH	4.8724e-164	0.41483	0.973	0.763	1.41334e-159	4	PHGDH
SLC5A61	8.87817e-164	0.31176	0.751	0.281	2.57529e-159	4	SLC5A6
MYL12B1	2.28087e-163	0.335249	0.996	0.935	6.61613e-159	4	MYL12B
CRIM11	2.46315e-163	0.412367	0.937	0.504	7.14485e-159	4	CRIM1
SLC35F21	4.04487e-163	0.312918	0.813	0.282	1.1733e-158	4	SLC35F2
HMGN1	4.75497e-163	0.265824	0.999	0.971	1.37927e-158	4	HMGN1
HNRNPD	1.5412e-162	0.330309	0.994	0.922	4.47055e-158	4	HNRNPD
TPI1	1.55244e-162	0.284965	0.997	0.973	4.50317e-158	4	TPI1
HIST1H3B	2.82334e-161	0.267148	0.485	0.122	8.18966e-157	4	HIST1H3B
RPA1	3.29924e-161	0.321938	0.795	0.345	9.5701e-157	4	RPA1
SYNE21	6.32305e-161	0.407117	0.912	0.446	1.83413e-156	4	SYNE2
TMEM2651	1.08868e-160	0.319386	0.826	0.287	3.15794e-156	4	TMEM265
FBXO5	1.60993e-160	0.263888	0.555	0.163	4.66993e-156	4	FBXO5
HNRNPA3	1.77618e-160	0.338673	0.999	0.94	5.15215e-156	4	HNRNPA3
BANF1	4.28335e-160	0.360319	0.985	0.866	1.24247e-155	4	BANF1
SMS1	6.88718e-160	0.431339	0.989	0.822	1.99776e-155	4	SMS
C5orf381	7.72835e-159	0.281707	0.806	0.265	2.24176e-154	4	C5orf38
EZH2	1.90189e-158	0.26029	0.688	0.236	5.51682e-154	4	EZH2
ANXA11	4.10065e-158	0.57109	0.992	0.721	1.18947e-153	4	ANXA1
BEX21	4.79954e-158	0.317396	0.792	0.289	1.3922e-153	4	BEX2
MTUS11	5.71667e-158	0.271115	0.789	0.265	1.65824e-153	4	MTUS1
USP1	7.77378e-158	0.391516	0.85	0.453	2.25494e-153	4	USP1
ECHDC21	1.0031e-157	0.282586	0.802	0.298	2.90969e-153	4	ECHDC2
TMEM238	1.19084e-157	0.285689	0.671	0.242	3.45428e-153	4	TMEM238
PRTG1	3.1936e-157	0.440804	0.945	0.443	9.26367e-153	4	PRTG
PAXX	3.742e-157	0.39676	0.934	0.623	1.08544e-152	4	PAXX
ITGB51	6.10367e-157	0.377508	0.888	0.388	1.77049e-152	4	ITGB5
COL4A21	2.2766e-156	0.366481	0.858	0.414	6.60375e-152	4	COL4A2
CKAP2	2.34089e-156	0.303309	0.657	0.223	6.79022e-152	4	CKAP2
SLC7A51	7.9841e-156	0.377888	0.844	0.37	2.31595e-151	4	SLC7A5
ERH	1.14914e-155	0.292768	0.986	0.917	3.33332e-151	4	ERH
OCIAD21	1.60049e-155	0.289607	0.772	0.272	4.64255e-151	4	OCIAD2
PLEKHG4B1	1.72092e-155	0.282399	0.743	0.266	4.99187e-151	4	PLEKHG4B
ANP32A1	4.8482e-155	0.414798	0.968	0.738	1.40632e-150	4	ANP32A
ZDHHC12	4.87268e-155	0.327972	0.824	0.389	1.41342e-150	4	ZDHHC12
CLIC31	7.84222e-155	0.608629	0.982	0.541	2.27479e-150	4	CLIC3
CDV31	1.7291e-154	0.40544	0.985	0.857	5.01561e-150	4	CDV3
MGME1	2.00143e-154	0.300595	0.817	0.346	5.80555e-150	4	MGME1
ADAMTS201	2.25989e-154	0.26029	0.576	0.169	6.55527e-150	4	ADAMTS20
HEY11	1.87488e-153	0.4157	0.904	0.412	5.43847e-149	4	HEY1
CCT5	1.92807e-153	0.354732	0.978	0.803	5.59275e-149	4	CCT5
SGK11	1.95834e-153	0.291015	0.674	0.228	5.68055e-149	4	SGK1
ID41	1.66101e-152	0.520998	0.923	0.485	4.8181e-148	4	ID4
WDR34	2.19195e-152	0.314196	0.743	0.316	6.35819e-148	4	WDR34
SIVA1	2.2017e-152	0.37373	0.966	0.808	6.38647e-148	4	SIVA1
PTGES1	4.45906e-152	0.478947	0.982	0.545	1.29344e-147	4	PTGES
BARD1	5.36556e-152	0.274784	0.657	0.239	1.55639e-147	4	BARD1
KIF20A	6.58214e-152	0.278828	0.362	0.076	1.90928e-147	4	KIF20A
PFKP1	4.80901e-151	0.421335	0.962	0.585	1.39495e-146	4	PFKP
PAM1	6.49505e-151	0.266669	0.758	0.272	1.88402e-146	4	PAM
CNDP21	9.02794e-151	0.350933	0.893	0.449	2.61874e-146	4	CNDP2
EGLN31	3.01596e-150	0.491797	0.975	0.495	8.7484e-146	4	EGLN3
LTBP11	4.02076e-150	0.278548	0.743	0.27	1.1663e-145	4	LTBP1
AC110619.11	5.99133e-150	0.292779	0.791	0.264	1.73791e-145	4	AC110619.1
VAMP81	1.52389e-149	0.429887	0.975	0.494	4.42035e-145	4	VAMP8
ARL21	2.21878e-149	0.367498	0.948	0.681	6.436e-145	4	ARL2
STK261	5.85037e-149	0.329395	0.822	0.373	1.69702e-144	4	STK26
TSPAN61	7.32214e-149	0.370113	0.916	0.529	2.12393e-144	4	TSPAN6
TFAM	9.31047e-149	0.348184	0.926	0.556	2.70069e-144	4	TFAM
TUBG1	1.50948e-148	0.256994	0.701	0.276	4.37855e-144	4	TUBG1
RANBP171	3.16598e-148	0.301819	0.82	0.343	9.18356e-144	4	RANBP17
LAYN1	6.29567e-148	0.332579	0.875	0.421	1.82618e-143	4	LAYN
RAD51C	1.05046e-147	0.311347	0.848	0.416	3.04708e-143	4	RAD51C
SET	1.47638e-147	0.306337	0.994	0.942	4.28253e-143	4	SET
SELENOW1	6.09876e-147	0.328013	0.992	0.909	1.76907e-142	4	SELENOW
BCAM1	1.63722e-146	0.434431	0.878	0.506	4.7491e-142	4	BCAM
RBPMS1	4.92645e-146	0.401172	0.924	0.503	1.42901e-141	4	RBPMS
RDH131	1.1629e-145	0.278275	0.743	0.276	3.37324e-141	4	RDH13
CCN21	1.59206e-145	0.696539	0.701	0.293	4.61809e-141	4	CCN2
MYH91	2.03975e-145	0.385858	0.904	0.474	5.9167e-141	4	MYH9
PPP1R13L1	2.48714e-145	0.250668	0.687	0.227	7.21444e-141	4	PPP1R13L
FAM89A1	1.25516e-144	0.29742	0.765	0.305	3.64084e-140	4	FAM89A
MIS18BP1	3.0818e-144	0.363319	0.834	0.41	8.93939e-140	4	MIS18BP1
LDHB	3.09578e-144	0.268899	0.997	0.933	8.97992e-140	4	LDHB
STARD101	3.93937e-144	0.364196	0.907	0.413	1.14269e-139	4	STARD10
THBS11	5.51316e-144	0.305662	0.594	0.189	1.5992e-139	4	THBS1
CDK2	6.26292e-144	0.251456	0.697	0.268	1.81669e-139	4	CDK2
KPNA21	1.11039e-143	0.486645	0.775	0.359	3.22091e-139	4	KPNA2
SMC1A	1.4301e-143	0.361186	0.904	0.504	4.14829e-139	4	SMC1A
SLC2A81	4.44652e-143	0.351099	0.837	0.38	1.2898e-138	4	SLC2A8
TFDP1	1.15303e-142	0.307653	0.813	0.399	3.3446e-138	4	TFDP1
CDC201	5.68852e-142	0.365981	0.503	0.143	1.65007e-137	4	CDC20
PARP1	8.59863e-141	0.364041	0.945	0.678	2.4942e-136	4	PARP1
SMOC11	9.09736e-141	0.267814	0.625	0.2	2.63887e-136	4	SMOC1
KRT191	1.30115e-140	0.369	1	0.961	3.77425e-136	4	KRT19
NT5DC2	1.54303e-140	0.387338	0.956	0.69	4.47588e-136	4	NT5DC2
IGFBP51	4.56622e-140	0.672712	0.992	0.696	1.32452e-135	4	IGFBP5
LMNB2	1.43238e-139	0.328451	0.753	0.334	4.15491e-135	4	LMNB2
TDRP1	1.90528e-139	0.267022	0.829	0.318	5.52665e-135	4	TDRP
AMOT1	3.67506e-139	0.273752	0.75	0.294	1.06603e-134	4	AMOT
C12orf75	6.57458e-139	0.292697	0.746	0.322	1.90709e-134	4	C12orf75
TLN21	7.25974e-139	0.376528	0.944	0.565	2.10583e-134	4	TLN2
EPAS11	1.18392e-138	0.425838	0.947	0.508	3.43419e-134	4	EPAS1
FIRRE1	2.19264e-138	0.299079	0.772	0.313	6.36019e-134	4	FIRRE
GYPC1	1.34049e-137	0.38729	0.976	0.829	3.88836e-133	4	GYPC
TSPAN131	4.61653e-137	0.32899	0.84	0.395	1.33912e-132	4	TSPAN13
ARRDC11	6.88948e-137	0.252468	0.735	0.271	1.99843e-132	4	ARRDC1
AGRN1	1.27234e-136	0.285594	0.77	0.309	3.69068e-132	4	AGRN
ASAP11	2.17729e-136	0.410408	0.969	0.616	6.31566e-132	4	ASAP1
RCN2	2.42737e-136	0.320452	0.993	0.867	7.04108e-132	4	RCN2
HNRNPA01	2.79706e-136	0.351984	0.99	0.888	8.11344e-132	4	HNRNPA0
AIG11	3.16443e-136	0.294341	0.846	0.398	9.17906e-132	4	AIG1
NCAPD2	3.25987e-136	0.324007	0.671	0.268	9.4559e-132	4	NCAPD2
CSE1L	2.54359e-135	0.295426	0.862	0.449	7.3782e-131	4	CSE1L
APOE1	5.89732e-135	0.416011	0.986	0.874	1.71064e-130	4	APOE
RHEB	6.79528e-135	0.358862	0.945	0.711	1.97111e-130	4	RHEB
RASSF71	1.42028e-134	0.313777	0.836	0.38	4.11981e-130	4	RASSF7
SMC41	6.88406e-134	0.362385	0.798	0.371	1.99686e-129	4	SMC4
ANK31	9.78244e-134	0.382509	0.958	0.477	2.83759e-129	4	ANK3
HSPA8	4.4214e-133	0.359001	0.99	0.929	1.28251e-128	4	HSPA8
AURKA	4.49049e-133	0.276711	0.399	0.103	1.30256e-128	4	AURKA
LRRFIP11	5.6693e-133	0.434202	0.99	0.676	1.64449e-128	4	LRRFIP1
CALM11	1.26723e-132	0.275006	0.992	0.954	3.67587e-128	4	CALM1
SCUBE31	1.29189e-132	0.327816	0.907	0.382	3.74739e-128	4	SCUBE3
PCLAF1	1.87778e-132	0.432632	0.904	0.477	5.44689e-128	4	PCLAF
ADI11	2.50436e-132	0.348059	0.935	0.554	7.26441e-128	4	ADI1
MSH2	3.45093e-132	0.25897	0.754	0.332	1.00101e-127	4	MSH2
RTN31	5.36492e-132	0.360451	0.965	0.749	1.5562e-127	4	RTN3
RFC2	1.57348e-131	0.317912	0.798	0.412	4.56418e-127	4	RFC2
MCM61	1.16604e-130	0.292775	0.642	0.254	3.38232e-126	4	MCM6
CCNB21	1.12853e-129	0.353199	0.624	0.235	3.27353e-125	4	CCNB2
CDK4	2.10301e-129	0.339253	0.968	0.836	6.10019e-125	4	CDK4
NDUFC21	2.4429e-129	0.311913	0.982	0.884	7.08611e-125	4	NDUFC2
SEPTIN81	2.4497e-129	0.252517	0.757	0.301	7.10584e-125	4	SEPTIN8
TACC11	7.21508e-129	0.316244	0.834	0.394	2.09288e-124	4	TACC1
RAB201	1.04913e-128	0.264925	0.653	0.243	3.04321e-124	4	RAB20
CNBP	1.08364e-128	0.27164	0.99	0.927	3.14331e-124	4	CNBP
NUTF21	1.28203e-128	0.353705	0.968	0.831	3.71879e-124	4	NUTF2
CDCA4	2.18078e-128	0.33481	0.695	0.322	6.3258e-124	4	CDCA4
HMGN31	2.27297e-128	0.321011	0.996	0.932	6.59321e-124	4	HMGN3
SYNGR21	3.14426e-128	0.282325	0.728	0.285	9.12056e-124	4	SYNGR2
PSMB2	4.48343e-128	0.31981	0.963	0.803	1.30051e-123	4	PSMB2
L1TD11	5.24214e-128	0.362426	0.958	0.564	1.52059e-123	4	L1TD1
LGALS31	6.47749e-128	0.424113	0.972	0.789	1.87893e-123	4	LGALS3
SRP9	9.18524e-128	0.283434	0.983	0.909	2.66436e-123	4	SRP9
SLC2A11	1.32858e-127	0.451188	0.999	0.927	3.8538e-123	4	SLC2A1
CD741	1.6472e-127	0.37064	0.864	0.42	4.77804e-123	4	CD74
TJP11	6.26687e-127	0.374194	0.963	0.674	1.81783e-122	4	TJP1
ANAPC11	8.51792e-127	0.295557	0.98	0.904	2.47079e-122	4	ANAPC11
RALY	2.05453e-126	0.362048	0.91	0.644	5.95957e-122	4	RALY
ICE11	5.0209e-126	0.349375	0.858	0.454	1.45641e-121	4	ICE1
CITED21	5.31768e-126	0.499984	0.976	0.769	1.5425e-121	4	CITED2
PALM2-AKAP21	6.53172e-126	0.309563	0.847	0.404	1.89466e-121	4	PALM2-AKAP2
HMGB21	7.50702e-126	0.474685	0.98	0.855	2.17756e-121	4	HMGB2
DSTN1	2.61544e-125	0.266476	0.994	0.941	7.58659e-121	4	DSTN
RPA31	6.52329e-125	0.336024	0.951	0.692	1.89221e-120	4	RPA3
CTSV1	7.06023e-125	0.288853	0.815	0.39	2.04796e-120	4	CTSV
KCNMA11	1.04228e-124	0.377777	0.99	0.783	3.02334e-120	4	KCNMA1
CTDSPL1	1.06007e-124	0.298904	0.82	0.42	3.07494e-120	4	CTDSPL
H2AFV1	2.16353e-124	0.403614	0.961	0.753	6.27575e-120	4	H2AFV
PGD1	7.33571e-124	0.351944	0.886	0.538	2.12787e-119	4	PGD
GLRX51	8.37794e-124	0.346071	0.942	0.698	2.43019e-119	4	GLRX5
ARID3A1	8.47161e-124	0.391734	0.975	0.66	2.45736e-119	4	ARID3A
LSM2	3.99378e-123	0.322143	0.965	0.735	1.15848e-118	4	LSM2
PRELID1	5.3022e-123	0.29941	0.968	0.86	1.53801e-118	4	PRELID1
ESYT11	1.23057e-122	0.276003	0.763	0.338	3.56951e-118	4	ESYT1
GCSH1	4.82529e-122	0.319142	0.975	0.821	1.39967e-117	4	GCSH
EZR1	4.86945e-122	0.35364	0.999	0.904	1.41248e-117	4	EZR
OBSL11	9.11571e-122	0.35946	0.971	0.75	2.64419e-117	4	OBSL1
UQCC2	2.99412e-121	0.310061	0.962	0.764	8.68505e-117	4	UQCC2
NFIL31	3.86944e-121	0.337058	0.874	0.451	1.12241e-116	4	NFIL3
FKBP41	6.00966e-121	0.343358	0.942	0.697	1.74322e-116	4	FKBP4
SH3GLB21	1.66122e-120	0.314684	0.858	0.446	4.81871e-116	4	SH3GLB2
WDR1	3.3111e-120	0.330729	0.885	0.524	9.60451e-116	4	WDR1
ABHD121	3.4434e-120	0.27746	0.754	0.346	9.98827e-116	4	ABHD12
NSMCE4A	5.91761e-120	0.256642	0.699	0.317	1.71652e-115	4	NSMCE4A
LBR	1.34139e-119	0.292192	0.802	0.384	3.89098e-115	4	LBR
PLEKHJ1	2.50876e-119	0.310018	0.94	0.675	7.27715e-115	4	PLEKHJ1
PFN21	4.61331e-119	0.351196	0.973	0.752	1.33818e-114	4	PFN2
MTCH2	5.68002e-119	0.273895	0.824	0.43	1.6476e-114	4	MTCH2
WEE11	1.31281e-118	0.346858	0.858	0.475	3.80805e-114	4	WEE1
CRABP21	2.79341e-118	0.339716	0.99	0.91	8.10286e-114	4	CRABP2
HIST3H2A1	3.58213e-118	0.320798	0.819	0.349	1.03907e-113	4	HIST3H2A
SLC25A41	4.58126e-118	0.25259	0.761	0.334	1.32888e-113	4	SLC25A4
HIST1H1B	4.83317e-118	0.266787	0.41	0.114	1.40196e-113	4	HIST1H1B
HNRNPH3	7.01737e-118	0.341366	0.969	0.736	2.03553e-113	4	HNRNPH3
TRIM28	1.45822e-117	0.349134	0.971	0.862	4.22984e-113	4	TRIM28
ARL6IP1	1.55954e-117	0.493465	0.934	0.703	4.52375e-113	4	ARL6IP1
JUP1	4.33655e-117	0.328776	0.9	0.455	1.2579e-112	4	JUP
PPP4C1	5.7766e-117	0.322465	0.94	0.709	1.67562e-112	4	PPP4C
PRKDC	1.01396e-116	0.328537	0.968	0.774	2.9412e-112	4	PRKDC
RAD23B1	1.78992e-116	0.345879	0.966	0.79	5.19203e-112	4	RAD23B
PTGES3	2.04068e-116	0.258263	0.989	0.911	5.91941e-112	4	PTGES3
OXR11	2.67036e-116	0.281072	0.855	0.449	7.74591e-112	4	OXR1
C4orf31	4.4557e-116	0.3103	0.989	0.909	1.29246e-111	4	C4orf3
YWHAH	4.22017e-115	0.329452	0.895	0.56	1.22414e-110	4	YWHAH
SRSF9	5.78799e-115	0.253686	0.989	0.925	1.67892e-110	4	SRSF9
AKR1B1	5.88749e-115	0.295984	0.871	0.516	1.70778e-110	4	AKR1B1
HIST1H4C	8.22928e-115	0.55379	0.976	0.815	2.38707e-110	4	HIST1H4C
CMC2	8.69567e-115	0.27939	0.761	0.392	2.52235e-110	4	CMC2
H2AFY	9.47191e-115	0.30598	0.956	0.743	2.74752e-110	4	H2AFY
LPCAT11	1.62292e-114	0.294903	0.864	0.43	4.70762e-110	4	LPCAT1
BTG11	5.48269e-114	0.385064	0.99	0.848	1.59036e-109	4	BTG1
CTNNA11	6.33948e-114	0.336667	0.968	0.689	1.83889e-109	4	CTNNA1
CDH12	6.69238e-114	0.306158	0.907	0.465	1.94126e-109	4	CDH1
NTRK21	1.02929e-113	0.272305	0.542	0.187	2.98567e-109	4	NTRK2
ID11	1.71896e-113	0.528278	0.854	0.539	4.9862e-109	4	ID1
ARF51	4.56013e-113	0.386362	0.935	0.754	1.32276e-108	4	ARF5
STIP1	5.02049e-113	0.298099	0.881	0.538	1.45629e-108	4	STIP1
NUDT11	1.14621e-112	0.27454	0.822	0.431	3.32481e-108	4	NUDT1
CACYBP	2.33284e-112	0.294578	0.947	0.677	6.76687e-108	4	CACYBP
NRM	1.45276e-111	0.314739	0.875	0.538	4.21402e-107	4	NRM
STK241	1.70831e-111	0.32986	0.858	0.511	4.95529e-107	4	STK24
PHLDA11	2.19759e-111	0.35447	0.843	0.413	6.37456e-107	4	PHLDA1
SKP2	8.5256e-111	0.308067	0.833	0.463	2.47302e-106	4	SKP2
CNN2	1.38201e-110	0.359638	0.888	0.59	4.00881e-106	4	CNN2
GGCT	1.59655e-110	0.318378	0.948	0.733	4.63112e-106	4	GGCT
LCMT11	2.66779e-110	0.318074	0.919	0.576	7.73847e-106	4	LCMT1
NMRAL1	6.12877e-110	0.292092	0.84	0.506	1.77777e-105	4	NMRAL1
MRPL11	7.89902e-110	0.294584	0.938	0.763	2.29127e-105	4	MRPL11
THOC3	4.00477e-109	0.303057	0.768	0.427	1.16166e-104	4	THOC3
RBBP7	7.40734e-109	0.293211	0.914	0.613	2.14865e-104	4	RBBP7
TPM3	9.57696e-109	0.300669	0.966	0.828	2.77799e-104	4	TPM3
SAV11	2.06109e-108	0.278297	0.754	0.366	5.97861e-104	4	SAV1
APLP21	3.24004e-108	0.26703	0.994	0.949	9.3984e-104	4	APLP2
RARRES2	4.2033e-108	0.394523	0.857	0.583	1.21925e-103	4	RARRES2
SUPT16H	4.70863e-108	0.312215	0.937	0.726	1.36583e-103	4	SUPT16H
TPGS2	5.513e-108	0.294407	0.858	0.519	1.59916e-103	4	TPGS2
TALDO1	1.07768e-107	0.282363	0.975	0.843	3.12604e-103	4	TALDO1
XRCC5	1.60978e-107	0.264093	0.99	0.894	4.66949e-103	4	XRCC5
RPA2	3.86307e-107	0.261115	0.805	0.438	1.12056e-102	4	RPA2
MGAT4B	4.07009e-107	0.268608	0.808	0.435	1.18061e-102	4	MGAT4B
MRPS26	5.68126e-107	0.299619	0.92	0.664	1.64796e-102	4	MRPS26
ECI1	6.58178e-107	0.318759	0.928	0.693	1.90918e-102	4	ECI1
HMGB31	9.19399e-107	0.266549	0.726	0.34	2.6669e-102	4	HMGB3
TENT5B1	1.0353e-106	0.28298	0.545	0.202	3.00309e-102	4	TENT5B
CBX1	1.71921e-106	0.29674	0.94	0.681	4.98692e-102	4	CBX1
SLC44A21	6.61118e-106	0.316205	0.94	0.606	1.9177e-101	4	SLC44A2
TUSC3	7.21255e-106	0.307772	0.935	0.694	2.09215e-101	4	TUSC3
BRI31	9.424e-106	0.299899	0.98	0.892	2.73362e-101	4	BRI3
RAD21	2.30116e-105	0.33241	0.962	0.807	6.67498e-101	4	RAD21
SFRP11	7.01531e-105	0.416568	0.93	0.606	2.03493e-100	4	SFRP1
DNAJA1	3.94328e-104	0.294497	0.98	0.834	1.14383e-99	4	DNAJA1
MAD2L2	4.85762e-104	0.310722	0.834	0.511	1.40905e-99	4	MAD2L2
YWHAZ1	9.8501e-104	0.273732	0.997	0.937	2.85722e-99	4	YWHAZ
CDK2AP2	4.69553e-103	0.255779	0.676	0.315	1.36203e-98	4	CDK2AP2
MDH1	8.28709e-103	0.269789	0.98	0.852	2.40384e-98	4	MDH1
DPP71	1.25675e-102	0.269518	0.989	0.874	3.64546e-98	4	DPP7
SNRPD1	1.3404e-102	0.250182	0.982	0.901	3.88809e-98	4	SNRPD1
YWHAB	1.35048e-102	0.271033	0.976	0.859	3.91732e-98	4	YWHAB
HNRNPF	1.42123e-102	0.269486	0.976	0.855	4.12257e-98	4	HNRNPF
RBM171	1.53473e-102	0.299811	0.959	0.745	4.45179e-98	4	RBM17
PPM1G	2.80391e-102	0.297209	0.907	0.649	8.13332e-98	4	PPM1G
MRPL51	7.97035e-102	0.259832	0.986	0.897	2.31196e-97	4	MRPL51
TANC21	8.40447e-102	0.259068	0.85	0.39	2.43789e-97	4	TANC2
TECR	1.34222e-101	0.284085	0.986	0.88	3.89337e-97	4	TECR
CTNNBIP1	2.0295e-101	0.250824	0.779	0.411	5.88696e-97	4	CTNNBIP1
PXN1	2.5671e-101	0.293281	0.865	0.473	7.4464e-97	4	PXN
SLC39A101	7.51927e-101	0.308171	0.937	0.597	2.18111e-96	4	SLC39A10
KPNB1	1.22833e-100	0.285342	0.986	0.835	3.56301e-96	4	KPNB1
AP1S11	1.4848e-100	0.289693	0.94	0.655	4.30695e-96	4	AP1S1
YWHAQ	1.59664e-100	0.254835	0.986	0.901	4.63138e-96	4	YWHAQ
ENSA1	2.15489e-100	0.281383	0.942	0.673	6.25068e-96	4	ENSA
SSRP1	6.27673e-100	0.302635	0.889	0.612	1.82069e-95	4	SSRP1
TMEM91	1.45394e-99	0.307907	0.909	0.625	4.21744e-95	4	TMEM9
CD91	2.61209e-99	0.33538	0.94	0.628	7.57689e-95	4	CD9
MYL12A1	7.39151e-99	0.265564	0.978	0.86	2.14406e-94	4	MYL12A
UQCRC1	3.18299e-98	0.3108	0.924	0.703	9.23289e-94	4	UQCRC1
OLA11	5.19313e-98	0.274468	0.948	0.738	1.50637e-93	4	OLA1
SINHCAF1	1.36886e-97	0.295291	0.902	0.643	3.97067e-93	4	SINHCAF
PGRMC1	4.92829e-97	0.257691	0.986	0.883	1.42955e-92	4	PGRMC1
SRPK1	1.82983e-96	0.253711	0.874	0.523	5.30779e-92	4	SRPK1
CCN11	2.85865e-96	0.593368	0.885	0.64	8.29209e-92	4	CCN1
CTNNB11	5.75504e-96	0.30734	0.976	0.832	1.66937e-91	4	CTNNB1
ANP32E	6.74996e-96	0.306933	0.92	0.667	1.95796e-91	4	ANP32E
PRDX3	7.2401e-96	0.271072	0.955	0.823	2.10014e-91	4	PRDX3
APH1A1	9.45988e-96	0.299903	0.947	0.699	2.74403e-91	4	APH1A
SDHA1	1.41055e-95	0.285482	0.881	0.568	4.09159e-91	4	SDHA
SEPTIN11	2.2615e-95	0.282902	0.921	0.641	6.55993e-91	4	SEPTIN11
FKBP81	6.61432e-95	0.304938	0.954	0.797	1.91862e-90	4	FKBP8
COMTD1	1.28096e-94	0.261285	0.746	0.396	3.71567e-90	4	COMTD1
BCAP311	3.38997e-94	0.274699	0.945	0.74	9.83329e-90	4	BCAP31
CAPNS11	1.59574e-93	0.293139	0.972	0.853	4.62877e-89	4	CAPNS1
CKLF	1.71787e-93	0.286539	0.864	0.578	4.98302e-89	4	CKLF
ARL6IP6	3.64819e-93	0.29181	0.854	0.56	1.05823e-88	4	ARL6IP6
DDAH21	4.1748e-93	0.301303	0.903	0.611	1.21098e-88	4	DDAH2
ARL4C1	1.1772e-92	0.334348	0.93	0.656	3.41471e-88	4	ARL4C
SLC25A1	1.33391e-92	0.303616	0.92	0.702	3.86928e-88	4	SLC25A1
PNRC21	1.40401e-92	0.277652	0.899	0.599	4.07262e-88	4	PNRC2
DHCR24	1.95872e-92	0.257466	0.663	0.314	5.68167e-88	4	DHCR24
COMMD4	6.51708e-92	0.267528	0.864	0.576	1.89041e-87	4	COMMD4
PSMB3	1.91143e-91	0.260756	0.973	0.83	5.5445e-87	4	PSMB3
LSM5	2.05116e-91	0.259875	0.982	0.853	5.94979e-87	4	LSM5
HSPA1B	3.24149e-91	0.294753	0.779	0.431	9.4026e-87	4	HSPA1B
PNKD1	5.10866e-91	0.272632	0.951	0.747	1.48187e-86	4	PNKD
AKR7A2	1.97854e-90	0.281444	0.934	0.721	5.73915e-86	4	AKR7A2
ZFP36L21	2.25049e-90	0.381582	0.928	0.652	6.528e-86	4	ZFP36L2
SNX5	2.54981e-90	0.284577	0.916	0.686	7.39623e-86	4	SNX5
HTATSF1	3.05383e-90	0.282402	0.914	0.622	8.85823e-86	4	HTATSF1
MT2A1	3.56433e-90	0.420947	0.914	0.65	1.0339e-85	4	MT2A
UBE2D2	4.08428e-90	0.256564	0.971	0.844	1.18473e-85	4	UBE2D2
GNAI11	5.4063e-90	0.25031	0.816	0.477	1.56821e-85	4	GNAI1
SMC21	3.05442e-89	0.260375	0.829	0.473	8.85997e-85	4	SMC2
DDB11	5.32627e-89	0.277704	0.954	0.697	1.54499e-84	4	DDB1
CCNG21	7.72578e-89	0.287937	0.951	0.715	2.24102e-84	4	CCNG2
MEIS21	1.11634e-88	0.287006	0.959	0.708	3.23815e-84	4	MEIS2
SH3YL11	2.2113e-88	0.25852	0.816	0.475	6.41433e-84	4	SH3YL1
HNRNPL	4.46299e-88	0.360538	0.907	0.727	1.29458e-83	4	HNRNPL
G3BP1	4.78542e-88	0.267718	0.941	0.69	1.38811e-83	4	G3BP1
EIF3A1	6.88688e-88	0.280856	0.976	0.816	1.99768e-83	4	EIF3A
ILF2	1.71118e-87	0.251333	0.973	0.847	4.96363e-83	4	ILF2
IDH2	1.74794e-87	0.259264	0.969	0.846	5.07024e-83	4	IDH2
SLC25A39	1.86235e-87	0.289415	0.858	0.572	5.40212e-83	4	SLC25A39
FLNB1	1.96445e-87	0.254456	0.838	0.459	5.69829e-83	4	FLNB
MTCH1	4.5816e-87	0.256172	0.962	0.848	1.32898e-82	4	MTCH1
FBN11	7.48361e-87	0.28269	0.937	0.6	2.17077e-82	4	FBN1
PARD6B1	1.54747e-86	0.267676	0.896	0.533	4.48874e-82	4	PARD6B
PTPRF1	4.60573e-86	0.282792	0.937	0.638	1.33598e-81	4	PTPRF
ATIC	8.50325e-86	0.257154	0.869	0.586	2.46654e-81	4	ATIC
ZFP36L11	9.60188e-86	0.33858	0.992	0.872	2.78522e-81	4	ZFP36L1
PPP1CA	1.51629e-85	0.256371	0.968	0.851	4.39829e-81	4	PPP1CA
RABL6	1.56929e-85	0.281858	0.888	0.613	4.55204e-81	4	RABL6
EIF3L	1.67233e-85	0.261867	0.982	0.912	4.85093e-81	4	EIF3L
TMEM1471	1.70469e-85	0.274694	0.944	0.798	4.94478e-81	4	TMEM147
RNPS1	2.22328e-85	0.253043	0.959	0.785	6.44908e-81	4	RNPS1
LSM14A1	2.41382e-85	0.285899	0.941	0.739	7.00176e-81	4	LSM14A
DBN1	6.21997e-85	0.256293	0.876	0.547	1.80423e-80	4	DBN1
NR2F61	6.57296e-85	0.260214	0.913	0.643	1.90662e-80	4	NR2F6
AQP11	1.94629e-84	0.365297	0.979	0.857	5.64559e-80	4	AQP1
PIN1	1.33021e-83	0.25754	0.913	0.72	3.85853e-79	4	PIN1
SLC38A11	2.15383e-83	0.273104	0.956	0.697	6.24761e-79	4	SLC38A1
LAPTM4B	2.95518e-83	0.285446	0.899	0.699	8.5721e-79	4	LAPTM4B
FEZ21	2.57945e-82	0.256257	0.923	0.645	7.4822e-78	4	FEZ2
SNRPA	2.62556e-82	0.278124	0.913	0.654	7.61598e-78	4	SNRPA
SEPTIN91	3.27142e-82	0.280629	0.961	0.736	9.48942e-78	4	SEPTIN9
DAPK11	6.8779e-82	0.295376	0.893	0.582	1.99507e-77	4	DAPK1
HINT2	7.54575e-82	0.257798	0.826	0.532	2.1888e-77	4	HINT2
TXNL4A	1.14828e-81	0.258077	0.954	0.816	3.33081e-77	4	TXNL4A
ITM2C1	1.27893e-81	0.275399	0.968	0.852	3.70978e-77	4	ITM2C
SRSF1	1.39911e-79	0.255526	0.931	0.657	4.05839e-75	4	SRSF1
HS6ST21	2.89478e-79	0.255386	0.872	0.58	8.3969e-75	4	HS6ST2
TAF10	3.23671e-79	0.263948	0.94	0.796	9.38872e-75	4	TAF10
BUB3	2.42729e-78	0.279756	0.868	0.617	7.04084e-74	4	BUB3
H1FX	5.91e-78	0.361108	0.975	0.844	1.71431e-73	4	H1FX
MCRIP11	7.94884e-78	0.251601	0.919	0.731	2.30572e-73	4	MCRIP1
NPEPPS1	1.68543e-77	0.265982	0.968	0.717	4.88892e-73	4	NPEPPS
SLC25A361	1.85474e-76	0.253545	0.94	0.677	5.38005e-72	4	SLC25A36
TAC31	8.45724e-76	0.268566	0.868	0.53	2.45319e-71	4	TAC3
FDPS	1.09276e-75	0.262323	0.923	0.704	3.16976e-71	4	FDPS
EFNB11	2.65366e-75	0.269208	0.879	0.598	7.69746e-71	4	EFNB1
UBE2S1	3.01055e-75	0.422329	0.851	0.638	8.7327e-71	4	UBE2S
PCBD1	4.21344e-75	0.254731	0.885	0.653	1.22219e-70	4	PCBD1
PKP21	2.86662e-74	0.262523	0.909	0.654	8.31519e-70	4	PKP2
RTL8A1	4.71353e-74	0.254502	0.869	0.634	1.36725e-69	4	RTL8A
PTOV1	5.35198e-74	0.303706	0.954	0.852	1.55245e-69	4	PTOV1
RAB11B1	5.59116e-73	0.290172	0.888	0.665	1.62183e-68	4	RAB11B
ADAMTS61	8.93586e-73	0.255134	0.867	0.473	2.59203e-68	4	ADAMTS6
ST3GAL11	5.1462e-72	0.255459	0.927	0.63	1.49276e-67	4	ST3GAL1
TMEM160	8.35252e-72	0.25256	0.881	0.646	2.42281e-67	4	TMEM160
LAMB11	3.44449e-71	0.25311	0.924	0.639	9.99142e-67	4	LAMB1
SMARCC1	5.83721e-71	0.25867	0.928	0.735	1.6932e-66	4	SMARCC1
AL138963.41	6.22102e-71	0.324596	0.486	0.197	1.80453e-66	4	AL138963.4
ANKRD101	1.81181e-70	0.255602	0.868	0.592	5.25552e-66	4	ANKRD10
DUSP11	2.94429e-70	0.461892	0.879	0.66	8.54049e-66	4	DUSP1
AHCY	1.12089e-69	0.256057	0.941	0.799	3.25136e-65	4	AHCY
PPP2R1A	3.538e-69	0.275617	0.926	0.8	1.02627e-64	4	PPP2R1A
TSPAN3	5.79408e-68	0.250954	0.935	0.767	1.68069e-63	4	TSPAN3
GSN1	1.23038e-65	0.258227	0.956	0.758	3.56895e-61	4	GSN
FOS1	4.49087e-62	0.258971	0.999	0.988	1.30267e-57	4	FOS
SERPING11	1.11985e-61	0.256118	0.93	0.721	3.24836e-57	4	SERPING1
PABPN1	2.46738e-61	0.257335	0.931	0.788	7.15712e-57	4	PABPN1
NR4A11	2.02467e-60	0.283922	0.504	0.239	5.87296e-56	4	NR4A1
IER21	2.76115e-58	0.307078	0.962	0.886	8.00925e-54	4	IER2
ALDOA1	8.01653e-57	0.436872	0.77	0.568	2.32535e-52	4	ALDOA
FDFT1	6.19161e-56	0.251254	0.885	0.692	1.796e-51	4	FDFT1
AMOTL2	8.32786e-56	0.253601	0.781	0.529	2.41566e-51	4	AMOTL2
DDIT41	9.10903e-56	0.272633	0.986	0.896	2.64226e-51	4	DDIT4
UPK3B	7.85731e-54	0.250533	0.796	0.535	2.27917e-49	4	UPK3B
DNAJB1	1.13679e-52	0.277936	0.808	0.585	3.2975e-48	4	DNAJB1
EGR11	5.55175e-50	0.352991	0.906	0.755	1.6104e-45	4	EGR1
ATF31	1.58728e-44	0.330758	0.815	0.607	4.60423e-40	4	ATF3
SLC9A3R1	5.91946e-42	0.278583	0.917	0.808	1.71706e-37	4	SLC9A3R1
NFKBIA	8.63036e-37	0.262966	0.708	0.501	2.50341e-32	4	NFKBIA
IGF21	8.55899e-22	0.274184	0.947	0.887	2.48271e-17	4	IGF2
TPM12	8.7692e-56	0.614706	0.97	0.862	2.54368e-51	5	TPM1
NPY2	7.82617e-61	0.562138	0.874	0.437	2.27014e-56	5	NPY
IGFBP52	1.97758e-59	0.539893	0.909	0.703	5.73637e-55	5	IGFBP5
GABRP2	8.84079e-61	0.528834	0.887	0.431	2.56445e-56	5	GABRP
FN12	1.74022e-57	0.513749	0.937	0.698	5.04785e-53	5	FN1
CTHRC12	2.32007e-74	0.495234	0.85	0.391	6.72982e-70	5	CTHRC1
SPINT22	2.44666e-37	0.446401	0.868	0.437	7.09702e-33	5	SPINT2
IGFBP32	1.95229e-57	0.428228	0.822	0.422	5.66301e-53	5	IGFBP3
SNHG25	8.10939e-20	0.420335	0.619	0.47	2.35229e-15	5	SNHG25
IGFBP22	1.87713e-35	0.416268	0.858	0.431	5.445e-31	5	IGFBP2
VTCN12	1.21345e-51	0.379183	0.82	0.381	3.51985e-47	5	VTCN1
IRX12	1.56199e-46	0.371497	0.814	0.378	4.53086e-42	5	IRX1
SLC2A32	1.11616e-46	0.367776	0.951	0.842	3.23765e-42	5	SLC2A3
C19orf332	4.91457e-44	0.357285	0.794	0.52	1.42557e-39	5	C19orf33
C15orf482	1.57033e-56	0.343375	0.708	0.343	4.55505e-52	5	C15orf48
ADAMTS62	1.65722e-39	0.338986	0.725	0.485	4.80709e-35	5	ADAMTS6
SLN2	1.66635e-43	0.332455	0.567	0.273	4.83357e-39	5	SLN
SLC2A12	8.39273e-48	0.326141	0.947	0.93	2.43448e-43	5	SLC2A1
MUC161	1.33152e-31	0.311956	0.372	0.171	3.86234e-27	5	MUC16
EGFR2	1.25089e-50	0.309579	0.739	0.359	3.62845e-46	5	EGFR
GPC32	8.47634e-28	0.308481	0.852	0.62	2.45873e-23	5	GPC3
ANXA12	5.98274e-30	0.308344	0.854	0.73	1.73541e-25	5	ANXA1
TANC22	8.77212e-37	0.306929	0.678	0.404	2.54453e-32	5	TANC2
EPCAM2	9.60951e-37	0.301307	0.773	0.363	2.78743e-32	5	EPCAM
KISS1	5.37854e-34	0.300162	0.132	0.033	1.56015e-29	5	KISS1
ERRFI12	1.58536e-39	0.300116	0.794	0.467	4.59865e-35	5	ERRFI1
PLAC82	2.29116e-50	0.296536	0.692	0.328	6.64596e-46	5	PLAC8
SESN32	3.69575e-35	0.295016	0.775	0.463	1.07203e-30	5	SESN3
KRT182	6.23188e-31	0.293807	0.929	0.927	1.80768e-26	5	KRT18
SNHG141	4.36264e-20	0.286483	0.688	0.526	1.26547e-15	5	SNHG14
[truncated: 2,010 more rows]

## Sheet: Supplementary Table 2. Gene exp
Epithelial	p_value	morans_test_statistic	morans_I	status	q_value			Mesenchymal	p_value	morans_test_statistic	morans_I	status	q_value
GABRP	0	205.444	0.815996	OK	0			DLGAP5	0	197.987	0.668559	OK	0
STMN2	0	205.621	0.814172	OK	0			CDC20	0	189.598	0.640484	OK	0
SPINT2	0	197.617	0.784906	OK	0			PBK	0	188.568	0.636869	OK	0
CDK1	0	196.852	0.781995	OK	0			DEPDC1	0	180.632	0.609987	OK	0
RRM2	0	194.49	0.772562	OK	0			BIRC5	0	179.273	0.60571	OK	0
NUSAP1	0	190.738	0.757684	OK	0			BTF3	0	174.573	0.589539	OK	0
VTCN1	0	189.492	0.752703	OK	0			HMMR	0	172.728	0.583385	OK	0
NPY	0	184.823	0.73415	OK	0			MZT2B	0	172.648	0.582853	OK	0
CLDN6	0	184.639	0.733455	OK	0			NEK2	0	171.548	0.578875	OK	0
HIST1H1B	0	183.52	0.72887	OK	0			UQCRH	0	170.488	0.575803	OK	0
IGFBP2	0	183.211	0.72755	OK	0			NUF2	0	170.516	0.575771	OK	0
HIST1H3B	0	183.128	0.72732	OK	0			LGALS1	0	170.521	0.575489	OK	0
EPCAM	0	181.754	0.721988	OK	0			SLC25A6	0	170.073	0.57402	OK	0
TOP2A	0	181.047	0.719206	OK	0			CENPF	0	169.91	0.574013	OK	0
CTHRC1	0	179.882	0.714559	OK	0			NME2	0	169.419	0.571945	OK	0
TK1	0	179.217	0.711953	OK	0			CDKN3	0	167.296	0.565212	OK	0
TAGLN3	0	179.517	0.711635	OK	0			OST4	0	166.719	0.562997	OK	0
C1orf61	0	178.95	0.710047	OK	0			TK1	0	166.54	0.562767	OK	0
CLIC3	0	178.386	0.708597	OK	0			CCNA2	0	166.189	0.561163	OK	0
NEUROD6	0	180.494	0.705799	OK	0			SSR2	0	165.145	0.557594	OK	0
KRT19	0	177.831	0.705796	OK	0			TIMP1	0	164.547	0.555407	OK	0
SOX2	0	177.342	0.703448	OK	0			TOMM7	0	164.111	0.554152	OK	0
TBR1	0	178.262	0.699103	OK	0			CDCA8	0	163.821	0.553008	OK	0
CRMP1	0	175.568	0.696497	OK	0			PFDN5	0	163.67	0.552567	OK	0
KRT18	0	175.254	0.695775	OK	0			PLK1	0	162.571	0.548929	OK	0
PTPRZ1	0	175.409	0.695767	OK	0			RPS5	0	162.18	0.547138	OK	0
UBE2C	0	175.062	0.695456	OK	0			COMMD6	0	161.923	0.54691	OK	0
IRX1	0	175.067	0.695405	OK	0			CHCHD2	0	161.609	0.545791	OK	0
FN1	0	174.957	0.694771	OK	0			PPIB	0	160.597	0.542031	OK	0
PBK	0	174.693	0.693885	OK	0			SSR4	0	160.058	0.540442	OK	0
TYMS	0	174.421	0.692936	OK	0			TOP2A	0	159.869	0.540082	OK	0
NDC80	0	173.812	0.690344	OK	0			GTSE1	0	159.289	0.537911	OK	0
CKB	0	173.835	0.690157	OK	0			ATP5MC2	0	159.127	0.537191	OK	0
LINC00461	0	173.938	0.690098	OK	0			RPL19	0	159.259	0.537028	OK	0
MKI67	0	173.085	0.687549	OK	0			FAU	0	158.611	0.535213	OK	0
DCX	0	173.227	0.686473	OK	0			VIM	0	158.622	0.534668	OK	0
ELAVL3	0	172.726	0.685271	OK	0			GABARAP	0	158.151	0.534047	OK	0
BIRC5	0	172.245	0.684263	OK	0			MKI67	0	157.896	0.533324	OK	0
IGFBP5	0	172.168	0.683789	OK	0			RABAC1	0	157.164	0.530668	OK	0
TPM1	0	172.1	0.683229	OK	0			EEF1B2	0	157.126	0.530235	OK	0
MAP2	0	171.635	0.681035	OK	0			CD63	0	156.855	0.52949	OK	0
RTN1	0	172.049	0.680832	OK	0			TYMS	0	156.431	0.528638	OK	0
SPC25	0	170.882	0.678679	OK	0			CRABP1	0	156.506	0.528479	OK	0
TNC	0	170.652	0.677901	OK	0			C12orf57	0	156.226	0.527489	OK	0
HIST1H1A	0	170.346	0.676521	OK	0			KIF4A	0	155.98	0.52667	OK	0
LHX2	0	170.17	0.674855	OK	0			TMEM258	0	155.901	0.526567	OK	0
SLC2A3	0	169.909	0.674671	OK	0			EEF1G	0	155.49	0.524488	OK	0
FOXG1	0	169.162	0.670645	OK	0			RPL27	0	154.776	0.522364	OK	0
KRT8	0	168.789	0.670019	OK	0			COX7C	0	154.539	0.521828	OK	0
CDH3	0	168.24	0.668282	OK	0			SNHG6	0	154.221	0.520894	OK	0
INA	0	168.749	0.66784	OK	0			TPX2	0	154.157	0.52077	OK	0
NEUROD2	0	169.981	0.66708	OK	0			HINT1	0	154.18	0.520646	OK	0
MYT1L	0	168.509	0.666679	OK	0			YBX1	0	153.598	0.518713	OK	0
TPX2	0	167.792	0.666546	OK	0			RPS15	0	153.565	0.517832	OK	0
EMX1	0	168.236	0.666494	OK	0			ELOB	0	153.255	0.51757	OK	0
BEX1	0	167.896	0.666373	OK	0			SUMO2	0	152.941	0.516548	OK	0
POU3F3	0	166.54	0.660652	OK	0			PIMREG	0	152.905	0.516221	OK	0
ELAVL4	0	166.522	0.660043	OK	0			RPS11	0	152.695	0.5152	OK	0
EMX2	0	166.22	0.658918	OK	0			RPS15A	0	152.231	0.513409	OK	0
HIST1H3F	0	165.296	0.656209	OK	0			PRC1	0	151.842	0.512973	OK	0
CCNA2	0	165.072	0.655632	OK	0			NDC80	0	151.837	0.512625	OK	0
GPC3	0	164.043	0.651519	OK	0			UBA52	0	151.806	0.51217	OK	0
AURKB	0	163.385	0.648999	OK	0			RPL24	0	151.82	0.512083	OK	0
SLC2A1	0	162.983	0.646972	OK	0			RPS9	0	151.558	0.511059	OK	0
ANXA2	0	161.85	0.642392	OK	0			OSTC	0	151.284	0.510793	OK	0
CEP55	0	161.485	0.64128	OK	0			RPSA	0	151.331	0.510494	OK	0
CENPF	0	159.858	0.635044	OK	0			RPS16	0	151.355	0.510472	OK	0
S100A10	0	159.768	0.634089	OK	0			EMP3	0	151.03	0.509965	OK	0
RAD51AP1	0	159.315	0.632828	OK	0			RPS7	0	151.193	0.509928	OK	0
FEZF2	0	159.327	0.63093	OK	0			SEC61B	0	150.519	0.508365	OK	0
NCAM1	0	158.435	0.628855	OK	0			KIF20A	0	150.365	0.507602	OK	0
TUBB2B	0	158.199	0.628213	OK	0			UBE2C	0	149.58	0.50537	OK	0
CDKN3	0	157.447	0.625319	OK	0			RPL10	0	149.762	0.505281	OK	0
HIST1H3G	0	157.417	0.625045	OK	0			NDUFA4	0	149.516	0.505052	OK	0
NUF2	0	157.124	0.624043	OK	0			COX4I1	0	149.51	0.504884	OK	0
C19orf33	0	156.555	0.621884	OK	0			CENPE	0	149.368	0.504518	OK	0
PCLAF	0	155.495	0.617742	OK	0			RPL18	0	149.338	0.503524	OK	0
PRC1	0	155.094	0.616084	OK	0			PPDPF	0	149.132	0.503487	OK	0
DACH1	0	155.161	0.615467	OK	0			RPS14	0	149.295	0.503464	OK	0
TUBB3	0	154.478	0.613447	OK	0			RPL10A	0	149.195	0.503298	OK	0
LINC01551	0	153.689	0.609239	OK	0			RPL15	0	149.217	0.503133	OK	0
ASPM	0	153.234	0.608634	OK	0			ASPM	0	148.652	0.502077	OK	0
NSG2	0	153.269	0.605766	OK	0			RPS23	0	148.721	0.501493	OK	0
IGFBP3	0	151.478	0.601718	OK	0			NACA	0	148.558	0.501245	OK	0
TTYH1	0	151.637	0.601607	OK	0			RPL30	0	148.548	0.501062	OK	0
KIFC1	0	151.334	0.601048	OK	0			CENPA	0	148.373	0.500728	OK	0
SYT1	0	151.397	0.600192	OK	0			RPS25	0	148.387	0.500481	OK	0
KIF11	0	150.861	0.599219	OK	0			RPS12	0	148	0.498969	OK	0
SYT11	0	150.644	0.597609	OK	0			RPLP1	0	147.747	0.498438	OK	0
KIF5C	0	149.243	0.591577	OK	0			RPL35A	0	147.712	0.498252	OK	0
CKAP2L	0	148.54	0.58989	OK	0			SNRPD2	0	147.462	0.497933	OK	0
HIST1H3D	0	148.213	0.588666	OK	0			ZFAS1	0	147.154	0.496638	OK	0
PAX6	0	148.267	0.587548	OK	0			ATP5MG	0	146.925	0.496239	OK	0
ANXA1	0	147.535	0.585926	OK	0			CCNB1	0	146.576	0.495175	OK	0
KIAA0408	0	147.482	0.584773	OK	0			RPL14	0	146.702	0.494638	OK	0
TACSTD2	0	147.127	0.58446	OK	0			NUSAP1	0	146.401	0.494595	OK	0
CDCA3	0	146.929	0.583518	OK	0			IFITM3	0	146.554	0.494496	OK	0
DMRTA2	0	147.145	0.582623	OK	0			COX6A1	0	146.165	0.493684	OK	0
NCAPG	0	146.649	0.582508	OK	0			COX6B1	0	146.007	0.493184	OK	0
MYBL2	0	146.565	0.582142	OK	0			RPS3	0	146.267	0.493121	OK	0
NR2F1	0	146.421	0.580813	OK	0			GNG5	0	145.808	0.492511	OK	0
CENPK	0	145.666	0.578634	OK	0			RPL41	0	145.824	0.492278	OK	0
PTGES	0	145.635	0.578492	OK	0			RPL29	0	145.871	0.49192	OK	0
SGO1	0	145.427	0.577591	OK	0			RPL23A	0	145.838	0.49192	OK	0
KIF2C	0	145.268	0.5769	OK	0			RPL7	0	145.747	0.49178	OK	0
TMSB15A	0	144.904	0.575448	OK	0			CKAP2L	0	145.577	0.491418	OK	0
ZWINT	0	144.766	0.575092	OK	0			EDF1	0	145.341	0.490877	OK	0
IGDCC3	0	144.511	0.573976	OK	0			RPS18	0	145.26	0.489802	OK	0
GTSE1	0	144.426	0.573621	OK	0			RPS2	0	145.068	0.489095	OK	0
DLGAP5	0	144.039	0.572013	OK	0			SNHG29	0	144.571	0.487662	OK	0
DEPDC1	0	143.74	0.57086	OK	0			RPS26	0	144.531	0.487655	OK	0
VCAN	0	143.685	0.570662	OK	0			UBB	0	144.414	0.487501	OK	0
NHLH2	0	144.54	0.570617	OK	0			RPS6	0	144.549	0.48735	OK	0
RAB25	0	143.427	0.569766	OK	0			MIF	0	144.396	0.48717	OK	0
MND1	0	143.024	0.568097	OK	0			CEP55	0	144.053	0.486569	OK	0
SOX3	0	142.928	0.566319	OK	0			ALKBH7	0	143.917	0.486174	OK	0
MAP6	0	142.803	0.56609	OK	0			RPLP0	0	144.155	0.485818	OK	0
HJURP	0	142.204	0.564686	OK	0			RPL7A	0	144.029	0.485651	OK	0
KIF20A	0	141.772	0.562931	OK	0			RACK1	0	143.993	0.485461	OK	0
MAD2L1	0	141.689	0.562893	OK	0			CST3	0	143.701	0.485212	OK	0
HMMR	0	141.689	0.562732	OK	0			RPS19	0	143.762	0.484608	OK	0
CDC20	0	141.408	0.561644	OK	0			RPL26	0	143.456	0.483863	OK	0
S100A11	0	141.3	0.560977	OK	0			NPM1	0	143.366	0.483696	OK	0
INSM1	0	141.673	0.560076	OK	0			RPS27A	0	142.746	0.481427	OK	0
CELF3	0	141.674	0.559832	OK	0			NDUFAB1	0	142.458	0.481231	OK	0
S100A16	0	140.47	0.557979	OK	0			RPL18A	0	142.743	0.481213	OK	0
GFRA2	0	139.395	0.553523	OK	0			RPL11	0	142.747	0.481109	OK	0
DCC	0	139.708	0.55237	OK	0			RPL32	0	142.684	0.481048	OK	0
CLDN4	0	138.986	0.552116	OK	0			RPL36AL	0	142.218	0.480361	OK	0
ATCAY	0	139.073	0.551147	OK	0			RPS13	0	142.269	0.479919	OK	0
UBE2T	0	138.52	0.55026	OK	0			RPS28	0	142.237	0.47959	OK	0
PLPPR3	0	138.573	0.549464	OK	0			CENPK	0	141.839	0.479253	OK	0
SCRT1	0	138.804	0.547308	OK	0			RPS27	0	142.023	0.479144	OK	0
CENPU	0	137.584	0.546548	OK	0			RPL12	0	141.994	0.478737	OK	0
FOXM1	0	137.423	0.545798	OK	0			RPL22	0	141.81	0.478345	OK	0
TSTD1	0	137.288	0.545259	OK	0			EIF3E	0	141.504	0.477801	OK	0
CDCA8	0	137.093	0.544432	OK	0			KIF14	0	141.561	0.477693	OK	0
SPINT1	0	137.055	0.544427	OK	0			ATP5PF	0	141.369	0.477541	OK	0
EGFR	0	136.869	0.543695	OK	0			RPS21	0	141.388	0.476929	OK	0
TACC3	0	136.555	0.542362	OK	0			CDC45	0	141.228	0.476823	OK	0
LHX1	0	137.465	0.542276	OK	0			RPL17	0	140.892	0.475176	OK	0
VAMP8	0	136.432	0.541938	OK	0			RPS4X	0	140.881	0.475123	OK	0
TWIST1	0	136.288	0.541152	OK	0			RPL3	0	140.911	0.475044	OK	0
GPM6A	0	135.933	0.539551	OK	0			RPS8	0	140.89	0.475017	OK	0
WNT6	0	135.745	0.539242	OK	0			RPL36	0	140.775	0.474768	OK	0
HIST1H2AL	0	135.369	0.537541	OK	0			SEC61G	0	140.497	0.474417	OK	0
CLSPN	0	135.291	0.537352	OK	0			PRDX5	0	140.271	0.473799	OK	0
CENPM	0	134.895	0.535833	OK	0			NDUFA11	0	140.289	0.473792	OK	0
LY6E	0	134.636	0.534496	OK	0			S100A6	0	140.233	0.47327	OK	0
EBF1	0	135.57	0.534489	OK	0			RPL8	0	140.067	0.47206	OK	0
ESCO2	0	134.193	0.532816	OK	0			COX7A2	0	139.673	0.471836	OK	0
SCRT2	0	134.989	0.532741	OK	0			RPL35	0	139.71	0.471092	OK	0
GAD2	0	135.024	0.532502	OK	0			RPL28	0	139.486	0.470159	OK	0
CENPA	0	134.032	0.532036	OK	0			NDUFS5	0	138.722	0.4686	OK	0
RAMP2	0	133.789	0.531275	OK	0			RPL13	0	139.037	0.468538	OK	0
LINC02381	0	133.662	0.53089	OK	0			RPL5	0	138.834	0.468187	OK	0
PLK1	0	133.644	0.530675	OK	0			LUM	0	138.627	0.467861	OK	0
GDAP1L1	0	133.698	0.528863	OK	0			PARK7	0	138.496	0.467839	OK	0
CRABP2	0	133.054	0.528291	OK	0			PRDX4	0	138.398	0.467492	OK	0
PITX1	0	132.887	0.52775	OK	0			UQCRB	0	138.305	0.467052	OK	0
GAP43	0	132.454	0.525971	OK	0			SRP14	0	138.195	0.46661	OK	0
CLDN15	0	131.929	0.52405	OK	0			RPL34	0	138.224	0.466131	OK	0
ATP1A3	0	132.434	0.52372	OK	0			RPL36A	0	138.158	0.466065	OK	0
CENPE	0	131.775	0.523278	OK	0			CD81	0	137.866	0.465603	OK	0
SRPX	0	131.506	0.522205	OK	0			RPS3A	0	137.972	0.46528	OK	0
FRZB	0	131.447	0.522036	OK	0			RPL39	0	137.901	0.465164	OK	0
TTK	0	131.231	0.521141	OK	0			CUTA	0	137.528	0.464499	OK	0
ERRFI1	0	130.866	0.519815	OK	0			COX5B	0	137.49	0.464414	OK	0
ARX	0	131.263	0.519679	OK	0			NDUFA13	0	137.395	0.464033	OK	0
KIF4A	0	129.917	0.515896	OK	0			ATP5F1D	0	137.233	0.463558	OK	0
PLAC9	0	129.892	0.515806	OK	0			PPIA	0	137.174	0.463001	OK	0
POU3F2	0	129.789	0.514263	OK	0			TROAP	0	136.988	0.462628	OK	0
NOVA2	0	129.48	0.513127	OK	0			KDELR2	0	136.362	0.460346	OK	0
MXD3	0	129.095	0.512658	OK	0			TACC3	0	136.317	0.460309	OK	0
EMP2	0	128.762	0.511309	OK	0			UQCR10	0	136.102	0.459754	OK	0
KIF23	0	128.551	0.510594	OK	0			TXN	0	136.064	0.459688	OK	0
DNER	0	128.808	0.510436	OK	0			KNL1	0	136.017	0.459272	OK	0
SKA3	0	128.463	0.510093	OK	0			EIF3F	0	135.709	0.458348	OK	0
DTL	0	128.371	0.509756	OK	0			GPX4	0	135.616	0.45794	OK	0
KANK4	0	128.179	0.509151	OK	0			NDUFB11	0	135.455	0.45755	OK	0
ISLR2	0	129.708	0.508452	OK	0			S100A11	0	135.465	0.457473	OK	0
SRRM4	0	128.303	0.507842	OK	0			CDCA3	0	135.468	0.457385	OK	0
CDCA2	0	127.605	0.506665	OK	0			GSTP1	0	134.977	0.455593	OK	0
IGFL2	0	127.166	0.505047	OK	0			OLFML3	0	134.848	0.455174	OK	0
KCNMA1	0	127.125	0.504859	OK	0			RPL13A	0	135.005	0.455035	OK	0
FREM2	0	127.068	0.50477	OK	0			RPL9	0	134.789	0.454538	OK	0
PKMYT1	0	127.09	0.504743	OK	0			TMA7	0	134.247	0.453176	OK	0
E2F8	0	127.13	0.504646	OK	0			UQCR11	0	133.545	0.45113	OK	0
TSPAN7	0	127.057	0.504532	OK	0			ATP5MPL	0	133.556	0.451127	OK	0
EBF3	0	127.633	0.503972	OK	0			EID1	0	133.546	0.451082	OK	0
NHLH1	0	127.558	0.503605	OK	0			TBCA	0	133.545	0.451059	OK	0
TGFBI	0	126.826	0.503555	OK	0			ATP5MC3	0	133.505	0.451001	OK	0
PANTR1	0	126.951	0.503291	OK	0			RPL38	0	133.635	0.450985	OK	0
SMC4	0	126.406	0.502148	OK	0			ARPC3	0	133.473	0.450854	OK	0
NEK2	0	126.463	0.502022	OK	0			ZWINT	0	133.215	0.450124	OK	0
FABP7	0	126.258	0.500025	OK	0			SLC25A3	0	133.288	0.45005	OK	0
ASF1B	0	125.403	0.498012	OK	0			SEC11A	0	133.011	0.449308	OK	0
SERPINE3	0	125.3	0.49748	OK	0			RPLP2	0	132.847	0.447756	OK	0
CDC45	0	125.15	0.49694	OK	0			COX6C	0	132.511	0.44761	OK	0
CST6	0	125.074	0.496856	OK	0			RPL21	0	132.486	0.446859	OK	0
CELF5	0	125.457	0.49668	OK	0			SELENOM	0	132.256	0.446815	OK	0
KNL1	0	125.04	0.496534	OK	0			RPL4	0	132.228	0.445799	OK	0
UHRF1	0	125.007	0.496517	OK	0			EIF3K	0	131.842	0.445361	OK	0
RACGAP1	0	124.621	0.494929	OK	0			SERF2	0	131.664	0.444155	OK	0
CENPW	0	124.549	0.494782	OK	0			UBL5	0	131.191	0.443169	OK	0
NPW	0	124.592	0.494767	OK	0			SNU13	0	131.123	0.442977	OK	0
LIMCH1	0	124.102	0.492953	OK	0			ATP5PO	0	131.038	0.442676	OK	0
STMN4	0	124.362	0.492636	OK	0			RPL6	0	131.16	0.442341	OK	0
DPYSL2	0	123.83	0.491782	OK	0			COX8A	0	130.837	0.441954	OK	0
SCN3A	0	124.456	0.491441	OK	0			OAZ1	0	130.766	0.441593	OK	0
PERP	0	123.494	0.49049	OK	0			KIF2C	0	130.828	0.441588	OK	0
CASC15	0	123.542	0.489805	OK	0			RPL37A	0	130.797	0.441062	OK	0
NCAN	0	123.62	0.489439	OK	0			CDK1	0	130.521	0.440909	OK	0
LINC00599	0	123.835	0.487838	OK	0			SPCS1	0	130.457	0.44075	OK	0
DKK1	0	122.737	0.487351	OK	0			ATP5PD	0	130.458	0.440686	OK	0
SPON1	0	122.617	0.486956	OK	0			RPL37	0	130.528	0.440159	OK	0
TUBA1A	0	122.427	0.486321	OK	0			KRTCAP2	0	130.297	0.440138	OK	0
COLEC12	0	122.314	0.485741	OK	0			MYDGF	0	129.653	0.437953	OK	0
DPYSL5	0	122.393	0.485454	OK	0			RPS29	0	129.631	0.437564	OK	0
C5orf66-AS1	0	122.221	0.485173	OK	0			EIF4EBP1	0	129.42	0.437165	OK	0
RGS4	0	122.071	0.484781	OK	0			RPL31	0	129.353	0.436348	OK	0
APLP1	0	122.015	0.484544	OK	0			NME4	0	129.162	0.436163	OK	0
SEPTIN3	0	122.157	0.484073	OK	0			TPT1	0	129.319	0.435824	OK	0
HIST1H1D	0	121.369	0.482078	OK	0			TRMT112	0	128.939	0.435573	OK	0
MELK	0	121.234	0.481441	OK	0			COX7A2L	0	128.768	0.435021	OK	0
MSX1	0	121.234	0.481418	OK	0			PSMA7	0	128.736	0.434905	OK	0
TFAP2A	0	120.86	0.480085	OK	0			SGO2	0	128.506	0.434067	OK	0
PTTG1	0	120.848	0.480074	OK	0			UQCRQ	0	128.095	0.432713	OK	0
AQP1	0	120.642	0.479116	OK	0			SF3B6	0	128.077	0.4327	OK	0
PAK5	0	121.262	0.479102	OK	0			RPS24	0	128.125	0.432009	OK	0
RCN3	0	120.549	0.478787	OK	0			PPIC	0	127.782	0.431657	OK	0
DKK2	0	120.067	0.476804	OK	0			KRT10	0	127.764	0.431621	OK	0
BRCA1	0	119.913	0.476238	OK	0			MAD2L1	0	127.632	0.431298	OK	0
MDK	0	120.019	0.47602	OK	0			SNHG8	0	127.66	0.431224	OK	0
MIAT	0	120.044	0.475951	OK	0			EEF1D	0	127.795	0.431097	OK	0
ANXA3	0	119.551	0.474797	OK	0			DYNLL1	0	127.529	0.430708	OK	0
HGF	0	119.545	0.474714	OK	0			SNRPE	0	127.317	0.430127	OK	0
SOX1	0	119.807	0.474688	OK	0			NCAPG	0	127.29	0.429885	OK	0
DMKN	0	119.414	0.474339	OK	0			GAS5	0	127.131	0.429092	OK	0
GINS2	0	119.118	0.473185	OK	0			PSMB5	0	126.909	0.428755	OK	0
IGFBP4	0	118.907	0.472221	OK	0			PHPT1	0	126.852	0.428411	OK	0
FEZ1	0	118.958	0.472107	OK	0			DAD1	0	126.702	0.42802	OK	0
FST	0	118.802	0.471833	OK	0			TOMM20	0	126.669	0.427844	OK	0
SHCBP1	0	118.761	0.471489	OK	0			ATP5MD	0	126.523	0.427407	OK	0
LHX1-DT	0	119.661	0.471081	OK	0			PRR11	0	126.557	0.427381	OK	0
BLVRA	0	118.563	0.470813	OK	0			ACTG1	0	126.498	0.426179	OK	0
EGLN3	0	118.36	0.470118	OK	0			RNASEK	0	125.954	0.425408	OK	0
GPC2	0	118.431	0.469785	OK	0			POLR2L	0	125.455	0.423826	OK	0
KIF15	0	118.232	0.469498	OK	0			TMSB10	0	125.668	0.42349	OK	0
JAKMIP2	0	118.411	0.469327	OK	0			PRDX6	0	125.352	0.423391	OK	0
CCNB1	0	117.932	0.468424	OK	0			VKORC1	0	125.172	0.422855	OK	0
AURKA	0	117.683	0.467279	OK	0			ATP5MF	0	125.138	0.422763	OK	0
BHLHE22	0	118.779	0.466735	OK	0			NSA2	0	124.803	0.421595	OK	0
SPC24	0	117.289	0.465738	OK	0			ATP5F1E	0	124.607	0.420723	OK	0
NCAPH	0	117.212	0.465397	OK	0			PLP2	0	124.507	0.420623	OK	0
PIMREG	0	117.147	0.465023	OK	0			FTH1	0	124.587	0.420427	OK	0
LSAMP	0	116.917	0.46433	OK	0			WDR83OS	0	124.243	0.419697	OK	0
SESN3	0	116.713	0.46356	OK	0			RAD51AP1	0	124.243	0.419624	OK	0
CDT1	0	116.41	0.462413	OK	0			MRPL33	0	123.995	0.418832	OK	0
COL12A1	0	116.397	0.46236	OK	0			KDELR1	0	123.584	0.417315	OK	0
CDK5R1	0	116.666	0.462283	OK	0			HJURP	0	123.269	0.415811	OK	0
AHNAK	0	116.428	0.462266	OK	0			CLSPN	0	123.073	0.415768	OK	0
MCM10	0	116.337	0.461948	OK	0			NEDD8	0	122.954	0.41538	OK	0
CCNB2	0	116.084	0.461105	OK	0			LSM7	0	122.639	0.414251	OK	0
FBXO5	0	115.83	0.460063	OK	0			FBLN1	0	122.656	0.413369	OK	0
NDNF	0	115.41	0.45844	OK	0			MCM10	0	122.458	0.413368	OK	0
FMOD	0	115.174	0.457429	OK	0			SSR3	0	122.381	0.413351	OK	0
ATAD2	0	114.917	0.456481	OK	0			S100A10	0	122.526	0.413285	OK	0
PRTG	0	114.884	0.456335	OK	0			SNRPF	0	122.223	0.412911	OK	0
APOE	0	114.856	0.456127	OK	0			CCNB2	0	122.09	0.412508	OK	0
TROAP	0	114.853	0.45605	OK	0			CKAP4	0	122.033	0.411995	OK	0
PITX2	0	114.675	0.455447	OK	0			H3F3A	0	122.043	0.411938	OK	0
NEUROG2	0	115.012	0.455174	OK	0			KIF11	0	121.895	0.41169	OK	0
LMNB1	0	114.54	0.455001	OK	0			IMPDH2	0	121.755	0.411256	OK	0
LGALS3	0	114.45	0.454569	OK	0			CENPU	0	121.727	0.411211	OK	0
NEUROD1	0	115.234	0.454332	OK	0			SNHG16	0	121.702	0.41106	OK	0
LIX1	0	114.389	0.454209	OK	0			NDUFB4	0	121.407	0.410136	OK	0
NPC2	0	114.327	0.453952	OK	0			KIF23	0	121.317	0.409617	OK	0
NOVA1	0	114.278	0.453674	OK	0			EEF2	0	121.511	0.409575	OK	0
BUB1	0	114.266	0.453664	OK	0			BUB1	0	121.244	0.409228	OK	0
EPAS1	0	114.033	0.452945	OK	0			ECT2	0	121.062	0.408781	OK	0
MTHFD2	0	113.983	0.452691	OK	0			AURKB	0	121	0.408632	OK	0
CHEK1	0	113.655	0.451456	OK	0			FKBP11	0	120.928	0.408413	OK	0
MIR99AHG	0	113.747	0.451019	OK	0			UBE2T	0	120.679	0.407667	OK	0
MASP1	0	113.843	0.450804	OK	0			MRPS24	0	120.352	0.406632	OK	0
ARHGAP11A	0	113.175	0.449338	OK	0			RPL27A	0	120.555	0.40655	OK	0
SEZ6L2	0	113.131	0.449317	OK	0			RPS17	0	120.34	0.406135	OK	0
SGO2	0	112.499	0.446774	OK	0			SNHG7	0	120.037	0.405473	OK	0
C15orf48	0	112.422	0.44658	OK	0			RPS20	0	119.526	0.403524	OK	0
WDR76	0	112.273	0.445809	OK	0			COPZ2	0	119.286	0.40297	OK	0
ELAVL2	0	112.209	0.444762	OK	0			MGP	0	119.37	0.402932	OK	0
TCEAL2	0	112.212	0.444689	OK	0			CLIC1	0	119.181	0.402613	OK	0
HIST1H2BF	0	111.872	0.444248	OK	0			GAS2L3	0	119.284	0.402117	OK	0
HES5	0	112.171	0.444196	OK	0			PSMB1	0	118.99	0.40195	OK	0
DPYSL4	0	111.637	0.442757	OK	0			SELENOH	0	118.767	0.401198	OK	0
MAL	0	113.307	0.441538	OK	0			ORC6	0	118.726	0.40109	OK	0
ARID3A	0	110.844	0.440224	OK	0			MYL12B	0	118.701	0.401005	OK	0
HOXC8	0	110.883	0.440147	OK	0			BUB1B	0	118.761	0.400938	OK	0
FSCN1	0	110.715	0.439761	OK	0			DLK1	0	118.827	0.40088	OK	0
C21orf58	0	110.403	0.438486	OK	0			DTL	0	118.657	0.400685	OK	0
ESM1	0	110.347	0.43805	OK	0			SPC25	0	118.204	0.398852	OK	0
BRCA2	0	110.206	0.437683	OK	0			RPS10	0	118.036	0.398743	OK	0
LHX5-AS1	0	110.92	0.437413	OK	0			COX5A	0	117.941	0.398475	OK	0
NFIA	0	110.07	0.436998	OK	0			PCLAF	0	117.89	0.398403	OK	0
ST18	0	110.44	0.435168	OK	0			HSP90AB1	0	118.083	0.398349	OK	0
KCNQ2	0	109.697	0.435026	OK	0			SGO1	0	117.859	0.398106	OK	0
CENPN	0	109.512	0.434994	OK	0			NDUFB2	0	117.788	0.397897	OK	0
ANK3	0	109.459	0.434761	OK	0			RPL22L1	0	117.754	0.397797	OK	0
SNCB	0	112.369	0.434357	OK	0			FTL	0	117.901	0.39755	OK	0
RFLNB	0	109.39	0.434347	OK	0			RSL24D1	0	117.296	0.396265	OK	0
A1BG	0	109.241	0.433776	OK	0			EIF3H	0	116.932	0.394996	OK	0
THSD7A	0	109.509	0.433689	OK	0			TOMM6	0	116.848	0.394754	OK	0
FEN1	0	108.971	0.432816	OK	0			AP2S1	0	116.826	0.394675	OK	0
SOGA3	0	109.276	0.432709	OK	0			EEF1A1	0	116.995	0.394498	OK	0
TSPO	0	108.846	0.432284	OK	0			FAM83D	0	117.032	0.394456	OK	0
TFAP2B	0	108.773	0.432066	OK	0			SEM1	0	116.76	0.394413	OK	0
CADM1	0	108.47	0.430677	OK	0			LDHB	0	116.653	0.394062	OK	0
RAD51	0	108.417	0.430522	OK	0			LAPTM4A	0	116.419	0.393221	OK	0
COL8A2	0	108.227	0.429773	OK	0			MZT2A	0	116.123	0.392296	OK	0
SPAG5	0	107.823	0.428126	OK	0			AURKA	0	116.158	0.392242	OK	0
HAS2	0	107.782	0.428021	OK	0			COX7B	0	115.872	0.391477	OK	0
BUB1B	0	107.321	0.426172	OK	0			FABP5	0	115.778	0.391151	OK	0
GRIA2	0	107.957	0.425786	OK	0			RPL23	0	115.857	0.390967	OK	0
DEPDC1B	0	107.193	0.425611	OK	0			STMN1	0	115.636	0.390768	OK	0
LRRFIP1	0	106.636	0.423467	OK	0			CYBA	0	115.587	0.390446	OK	0
SCUBE3	0	106.408	0.422664	OK	0			SNX3	0	115.53	0.390317	OK	0
HIST1H2AH	0	106.342	0.42233	OK	0			TMEM98	0	115.246	0.389214	OK	0
APC2	0	106.556	0.42189	OK	0			ENDOG	0	115.096	0.388807	OK	0
SPATS2L	0	106.241	0.421832	OK	0			EIF1	0	115.179	0.388424	OK	0
COPZ2	0	106.197	0.421776	OK	0			PCOLCE	0	115.027	0.387992	OK	0
IRX2	0	105.957	0.420878	OK	0			ATP5IF1	0	114.847	0.387959	OK	0
ARHGAP29	0	105.92	0.42064	OK	0			TMEM59	0	114.581	0.38699	OK	0
CYBA	0	105.879	0.420385	OK	0			RRM2	0	114.26	0.385978	OK	0
RPL12	0	105.644	0.418909	OK	0			ATP5ME	0	114.214	0.385809	OK	0
DDR2	0	105.445	0.418691	OK	0			PRDX1	0	114.171	0.385673	OK	0
FABP5	0	104.925	0.416789	OK	0			LGALS3BP	0	114.191	0.385629	OK	0
FAM111B	0	104.805	0.415988	OK	0			RBX1	0	114.149	0.385596	OK	0
WNT5B	0	104.595	0.415407	OK	0			ATP5F1B	0	114.132	0.385518	OK	0
PHF19	0	104.572	0.415318	OK	0			TUBB	0	113.589	0.383606	OK	0
TMEM141	0	104.477	0.414874	OK	0			ITM2B	0	113.307	0.382591	OK	0
PDLIM1	0	104.292	0.414205	OK	0			EMP1	0	113.35	0.381724	OK	0
HIST1H2BB	0	104.269	0.413937	OK	0			EIF3M	0	112.901	0.381399	OK	0
KIF14	0	103.986	0.41277	OK	0			TRAPPC2L	0	112.894	0.38139	OK	0
PIF1	0	103.967	0.412049	OK	0			GGH	0	112.807	0.381218	OK	0
CDC25C	0	103.759	0.411956	OK	0			TSPO	0	112.72	0.380817	OK	0
LINC00632	0	103.626	0.411528	OK	0			GAPDH	0	112.698	0.379792	OK	0
KIF5A	0	104.024	0.411436	OK	0			C19orf53	0	112.303	0.379414	OK	0
UNCX	0	104.495	0.411129	OK	0			TOMM5	0	112	0.378406	OK	0
ADAMTSL3	0	103.396	0.410562	OK	0			SAP18	0	111.936	0.378106	OK	0
DHFR	0	103.193	0.409905	OK	0			IFITM2	0	111.797	0.37763	OK	0
PCNA	0	103.182	0.409871	OK	0			GINS2	0	111.61	0.37713	OK	0
KIF20B	0	102.869	0.408612	OK	0			PSMA2	0	111.451	0.376539	OK	0
NR2F2	0	102.773	0.408161	OK	0			ATRAID	0	111.439	0.37649	OK	0
ECT2	0	102.659	0.40767	OK	0			DIAPH3	0	111.432	0.376456	OK	0
F11R	0	102.459	0.406984	OK	0			ETFB	0	111.288	0.375915	OK	0
GGH	0	102.441	0.406924	OK	0			NDUFA1	0	111.079	0.375243	OK	0
GMNN	0	102.409	0.406792	OK	0			EPB41L4A-AS1	0	111.048	0.375192	OK	0
CDKN1C	0	102.397	0.406539	OK	0			TMEM256	0	110.972	0.374932	OK	0
PKP3	0	102.104	0.405573	OK	0			RAC1	0	110.857	0.374395	OK	0
GLIPR1	0	102.029	0.405149	OK	0			PRDX2	0	110.405	0.372972	OK	0
CDH1	0	101.992	0.40512	OK	0			SNHG32	0	110.375	0.372863	OK	0
ACTL6B	0	102.829	0.404709	OK	0			PFN1	0	110.387	0.372805	OK	0
UCHL1	0	101.722	0.40394	OK	0			ANXA2	0	110.445	0.372582	OK	0
ASPHD1	0	101.687	0.403735	OK	0			PDIA6	0	110.296	0.372555	OK	0
PLAT	0	101.602	0.403443	OK	0			PSMD8	0	110.167	0.372192	OK	0
FANCI	0	101.568	0.403381	OK	0			NOP53	0	109.762	0.370709	OK	0
S1PR1	0	101.524	0.403001	OK	0			DDOST	0	109.674	0.370494	OK	0
TLCD3B	0	101.909	0.402907	OK	0			TMEM14C	0	109.621	0.370344	OK	0
CPVL	0	101.335	0.402517	OK	0			DCN	0	109.928	0.370278	OK	0
PDE4D	0	101.324	0.402462	OK	0			EIF4A1	0	109.622	0.369995	OK	0
GSTP1	0	101.259	0.401435	OK	0			PTMA	0	109.581	0.369729	OK	0
TTC9B	0	102.015	0.40088	OK	0			CLTA	0	109.429	0.369681	OK	0
CKAP2	0	100.915	0.400829	OK	0			RAN	0	109.33	0.369323	OK	0
HIST1H3I	0	100.908	0.400511	OK	0			NDUFS4	0	109.253	0.369097	OK	0
BST2	0	100.332	0.398357	OK	0			SNRPD1	0	109.05	0.36843	OK	0
HIST1H2BL	0	100.054	0.396952	OK	0			SOD1	0	109.04	0.368367	OK	0
EZH2	0	99.8449	0.396581	OK	0			POMP	0	108.947	0.368073	OK	0
SOX5	0	99.8753	0.396543	OK	0			IGFL2	0	108.682	0.367108	OK	0
EDIL3	0	99.7971	0.396274	OK	0			SLIRP	0	108.472	0.366478	OK	0
COL15A1	0	99.557	0.395422	OK	0			KNSTRN	0	108.445	0.366283	OK	0
NFIX	0	99.649	0.395345	OK	0			CRABP2	0	108.23	0.365644	OK	0
HIST1H1C	0	99.495	0.395207	OK	0			SAPCD2	0	108.148	0.364881	OK	0
NRN1	0	100.5	0.394887	OK	0			BSG	0	107.834	0.36417	OK	0
AMIGO2	0	99.3453	0.394504	OK	0			RNF7	0	107.756	0.364042	OK	0
RGS5	0	99.2821	0.39414	OK	0			E2F1	0	107.766	0.363983	OK	0
CXCL14	0	99.22	0.393887	OK	0			SF3B5	0	107.674	0.363782	OK	0
ZFP36L1	0	99.1141	0.39343	OK	0			ANAPC11	0	107.64	0.363661	OK	0
CCDC88A	0	99.0537	0.393403	OK	0			FRZB	0	107.506	0.363211	OK	0
GAPDH	0	99.0704	0.392774	OK	0			NDUFB10	0	107.277	0.362434	OK	0
ANLN	0	98.8527	0.392643	OK	0			RANBP1	0	107.108	0.361874	OK	0
ARHGEF39	0	98.7257	0.391912	OK	0			RAB34	0	107.085	0.361763	OK	0
LEF1	0	98.6646	0.391778	OK	0			A1BG	0	106.878	0.361103	OK	0
KIF18A	0	98.5487	0.391237	OK	0			ERH	0	106.671	0.360382	OK	0
EZR	0	98.353	0.390335	OK	0			ATP5F1C	0	106.647	0.360294	OK	0
PRSS8	0	98.2406	0.390227	OK	0			MCM5	0	106.602	0.360184	OK	0
SLC17A7	0	100.611	0.389562	OK	0			CENPW	0	106.379	0.359474	OK	0
TBX2	0	98.0876	0.389331	OK	0			TUBA1B	0	106.315	0.359103	OK	0
SKA1	0	98.0043	0.389028	OK	0			FIS1	0	106.226	0.358873	OK	0
PDPN	0	97.7205	0.388126	OK	0			NDUFB7	0	106.191	0.358728	OK	0
RRM1	0	97.6862	0.388036	OK	0			CALR	0	106.212	0.358625	OK	0
GNG3	0	98.0606	0.387952	OK	0			MT1E	0	106.089	0.358403	OK	0
NRXN1	0	97.0177	0.384994	OK	0			TTK	0	105.918	0.357686	OK	0
RELN	0	96.7287	0.384027	OK	0			ATOX1	0	105.869	0.357664	OK	0
HIST1H2AJ	0	96.7156	0.383624	OK	0			RCN3	0	105.77	0.357261	OK	0
TUBA1B	0	96.5486	0.383392	OK	0			ATP6V1G1	0	105.584	0.356665	OK	0
SALL1	0	96.9171	0.383317	OK	0			TIMM13	0	105.387	0.356036	OK	0
EXO1	0	96.5157	0.383117	OK	0			HIGD2A	0	105.242	0.355567	OK	0
HIST1H3C	0	96.2699	0.382213	OK	0			B2M	0	105.349	0.355552	OK	0
MNS1	0	96.145	0.381544	OK	0			H2AFZ	0	105.205	0.355357	OK	0
JPH4	0	96.6378	0.381015	OK	0			NUCB2	0	105.174	0.355275	OK	0
ADD2	0	96.039	0.380523	OK	0			TMEM88	0	104.816	0.354118	OK	0
EMILIN1	0	95.7002	0.38007	OK	0			HSPE1	0	104.685	0.353659	OK	0
TENT5C	0	95.6987	0.380038	OK	0			CD99	0	104.546	0.35316	OK	0
ELF3	0	95.5724	0.379624	OK	0			SUB1	0	104.411	0.352578	OK	0
SNHG8	0	95.5907	0.379498	OK	0			CENPM	0	104.331	0.352505	OK	0
CDC6	0	95.5245	0.379319	OK	0			RTRAF	0	104.216	0.352061	OK	0
AC110619.1	0	95.475	0.37925	OK	0			HSBP1	0	104.064	0.351557	OK	0
DRAXIN	0	95.5724	0.37874	OK	0			SMIM26	0	103.907	0.351065	OK	0
HIST1H2BM	0	95.4247	0.378707	OK	0			RBIS	0	103.836	0.35078	OK	0
GNAO1	0	95.4535	0.378464	OK	0			UFC1	0	103.612	0.350063	OK	0
SPARC	0	95.3752	0.378251	OK	0			LMNB1	0	103.596	0.349985	OK	0
NFASC	0	95.7356	0.378041	OK	0			COPE	0	103.374	0.349182	OK	0
CPE	0	95.0538	0.377552	OK	0			UXT	0	102.985	0.347947	OK	0
RPS12	0	95.1349	0.377385	OK	0			JTB	0	102.967	0.347796	OK	0
PSRC1	0	94.8014	0.376431	OK	0			HCFC1R1	0	102.659	0.346784	OK	0
IFITM3	0	94.7319	0.376174	OK	0			TMSB4X	0	102.835	0.346474	OK	0
HIST1H2BH	0	94.6383	0.375852	OK	0			CFL1	0	102.187	0.345171	OK	0
ITGB6	0	94.5171	0.375439	OK	0			HMGB3	0	101.941	0.344447	OK	0
CENPH	0	94.4673	0.375216	OK	0			TNNT1	0	101.909	0.344288	OK	0
ITGA4	0	94.5019	0.375111	OK	0			ANLN	0	101.912	0.344139	OK	0
TRIP13	0	94.4545	0.375028	OK	0			NDUFA6	0	101.549	0.343088	OK	0
B3GAT2	0	94.5149	0.374984	OK	0			PDCD5	0	101.339	0.342372	OK	0
HCFC1R1	0	94.1567	0.373856	OK	0			EBPL	0	101.26	0.342136	OK	0
C4orf3	0	94.1886	0.373856	OK	0			VDAC2	0	100.671	0.340103	OK	0
FKBP7	0	94.1224	0.373818	OK	0			EIF3I	0	100.66	0.340085	OK	0
MYT1	0	94.5192	0.373593	OK	0			KIF15	0	100.654	0.339796	OK	0
HIST1H2AG	0	94.0627	0.373588	OK	0			BEX3	0	100.35	0.338972	OK	0
CD9	0	94.0459	0.373528	OK	0			ROMO1	0	100.285	0.338797	OK	0
LMO3	0	94.0582	0.373456	OK	0			NDUFA7	0	100.263	0.338753	OK	0
GATA3	0	93.8402	0.372743	OK	0			CLU	0	100.138	0.33819	OK	0
RPLP1	0	93.7834	0.372062	OK	0			DCTN3	0	100.023	0.337955	OK	0
MRC2	0	93.5408	0.371482	OK	0			NOP10	0	99.9247	0.337604	OK	0
GNG2	0	93.5335	0.371155	OK	0			MYL6	0	99.6831	0.336412	OK	0
GSN	0	93.4346	0.371065	OK	0			P4HB	0	99.6504	0.336389	OK	0
CHN1	0	93.1829	0.370097	OK	0			CKAP2	0	99.5682	0.336366	OK	0
TGFB1I1	0	93.1396	0.369782	OK	0			SPAG5	0	99.5461	0.336062	OK	0
CNTFR	0	93.1838	0.369663	OK	0			ESD	0	99.2584	0.33535	OK	0
STARD10	0	92.6517	0.368007	OK	0			MYBL2	0	99.2079	0.334916	OK	0
TNNT1	0	92.6469	0.36793	OK	0			MGST3	0	98.993	0.334428	OK	0
VIM	0	92.5224	0.367509	OK	0			PLD3	0	98.8355	0.333745	OK	0
GYPC	0	92.5055	0.367372	OK	0			ARF1	0	98.5417	0.332792	OK	0
CD99	0	92.5058	0.367202	OK	0			SARAF	0	98.3821	0.332194	OK	0
GFPT2	0	92.4419	0.367019	OK	0			CHAF1A	0	98.3288	0.332126	OK	0
NR2E1	0	92.7969	0.366873	OK	0			NDUFB1	0	97.5683	0.329644	OK	0
BGN	0	92.3784	0.366794	OK	0			ATP5MC1	0	97.4326	0.329194	OK	0
MIR124-2HG	0	92.7572	0.366781	OK	0			BRCA1	0	97.3313	0.328724	OK	0
HMGB2	0	92.2449	0.366388	OK	0			MDK	0	97.3814	0.328132	OK	0
RPL41	0	92.1956	0.366164	OK	0			DBI	0	96.9954	0.327704	OK	0
DCLK1	0	92.3792	0.366096	OK	0			POSTN	0	97.2002	0.326926	OK	0
TPK1	0	92.1314	0.365809	OK	0			CDT1	0	96.7189	0.326759	OK	0
PRR11	0	92.0942	0.365648	OK	0			ECHS1	0	96.6793	0.326623	OK	0
POU3F4	0	92.3067	0.365543	OK	0			ZNHIT1	0	96.653	0.326524	OK	0
RFX4	0	92.2333	0.365108	OK	0			NME1	0	96.539	0.326163	OK	0
PLAC8	0	91.8267	0.364744	OK	0			MDH2	0	96.4309	0.325806	OK	0
KIF18B	0	91.8254	0.3644	OK	0			IFI27L2	0	96.4188	0.325754	OK	0
FXYD6	0	91.7296	0.364298	OK	0			PHB2	0	96.3823	0.325608	OK	0
LGALS1	0	91.6232	0.363911	OK	0			MND1	0	96.1709	0.324903	OK	0
RHOU	0	91.6256	0.363893	OK	0			SHCBP1	0	96.1486	0.324536	OK	0
ZIC2	0	91.8531	0.363858	OK	0			TPM2	0	95.8818	0.323855	OK	0
APOC1	0	91.5272	0.363404	OK	0			RPN2	0	95.4206	0.32234	OK	0
JUP	0	91.4086	0.363062	OK	0			KIFC1	0	95.3842	0.321891	OK	0
EBF2	0	91.9991	0.362937	OK	0			FKBP7	0	95.1898	0.321556	OK	0
HES6	0	91.2654	0.362245	OK	0			CAVIN3	0	95.157	0.321486	OK	0
DPYSL3	0	91.1454	0.361786	OK	0			KIF18A	0	95.1611	0.321178	OK	0
CNTN5	0	91.0451	0.361442	OK	0			LY6E	0	95.0414	0.321035	OK	0
MT1E	0	90.969	0.361277	OK	0			MRPS21	0	94.9346	0.320693	OK	0
SLCO5A1	0	91.1331	0.360773	OK	0			TMEM141	0	94.8526	0.320434	OK	0
NEIL3	0	90.8259	0.360441	OK	0			SPARC	0	95.1391	0.320171	OK	0
TPT1	0	90.6739	0.359711	OK	0			EIF5A	0	94.5942	0.319579	OK	0
LOXL2	0	90.504	0.359461	OK	0			QPRT	0	94.4554	0.318957	OK	0
RPS18	0	90.6094	0.359454	OK	0			TMED9	0	94.226	0.318233	OK	0
MAPT	0	90.7113	0.358817	OK	0			COPS9	0	93.6666	0.316466	OK	0
ORC6	0	90.2603	0.35851	OK	0			ANXA5	0	93.5971	0.316049	OK	0
ADCYAP1	0	91.4213	0.358019	OK	0			SERPINH1	0	93.6255	0.315717	OK	0
HLA-A	0	90.1089	0.357869	OK	0			MXD3	0	93.4641	0.315517	OK	0
KDELR3	0	90.0034	0.357415	OK	0			YWHAE	0	93.3571	0.315271	OK	0
FAM83D	0	89.9333	0.357013	OK	0			ATP6V1F	0	93.1424	0.314685	OK	0
CHGB	0	89.7722	0.356399	OK	0			SRM	0	92.9085	0.313894	OK	0
ITGA2	0	89.717	0.355591	OK	0			SLC34A2	0	94.9191	0.313662	OK	0
RPS3	0	89.6873	0.355569	OK	0			MMP23B	0	92.6496	0.312934	OK	0
VIT	0	89.3724	0.354992	OK	0			YIF1A	0	92.5752	0.312759	OK	0
SLC4A4	0	89.3671	0.354972	OK	0			PRELID1	0	91.8868	0.310455	OK	0
POU2F2	0	89.6593	0.354798	OK	0			NCAPH	0	91.9965	0.310413	OK	0
PDGFRA	0	89.3711	0.354682	OK	0			APEX1	0	91.8601	0.310336	OK	0
F10	0	89.1934	0.353993	OK	0			LDHA	0	91.693	0.309464	OK	0
KIF1A	0	89.3418	0.353859	OK	0			ENO1	0	91.6581	0.309338	OK	0
DIAPH3	0	89.0733	0.35381	OK	0			AGTR1	0	93.825	0.3092	OK	0
SLC35F1	0	89.0978	0.352549	OK	0			ARF4	0	91.524	0.309127	OK	0
AP1M2	0	88.5646	0.351785	OK	0			SLC25A5	0	91.4696	0.309045	OK	0
EOMES	0	90.3661	0.351719	OK	0			MCM3	0	91.4404	0.308957	OK	0
CCDC34	0	88.4971	0.351488	OK	0			ASF1B	0	91.5071	0.308782	OK	0
MGP	0	88.4523	0.351312	OK	0			MCM7	0	91.2473	0.308307	OK	0
HIST1H4C	0	88.4396	0.351252	OK	0			KIF18B	0	91.4578	0.307998	OK	0
CHAF1A	0	88.3906	0.351037	OK	0			ATP5F1A	0	91.0269	0.307471	OK	0
MCM7	0	88.2379	0.350492	OK	0			RAB2A	0	90.9522	0.307194	OK	0
LKAAEAR1	0	88.3518	0.350194	OK	0			MCM6	0	90.897	0.307117	OK	0
CRB2	0	88.1941	0.350177	OK	0			NHP2	0	90.8907	0.307081	OK	0
CHSY3	0	88.1673	0.349997	OK	0			SNRPB	0	90.8174	0.306826	OK	0
PAK3	0	88.4075	0.349976	OK	0			SNRPG	0	90.8144	0.30682	OK	0
GAS2L3	0	88.1909	0.349755	OK	0			CSNK2B	0	90.5758	0.305977	OK	0
RAMP1	0	87.9917	0.349508	OK	0			RNF181	0	90.4006	0.305413	OK	0
E2F1	0	87.9085	0.349003	OK	0			S100A13	0	90.1897	0.304657	OK	0
PTGER3	0	89.3437	0.34883	OK	0			DSTN	0	90.1448	0.304498	OK	0
PODXL2	0	87.817	0.348363	OK	0			HNRNPA1	0	90.198	0.304213	OK	0
GAD1	0	88.2374	0.347839	OK	0			EIF3G	0	90.0166	0.304096	OK	0
MT1F	0	87.3124	0.346807	OK	0			C1QBP	0	89.5095	0.302428	OK	0
RPL28	0	87.2881	0.34613	OK	0			PPA1	0	89.2371	0.301493	OK	0
NFIC	0	87.1235	0.345918	OK	0			RHOA	0	89.2547	0.301464	OK	0
AMBN	0	87.7516	0.3458	OK	0			ACTB	0	89.4415	0.301327	OK	0
CIP2A	0	87.0569	0.345682	OK	0			KRT8	0	89.0441	0.300655	OK	0
PON3	0	86.9369	0.345011	OK	0			KRT19	0	89.0414	0.300567	OK	0
ZEB1	0	86.8105	0.344595	OK	0			SEZ6L2	0	88.9418	0.300333	OK	0
POLQ	0	86.8066	0.34453	OK	0			SSBP1	0	88.8697	0.30022	OK	0
H2AFZ	0	86.7341	0.344328	OK	0			APRT	0	88.8341	0.300135	OK	0
MARCKSL1	0	86.7155	0.344295	OK	0			MCM4	0	88.7155	0.299752	OK	0
SLC39A2	0	86.5045	0.343246	OK	0			GSTO1	0	88.4828	0.298954	OK	0
NCAPG2	0	86.3806	0.343005	OK	0			PSMB6	0	88.4695	0.298905	OK	0
SMC2	0	86.3215	0.342872	OK	0			PKMYT1	0	88.5448	0.298836	OK	0
LHX9	0	87.1433	0.342282	OK	0			SNRPB2	0	88.3038	0.298324	OK	0
FHL1	0	86.2008	0.342208	OK	0			HSPD1	0	88.2972	0.298219	OK	0
PLEK2	0	86.1707	0.342094	OK	0			HAPLN1	0	87.9755	0.297265	OK	0
BMERB1	0	86.3395	0.342062	OK	0			SRSF9	0	87.8389	0.296724	OK	0
MRGPRF	0	86.131	0.341807	OK	0			SEC62	0	87.8299	0.296616	OK	0
RAB33A	0	86.0722	0.34162	OK	0			ARHGAP11A	0	87.8725	0.296566	OK	0
HIST1H4H	0	85.881	0.341026	OK	0			NDUFC1	0	87.7671	0.296501	OK	0
CRNDE	0	85.8436	0.34094	OK	0			WDR76	0	87.7769	0.296439	OK	0
CLDN3	0	85.8383	0.34092	OK	0			PSRC1	0	87.5219	0.295477	OK	0
NME2	0	85.8837	0.340802	OK	0			DRAP1	0	87.4426	0.295418	OK	0
NNAT	0	85.6032	0.339954	OK	0			SPCS2	0	87.4284	0.295362	OK	0
TMEM265	0	85.5338	0.339741	OK	0			ST13	0	87.4063	0.295249	OK	0
JPT1	0	85.2591	0.33865	OK	0			CDC25C	0	87.5221	0.295079	OK	0
TANC2	0	85.2058	0.338424	OK	0			HSP90B1	0	87.3978	0.294898	OK	0
TM7SF2	0	85.1837	0.33834	OK	0			LSM3	0	87.2112	0.29466	OK	0
MEST	0	85.1088	0.337918	OK	0			CKS1B	0	87.1736	0.294565	OK	0
SFRP2	0	84.9841	0.337545	OK	0			MRFAP1	0	86.4898	0.292173	OK	0
PRSS35	0	84.9806	0.337483	OK	0			CIT	0	86.4894	0.291774	OK	0
FSTL5	0	85.5017	0.337205	OK	0			KPNA2	0	86.1685	0.291122	OK	0
ROBO2	0	84.9478	0.337183	OK	0			PARPBP	0	86.0803	0.290683	OK	0
MCM6	0	84.8831	0.337118	OK	0			TIMM8B	0	85.9186	0.290285	OK	0
RPL11	0	84.9493	0.336998	OK	0			GADD45GIP1	0	85.8809	0.290148	OK	0
CKS1B	0	84.7926	0.336787	OK	0			SERBP1	0	85.8249	0.289818	OK	0
RPS15A	0	84.9328	0.336712	OK	0			EIF3L	0	85.6923	0.289482	OK	0
VGLL1	0	84.7101	0.33647	OK	0			NDUFV2	0	85.6482	0.289348	OK	0
AKAP12	0	84.4668	0.335465	OK	0			PDPN	0	85.4818	0.288632	OK	0
EDNRA	0	84.4711	0.335234	OK	0			EIF2S2	0	85.4139	0.288552	OK	0
H2AFX	0	84.2019	0.334452	OK	0			ERGIC3	0	85.3565	0.288308	OK	0
CKS2	0	84.1218	0.33413	OK	0			DHFR	0	85.2745	0.28811	OK	0
MAP1B	0	84.081	0.333969	OK	0			CCT8	0	85.1577	0.287685	OK	0
GRIA1	0	84.4058	0.333746	OK	0			NDUFB5	0	85.1218	0.287594	OK	0
EEF1B2	0	83.9204	0.332862	OK	0			FXYD5	0	85.0455	0.287306	OK	0
LAMB1	0	83.7957	0.332797	OK	0			PDLIM2	0	84.9374	0.286946	OK	0
MCM4	0	83.7399	0.332607	OK	0			MICOS10	0	84.7894	0.286464	OK	0
ADGRV1	0	83.6783	0.331593	OK	0			CCT7	0	84.7127	0.286197	OK	0
BDKRB1	0	83.3671	0.330876	OK	0			MRPL51	0	84.546	0.285632	OK	0
RPS28	0	83.3856	0.330869	OK	0			MYL9	0	84.4848	0.285394	OK	0
RPL10	0	83.3776	0.330753	OK	0			HSPA8	0	84.382	0.285048	OK	0
CLDN7	0	83.2167	0.330535	OK	0			RAD51	0	84.1983	0.284259	OK	0
COL18A1	0	83.0109	0.32959	OK	0			CENPN	0	83.9346	0.283577	OK	0
TUBB4A	0	83.503	0.329477	OK	0			POLR2I	0	83.806	0.283152	OK	0
MSI1	0	83.0047	0.329444	OK	0			SLC5A12	0	84.9795	0.282573	OK	0
AC078950.1	0	118.638	0.329346	OK	0			KIF20B	0	83.5022	0.282126	OK	0
LINC01541	0	118.638	0.329346	OK	0			SPC24	0	83.2904	0.28116	OK	0
EMX2OS	0	82.978	0.328415	OK	0			RAMP2	0	82.9111	0.280132	OK	0
CTXN1	0	82.4691	0.327314	OK	0			OIP5	0	82.8431	0.279452	OK	0
RPS14	0	82.5055	0.327195	OK	0			PTGES3	0	82.7104	0.279415	OK	0
HOXB6	0	82.3972	0.326953	OK	0			UHRF1	0	82.6409	0.279201	OK	0
PLOD2	0	82.2735	0.326765	OK	0			NDUFB8	0	82.6091	0.279088	OK	0
ZEB2	0	82.292	0.326572	OK	0			SSB	0	82.373	0.278267	OK	0
CLIC1	0	82.2433	0.32647	OK	0			TMEM219	0	82.3074	0.278067	OK	0
RPS2	0	82.3359	0.326399	OK	0			RNH1	0	82.2138	0.277733	OK	0
CREB3L1	0	82.1784	0.326382	OK	0			SKA1	0	82.3251	0.277612	OK	0
BRI3	0	82.1268	0.326001	OK	0			POLR1D	0	81.9153	0.276747	OK	0
RPP25	0	82.1197	0.325922	OK	0			BRI3	0	81.8461	0.276518	OK	0
CCNF	0	82.0591	0.325672	OK	0			SKA3	0	81.8337	0.276217	OK	0
SEZ6	0	82.4698	0.325485	OK	0			MRPL52	0	81.7221	0.276094	OK	0
EEF1A1	0	81.9417	0.325412	OK	0			NAXE	0	81.6663	0.275906	OK	0
ANGPTL2	0	81.9504	0.325209	OK	0			PCBP1	0	81.6764	0.275862	OK	0
JAM2	0	82.1179	0.325139	OK	0			CCNI	0	81.0092	0.273585	OK	0
CXCL12	0	81.7218	0.324597	OK	0			NCAPD2	0	80.7997	0.272958	OK	0
PRDX6	0	81.5863	0.323835	OK	0			NENF	0	80.7959	0.272954	OK	0
HIST1H1E	0	81.5107	0.323722	OK	0			PRMT1	0	80.7643	0.272813	OK	0
RPL13	0	81.5499	0.32357	OK	0			FOXM1	0	80.6928	0.272361	OK	0
TBX2-AS1	0	81.5764	0.323563	OK	0			MRPL57	0	80.6144	0.272353	OK	0
ADAMTS9	0	81.4652	0.323525	OK	0			CIAO2B	0	80.6084	0.272328	OK	0
RPL26	0	81.5077	0.323189	OK	0			LMAN2	0	80.4691	0.271832	OK	0
MCM2	0	81.1719	0.322377	OK	0			NDN	0	80.4377	0.271763	OK	0
L1TD1	0	81.1146	0.322154	OK	0			RPA3	0	80.2799	0.271256	OK	0
RPS4X	0	81.0904	0.321617	OK	0			PTTG1	0	80.2552	0.271172	OK	0
BRIP1	0	80.8657	0.321007	OK	0			GPX8	0	80.2888	0.271068	OK	0
VRK1	0	80.8001	0.320895	OK	0			RSL1D1	0	80.0789	0.270521	OK	0
RPL19	0	80.8931	0.320544	OK	0			SNRPC	0	80.0151	0.270324	OK	0
UPK1A	0	81.6551	0.320506	OK	0			CAMLG	0	79.9203	0.270003	OK	0
CLEC11A	0	80.6984	0.320494	OK	0			PDIA3	0	79.888	0.269738	OK	0
ADAMTS6	0	80.682	0.320444	OK	0			POLR2G	0	79.8143	0.269652	OK	0
RPS8	0	80.7557	0.3203	OK	0			NDUFA2	0	79.777	0.269516	OK	0
CRIP2	0	80.6482	0.319873	OK	0			NDUFA12	0	79.6875	0.269226	OK	0
SVIL	0	80.5105	0.31975	OK	0			C4orf48	0	79.6212	0.268974	OK	0
TSPAN5	0	80.4976	0.319669	OK	0			PIF1	0	79.8517	0.268741	OK	0
OIP5	0	80.4337	0.319246	OK	0			DEPDC1B	0	79.6911	0.268739	OK	0
VAT1L	0	80.3805	0.318983	OK	0			SMC4	0	79.4498	0.268444	OK	0
CDCA7	0	80.2039	0.318479	OK	0			FBXO2	0	79.3761	0.268149	OK	0
IQGAP3	0	80.2572	0.318429	OK	0			IER3IP1	0	79.3297	0.268009	OK	0
PHF21B	0	80.3193	0.318223	OK	0			MICOS13	0	79.3227	0.267988	OK	0
SYT14	0	80.4044	0.318156	OK	0			PPP1R14B	0	79.3239	0.267982	OK	0
UBASH3B	0	79.9687	0.317626	OK	0			ERP29	0	79.2921	0.267861	OK	0
PRSS23	0	79.9662	0.31762	OK	0			CHN1	0	79.3134	0.267729	OK	0
DCN	0	79.9389	0.317387	OK	0			NDUFB3	0	79.0585	0.267104	OK	0
INCENP	0	79.9024	0.317148	OK	0			CDC42EP5	0	79.0229	0.266985	OK	0
CADPS	0	79.9099	0.317095	OK	0			ATP5PB	0	78.9357	0.266679	OK	0
ITGB5	0	79.8078	0.316976	OK	0			TRAPPC5	0	78.851	0.266373	OK	0
TINAGL1	0	79.7273	0.316664	OK	0			NSG1	0	78.8598	0.266293	OK	0
APLP2	0	79.7662	0.316552	OK	0			CIP2A	0	78.7566	0.265963	OK	0
BLM	0	79.7326	0.316506	OK	0			TPI1	0	78.7623	0.265879	OK	0
MYL12B	0	79.7628	0.316455	OK	0			PTMS	0	78.7048	0.265796	OK	0
FKBP11	0	79.5542	0.315963	OK	0			CNIH1	0	78.5671	0.265422	OK	0
FAM181A	0	79.6796	0.314659	OK	0			NUCKS1	0	78.5393	0.265173	OK	0
CNIH2	0	79.2181	0.3145	OK	0			CREB3L1	0	78.5101	0.265152	OK	0
RPL7A	0	79.3245	0.314419	OK	0			MFAP4	0	78.338	0.264686	OK	0
FBN1	0	79.156	0.314368	OK	0			SKP1	0	78.3204	0.264496	OK	0
ANXA5	0	79.1548	0.314245	OK	0			TRIP13	0	78.2119	0.264103	OK	0
TMEM151A	0	79.1229	0.313963	OK	0			COL15A1	0	78.082	0.263316	OK	0
KNSTRN	0	79.0038	0.313714	OK	0			PEG10	0	77.9561	0.263231	OK	0
TIMP3	0	78.8903	0.313339	OK	0			COPZ1	0	77.731	0.262589	OK	0
RPL30	0	79.014	0.313193	OK	0			NAP1L1	0	77.7617	0.262466	OK	0
KDR	0	78.8834	0.313016	OK	0			SERP1	0	77.7035	0.262457	OK	0
HDAC9	0	78.8525	0.312612	OK	0			RBM3	0	77.3492	0.261127	OK	0
TUBA1C	0	78.5567	0.31201	OK	0			NDUFA3	0	77.1578	0.260673	OK	0
FAU	0	78.7381	0.312004	OK	0			NDUFS6	0	77.0308	0.260246	OK	0
LRRN3	0	78.5604	0.311777	OK	0			TCEAL8	0	77.0083	0.260174	OK	0
MYL4	0	78.5661	0.311762	OK	0			NOL7	0	76.9037	0.259805	OK	0
AC067773.1	0	78.8301	0.311563	OK	0			PSMA1	0	76.702	0.259116	OK	0
HS3ST1	0	78.4442	0.311507	OK	0			KDELR3	0	76.5556	0.258638	OK	0
UBE2S	0	78.4037	0.311409	OK	0			RACGAP1	0	76.1956	0.25734	OK	0
CRYGD	0	78.4149	0.311207	OK	0			HMGN3	0	76.1449	0.257213	OK	0
AC004540.2	0	78.5633	0.311025	OK	0			ECH1	0	76.0781	0.257017	OK	0
SOX2-OT	0	78.4676	0.310764	OK	0			POC1A	0	76.0622	0.256863	OK	0
PPDPF	0	78.2961	0.310577	OK	0			COL9A3	0	76.0662	0.256761	OK	0
RPL18	0	78.202	0.309976	OK	0			HSP90AA1	0	75.8248	0.255938	OK	0
SNHG29	0	78.1923	0.309912	OK	0			TXNDC17	0	75.6546	0.255596	OK	0
RPL14	0	78.1789	0.309888	OK	0			DMAC1	0	75.6565	0.255595	OK	0
CD63	0	78.0352	0.309658	OK	0			GDI2	0	75.6407	0.25548	OK	0
EPHA5	0	78.3093	0.309464	OK	0			ARHGEF39	0	75.6808	0.255374	OK	0
POSTN	0	77.8426	0.309171	OK	0			ILF2	0	75.3255	0.254484	OK	0
RPS23	0	77.9359	0.309025	OK	0			CNPY2	0	75.3351	0.254465	OK	0
DPP7	0	77.7415	0.308677	OK	0			PYCR1	0	75.3024	0.254379	OK	0
LOXL1	0	77.6112	0.3082	OK	0			SH3BGRL3	0	75.2785	0.254321	OK	0
CD74	0	77.5055	0.307831	OK	0			CDC6	0	75.3427	0.25432	OK	0
SMS	0	77.3532	0.307062	OK	0			CNBP	0	75.1214	0.253736	OK	0
DLK1	0	77.2345	0.306755	OK	0			GNAS	0	75.2374	0.253585	OK	0
RPL8	0	77.4229	0.306727	OK	0			MRPL17	0	75.0099	0.253417	OK	0
LUM	0	77.1601	0.306448	OK	0			VDAC1	0	74.8863	0.252987	OK	0
NAALAD2	0	77.1863	0.306442	OK	0			MRPL14	0	74.8762	0.252968	OK	0
PRDM8	0	77.7588	0.306113	OK	0			LAMTOR4	0	74.8636	0.252911	OK	0
KCNQ3	0	77.2072	0.305441	OK	0			COL6A2	0	74.9382	0.252871	OK	0
TICRR	0	76.886	0.305126	OK	0			TUBA1C	0	74.7549	0.252563	OK	0
P4HA2	0	76.8135	0.305045	OK	0			EFEMP2	0	74.6886	0.252258	OK	0
FANCA	0	76.728	0.304617	OK	0			BRK1	0	74.5791	0.251955	OK	0
BRINP1	0	76.4634	0.303697	OK	0			HMGN2	0	74.6225	0.251844	OK	0
GAS5	0	76.4916	0.303387	OK	0			GRN	0	74.5627	0.25182	OK	0
OBSL1	0	76.2921	0.302946	OK	0			MRPS33	0	74.4806	0.251641	OK	0
C5orf38	0	76.2679	0.302918	OK	0			CALM1	0	74.5069	0.251639	OK	0
OST4	0	76.2121	0.302384	OK	0			EIF1B	0	74.2675	0.250914	OK	0
CDCA5	0	76.1008	0.302223	OK	0			PGLS	0	74.258	0.250866	OK	0
MCM5	0	76.0598	0.302079	OK	0			CHID1	0	74.228	0.250758	OK	0
DDIT4	0	75.9896	0.301662	OK	0			MPG	0	73.7878	0.249281	OK	0
CCNA1	0	76.9246	0.301598	OK	0			MRPL20	0	73.7064	0.248999	OK	0
NKAIN3	0	76.0821	0.301523	OK	0			RCN1	0	73.6892	0.248878	OK	0
SEMA3A	0	75.8855	0.301399	OK	0			MELK	0	73.6343	0.248486	OK	0
ECEL1	0	76.3357	0.301289	OK	0			AURKAIP1	0	73.4838	0.248252	OK	0
FBLN1	0	75.8938	0.301204	OK	0			NAA38	0	73.4113	0.248014	OK	0
ST8SIA2	0	76.1088	0.301138	OK	0			LSM5	0	73.3354	0.247759	OK	0
NOX4	0	75.8557	0.301108	OK	0			CKS2	0	73.2401	0.247451	OK	0
HMGB3	0	75.7599	0.300898	OK	0			LSM4	0	73.2191	0.247375	OK	0
GATA5	0	75.7561	0.300534	OK	0			TRIR	0	73.099	0.246924	OK	0
MME	0	75.5507	0.30001	OK	0			DYNLT1	0	72.7449	0.245763	OK	0
NYAP2	0	76.6568	0.299375	OK	0			SIVA1	0	72.5414	0.245085	OK	0
SNAI2	0	75.3651	0.299287	OK	0			IQGAP3	0	72.5103	0.244367	OK	0
DSC2	0	75.2905	0.299002	OK	0			RHOC	0	72.2508	0.244086	OK	0
SLC35F2	0	75.2589	0.298907	OK	0			MAGED2	0	72.1584	0.24371	OK	0
MASTL	0	75.2457	0.298765	OK	0			NDUFC2	0	72.0798	0.24351	OK	0
BRSK2	0	75.4856	0.29871	OK	0			POLR2F	0	72.0634	0.243466	OK	0
SRRM3	0	75.6235	0.298609	OK	0			PA2G4	0	72.0212	0.243313	OK	0
OSTC	0	75.2198	0.29858	OK	0			PET100	0	71.6803	0.242149	OK	0
TCEA3	0	75.1877	0.298435	OK	0			PCNA	0	71.6029	0.241913	OK	0
ISYNA1	0	75.1311	0.29833	OK	0			CLEC11A	0	71.6089	0.24186	OK	0
E2F7	0	75.1109	0.298029	OK	0			MEG3	0	71.5582	0.24154	OK	0
ASAP1	0	74.9717	0.29771	OK	0			ACP1	0	71.3784	0.241111	OK	0
NKAIN1	0	75.18	0.297615	OK	0			DDT	0	71.3371	0.241008	OK	0
COL3A1	0	74.9198	0.297309	OK	0			ATP6V0E1	0	71.3322	0.240984	OK	0
SYT4	0	75.9149	0.297239	OK	0			MYL12A	0	71.2943	0.24086	OK	0
DTYMK	0	74.7314	0.296817	OK	0			PSMB7	0	71.2291	0.240625	OK	0
HIST1H3H	0	74.7305	0.296713	OK	0			NPW	0	71.1688	0.240434	OK	0
MIR924HG	0	74.7004	0.296487	OK	0			CDK4	0	70.9977	0.239853	OK	0
MYL9	0	74.594	0.29624	OK	0			MDH1	0	70.9454	0.239679	OK	0
AC004158.1	0	75.2204	0.296034	OK	0			MTPN	0	70.9284	0.239605	OK	0
PMP22	0	74.4863	0.295726	OK	0			HELLS	0	70.9173	0.239597	OK	0
POC1A	0	74.2948	0.295023	OK	0			HSPB1	0	70.6158	0.238499	OK	0
TMEM59L	0	74.58	0.294783	OK	0			SRP9	0	70.5791	0.238418	OK	0
HMGA2	0	74.1945	0.294639	OK	0			COL6A1	0	70.6302	0.238386	OK	0
CPED1	0	74.2141	0.294431	OK	0			FCGRT	0	70.472	0.238065	OK	0
RPL10A	0	74.185	0.293993	OK	0			PSMA6	0	70.4599	0.238018	OK	0
RBFOX3	0	74.5923	0.293556	OK	0			DUT	0	70.423	0.237907	OK	0
PEG3	0	73.9219	0.293383	OK	0			SELENOK	0	70.2459	0.237315	OK	0
PRICKLE1	0	73.8729	0.293297	OK	0			C4orf3	0	70.12	0.23687	OK	0
HIST1H4A	0	73.9155	0.293263	OK	0			ETHE1	0	70.0609	0.236706	OK	0
SPON2	0	73.8558	0.293114	OK	0			ESCO2	0	70.1779	0.236677	OK	0
HIST1H2AK	0	73.8302	0.293061	OK	0			CNN3	0	69.9443	0.23622	OK	0
RPL29	0	73.9004	0.292714	OK	0			FAM111B	0	70.1363	0.236155	OK	0
GNG11	0	73.6961	0.292445	OK	0			FMOD	0	69.9038	0.236097	OK	0
CENPV	0	73.5445	0.292096	OK	0			NUDT1	0	69.7125	0.235535	OK	0
HIST1H2BJ	0	73.5597	0.292016	OK	0			PSMB3	0	69.5402	0.234941	OK	0
AC008525.1	0	73.9407	0.291968	OK	0			EIF3D	0	69.3548	0.234292	OK	0
RFC3	0	73.438	0.29164	OK	0			BUD31	0	69.1959	0.233764	OK	0
S100A13	0	73.4268	0.291583	OK	0			CRTAP	0	69.0806	0.233333	OK	0
ASRGL1	0	73.5539	0.291504	OK	0			BLVRB	0	68.9738	0.233011	OK	0
FANCD2	0	73.3793	0.291331	OK	0			BANF1	0	68.9294	0.232866	OK	0
ODC1	0	73.2894	0.291085	OK	0			RGS10	0	68.8366	0.232569	OK	0
SPDL1	0	73.2162	0.290751	OK	0			STOML2	0	68.7065	0.232115	OK	0
EN2	0	73.7523	0.290352	OK	0			FAM162A	0	68.6421	0.231893	OK	0
ASCL1	0	73.3037	0.290205	OK	0			RPS27L	0	68.5525	0.231585	OK	0
TPM2	0	73.0098	0.289909	OK	0			GPX7	0	68.5486	0.231584	OK	0
PXMP2	0	72.9798	0.289845	OK	0			SMDT1	0	68.5045	0.231442	OK	0
ST3GAL1	0	72.9096	0.289546	OK	0			STMP1	0	68.4886	0.231365	OK	0
RPS3A	0	73.0471	0.289508	OK	0			PSMA5	0	68.466	0.231311	OK	0
CYTL1	0	72.9836	0.289416	OK	0			POLR2J	0	68.4311	0.231191	OK	0
RPS24	0	72.8527	0.289018	OK	0			RFC3	0	68.4391	0.231179	OK	0
TNNT2	0	72.7518	0.28894	OK	0			MCM2	0	68.3459	0.230858	OK	0
GJA1	0	72.7767	0.288843	OK	0			HMGB1	0	68.1638	0.230162	OK	0
KLHDC8A	0	73.0546	0.288714	OK	0			ELOC	0	67.9942	0.229704	OK	0
OTX1	0	72.7746	0.287975	OK	0			CCT3	0	67.8625	0.229254	OK	0
RPL23A	0	72.5698	0.287775	OK	0			NDUFB9	0	67.8281	0.229139	OK	0
CD24	0	72.4401	0.287702	OK	0			NDUFB6	0	67.7874	0.229013	OK	0
RPS7	0	72.6018	0.287602	OK	0			PDIA4	0	67.6963	0.228678	OK	0
DSCC1	0	72.4064	0.287369	OK	0			LMAN1	0	67.5857	0.228072	OK	0
STMN1	0	72.3703	0.287242	OK	0			TXNL1	0	67.4296	0.227788	OK	0
OLFML3	0	72.1434	0.286522	OK	0			ARL6IP4	0	67.4142	0.22769	OK	0
TCF19	0	72.0635	0.28596	OK	0			DTYMK	0	67.3272	0.227472	OK	0
PSMC3IP	0	71.9982	0.285896	OK	0			METTL9	0	67.2929	0.227324	OK	0
HIST2H2AC	0	71.993	0.285893	OK	0			TAGLN2	0	67.1928	0.226983	OK	0
LSM4	0	72.0085	0.285832	OK	0			MRPS34	0	67.1108	0.226724	OK	0
RBPMS	0	71.638	0.284502	OK	0			TOMM22	0	66.974	0.226264	OK	0
RPS27A	0	71.738	0.284326	OK	0			SPON1	0	66.9781	0.226223	OK	0
RPLP0	0	71.771	0.284245	OK	0			GABARAPL2	0	66.8058	0.225695	OK	0
ZNF536	0	71.7463	0.283846	OK	0			SMC2	0	66.7504	0.225525	OK	0
RACK1	0	71.6327	0.28379	OK	0			HDDC2	0	66.6965	0.225327	OK	0
IFI44L	0	71.9112	0.283731	OK	0			CENPH	0	66.6525	0.225173	OK	0
TFAP2C	0	71.3604	0.283416	OK	0			HIST1H3B	0	66.4465	0.224374	OK	0
RPL39	0	71.3957	0.283292	OK	0			PGAM1	0	66.3973	0.224288	OK	0
SERF2	0	71.4566	0.283197	OK	0			SPDL1	0	66.2644	0.22385	OK	0
LMNB2	0	71.1751	0.282678	OK	0			CHMP2A	0	66.24	0.223779	OK	0
RPL35A	0	71.2243	0.282378	OK	0			ARPC1A	0	66.1478	0.223451	OK	0
MCM3	0	71.0828	0.282313	OK	0			NBDY	0	66.1214	0.223373	OK	0
KDELR1	0	71.0724	0.282076	OK	0			C1orf122	0	66.0646	0.223184	OK	0
RTKN2	0	70.988	0.281775	OK	0			PFDN2	0	66.0081	0.222996	OK	0
ADAM15	0	70.9579	0.28175	OK	0			DYNLRB1	0	65.9406	0.222769	OK	0
DSTN	0	71.0107	0.281713	OK	0			SUMO1	0	65.8963	0.222616	OK	0
MYOF	0	70.9136	0.281623	OK	0			LRPAP1	0	65.8339	0.22239	OK	0
SCG5	0	71.0373	0.28154	OK	0			SET	0	65.8089	0.222271	OK	0
CNTN2	0	71.1822	0.281374	OK	0			PSMC3IP	0	65.7822	0.222167	OK	0
COL6A2	0	70.7292	0.280898	OK	0			C19orf48	0	65.7324	0.222064	OK	0
RPL32	0	70.8243	0.280733	OK	0			TALDO1	0	65.6745	0.221867	OK	0
PFKP	0	70.6565	0.280585	OK	0			DGUOK	0	65.2964	0.220587	OK	0
ANGPTL4	0	70.6267	0.2803	OK	0			PHB	0	65.11	0.219958	OK	0
RGS3	0	70.5574	0.280153	OK	0			SELENOW	0	65.086	0.219851	OK	0
FOLH1	0	70.4642	0.279478	OK	0			RGS4	0	64.9337	0.219311	OK	0
RPS21	0	70.4173	0.279358	OK	0			GTF2A2	0	64.8509	0.219093	OK	0
NPPB	0	70.1805	0.278729	OK	0			ANP32B	0	64.7945	0.218906	OK	0
CD200	0	70.2646	0.2787	OK	0			TMED2	0	64.7975	0.218876	OK	0
CHL1	0	70.5374	0.27807	OK	0			FANCI	0	64.7919	0.218807	OK	0
NIBAN1	0	69.9893	0.277546	OK	0			VPS28	0	64.7581	0.218755	OK	0
CTNNA2	0	70.2839	0.277395	OK	0			PRAF2	0	64.7137	0.218613	OK	0
VSTM2A	0	70.8414	0.277255	OK	0			VRK1	0	64.6433	0.218365	OK	0
HIST1H2BC	0	69.7758	0.277064	OK	0			TMBIM6	0	64.6426	0.218293	OK	0
RAB13	0	69.6721	0.276663	OK	0			NUDC	0	64.5071	0.21793	OK	0
AMER2	0	69.7051	0.276325	OK	0			CDCA2	0	64.3384	0.217186	OK	0
LMCD1	0	69.547	0.276208	OK	0			NEIL3	0	64.4941	0.217165	OK	0
CACNA1E	0	70.9787	0.276204	OK	0			IGBP1	0	64.2546	0.217074	OK	0
PLP2	0	69.5157	0.276083	OK	0			KRT18	0	64.2369	0.216965	OK	0
KIF22	0	69.5086	0.276054	OK	0			BORA	0	64.2608	0.216808	OK	0
PART1	0	69.9275	0.275835	OK	0			BLM	0	64.2289	0.216718	OK	0
ANP32B	0	69.4682	0.275652	OK	0			COL5A2	0	64.258	0.216683	OK	0
NKAIN3-IT1	0	69.5697	0.275495	OK	0			PRSS35	0	64.0514	0.216393	OK	0
RPS27	0	69.3832	0.275276	OK	0			LEPROTL1	0	63.8525	0.21569	OK	0
CNTLN	0	69.281	0.275112	OK	0			COX16	0	63.8446	0.215686	OK	0
PARD6B	0	69.2034	0.274823	OK	0			LAMTOR5	0	63.7902	0.215492	OK	0
GATA6	0	69.2075	0.274815	OK	0			TPPP3	0	63.7231	0.214861	OK	0
RPL34	0	69.2466	0.274798	OK	0			UBE2S	0	63.2418	0.213661	OK	0
CSRP1	0	69.1873	0.274773	OK	0			TXN2	0	63.1621	0.213376	OK	0
FADS1	0	69.1791	0.274746	OK	0			EIF4A2	0	62.976	0.212548	OK	0
ISLR	0	69.2474	0.274689	OK	0			STMN2	0	63.5751	0.212362	OK	0
RPA3	0	69.1411	0.274593	OK	0			P3H1	0	62.5662	0.211333	OK	0
SGIP1	0	69.6594	0.274442	OK	0			AHCY	0	62.553	0.211315	OK	0
RPL36	0	69.1326	0.274106	OK	0			UBC	0	62.4987	0.210968	OK	0
MYL12A	0	68.9173	0.273615	OK	0			PSMB4	0	62.2844	0.210393	OK	0
RMST	0	69.0724	0.273376	OK	0			DCXR	0	62.1834	0.210058	OK	0
RPS26	0	69.0178	0.273358	OK	0			CYC1	0	62.1497	0.209959	OK	0
ANK2	0	68.9144	0.27329	OK	0			TMEM18	0	61.8713	0.209008	OK	0
PRR15	0	68.8104	0.273285	OK	0			MAGED1	0	61.8581	0.208864	OK	0
H19	0	68.9074	0.273203	OK	0			NCL	0	61.8255	0.208787	OK	0
HIST1H2BI	0	68.8825	0.273092	OK	0			ANAPC16	0	61.7865	0.208716	OK	0
COX4I2	0	68.7231	0.272939	OK	0			RWDD1	0	61.4987	0.207759	OK	0
EPS8L2	0	68.6734	0.272736	OK	0			TRAPPC1	0	61.3487	0.207248	OK	0
RPS25	0	68.7068	0.272363	OK	0			H2AFV	0	61.2201	0.206826	OK	0
ARMH4	0	68.5875	0.272275	OK	0			MAGOH	0	61.1956	0.206732	OK	0
TRIM36	0	68.7519	0.272269	OK	0			IDH2	0	61.0967	0.206383	OK	0
NUDT1	0	68.4063	0.271681	OK	0			DNAJC9	0	61.0881	0.206374	OK	0
CACHD1	0	68.5035	0.271657	OK	0			MYL6B	0	61.0317	0.206171	OK	0
APBA2	0	68.3621	0.270999	OK	0			DEK	0	61.0185	0.206121	OK	0
TAGLN2	0	68.2284	0.270945	OK	0			TMEM45A	0	60.9311	0.205808	OK	0
MFAP4	0	68.2258	0.270838	OK	0			LMNA	0	60.8958	0.205606	OK	0
RANBP1	0	68.1874	0.270747	OK	0			AKR7A2	0	60.8139	0.20545	OK	0
ENDOG	0	68.0882	0.27038	OK	0			TMED3	0	60.807	0.205399	OK	0
TMEM256	0	68.0876	0.270344	OK	0			TMCO1	0	60.782	0.20532	OK	0
DUT	0	68.067	0.270291	OK	0			GUK1	0	60.7136	0.205078	OK	0
PLAAT3	0	68.0236	0.270159	OK	0			LAMTOR1	0	60.6503	0.204889	OK	0
PRCD	0	68.0776	0.270104	OK	0			TXNL4A	0	60.5526	0.204557	OK	0
RHOC	0	68.0131	0.270074	OK	0			GGCT	0	60.4759	0.20431	OK	0
HIST1H2AI	0	68.0704	0.269966	OK	0			SSNA1	0	60.3711	0.203948	OK	0
TAC3	0	67.9518	0.269864	OK	0			CBX3	0	60.2968	0.203636	OK	0
KPNA2	0	67.9224	0.269749	OK	0			NIFK	0	60.1898	0.203333	OK	0
ATP2B1	0	67.9204	0.269685	OK	0			FENDRR	0	63.7275	0.203157	OK	0
HIST1H2AB	0	67.9104	0.269563	OK	0			TIMM17B	0	60.1123	0.203072	OK	0
ATAD5	0	67.8687	0.269515	OK	0			CCT2	0	60.099	0.203008	OK	0
C1orf116	0	68.7479	0.269487	OK	0			THBD	0	60.0234	0.202743	OK	0
NECTIN4	0	67.6893	0.26883	OK	0			PLAC9	0	59.8647	0.202226	OK	0
PRIM1	0	67.5625	0.268275	OK	0			C17orf49	0	59.8344	0.202133	OK	0
B3GAT1	0	67.9562	0.268131	OK	0			PEBP1	0	59.7963	0.202003	OK	0
HIST2H2AB	0	67.551	0.268083	OK	0			TXNDC12	0	59.7912	0.201985	OK	0
PRDX4	0	67.503	0.268062	OK	0			MATN2	0	59.7522	0.201851	OK	0
SMARCA1	0	67.4759	0.267902	OK	0			TAX1BP3	0	59.6677	0.201565	OK	0
LCMT1	0	67.4498	0.267849	OK	0			TMED10	0	59.6494	0.201478	OK	0
PPIB	0	67.4669	0.267693	OK	0			GINS1	0	59.6849	0.201448	OK	0
CDCA4	0	67.3276	0.267388	OK	0			C1orf43	0	59.5875	0.20129	OK	0
P3H1	0	67.3124	0.267313	OK	0			PITX1	0	59.6011	0.201288	OK	0
HMGB1	0	67.374	0.267287	OK	0			CLTB	0	59.4737	0.200912	OK	0
HECW1	0	67.6648	0.267224	OK	0			TNFRSF12A	0	59.395	0.20065	OK	0
COMT	0	67.2864	0.267176	OK	0			HLA-A	0	59.2912	0.20027	OK	0
TMEM169	0	67.625	0.266894	OK	0			CRIP2	0	59.2765	0.200033	OK	0
PPIC	0	67.1671	0.266745	OK	0			NDUFS8	0	59.1055	0.199659	OK	0
TRIM47	0	67.2649	0.266721	OK	0			CDCA7	0	59.0751	0.199488	OK	0
CSPG4	0	67.2076	0.266716	OK	0			POLR2E	0	58.953	0.199146	OK	0
APOLD1	0	67.1622	0.266491	OK	0			AP2M1	0	58.9218	0.198997	OK	0
APRT	0	67.1079	0.266449	OK	0			LAGE3	0	58.8513	0.198814	OK	0
RPL37	0	67.1694	0.266443	OK	0			CLNS1A	0	58.8024	0.198636	OK	0
RPL15	0	67.1738	0.265934	OK	0			ENY2	0	58.7917	0.19855	OK	0
CRISPLD2	0	66.9621	0.265925	OK	0			ARL3	0	58.727	0.198393	OK	0
MIF	0	67.0731	0.265635	OK	0			HSPB11	0	58.7166	0.198345	OK	0
DPF1	0	66.9865	0.265628	OK	0			HIST1H4C	0	58.5743	0.197873	OK	0
PCSK1N	0	66.8509	0.265399	OK	0			IGFBP4	0	58.5754	0.197839	OK	0
IFITM1	0	66.9028	0.265392	OK	0			GYPC	0	58.5553	0.197806	OK	0
KCTD1	0	66.8252	0.265388	OK	0			H3F3B	0	58.6805	0.197791	OK	0
IL11	0	66.9178	0.265379	OK	0			HSPA5	0	58.5315	0.197618	OK	0
RBP4	0	66.9546	0.265333	OK	0			CMTM6	0	58.5058	0.197569	OK	0
HSPG2	0	66.8181	0.265322	OK	0			GCSH	0	58.3935	0.197263	OK	0
HEY2	0	67.0951	0.265304	OK	0			GJA3	0	60.445	0.197182	OK	0
ATP5MC3	0	66.823	0.2651	OK	0			FST	0	58.3614	0.197045	OK	0
ERP29	0	66.6477	0.264535	OK	0			PSME1	0	58.303	0.196954	OK	0
LOX	0	66.6341	0.264467	OK	0			BLOC1S1	0	58.2917	0.196921	OK	0
DUSP26	0	67.0908	0.264347	OK	0			MORF4L1	0	58.1477	0.196321	OK	0
ECE1	0	66.461	0.263932	OK	0			PGRMC1	0	58.085	0.1962	OK	0
ST6GAL2	0	66.586	0.263461	OK	0			MRPS36	0	58.0448	0.196088	OK	0
CA3	0	66.3344	0.263447	OK	0			RBM8A	0	57.8924	0.195552	OK	0
PCOLCE	0	66.283	0.263206	OK	0			HMGA1	0	57.8132	0.195308	OK	0
PLPP2	0	66.2904	0.263071	OK	0			SUPT4H1	0	57.8012	0.195264	OK	0
GNAS	0	66.4226	0.26294	OK	0			PPP1CA	0	57.7758	0.195161	OK	0
RPLP2	0	66.3744	0.262877	OK	0			SUN2	0	57.5808	0.194478	OK	0
POLD3	0	66.1941	0.262865	OK	0			FBN2	0	57.5654	0.194456	OK	0
SLC16A3	0	66.1853	0.262841	OK	0			MAP2K2	0	57.5565	0.194411	OK	0
TMEM35A	0	66.449	0.262819	OK	0			EIF6	0	57.5245	0.194325	OK	0
RPS13	0	66.3318	0.26266	OK	0			TMEM230	0	57.4567	0.194096	OK	0
RAB34	0	66.1381	0.262618	OK	0			PSMA4	0	57.4321	0.194008	OK	0
CST3	0	66.0826	0.262319	OK	0			LMNB2	0	57.4058	0.19392	OK	0
SCG3	0	66.0605	0.262161	OK	0			COL1A1	0	57.4858	0.193786	OK	0
RAD54L	0	65.9732	0.261806	OK	0			SULF1	0	57.3398	0.193701	OK	0
CACNA2D1	0	65.9892	0.261459	OK	0			UBE2D2	0	57.3398	0.193696	OK	0
PARPBP	0	65.8037	0.26123	OK	0			CCT5	0	57.1783	0.193155	OK	0
FSD1L	0	65.8887	0.261127	OK	0			PAQR4	0	57.3407	0.19313	OK	0
STIL	0	65.7623	0.261006	OK	0			GLO1	0	57.1437	0.193038	OK	0
ITGA1	0	65.6216	0.260378	OK	0			MEG8	0	57.0282	0.192614	OK	0
GRIN2D	0	65.6372	0.260305	OK	0			PHGDH	0	56.9987	0.192555	OK	0
RPS16	0	65.6772	0.260044	OK	0			SH3BGRL	0	56.9946	0.192526	OK	0
SSR4	0	65.5211	0.260003	OK	0			PAFAH1B3	0	56.896	0.192208	OK	0
PIEZO2	0	65.3996	0.25973	OK	0			KIF22	0	56.895	0.192178	OK	0
PFN1	0	65.4472	0.259643	OK	0			UQCC2	0	56.878	0.192145	OK	0
RPS15	0	65.49	0.259442	OK	0			CCNB1IP1	0	56.7983	0.191873	OK	0
ZNF804A	0	65.3802	0.259361	OK	0			ARPC1B	0	56.6749	0.191449	OK	0
CORO2B	0	65.4671	0.259052	OK	0			SEC13	0	56.6651	0.191392	OK	0
TMSB10	0	65.376	0.259026	OK	0			NDUFA8	0	56.6358	0.191326	OK	0
CNR1	0	65.7671	0.258956	OK	0			COL1A2	0	56.6052	0.190809	OK	0
LZTS1	0	65.8377	0.258865	OK	0			DECR1	0	56.4483	0.190682	OK	0
FSTL1	0	65.2045	0.258841	OK	0			ITGB1	0	56.3379	0.190233	OK	0
KIF21B	0	65.3681	0.258753	OK	0			CD320	0	56.2768	0.190117	OK	0
SDC1	0	65.1246	0.258509	OK	0			GMNN	0	56.229	0.189951	OK	0
NOTCH1	0	65.089	0.258377	OK	0			MRPS6	0	56.1837	0.189776	OK	0
SBK1	0	65.0918	0.25831	OK	0			PDAP1	0	56.168	0.189728	OK	0
GPR12	0	67.5729	0.258281	OK	0			SPTBN2	0	56.6462	0.1893	OK	0
CDH11	0	65.0247	0.258233	OK	0			SERPINE1	0	56.0306	0.189174	OK	0
CAVIN3	0	64.9771	0.25803	OK	0			PODXL	0	56.0097	0.18916	OK	0
HAND2	0	64.9339	0.257858	OK	0			GRHPR	0	55.9571	0.189022	OK	0
ITM2C	0	64.8935	0.257644	OK	0			FBL	0	55.8819	0.188751	OK	0
ADGRB3	0	65.1499	0.257587	OK	0			EIF4E2	0	55.8187	0.188557	OK	0
FTL	0	64.9234	0.257403	OK	0			PHF19	0	55.6946	0.188136	OK	0
ALDH2	0	64.8098	0.257311	OK	0			HIST1H3G	0	55.6733	0.187771	OK	0
NEK6	0	64.7185	0.25702	OK	0			ATP6V0C	0	55.5875	0.187754	OK	0
SUN2	0	64.6804	0.256752	OK	0			EIF1AX	0	55.5429	0.187595	OK	0
HOXB7	0	64.6445	0.256585	OK	0			AEBP1	0	55.5212	0.187476	OK	0
ADORA2A	0	64.6064	0.25658	OK	0			AIMP1	0	55.5026	0.187462	OK	0
RPL18A	0	64.7698	0.256455	OK	0			PRDX3	0	55.3417	0.186945	OK	0
PHYHIPL	0	64.684	0.256371	OK	0			XRCC5	0	55.3442	0.186935	OK	0
CENPO	0	64.5609	0.256297	OK	0			ATP6V0B	0	55.2713	0.186702	OK	0
RPL39L	0	64.4963	0.256121	OK	0			COL3A1	0	55.4173	0.186686	OK	0
RPS9	0	64.6576	0.256082	OK	0			FKBP10	0	55.3395	0.186683	OK	0
LIG1	0	64.4611	0.25599	OK	0			MFAP2	0	55.1944	0.186437	OK	0
IGLON5	0	64.5207	0.255339	OK	0			XRCC2	0	55.2479	0.186382	OK	0
SLN	0	64.2602	0.255205	OK	0			TXNDC5	0	55.1148	0.18618	OK	0
NCAPD2	0	64.1386	0.254713	OK	0			WSB1	0	55.0919	0.186087	OK	0
CEBPD	0	64.1343	0.254682	OK	0			ZNHIT3	0	55.0783	0.186066	OK	0
PPP1R1B	0	66.0797	0.254447	OK	0			WNT5B	0	55.1109	0.186044	OK	0
CALD1	0	64.1245	0.254428	OK	0			METTL26	0	55.0118	0.18582	OK	0
FAP	0	64.0047	0.253841	OK	0			PSMC5	0	55.0083	0.185819	OK	0
DBF4	0	63.9047	0.253752	OK	0			HSD17B10	0	55.0048	0.185814	OK	0
RPL5	0	63.7943	0.252837	OK	0			PFDN4	0	55.0024	0.185799	OK	0
SLC1A2	0	63.9164	0.25263	OK	0			SWI5	0	54.995	0.185775	OK	0
NCAPD3	0	63.6214	0.252615	OK	0			UQCRFS1	0	54.9828	0.185738	OK	0
SULF1	0	63.5936	0.252496	OK	0			MCTS1	0	54.9799	0.185721	OK	0
MEX3B	0	63.6084	0.252378	OK	0			RASSF6	0	56.2617	0.185563	OK	0
ENHO	0	63.615	0.252119	OK	0			CHURC1	0	54.8645	0.185318	OK	0
GNG5	0	63.4934	0.252004	OK	0			BASP1	0	54.8269	0.185167	OK	0
P4HB	0	63.4586	0.251869	OK	0			FUNDC2	0	54.8018	0.185125	OK	0
SRGAP1	0	63.4327	0.251637	OK	0			ITM2C	0	54.7531	0.184947	OK	0
PCDH8	0	63.3857	0.251482	OK	0			PPP1R7	0	54.6816	0.184722	OK	0
L1CAM	0	63.8277	0.251408	OK	0			CAV1	0	54.6358	0.184567	OK	0
HIST1H4F	0	63.3103	0.251335	OK	0			SELENOF	0	54.5762	0.184343	OK	0
HMGN2	0	63.1125	0.250445	OK	0			MRPL11	0	54.4639	0.183985	OK	0
TUBB4B	0	63.0072	0.250196	OK	0			PLOD2	0	54.4858	0.183925	OK	0
RFC4	0	62.9866	0.250127	OK	0			CTSZ	0	54.4321	0.183875	OK	0
ZFHX4-AS1	0	62.9793	0.249784	OK	0			AKR1A1	0	54.4162	0.183809	OK	0
CHGA	0	64.1884	0.249783	OK	0			FAM177A1	0	54.2377	0.18319	OK	0
TUBB	0	62.9324	0.249668	OK	0			FAM107B	0	54.237	0.183139	OK	0
DNAJC22	0	62.9446	0.24953	OK	0			FIBP	0	54.2062	0.183111	OK	0
DLL3	0	63.0344	0.249513	OK	0			COL5A1	0	54.1445	0.182659	OK	0
TLN2	0	62.784	0.249313	OK	0			RER1	0	54.0765	0.182655	OK	0
HAND1	0	62.7792	0.249292	OK	0			PTN	0	54.0575	0.182615	OK	0
CAMK2N1	0	62.7818	0.24925	OK	0			HMGN1	0	54.0725	0.182534	OK	0
WDHD1	0	62.6846	0.248879	OK	0			SNHG5	0	54.0299	0.182422	OK	0
JUN	0	62.762	0.248791	OK	0			RNASEH2C	0	53.9696	0.182314	OK	0
SNAP25	0	62.6325	0.248188	OK	0			MZT1	0	53.9166	0.182138	OK	0
TDRP	0	62.3873	0.247755	OK	0			NANS	0	53.7862	0.181686	OK	0
PYCR1	0	62.355	0.247625	OK	0			CRIP1	0	53.7996	0.181614	OK	0
HEY1	0	62.3088	0.247432	OK	0			CWC15	0	53.7412	0.181534	OK	0
SLF1	0	62.277	0.247252	OK	0			CYCS	0	53.6882	0.181363	OK	0
PPP1R17	0	63.9598	0.247165	OK	0			CLPP	0	53.6514	0.181235	OK	0
ARHGAP20	0	62.2074	0.246811	OK	0			BST2	0	53.5702	0.180961	OK	0
TIMP1	0	62.126	0.246714	OK	0			PSMC3	0	53.5474	0.180879	OK	0
NFIB	0	62.0916	0.24655	OK	0			CCDC18	0	53.5712	0.180832	OK	0
COL9A3	0	62.0303	0.246335	OK	0			TSPAN4	0	53.5315	0.180789	OK	0
TMEM98	0	61.9486	0.246013	OK	0			KCNQ1OT1	0	53.5403	0.18076	OK	0
HIST1H4E	0	61.9589	0.245998	OK	0			YWHAQ	0	53.5181	0.180757	OK	0
ALDH1L2	0	62.01	0.245899	OK	0			PSMD4	0	53.4996	0.18071	OK	0
RPL17	0	61.9461	0.245383	OK	0			NME3	0	53.4679	0.1806	OK	0
HELLS	0	61.7831	0.245358	OK	0			MGMT	0	53.4272	0.18047	OK	0
PDLIM2	0	61.7838	0.245326	OK	0			CCT4	0	53.3024	0.180042	OK	0
ADI1	0	61.7389	0.245166	OK	0			C7orf50	0	53.2847	0.179994	OK	0
RPS19	0	61.9119	0.245156	OK	0			CIB1	0	53.2001	0.179705	OK	0
MMS22L	0	61.6954	0.244985	OK	0			TMPO	0	53.1331	0.179482	OK	0
ALDH8A1	0	61.6412	0.244797	OK	0			TECR	0	53.0724	0.179257	OK	0
FBXO32	0	61.6295	0.244656	OK	0			CHEK1	0	52.9962	0.179019	OK	0
BASP1	0	61.5999	0.244625	OK	0			DNMT1	0	52.972	0.178947	OK	0
ATP5MC2	0	61.706	0.244581	OK	0			JUND	0	52.8557	0.178373	OK	0
EEF1D	0	61.5793	0.244149	OK	0			ADH5	0	52.6933	0.177989	OK	0
EFEMP2	0	61.4687	0.244104	OK	0			THOC7	0	52.5607	0.177551	OK	0
DMRT3	0	62.0564	0.244096	OK	0			MRPL27	0	52.4971	0.177333	OK	0
COL11A1	0	61.4397	0.243912	OK	0			FKBP3	0	52.4762	0.177263	OK	0
VTN	0	61.3804	0.243589	OK	0			SRPX	0	52.4669	0.177226	OK	0
TMPO	0	61.2573	0.243267	OK	0			TUFM	0	52.3008	0.17666	OK	0
DNA2	0	61.2798	0.243236	OK	0			POLE4	0	52.2897	0.176632	OK	0
GYG1	0	61.2226	0.243129	OK	0			GOLT1A	0	53.8215	0.176414	OK	0
COL1A1	0	61.2505	0.243063	OK	0			ARL1	0	52.1383	0.176099	OK	0
FBXO2	0	61.201	0.243033	OK	0			NMU	0	52.161	0.176001	OK	0
TRMT112	0	61.2263	0.242982	OK	0			DNAJC15	0	52.0352	0.175749	OK	0
METRN	0	61.1701	0.242904	OK	0			MED8	0	51.9793	0.175583	OK	0
MIS18BP1	0	61.1421	0.24281	OK	0			BOLA3	0	51.8915	0.175292	OK	0
RAB3C	0	61.6361	0.242515	OK	0			MT-ND4	0	51.9561	0.175242	OK	0
CAV1	0	61.0074	0.242268	OK	0			TCEAL9	0	51.8797	0.17521	OK	0
SEC11A	0	61.0371	0.242268	OK	0			UBE2L3	0	51.858	0.17517	OK	0
NACA	0	61.1308	0.242137	OK	0			PDLIM4	0	51.7759	0.174895	OK	0
CDON	0	60.9009	0.241818	OK	0			TMEM14B	0	51.7447	0.174789	OK	0
HIST2H2BF	0	60.8695	0.241669	OK	0			SH3GL2	0	54.6492	0.174535	OK	0
SLIT3	0	60.8206	0.241508	OK	0			SDF4	0	51.6368	0.174387	OK	0
BTBD17	0	61.0905	0.241477	OK	0			NDUFAF2	0	51.5796	0.174235	OK	0
EDN1	0	60.7503	0.241255	OK	0			PSAP	0	51.5647	0.174101	OK	0
APCDD1	0	60.704	0.240906	OK	0			XRCC6	0	51.5354	0.174054	OK	0
MMP16	0	60.6806	0.240819	OK	0			EVA1B	0	51.5209	0.174026	OK	0
RPL24	0	60.7639	0.240761	OK	0			SMIM1	0	51.4967	0.17396	OK	0
EVA1B	0	60.5644	0.240498	OK	0			CDK2AP1	0	51.3529	0.173469	OK	0
KLHL35	0	60.6428	0.240325	OK	0			MANF	0	51.3499	0.173463	OK	0
RFC2	0	60.4803	0.240177	OK	0			PSMD7	0	51.2696	0.173185	OK	0
BARD1	0	60.4505	0.240045	OK	0			PLAT	0	51.0557	0.172427	OK	0
BID	0	60.3953	0.239832	OK	0			CTNND2	0	51.5388	0.172236	OK	0
CD320	0	60.3748	0.239762	OK	0			DUSP1	0	50.9641	0.172158	OK	0
AL136366.1	0	60.7273	0.239302	OK	0			UNG	0	50.9617	0.172122	OK	0
PALMD	0	60.3174	0.239131	OK	0			APOLD1	0	50.9819	0.172031	OK	0
THBD	0	60.2083	0.239078	OK	0			TMEM147	0	50.8584	0.171794	OK	0
CDKN2C	0	60.2551	0.23906	OK	0			IKBIP	0	50.8609	0.171789	OK	0
NSG1	0	60.2002	0.238942	OK	0			POLD2	0	50.8306	0.171686	OK	0
CDV3	0	60.18	0.238868	OK	0			MT-CO3	0	50.8403	0.17142	OK	0
LAYN	0	60.1324	0.238794	OK	0			UBE2I	0	50.7206	0.171313	OK	0
ZFPM2	0	60.235	0.238749	OK	0			BLVRA	0	50.6724	0.171164	OK	0
EPHA7	0	60.2102	0.238404	OK	0			DKK2	0	50.6303	0.170996	OK	0
EFNA2	0	60.0521	0.237941	OK	0			CDCA5	0	50.6354	0.170862	OK	0
TMEM14C	0	59.9258	0.237866	OK	0			CCT6A	0	50.5564	0.170766	OK	0
ERBB3	0	59.8368	0.237624	OK	0			CYB5R3	0	50.5574	0.170759	OK	0
FMN2	0	60.1593	0.237309	OK	0			CCDC34	0	50.4753	0.170499	OK	0
WDR34	0	59.7296	0.237189	OK	0			PSMB2	0	50.4582	0.170442	OK	0
FNDC5	0	59.8061	0.236812	OK	0			TMEM97	0	50.4167	0.17031	OK	0
PFDN5	0	59.6798	0.236616	OK	0			SNAI2	0	50.3376	0.170016	OK	0
PREX2	0	59.9438	0.236578	OK	0			JPT1	0	50.2675	0.169804	OK	0
HIST1H4D	0	59.5659	0.236389	OK	0			EFNB2	0	50.2956	0.169672	OK	0
RPS5	0	59.6821	0.236376	OK	0			MRPL40	0	50.1976	0.169563	OK	0
LRRC4B	0	59.6933	0.236339	OK	0			SERPINF1	0	50.1507	0.16941	OK	0
NKAIN4	0	59.5972	0.236258	OK	0			FKBP1A	0	50.118	0.169288	OK	0
RPL21	0	59.5556	0.23618	OK	0			SRSF3	0	50.0104	0.168833	OK	0
LDHA	0	59.4435	0.235895	OK	0			EIF2A	0	49.851	0.168377	OK	0
DERL3	0	59.4074	0.235656	OK	0			HDLBP	0	49.8588	0.168286	OK	0
TGM2	0	59.2844	0.235427	OK	0			ATAD2	0	49.7795	0.168134	OK	0
SOBP	0	59.1669	0.23455	OK	0			H19	0	49.7738	0.167902	OK	0
RABAC1	0	59.0533	0.234427	OK	0			CIRBP	0	49.7383	0.167867	OK	0
PLPPR1	0	60.1073	0.234342	OK	0			WDHD1	0	49.6729	0.167715	OK	0
KIF21A	0	58.9754	0.234135	OK	0			SCAND1	0	49.5491	0.167365	OK	0
XRCC2	0	58.9314	0.233923	OK	0			UBE2M	0	49.5237	0.167278	OK	0
CAST	0	58.8994	0.233856	OK	0			TPRKB	0	49.4176	0.166931	OK	0
TPI1	0	58.9263	0.233669	OK	0			LSM2	0	49.4088	0.1669	OK	0
PHPT1	0	58.8795	0.233643	OK	0			BRCA2	0	49.4146	0.16688	OK	0
SERPIND1	0	58.893	0.233413	OK	0			BZW2	0	49.2825	0.166458	OK	0
ARPC3	0	58.82	0.233405	OK	0			PSMA3	0	49.261	0.166394	OK	0
ARSJ	0	58.7658	0.233364	OK	0			LNPEP	0	49.263	0.16633	OK	0
NPEPPS	0	58.7689	0.233321	OK	0			PTRHD1	0	49.1945	0.166172	OK	0
HIST1H2BO	0	58.7951	0.233189	OK	0			TIPRL	0	49.1865	0.16612	OK	0
AL391807.1	0	59.0226	0.233155	OK	0			MRPL43	0	49.0609	0.165718	OK	0
RPL36A	0	58.8165	0.233147	OK	0			TMSB15A	0	49.0316	0.165478	OK	0
TMEM151B	0	59.0744	0.23282	OK	0			NAA20	0	48.9536	0.165359	OK	0
TFPI	0	58.6394	0.232782	OK	0			CENPX	0	48.9511	0.165355	OK	0
DSP	0	58.5997	0.232685	OK	0			DBF4	0	48.9492	0.16532	OK	0
SMIM18	0	59.2377	0.23227	OK	0			C9orf16	0	48.9314	0.165283	OK	0
PDZD4	0	58.7296	0.231959	OK	0			GTF2H5	0	48.9212	0.165246	OK	0
RNASEH2B	0	58.3247	0.231605	OK	0			TKT	0	48.8727	0.165079	OK	0
PXN	0	58.2058	0.231132	OK	0			ATF3	0	48.8073	0.164867	OK	0
AKAP6	0	58.4045	0.231072	OK	0			MALAT1	0	48.8822	0.164835	OK	0
CLTA	0	58.2195	0.231029	OK	0			GTF3C6	0	48.7953	0.164824	OK	0
NCALD	0	58.0675	0.230591	OK	0			ERCC1	0	48.7702	0.164732	OK	0
RPS6	0	58.2205	0.230465	OK	0			MIS18BP1	0	48.7415	0.164639	OK	0
IGF2	0	58.0297	0.230411	OK	0			POLR2K	0	48.7058	0.164524	OK	0
HIST3H2A	0	58.0117	0.23036	OK	0			TAC3	0	48.6487	0.164328	OK	0
NCKAP5	0	58.1582	0.230327	OK	0			SNF8	0	48.5737	0.164074	OK	0
SNHG7	0	58.0197	0.230305	OK	0			PXMP2	0	48.5422	0.163973	OK	0
CACNA1D	0	57.9871	0.230268	OK	0			LGALS3	0	48.4613	0.163692	OK	0
SERPINH1	0	57.9937	0.230255	OK	0			CALU	0	48.4613	0.163637	OK	0
RUNDC3A	0	58.2914	0.229751	OK	0			MT-CO1	0	48.5472	0.163558	OK	0
QPRT	0	57.836	0.229654	OK	0			CHCHD1	0	48.4138	0.163532	OK	0
LINC01210	0	60.2274	0.229621	OK	0			NUCB1	0	48.4023	0.163461	OK	0
FIBIN	0	57.8171	0.229453	OK	0			MIS18A	0	48.362	0.163336	OK	0
CRABP1	0	57.7698	0.229409	OK	0			CAPG	0	48.3474	0.163309	OK	0
HMGN3	0	57.8105	0.229356	OK	0			ARPC2	0	48.3229	0.163169	OK	0
OTX2	0	58.1267	0.229021	OK	0			COTL1	0	48.2488	0.16298	OK	0
PRDM16	0	58.0687	0.228949	OK	0			GNG10	0	48.2348	0.162925	OK	0
RPL37A	0	57.6711	0.228756	OK	0			CIR1	0	48.2325	0.162908	OK	0
BNC2	0	57.6131	0.228752	OK	0			FANCB	0	48.2169	0.162767	OK	0
KDELR2	0	57.6233	0.22875	OK	0			XBP1	0	48.1104	0.162494	OK	0
GPR27	0	57.8778	0.228729	OK	0			REXO2	0	48.0892	0.16242	OK	0
FSD1	0	57.7009	0.22864	OK	0			TUBB4B	0	48.0307	0.162242	OK	0
LGALS3BP	0	57.5326	0.228464	OK	0			SNHG18	0	47.9872	0.162056	OK	0
ALKBH7	0	57.5104	0.228273	OK	0			RAD23A	0	47.8139	0.161489	OK	0
LIMD2	0	57.5226	0.228235	OK	0			DAP	0	47.6792	0.161029	OK	0
CAPNS1	0	57.4886	0.228209	OK	0			YIPF3	0	47.5255	0.16052	OK	0
PTN	0	57.4427	0.228095	OK	0			BRIP1	0	47.4904	0.160222	OK	0
CDC25B	0	57.4208	0.227945	OK	0			BET1	0	47.4327	0.160213	OK	0
RPL3	0	57.4875	0.227638	OK	0			ERLEC1	0	47.3496	0.159925	OK	0
CEMIP	0	57.308	0.2275	OK	0			TUBB2A	0	47.3325	0.159883	OK	0
MUC16	0	57.262	0.227381	OK	0			DKK1	0	47.265	0.159645	OK	0
MMP23B	0	57.2539	0.227355	OK	0			NCAPG2	0	47.2859	0.159611	OK	0
F2R	0	57.2731	0.227177	OK	0			MRPL22	0	47.2373	0.159557	OK	0
ATP1B3	0	57.0985	0.22673	OK	0			LIG1	0	47.1893	0.159365	OK	0
S100A6	0	57.0859	0.226647	OK	0			ATAD5	0	47.1738	0.159277	OK	0
SLC17A6	0	58.2806	0.22664	OK	0			CANX	0	47.1355	0.159177	OK	0
MYH9	0	57.0609	0.226578	OK	0			ZCRB1	0	47.0908	0.159057	OK	0
DNAJC9	0	57.055	0.22657	OK	0			COPRS	0	47.0005	0.158757	OK	0
KCNQ1OT1	0	56.9793	0.226193	OK	0			CXCL14	0	46.9412	0.15856	OK	0
HINT1	0	57.0466	0.226135	OK	0			CALM2	0	46.9409	0.15855	OK	0
TIMELESS	0	56.9516	0.22613	OK	0			MRPL3	0	46.9384	0.158543	OK	0
SIVA1	0	56.9165	0.225982	OK	0			STRAP	0	46.9049	0.15843	OK	0
POLR2L	0	56.8719	0.225725	OK	0			HS3ST1	0	46.8715	0.158301	OK	0
TES	0	56.8144	0.225611	OK	0			MARCKS	0	46.8734	0.15828	OK	0
EIF4EBP1	0	56.7133	0.225191	OK	0			PAM16	0	46.8464	0.158236	OK	0
MAB21L2	0	56.8027	0.225099	OK	0			ADAMTS9	0	46.8039	0.158038	OK	0
TUBB6	0	56.6466	0.224942	OK	0			MRPL54	0	46.7515	0.157915	OK	0
CHCHD2	0	56.6215	0.224553	OK	0			CFDP1	0	46.7359	0.157832	OK	0
CCNE2	0	56.6013	0.224506	OK	0			HACD3	0	46.7142	0.157791	OK	0
COL6A1	0	56.5137	0.224412	OK	0			RAB11A	0	46.6579	0.157578	OK	0
TECR	0	56.4297	0.224002	OK	0			BOD1	0	46.5784	0.157322	OK	0
NPTX1	0	57.6516	0.223899	OK	0			UBXN1	0	46.5734	0.157309	OK	0
HMGA1	0	56.3979	0.223867	OK	0			UPK3B	0	46.5307	0.157173	OK	0
HSP90B1	0	56.4073	0.223743	OK	0			NDUFAF3	0	46.4867	0.157018	OK	0
MZT2B	0	56.3786	0.223737	OK	0			DNAJC8	0	46.4819	0.156996	OK	0
TOMM7	0	56.3806	0.223691	OK	0			SMIM3	0	46.429	0.156825	OK	0
DDOST	0	56.3395	0.223674	OK	0			PUF60	0	46.425	0.156811	OK	0
P2RY6	0	56.3	0.223565	OK	0			CDC42	0	46.4204	0.156758	OK	0
UQCRH	0	56.3568	0.223516	OK	0			CHMP5	0	46.3748	0.156638	OK	0
B2M	0	56.215	0.223199	OK	0			TEDC1	0	46.383	0.156542	OK	0
CLVS2	0	56.7043	0.223083	OK	0			P3H4	0	46.3543	0.156541	OK	0
OLFM3	0	56.2398	0.222955	OK	0			COA4	0	46.3437	0.156533	OK	0
TTF2	0	56.1596	0.222944	OK	0			ARL6IP5	0	46.3386	0.156512	OK	0
AP000894.2	0	57.6639	0.222774	OK	0			DNPH1	0	46.2994	0.15639	OK	0
SNHG18	0	56.095	0.222732	OK	0			CALM3	0	46.2574	0.156226	OK	0
MT-ND4L	0	56.0801	0.222579	OK	0			C11orf1	0	46.1094	0.155749	OK	0
GPM6B	0	56.0121	0.222334	OK	0			MT-CO2	0	46.1777	0.155746	OK	0
FAT4	0	56.0855	0.22222	OK	0			HNRNPF	0	46.0887	0.155661	OK	0
DMC1	0	56.0004	0.222136	OK	0			INCENP	0	46.0618	0.155313	OK	0
TUBB2A	0	55.9386	0.222122	OK	0			CDH11	0	46.0001	0.155284	OK	0
SKOR2	0	56.3601	0.221998	OK	0			TMEM50A	0	45.9735	0.15528	OK	0
RASSF1	0	55.8762	0.221867	OK	0			IL6ST	0	46.0089	0.155136	OK	0
DCHS1	0	55.9301	0.221834	OK	0			MTDH	0	45.8942	0.15498	OK	0
TMEM106C	0	55.7978	0.221531	OK	0			MRPL21	0	45.8248	0.154779	OK	0
NDUFA11	0	55.841	0.221506	OK	0			SNX17	0	45.8034	0.154709	OK	0
AP2S1	0	55.8038	0.221502	OK	0			RSRP1	0	45.7921	0.154602	OK	0
LFNG	0	55.9495	0.221462	OK	0			YWHAB	0	45.7127	0.154394	OK	0
CIT	0	55.7911	0.221459	OK	0			DSN1	0	45.7046	0.154319	OK	0
C19orf53	0	55.7884	0.221443	OK	0			MRPS15	0	45.6587	0.154222	OK	0
RPL9	0	55.9025	0.22141	OK	0			CMSS1	0	45.6533	0.154206	OK	0
PIK3R1	0	55.7475	0.221364	OK	0			KHDRBS1	0	45.5583	0.153849	OK	0
PPFIA2	0	55.9829	0.221214	OK	0			OCIAD1	0	45.5538	0.153836	OK	0
YBX1	0	55.7346	0.221106	OK	0			MORF4L2	0	45.5656	0.153836	OK	0
NDUFA4	0	55.7517	0.221094	OK	0			AMIGO2	0	45.5366	0.153785	OK	0
CMC2	0	55.6724	0.221072	OK	0			RPL39L	0	45.5059	0.153703	OK	0
FAH	0	55.6507	0.220968	OK	0			TIMM10	0	45.4566	0.153541	OK	0
DIXDC1	0	55.6629	0.220956	OK	0			ARL2BP	0	45.4399	0.153473	OK	0
PODXL	0	55.6442	0.220931	OK	0			GTF3A	0	45.4362	0.153472	OK	0
SSR2	0	55.6589	0.220866	OK	0			MMADHC	0	45.3737	0.153251	OK	0
SCRG1	0	55.6311	0.220836	OK	0			COA3	0	45.2862	0.152962	OK	0
KLF2	0	55.6164	0.220735	OK	0			DNAJA1	0	45.2873	0.152961	OK	0
C1QTNF2	0	55.645	0.220604	OK	0			MRPS18C	0	45.2728	0.152917	OK	0
PPP1R1A	0	55.8071	0.220197	OK	0			UACA	0	45.2704	0.152905	OK	0
AL589740.1	0	55.9869	0.220145	OK	0			FSCN1	0	45.2431	0.152777	OK	0
FUT9	0	55.5599	0.220091	OK	0			LRRC59	0	45.2028	0.152678	OK	0
PRDX5	0	55.4554	0.220046	OK	0			NUTF2	0	45.1312	0.15243	OK	0
IL6ST	0	55.4118	0.220031	OK	0			COLEC12	0	45.0448	0.152124	OK	0
BCL3	0	55.4	0.219804	OK	0			APLP2	0	45.0543	0.152115	OK	0
PNMA2	0	55.4252	0.219467	OK	0			CNIH4	0	44.9904	0.151966	OK	0
GRHL2	0	55.212	0.219244	OK	0			CCNF	0	45.0624	0.151935	OK	0
NME1	0	55.1124	0.218833	OK	0			HMGB2	0	44.9905	0.151931	OK	0
SFRP1	0	55.0679	0.218648	OK	0			NASP	0	44.965	0.151874	OK	0
NPM1	0	55.1756	0.21851	OK	0			COPS6	0	44.8966	0.151633	OK	0
LMNA	0	55.0023	0.218368	OK	0			CTSL	0	44.8914	0.151609	OK	0
ADGRA2	0	54.9971	0.218232	OK	0			SLC7A4	0	45.2435	0.151498	OK	0
ZFAS1	0	54.9917	0.218015	OK	0			LSM6	0	44.8516	0.151495	OK	0
MELTF	0	54.9161	0.21799	OK	0			HNRNPC	0	44.8307	0.151301	OK	0
SP8	0	55.4214	0.217972	OK	0			MT-CYB	0	44.855	0.15128	OK	0
NUCB2	0	54.8797	0.217921	OK	0			GAP43	0	44.7502	0.151149	OK	0
CRTAC1	0	54.9683	0.217908	OK	0			POLQ	0	44.7883	0.150881	OK	0
PRDX2	0	54.9043	0.217855	OK	0			ISCU	0	44.6646	0.150859	OK	0
TMEM258	0	54.8736	0.217705	OK	0			HIST1H1B	0	44.6439	0.150684	OK	0
CTNNA1	0	54.8217	0.217629	OK	0			CKLF	0	44.6107	0.150682	OK	0
MYDGF	0	54.7653	0.217455	OK	0			SFRP1	0	44.5926	0.15062	OK	0
MRPL51	0	54.7378	0.217228	OK	0			RPP21	0	44.5787	0.150571	OK	0
TMEM88	0	54.6856	0.217148	OK	0			SLC16A3	0	44.5761	0.150488	OK	0
NDRG1	0	54.6823	0.217113	OK	0			HOXB2	0	44.5547	0.150483	OK	0
LINC01502	0	64.6865	0.216983	OK	0			RAB13	0	44.5034	0.150317	OK	0
EMP3	0	54.6409	0.216969	OK	0			HAX1	0	44.4963	0.150288	OK	0
NTRK3	0	54.7305	0.21695	OK	0			POLR2C	0	44.3475	0.149788	OK	0
PTPRN2	0	54.7492	0.216905	OK	0			DPY30	0	44.3341	0.149745	OK	0
RPL13A	0	54.7883	0.216856	OK	0			MT-ATP6	0	44.361	0.149613	OK	0
FTH1	0	54.7592	0.21684	OK	0			ZNRD1	0	44.2787	0.149556	OK	0
PHLDA1	0	54.5858	0.216748	OK	0			EIF3J	0	44.27	0.149515	OK	0
PKIA	0	54.5661	0.216594	OK	0			WNT2	0	44.2514	0.149468	OK	0
KCNK10	0	54.86	0.216566	OK	0			TMEM167A	0	44.2475	0.149438	OK	0
BTG3	0	54.5348	0.216552	OK	0			EBNA1BP2	0	44.2369	0.149418	OK	0
CDC42EP5	0	54.5357	0.216547	OK	0			METRN	0	44.2235	0.14937	OK	0
USP1	0	54.486	0.21636	OK	0			DPP7	0	44.173	0.14918	OK	0
NME4	0	54.485	0.216326	OK	0			TSPAN7	0	44.0991	0.148944	OK	0
BZW2	0	54.4872	0.216275	OK	0			MRPL18	0	44.0449	0.148768	OK	0
MET	0	54.4445	0.216195	OK	0			EAPP	0	44.0407	0.148749	OK	0
SGCB	0	54.3764	0.215882	OK	0			CDKN1C	0	44.0151	0.148603	OK	0
POU4F1	0	55.3807	0.215703	OK	0			EZH2	0	43.974	0.148502	OK	0
SNCAIP	0	54.4181	0.21554	OK	0			SELENOS	0	43.8791	0.1482	OK	0
HIST2H4B	0	54.3672	0.215531	OK	0			TBCB	0	43.8648	0.148156	OK	0
VKORC1	0	54.198	0.215197	OK	0			SERPINE3	0	43.8527	0.148111	OK	0
H2AFV	0	54.1865	0.215141	OK	0			HNRNPU	0	43.8663	0.148092	OK	0
IGSF21	0	54.4014	0.214428	OK	0			HM13	0	43.745	0.147724	OK	0
RBMS1	0	53.9833	0.214331	OK	0			ARL6IP1	0	43.727	0.147693	OK	0
CD164	0	53.9757	0.214259	OK	0			ACAT2	0	43.6762	0.147521	OK	0
COL1A2	0	53.9872	0.214196	OK	0			COL8A2	0	43.6612	0.147453	OK	0
BORA	0	53.9806	0.214171	OK	0			NCAPD3	0	43.6562	0.147397	OK	0
RPL31	0	54.0308	0.214141	OK	0			APOE	0	43.5695	0.14714	OK	0
GRHL3	0	54.4481	0.21413	OK	0			MPC2	0	43.5597	0.147126	OK	0
DGKH	0	53.9689	0.214109	OK	0			DUSP23	0	43.497	0.146913	OK	0
NECTIN2	0	53.9077	0.214024	OK	0			CHCHD10	0	43.4133	0.146631	OK	0
NRIP1	0	53.8382	0.213779	OK	0			PSIP1	0	43.3872	0.146545	OK	0
HIST1H2AM	0	53.7822	0.213131	OK	0			SNRPD3	0	43.3271	0.146339	OK	0
ATOX1	0	53.6725	0.213042	OK	0			PGP	0	43.2709	0.146151	OK	0
BEX3	0	53.564	0.212426	OK	0			CCND2	0	43.3079	0.145996	OK	0
MAN1A1	0	53.4871	0.21237	OK	0			PABPC1	0	43.1966	0.145768	OK	0
GLRX	0	53.4257	0.212069	OK	0			BTG3	0	43.1537	0.145744	OK	0
MAPK10	0	53.4252	0.211993	OK	0			TCF19	0	43.1897	0.145698	OK	0
PDZRN3	0	53.3595	0.211869	OK	0			RPS19BP1	0	43.0986	0.145565	OK	0
ANAPC11	0	53.3179	0.211611	OK	0			PYURF	0	43.0041	0.145248	OK	0
ATP5PO	0	53.2605	0.211348	OK	0			EIF4H	0	43.0097	0.145245	OK	0
CDC25A	0	53.2405	0.211278	OK	0			SPAG7	0	42.9361	0.145009	OK	0
SLC40A1	0	53.2075	0.211221	OK	0			ISOC2	0	42.7821	0.144495	OK	0
PTPRF	0	53.1808	0.211142	OK	0			BCL7C	0	42.7317	0.144325	OK	0
COL5A1	0	53.1264	0.21084	OK	0			ZNRD2	0	42.6314	0.143989	OK	0
SRGAP3	0	53.0769	0.210725	OK	0			NPC2	0	42.6152	0.143924	OK	0
SLC32A1	0	53.9399	0.21066	OK	0			COMT	0	42.5778	0.1438	OK	0
CRIM1	0	53.0218	0.210528	OK	0			MSRB2	0	42.5166	0.143599	OK	0
PALM	0	53.0304	0.210428	OK	0			TUBB6	0	42.4933	0.143524	OK	0
TRIM59	0	52.9688	0.21031	OK	0			HYLS1	0	42.5334	0.143495	OK	0
ARPP21	0	53.9587	0.210217	OK	0			HGF	0	42.4487	0.143341	OK	0
SEPTIN9	0	52.9362	0.210154	OK	0			FANCA	0	42.4163	0.143177	OK	0
RPL27	0	53.0196	0.210004	OK	0			RPA2	0	42.342	0.143011	OK	0
BMP4	0	52.8858	0.209938	OK	0			PAICS	0	42.3483	0.143009	OK	0
HSPB1	0	52.8747	0.209888	OK	0			TCEAL4	0	42.3032	0.142869	OK	0
SLC43A3	0	52.8594	0.20973	OK	0			EMILIN1	0	42.2262	0.142598	OK	0
C1QTNF4	0	52.792	0.209618	OK	0			MAN1A1	0	42.2384	0.142548	OK	0
SYNGR2	0	52.7891	0.209617	OK	0			PAIP2	0	42.2011	0.142514	OK	0
POLA2	0	52.7456	0.20938	OK	0			NDUFS3	0	42.1893	0.142492	OK	0
WNT2	0	52.7371	0.209355	OK	0			CAPZB	0	42.1886	0.142481	OK	0
C16orf74	0	52.7117	0.209172	OK	0			RCN2	0	42.1799	0.142447	OK	0
COX6A1	0	52.7399	0.209164	OK	0			CCDC85B	0	42.1704	0.142425	OK	0
KCTD12	0	52.6703	0.209083	OK	0			SLBP	0	42.1149	0.142245	OK	0
COL9A1	0	52.9392	0.209002	OK	0			KLF6	0	42.1158	0.142245	OK	0
SOX11	0	52.6037	0.208873	OK	0			VTI1B	0	42.1009	0.142193	OK	0
NDST4	0	52.9169	0.208682	OK	0			DDX17	0	42.071	0.142051	OK	0
JAM3	0	52.5649	0.208558	OK	0			ZNF706	0	42.0459	0.142001	OK	0
NRXN2	0	52.6876	0.208535	OK	0			HAND1	0	42.0344	0.141967	OK	0
ATL1	0	52.5868	0.208509	OK	0			HIKESHI	0	42.013	0.141898	OK	0
SERPINF1	0	52.5421	0.208502	OK	0			PCBD1	0	42.0083	0.141885	OK	0
TSPAN8	0	60.2489	0.208476	OK	0			CD151	0	41.9004	0.141503	OK	0
FRRS1L	0	53.0666	0.208449	OK	0			SDHD	0	41.8541	0.141361	OK	0
BAG2	0	52.5078	0.208391	OK	0			CRYAB	0	41.8311	0.141284	OK	0
NFIL3	0	52.4444	0.208235	OK	0			TXNIP	0	41.7847	0.141122	OK	0
LMAN1	0	52.4407	0.208172	OK	0			TRAPPC4	0	41.7677	0.14107	OK	0
IMPDH2	0	52.4509	0.208172	OK	0			NKTR	0	41.7289	0.140924	OK	0
RPL22	0	52.5504	0.208148	OK	0			SDHB	0	41.7128	0.140885	OK	0
COL5A2	0	52.3488	0.207813	OK	0			MMP2	0	41.5993	0.1405	OK	0
IGFBPL1	0	52.313	0.207718	OK	0			GOLM1	0	41.6014	0.140456	OK	0
SPATA13	0	52.497	0.207617	OK	0			UBE2V1	0	41.4702	0.140042	OK	0
PSAT1	0	52.2924	0.207558	OK	0			ATP6AP2	0	41.4471	0.139976	OK	0
ZIC1	0	52.429	0.207144	OK	0			CACYBP	0	41.4438	0.139976	OK	0
CKLF	0	52.1581	0.207109	OK	0			ARPC5	0	41.4239	0.139905	OK	0
SNRPB	0	52.1578	0.206999	OK	0			TAF10	0	41.4209	0.139891	OK	0
BTF3	0	52.1831	0.206854	OK	0			CSTB	0	41.4159	0.139872	OK	0
GINS1	0	52.0911	0.206779	OK	0			TCP1	0	41.4047	0.139835	OK	0
IFI27L2	0	52.0721	0.206765	OK	0			CENPO	0	41.4158	0.13976	OK	0
SLC27A6	0	51.9769	0.206389	OK	0			RPL26L1	0	41.3613	0.139695	OK	0
CD81	0	51.9615	0.206212	OK	0			RFC5	0	41.3573	0.139625	OK	0
NENF	0	51.9098	0.206085	OK	0			NAA10	0	41.3352	0.139609	OK	0
UQCR10	0	51.9488	0.206076	OK	0			MGME1	0	41.3364	0.139586	OK	0
SMOC1	0	51.8949	0.206063	OK	0			SNW1	0	41.2523	0.139322	OK	0
NSD2	0	51.8793	0.205998	OK	0			CHCHD5	0	41.2481	0.139313	OK	0
FANCB	0	51.8552	0.205815	OK	0			IGF2	0	41.1905	0.139084	OK	0
SRM	0	51.7605	0.205527	OK	0			RHEB	0	41.1651	0.139033	OK	0
HOXC9	0	51.8289	0.205245	OK	0			PSMD9	0	41.0775	0.138736	OK	0
TUBG1	0	51.669	0.205153	OK	0			PPIH	0	41.0624	0.138688	OK	0
LIX1L	0	51.6992	0.20508	OK	0			TMEM160	0	41.0325	0.138586	OK	0
FZD3	0	51.6289	0.204987	OK	0			DCTPP1	0	41.0097	0.13851	OK	0
AP1S1	0	51.6195	0.204939	OK	0			ARCN1	0	40.9671	0.138345	OK	0
ENO2	0	51.6426	0.204931	OK	0			STUB1	0	40.9236	0.13821	OK	0
ENO1	0	51.653	0.204881	OK	0			CFAP36	0	40.8872	0.138092	OK	0
MYL6	0	51.7278	0.204863	OK	0			BTF3L4	0	40.8654	0.138014	OK	0
HIF3A	0	51.6096	0.204784	OK	0			PSMG2	0	40.8615	0.138004	OK	0
EIF3K	0	51.5717	0.20463	OK	0			GSTM3	0	40.8505	0.137966	OK	0
HIST1H2AE	0	51.5352	0.204602	OK	0			COX17	0	40.8418	0.137941	OK	0
CDKN2D	0	51.5563	0.204559	OK	0			MT-ND3	0	40.8789	0.137929	OK	0
IFITM2	0	51.4694	0.204369	OK	0			ECI1	0	40.8254	0.137885	OK	0
ST8SIA1	0	51.5532	0.204301	OK	0			PLOD1	0	40.8205	0.137846	OK	0
LRR1	0	51.4678	0.204273	OK	0			GINS4	0	40.7973	0.1377	OK	0
CUTA	0	51.477	0.204227	OK	0			AHNAK	0	40.7851	0.13769	OK	0
CXXC4	0	51.5197	0.204179	OK	0			TIMM9	0	40.759	0.137658	OK	0
ANPEP	0	51.4718	0.204068	OK	0			GHITM	0	40.6582	0.137317	OK	0
RGMA	0	51.4796	0.204048	OK	0			SND1	0	40.5552	0.136937	OK	0
RECQL4	0	51.4101	0.203971	OK	0			POLA2	0	40.5504	0.136873	OK	0
COMMD6	0	51.4244	0.203963	OK	0			RMI2	0	40.4458	0.136535	OK	0
NELL2	0	51.433	0.203943	OK	0			PDCD6	0	40.3864	0.136391	OK	0
GABARAP	0	51.4311	0.20394	OK	0			CEBPD	0	40.3354	0.136214	OK	0
ZFP36L2	0	51.3074	0.203689	OK	0			THY1	0	40.3104	0.136145	OK	0
GZMA	0	51.3946	0.203542	OK	0			MT-ND2	0	40.3195	0.136044	OK	0
UQCR11	0	51.2626	0.203404	OK	0			SYNE2	0	40.1819	0.135693	OK	0
UBL5	0	51.2631	0.203322	OK	0			SARNP	0	40.1545	0.135606	OK	0
MYEF2	0	51.2069	0.203309	OK	0			PFDN1	0	40.1406	0.135561	OK	0
MZT2A	0	51.1895	0.203236	OK	0			TEDC2	0	40.1959	0.13554	OK	0
FXYD5	0	51.1175	0.202973	OK	0			SLIT3	0	40.1571	0.135497	OK	0
DBI	0	51.1235	0.202964	OK	0			PLK4	0	40.1715	0.135475	OK	0
ZFHX4	0	51.1057	0.202917	OK	0			SRI	0	40.0984	0.135427	OK	0
NRCAM	0	51.1959	0.202876	OK	0			RGS3	0	40.0969	0.135414	OK	0
KRTCAP2	0	51.1128	0.202858	OK	0			TMEM179B	0	40.0947	0.135413	OK	0
PSIP1	0	51.0137	0.202547	OK	0			LY6H	0	40.0872	0.135367	OK	0
SORBS2	0	50.9947	0.202356	OK	0			GNB2	0	40.0673	0.135304	OK	0
MAB21L4	0	50.9442	0.202264	OK	0			TMEM208	0	40.0625	0.135301	OK	0
FZD6	0	50.8445	0.201888	OK	0			PSMC1	0	40.0371	0.135216	OK	0
HIST1H3J	0	50.8829	0.201827	OK	0			RARRES2	0	40.007	0.13512	OK	0
SNN	0	50.855	0.201789	OK	0			PGK1	0	40.0095	0.13509	OK	0
CLU	0	50.783	0.20164	OK	0			PSMC4	0	39.9586	0.134954	OK	0
WDR83OS	0	50.7911	0.201503	OK	0			RRM1	0	39.9483	0.134919	OK	0
P3H3	0	50.7348	0.201438	OK	0			PIN1	0	39.9218	0.134828	OK	0
RMI2	0	50.7105	0.201349	OK	0			DNAJC4	0	39.9199	0.134822	OK	0
PSMB1	0	50.6747	0.201055	OK	0			P4HA1	0	39.9459	0.134803	OK	0
MGST1	0	50.6098	0.200951	OK	0			CSRP2	0	39.908	0.134784	OK	0
KCNN1	0	50.9098	0.200909	OK	0			SMIM7	0	39.9004	0.134752	OK	0
LIMA1	0	50.5869	0.200852	OK	0			DNAJC19	0	39.8612	0.134624	OK	0
CTSL	0	50.5779	0.200801	OK	0			MRPL13	0	39.8308	0.134524	OK	0
ARF5	0	50.5622	0.200737	OK	0			OS9	0	39.811	0.13444	OK	0
SLC9A3R1	0	50.5539	0.200716	OK	0			HLA-C	0	39.7497	0.134245	OK	0
DAD1	0	50.5807	0.200716	OK	0			HPF1	0	39.7277	0.134176	OK	0
SOX9	0	50.5487	0.200713	OK	0			YWHAH	0	39.7128	0.134125	OK	0
PTPRG	0	50.5424	0.200671	OK	0			MT-ND1	0	39.7501	0.134075	OK	0
SLC25A5	0	50.5154	0.200489	OK	0			SPA17	0	39.7121	0.13403	OK	0
LINC00605	0	50.5895	0.200402	OK	0			RFC2	0	39.6776	0.134004	OK	0
AGAP2-AS1	0	50.4645	0.200057	OK	0			RNASET2	0	39.6477	0.133893	OK	0
ELOB	0	50.4171	0.199961	OK	0			COPS3	0	39.6051	0.13376	OK	0
NDUFB11	0	50.3933	0.199913	OK	0			FADS2	0	39.5836	0.133687	OK	0
SSTR2	0	50.5594	0.199879	OK	0			H2AFJ	0	39.5629	0.13361	OK	0
ATP5F1C	0	50.3604	0.199834	OK	0			HNRNPM	0	39.5504	0.133557	OK	0
EFEMP1	0	50.3031	0.199737	OK	0			TGFBI	0	39.5546	0.133539	OK	0
PLTP	0	50.3156	0.199704	OK	0			EDIL3	0	39.529	0.133487	OK	0
NAXE	0	50.2827	0.199651	OK	0			SLC39A7	0	39.515	0.133433	OK	0
LEPROTL1	0	50.251	0.199523	OK	0			LAMTOR2	0	39.4281	0.133161	OK	0
PKP2	0	50.2249	0.199414	OK	0			MRPS26	0	39.4165	0.133123	OK	0
CEP152	0	50.1662	0.1991	OK	0			GLRX3	0	39.2906	0.132696	OK	0
GXYLT2	0	50.202	0.199036	OK	0			SYF2	0	39.2861	0.132673	OK	0
CAMKV	0	50.8117	0.198774	OK	0			MRPL47	0	39.2547	0.132575	OK	0
FIRRE	0	49.9722	0.198421	OK	0			FGFR2	0	39.1833	0.13233	OK	0
SELENOW	0	49.9808	0.198333	OK	0			ECI2	0	39.1545	0.132236	OK	0
RAN	0	49.9781	0.198232	OK	0			PKM	0	39.1572	0.132216	OK	0
HSPB11	0	49.9201	0.198211	OK	0			GLRX5	0	39.0895	0.132018	OK	0
TBC1D31	0	49.98	0.198196	OK	0			XIST	0	39.0848	0.131996	OK	0
NLGN1	0	49.9489	0.19799	OK	0			MRPL41	0	39.05	0.131883	OK	0
CPXM1	0	49.8559	0.19792	OK	0			C12orf10	0	39.0492	0.131881	OK	0
RNASEK	0	49.8335	0.197694	OK	0			FDPS	0	39.0121	0.131753	OK	0
FIS1	0	49.792	0.197611	OK	0			VPS29	0	38.98	0.131643	OK	0
TSHZ3	0	49.7883	0.197461	OK	0			CUEDC2	0	38.9778	0.131638	OK	0
HSBP1L1	0	49.6357	0.197077	OK	0			SMS	0	38.9675	0.1316	OK	0
PPM1E	0	49.8687	0.196958	OK	0			TRAM1	0	38.9445	0.131511	OK	0
IKBIP	0	49.5992	0.196938	OK	0			MLLT11	0	38.919	0.13144	OK	0
RPL35	0	49.7229	0.196922	OK	0			MTLN	0	38.9072	0.131399	OK	0
PTPRO	0	49.9833	0.196915	OK	0			RAB33A	0	38.9058	0.131396	OK	0
HIST1H2AC	0	49.5865	0.196883	OK	0			TMBIM4	0	38.8969	0.131357	OK	0
FKBP10	0	49.5866	0.196879	OK	0			TP53I13	0	38.8344	0.131143	OK	0
LMO1	0	49.9972	0.196648	OK	0			SBDS	0	38.7665	0.130919	OK	0
CENPS	0	49.5096	0.196528	OK	0			JAGN1	0	38.7644	0.130918	OK	0
ATP5MG	0	49.5655	0.196523	OK	0			FANCD2	0	38.7827	0.130808	OK	0
ITGB8	0	49.5228	0.196491	OK	0			LRRC75A	0	38.6141	0.130409	OK	0
DMAC1	0	49.4947	0.196482	OK	0			SSBP4	0	38.6039	0.130367	OK	0
ILDR2	0	49.7576	0.196295	OK	0			MT-ND5	0	38.6106	0.130277	OK	0
SLC2A8	0	49.4305	0.196266	OK	0			YIPF2	0	38.4972	0.130003	OK	0
TMBIM1	0	49.4056	0.196165	OK	0			COL6A3	0	38.4949	0.129949	OK	0
LDHB	0	49.4424	0.196154	OK	0			ARF5	0	38.4509	0.129856	OK	0
SLC39A10	0	49.4011	0.196122	OK	0			OGT	0	38.4396	0.129818	OK	0
ID4	0	49.3712	0.196022	OK	0			HNRNPAB	0	38.4269	0.129778	OK	0
CNTN6	0	49.3895	0.19598	OK	0			FSTL1	0	38.4326	0.129773	OK	0
SOX4	0	49.3064	0.19577	OK	0			SUCLG1	0	38.4195	0.12975	OK	0
RASSF7	0	49.2442	0.195526	OK	0			PIN4	0	38.3388	0.129478	OK	0
DNMT1	0	49.2093	0.195388	OK	0			UBE2V2	0	38.3228	0.129421	OK	0
ECH1	0	49.1856	0.19525	OK	0			SLC39A1	0	38.302	0.129351	OK	0
GPX8	0	49.1711	0.195229	OK	0			PDGFRA	0	38.2926	0.129323	OK	0
MTUS2	0	49.1285	0.195068	OK	0			GADD45A	0	38.2694	0.129243	OK	0
CTSZ	0	49.1211	0.195027	OK	0			PSMG1	0	38.2477	0.129172	OK	0
RNF182	0	49.335	0.195025	OK	0			GLRX	0	38.2476	0.129171	OK	0
RPSA	0	49.2382	0.194916	OK	0			COX14	0	38.2411	0.12915	OK	0
CAMK1G	0	49.0819	0.194883	OK	0			FTX	0	38.2285	0.129104	OK	0
GSTO1	0	49.0585	0.194774	OK	0			ARL2	0	38.2268	0.129101	OK	0
KRT7	0	49.0156	0.19462	OK	0			EEF1E1	0	38.2155	0.129064	OK	0
COX6C	0	49.0281	0.194438	OK	0			ATXN10	0	38.2025	0.129012	OK	0
BUB3	0	48.9636	0.194412	OK	0			PCMT1	0	38.1787	0.128938	OK	0
CNTRL	0	48.9576	0.194295	OK	0			NDUFS7	0	38.1774	0.128929	OK	0
ATP5PF	0	48.957	0.194226	OK	0			SRP72	0	38.1056	0.128671	OK	0
SNRPD2	0	48.955	0.194134	OK	0			SLC1A5	0	38.0273	0.128412	OK	0
MEIS3	0	48.9181	0.194057	OK	0			SP6	0	38.0191	0.128351	OK	0
FANCG	0	48.8801	0.194045	OK	0			COMMD4	0	37.9923	0.128309	OK	0
PGAM1	0	48.7928	0.193712	OK	0			PRKDC	0	37.9836	0.128274	OK	0
PLAC1	0	48.8877	0.193601	OK	0			DCTN6	0	37.9781	0.128258	OK	0
P4HA1	0	48.7522	0.19353	OK	0			PSMD13	0	37.9776	0.128249	OK	0
MEG8	0	48.723	0.193449	OK	0			CDCP1	0	38.5956	0.128079	OK	0
NUTF2	0	48.6597	0.193153	OK	0			MEA1	0	37.8609	0.127863	OK	0
PSME1	0	48.6504	0.193129	OK	0			RNF5	0	37.8145	0.127706	OK	0
TJP1	0	48.5805	0.192856	OK	0			LSM8	0	37.8177	0.127706	OK	0
SEM1	0	48.575	0.19273	OK	0			CYB5R2	0	37.8034	0.127659	OK	0
AEBP1	0	48.5153	0.19263	OK	0			LMCD1	0	37.8211	0.127657	OK	0
MT2A	0	48.5175	0.192628	OK	0			EMC4	0	37.7911	0.127626	OK	0
SRSF9	0	48.5263	0.19251	OK	0			MRPS7	0	37.7571	0.12751	OK	0
MZT1	0	48.476	0.192474	OK	0			FAM110A	0	37.7822	0.127342	OK	0
TMED9	0	48.4819	0.192443	OK	0			APP	0	37.7114	0.127324	OK	0
POU4F2	0	50.2659	0.192288	OK	0			ZWILCH	0	37.64	0.127074	OK	0
PSAP	0	48.4666	0.192278	OK	0			LBR	0	37.5895	0.126928	OK	0
SLC7A2	0	48.3808	0.192097	OK	0			TMEM101	0	37.5357	0.126763	OK	0
LPCAT1	0	48.28	0.19169	OK	0			PLTP	0	37.523	0.126722	OK	0
GPX4	0	48.2808	0.191576	OK	0			COPB1	5.7765e-308	37.494	0.126596	OK	1.10876e-306
RNF175	0	48.4673	0.191537	OK	0			WEE1	3.514e-307	37.4458	0.126453	OK	6.74008e-306
BTG1	0	48.1949	0.191243	OK	0			CKAP5	4.83741e-307	37.4373	0.126426	OK	9.27188e-306
CCND1	0	48.1624	0.191187	OK	0			YIPF5	8.6676e-307	37.4217	0.126369	OK	1.66014e-305
MN1	0	48.1885	0.191157	OK	0			MIR924HG	2.30205e-306	37.3956	0.126001	OK	4.40608e-305
PDIA3	0	48.1604	0.191079	OK	0			SDF2L1	9.7773e-305	37.2953	0.125952	OK	1.87003e-303
LURAP1L	0	48.1831	0.191037	OK	0			SSR1	1.06641e-304	37.293	0.125923	OK	2.0382e-303
MDM1	0	48.145	0.191032	OK	0			SNHG1	2.35716e-304	37.2717	0.125862	OK	4.50198e-303
HIGD2A	0	48.11	0.190967	OK	0			FAH	8.35279e-304	37.2378	0.12575	OK	1.59418e-302
COX5B	0	48.1216	0.19085	OK	0			AC006115.2	1.01202e-303	37.2326	0.125737	OK	1.93014e-302
RHOA	0	48.096	0.190832	OK	0			IFT20	2.3306e-303	37.2102	0.125654	OK	4.44182e-302
CCDC74B	0	48.1438	0.190783	OK	0			SAT2	3.26311e-303	37.2012	0.125625	OK	6.21466e-302
CSRP2	0	48.0331	0.190715	OK	0			MESD	3.75656e-303	37.1974	0.125615	OK	7.14939e-302
REXO2	0	48.0382	0.190712	OK	0			UBE2E3	8.43668e-303	37.1757	0.125543	OK	1.60338e-301
LMAN2	0	48.0395	0.190697	OK	0			CYP2W1	1.16927e-302	37.1669	0.125507	OK	2.21905e-301
SNHG32	0	48.0044	0.190542	OK	0			EPB41L2	9.05506e-303	37.1738	0.125507	OK	1.7197e-301
HOXB-AS3	0	48.0692	0.19053	OK	0			AKAP12	1.25626e-302	37.165	0.12549	OK	2.38248e-301
ARL6IP1	0	47.9898	0.190513	OK	0			RFC4	1.44418e-302	37.1612	0.125489	OK	2.73694e-301
PLCB1	0	48.0355	0.190448	OK	0			HNRNPK	8.39007e-303	37.1758	0.125438	OK	1.59565e-301
SHOX2	0	48.7627	0.190323	OK	0			DERL3	2.0389e-302	37.1519	0.125381	OK	3.86131e-301
PTPN5	0	49.1281	0.190297	OK	0			GNAI2	1.17789e-301	37.1047	0.125295	OK	2.22915e-300
SLC25A6	0	47.986	0.190236	OK	0			HEXB	1.58389e-300	37.0347	0.125071	OK	2.99539e-299
CD46	0	47.9127	0.190206	OK	0			C12orf75	1.73635e-300	37.0322	0.125047	OK	3.28143e-299
UBA52	0	47.9821	0.190035	OK	0			CDC26	2.59151e-300	37.0214	0.125025	OK	4.89411e-299
CYB5A	0	47.8607	0.190016	OK	0			UFD1	2.36641e-299	36.9617	0.124825	OK	4.46587e-298
RPS29	0	47.8456	0.189869	OK	0			ANP32E	3.45555e-299	36.9514	0.12479	OK	6.51672e-298
CRYZ	0	47.803	0.189784	OK	0			SNRNP25	1.261e-298	36.9164	0.124672	OK	2.37643e-297
AC073210.3	0	47.7978	0.189767	OK	0			CTSD	1.94326e-298	36.9047	0.124617	OK	3.65963e-297
ATP5MF	0	47.8079	0.189699	OK	0			CERCAM	9.27295e-297	36.7999	0.124265	OK	1.7451e-295
GCSH	0	47.7803	0.189649	OK	0			METAP2	3.42682e-296	36.7644	0.124148	OK	6.44453e-295
TP53I13	0	47.7347	0.189529	OK	0			TOMM40	4.69975e-296	36.7558	0.124129	OK	8.83225e-295
FUOM	0	47.7385	0.189452	OK	0			NDUFA5	2.02349e-294	36.6533	0.123772	OK	3.8001e-293
DSG2	0	47.7084	0.189401	OK	0			TEAD1	6.82901e-294	36.6202	0.123663	OK	1.28159e-292
EPS8L1	0	47.6812	0.189317	OK	0			BTC	0	39.642	0.123658	OK	0
SOX14	0	49.1109	0.189306	OK	0			PRIM1	1.33225e-292	36.539	0.12338	OK	2.49848e-291
FBLN5	0	47.6717	0.189194	OK	0			CAPNS1	2.1967e-292	36.5253	0.123338	OK	4.1168e-291
FOS	0	47.7226	0.189178	OK	0			SUMO3	2.55248e-292	36.5212	0.12333	OK	4.78024e-291
TBCA	0	47.6828	0.189112	OK	0			BZW1	2.63334e-292	36.5204	0.123328	OK	4.92824e-291
ALYREF	0	47.6285	0.189102	OK	0			PPM1G	5.36245e-292	36.5009	0.123267	OK	1.00287e-290
COX4I1	0	47.6962	0.189073	OK	0			P4HA2	6.23606e-292	36.4968	0.123242	OK	1.16545e-290
HEBP2	0	47.6224	0.18906	OK	0			MRPS23	9.48487e-292	36.4853	0.123214	OK	1.77139e-290
FLNB	0	47.5785	0.188902	OK	0			ANXA1	1.30622e-291	36.4765	0.123184	OK	2.43779e-290
RPL6	0	47.7094	0.188842	OK	0			C18orf32	1.87215e-291	36.4667	0.123148	OK	3.48916e-290
SNHG14	0	47.5548	0.188809	OK	0			ACKR3	2.87081e-291	36.455	0.123106	OK	5.34668e-290
XAGE2	0	47.551	0.188798	OK	0			PARP1	7.04133e-290	36.3671	0.122815	OK	1.31049e-288
NPAS3	0	47.5934	0.188789	OK	0			HIST1H3F	1.44001e-291	36.4739	0.122739	OK	2.68564e-290
TOMM5	0	47.5159	0.188626	OK	0			MTCH1	2.11789e-289	36.3369	0.1227	OK	3.93899e-288
RNASEH2C	0	47.4855	0.188539	OK	0			RAD21	3.74749e-289	36.3212	0.122652	OK	6.96502e-288
PPIA	0	47.61	0.188525	OK	0			GOLGA8B	1.13781e-288	36.2906	0.122533	OK	2.11325e-287
DLGAP1	0	47.5411	0.188523	OK	0			IK	6.06594e-288	36.2445	0.122394	OK	1.12585e-286
H2AFJ	0	47.4557	0.1884	OK	0			HSPB6	1.59136e-287	36.2179	0.122308	OK	2.94953e-286
OAZ1	0	47.5048	0.188382	OK	0			COPB2	1.4016e-287	36.2214	0.122299	OK	2.59962e-286
PLK4	0	47.4664	0.188372	OK	0			HIST1H1D	3.64066e-287	36.1951	0.122227	OK	6.74322e-286
ARHGDIB	0	47.4306	0.188319	OK	0			TMEM126A	8.15147e-287	36.1728	0.122157	OK	1.50878e-285
SOX6	0	47.3791	0.188103	OK	0			FADS1	8.67787e-286	36.1074	0.121932	OK	1.60511e-284
E2F2	0	47.4933	0.188089	OK	0			BUD23	1.80116e-285	36.0872	0.121863	OK	3.32697e-284
DZIP1	0	47.3376	0.187793	OK	0			SCRG1	6.64579e-285	36.051	0.121746	OK	1.22672e-283
VDAC2	0	47.2904	0.187663	OK	0			COMMD1	1.24624e-284	36.0336	0.121685	OK	2.2988e-283
MRPL33	0	47.2502	0.187561	OK	0			ABHD14A	2.05702e-284	36.0197	0.12164	OK	3.78919e-283
FAM89A	0	47.227	0.187512	OK	0			SPOCK1	1.77393e-284	36.0238	0.121604	OK	3.26994e-283
RPL36AL	0	47.1853	0.18723	OK	0			RANGAP1	3.10019e-284	36.0083	0.121548	OK	5.70299e-283
RPL22L1	0	47.1609	0.187215	OK	0			MME	9.86811e-284	35.9762	0.121475	OK	1.81406e-282
EFHD1	0	47.2389	0.187141	OK	0			SLC9A3R1	1.29824e-283	35.9685	0.121456	OK	2.38495e-282
ANAPC16	0	47.1311	0.187061	OK	0			ACBD3	7.79716e-283	35.9187	0.121283	OK	1.43141e-281
HNMT	0	47.0975	0.186997	OK	0			TENT5C	1.41565e-282	35.9021	0.12123	OK	2.5971e-281
MATN2	0	47.0686	0.186881	OK	0			ERCC6L	9.85885e-286	36.1039	0.12123	OK	1.8223e-284
RNASEH2A	0	47.0127	0.18663	OK	0			SNX6	1.73504e-282	35.8965	0.121218	OK	3.18087e-281
CKAP4	0	46.9921	0.186559	OK	0			DST	4.91013e-280	35.739	0.120689	OK	8.99568e-279
WNT4	0	46.981	0.186535	OK	0			NDUFAF8	9.05015e-280	35.7219	0.120631	OK	1.65692e-278
CLVS1	0	47.3328	0.186522	OK	0			HNRNPA0	1.31597e-279	35.7114	0.120581	OK	2.40767e-278
DEK	0	46.9783	0.186455	OK	0			ALG5	1.99472e-279	35.6997	0.120557	OK	3.64702e-278
CENPQ	0	46.9612	0.186423	OK	0			CCDC59	2.45953e-279	35.6939	0.120535	OK	4.49381e-278
LINC00379	0	46.939	0.186346	OK	0			CAMTA1	3.15724e-279	35.6869	0.120513	OK	5.76469e-278
CCDC181	0	47.1094	0.186254	OK	0			PSMC2	5.17866e-279	35.673	0.120467	OK	9.44913e-278
DDX39A	0	46.9071	0.186233	OK	0			NGRN	2.16837e-278	35.6329	0.120325	OK	3.95378e-277
PHGDH	0	46.9099	0.186217	OK	0			HSBP1L1	4.60621e-277	35.5471	0.120042	OK	8.39327e-276
PSMA7	0	46.8802	0.186042	OK	0			SAE1	1.27773e-276	35.5184	0.119946	OK	2.32509e-275
LRP8	0	46.9023	0.185761	OK	0			RBP1	3.46914e-276	35.4903	0.11985	OK	6.30855e-275
DDT	0	46.7904	0.185721	OK	0			TRAIP	7.3118e-277	35.5341	0.119834	OK	1.33143e-275
PHLDB2	0	46.7661	0.185671	OK	0			MRC2	8.881e-276	35.4638	0.119721	OK	1.6139e-274
PRELID1	0	46.7301	0.185488	OK	0			CDC25B	4.4848e-275	35.4182	0.119568	OK	8.14451e-274
TXNIP	0	46.7223	0.185476	OK	0			SLC15A1	2.48098e-284	36.0145	0.119526	OK	4.56703e-283
CAVIN1	0	46.6982	0.18541	OK	0			EMC7	1.17298e-274	35.391	0.119514	OK	2.12873e-273
TDO2	0	46.8081	0.18523	OK	0			TMEM106C	1.45291e-274	35.385	0.119488	OK	2.63497e-273
SLC25A3	0	46.7237	0.185225	OK	0			MTRNR2L12	1.50323e-274	35.384	0.119465	OK	2.72441e-273
TXN	0	46.6716	0.185222	OK	0			TPM4	1.62744e-274	35.3818	0.119415	OK	2.94753e-273
KNTC1	0	46.6124	0.185011	OK	0			CD164	1.83189e-273	35.3134	0.119233	OK	3.31337e-272
ATRAID	0	46.6007	0.18499	OK	0			E2F8	2.36615e-274	35.3712	0.11912	OK	4.28258e-273
FJX1	0	46.6112	0.184976	OK	0			MRPL15	1.62729e-271	35.1862	0.118823	OK	2.94134e-270
SSR3	0	46.5895	0.184943	OK	0			PNRC1	1.68135e-271	35.1852	0.118787	OK	3.03701e-270
MTUS1	0	46.5644	0.184877	OK	0			IGSF10	4.78265e-271	35.1555	0.118716	OK	8.6331e-270
ANOS1	0	46.5812	0.184796	OK	0			FOS	1.74149e-270	35.1188	0.118488	OK	3.14145e-269
ZBTB18	0	46.5499	0.184602	OK	0			RTL8C	2.70636e-269	35.0406	0.118322	OK	4.87869e-268
TWIST2	0	46.5725	0.184586	OK	0			ITGA4	4.51381e-269	35.0261	0.118281	OK	8.1315e-268
TEDC1	0	46.465	0.184397	OK	0			ARSI	4.79003e-269	35.0244	0.118271	OK	8.62333e-268
AL031123.5	0	52.6611	0.184285	OK	0			CENPV	5.29664e-269	35.0215	0.118265	OK	9.529e-268
ADM	0	46.4019	0.184234	OK	0			FAM114A1	1.16856e-268	34.9989	0.118159	OK	2.10091e-267
SERPINB6	0	46.3928	0.184193	OK	0			CZIB	4.86239e-268	34.9582	0.118047	OK	8.7361e-267
ANKRD13B	0	46.4885	0.184102	OK	0			APOC1	2.59633e-267	34.9103	0.117889	OK	4.66164e-266
ANXA11	0	46.3668	0.184076	OK	0			MRPL12	1.17223e-265	34.8011	0.117519	OK	2.10331e-264
GPX7	0	46.3526	0.184034	OK	0			FIBIN	1.70501e-265	34.7903	0.117483	OK	3.05723e-264
NR2F1-AS1	0	46.4418	0.184001	OK	0			LRR1	2.21059e-265	34.7828	0.117383	OK	3.96114e-264
COX8A	0	46.3304	0.183792	OK	0			PRCD	4.85966e-265	34.7602	0.117383	OK	8.70221e-264
AK1	0	46.2478	0.18357	OK	0			ZNF638	6.01354e-265	34.7541	0.11736	OK	1.07542e-263
SLC29A1	0	46.2389	0.183513	OK	0			MLF1	5.2069e-265	34.7582	0.117347	OK	9.31783e-264
TIMM13	0	46.2254	0.183449	OK	0			ODC1	1.7378e-264	34.7236	0.117249	OK	3.1057e-263
HOPX	0	46.5101	0.183443	OK	0			EIF2S3	4.47313e-264	34.6963	0.117138	OK	7.98884e-263
COX7C	0	46.2627	0.183328	OK	0			ATP6V1D	9.60406e-264	34.6743	0.11709	OK	1.71411e-262
TMA7	0	46.2134	0.183289	OK	0			SURF4	8.52036e-263	34.6114	0.116862	OK	1.51969e-261
CRB1	0	46.5042	0.183253	OK	0			SKA2	4.25872e-262	34.5649	0.116722	OK	7.59082e-261
ATP5F1D	0	46.1642	0.183168	OK	0			EZR	5.07993e-261	34.4932	0.116462	OK	9.04859e-260
NDRG4	0	46.32	0.183128	OK	0			CHPF	7.38631e-261	34.4823	0.116432	OK	1.31481e-259
C12orf57	0	46.1292	0.183049	OK	0			ANP32A	1.24243e-260	34.4672	0.116392	OK	2.21014e-259
METRNL	0	46.1058	0.18304	OK	0			MCRIP1	2.10617e-260	34.4519	0.116339	OK	3.74417e-259
TCF7L2	0	46.0942	0.182998	OK	0			OLA1	2.90992e-260	34.4426	0.116307	OK	5.16962e-259
SELENOM	0	46.0611	0.182877	OK	0			S100A4	5.69254e-260	34.4231	0.116242	OK	1.01064e-258
PALM2-AKAP2	0	46.0485	0.182824	OK	0			KCTD12	1.07635e-259	34.4046	0.116178	OK	1.90966e-258
UBB	0	46.0768	0.18268	OK	0			TUBA1A	1.65272e-259	34.3921	0.116116	OK	2.92842e-258
MRPL17	0	45.9967	0.182621	OK	0			GLIPR1	2.2164e-259	34.3836	0.116101	OK	3.92461e-258
FAM124A	0	46.2261	0.182528	OK	0			MT-ND4L	1.59903e-259	34.3931	0.116081	OK	2.83515e-258
CLGN	0	46.187	0.182521	OK	0			TMEM243	5.56558e-259	34.3568	0.116018	OK	9.84859e-258
HAPLN1	0	45.9665	0.182502	OK	0			TPM3	6.23753e-259	34.3535	0.116	OK	1.10304e-257
COBLL1	0	45.9081	0.18224	OK	0			DDIT3	7.13028e-259	34.3496	0.115995	OK	1.26009e-257
ATP6V1G1	0	45.9282	0.18222	OK	0			RFLNB	8.81555e-259	34.3435	0.115969	OK	1.55689e-257
AKT3	0	45.9028	0.182197	OK	0			TUBG1	1.77599e-258	34.3231	0.115892	OK	3.13449e-257
INHA	0	45.8778	0.182143	OK	0			PSME2	1.12327e-257	34.2693	0.115721	OK	1.98119e-256
COX7A2	0	45.8967	0.182086	OK	0			EIF5B	1.22863e-256	34.1995	0.115482	OK	2.16561e-255
CAPG	0	45.8505	0.182034	OK	0			RAB5C	1.94737e-255	34.1187	0.115213	OK	3.43022e-254
PAX3	0	46.3527	0.181976	OK	0			TFG	2.72693e-255	34.1088	0.115151	OK	4.80025e-254
HYLS1	0	45.8251	0.181764	OK	0			NEAT1	3.10414e-255	34.1051	0.115147	OK	5.4607e-254
SRP14	0	45.7932	0.181457	OK	0			LINC01578	2.42509e-254	34.0448	0.114912	OK	4.26335e-253
POLD1	0	45.6794	0.181344	OK	0			GOLGB1	1.14143e-253	33.9993	0.114791	OK	2.00535e-252
TMEM45A	0	45.6661	0.181307	OK	0			DPM3	1.52172e-253	33.9908	0.11478	OK	2.67173e-252
PAPPA2	0	45.6818	0.181298	OK	0			SLC3A2	6.7357e-252	33.8792	0.114388	OK	1.18184e-250
AC026401.3	0	45.73	0.181284	OK	0			NSMCE1	1.75539e-251	33.851	0.114308	OK	3.07799e-250
HAS2-AS1	0	45.753	0.181201	OK	0			PLIN3	3.15922e-251	33.8336	0.114247	OK	5.53592e-250
CYB5R2	0	45.5655	0.180906	OK	0			EMC6	8.70484e-251	33.8037	0.114148	OK	1.52436e-249
ATP6V0C	0	45.5943	0.180898	OK	0			ADRM1	1.14794e-250	33.7955	0.114122	OK	2.00893e-249
PARK7	0	45.5834	0.18088	OK	0			AIP	5.99538e-250	33.7466	0.113954	OK	1.04853e-248
HK1	0	45.5424	0.180814	OK	0			MTHFD2	1.61179e-249	33.7173	0.113856	OK	2.81704e-248
CKAP5	0	45.4973	0.180635	OK	0			EMC9	4.71948e-249	33.6855	0.113735	OK	8.23786e-248
PRDM6	0	45.5759	0.180621	OK	0			HAUS8	4.2797e-249	33.6884	0.11368	OK	7.47506e-248
CHAF1B	0	45.5165	0.180609	OK	0			JOSD2	4.92397e-248	33.6158	0.113512	OK	8.58924e-247
COX6B1	0	45.5353	0.180601	OK	0			TSEN34	7.08029e-247	33.5365	0.113244	OK	1.23427e-245
PSMA2	0	45.4823	0.180502	OK	0			SQLE	1.08939e-246	33.5237	0.113194	OK	1.89785e-245
DSN1	0	45.4642	0.180481	OK	0			C16orf74	3.16524e-246	33.4919	0.113095	OK	5.50712e-245
NEXMIF	0	45.5681	0.180414	OK	0			LDOC1	3.08678e-246	33.4926	0.113093	OK	5.37407e-245
SH2D4A	0	45.4351	0.180391	OK	0			DDX21	3.40474e-246	33.4897	0.113084	OK	5.92e-245
SNX3	0	45.4309	0.180301	OK	0			SMC3	7.69946e-246	33.4653	0.113002	OK	1.33788e-244
ARHGAP19	0	45.423	0.180239	OK	0			CHGB	1.32423e-245	33.4491	0.112948	OK	2.29954e-244
C5orf34	0	45.4272	0.180194	OK	0			ERI3	1.06148e-244	33.3869	0.112738	OK	1.84209e-243
ATP5PD	0	45.364	0.180028	OK	0			CRELD2	2.77617e-244	33.3581	0.112643	OK	4.81155e-243
ZBTB20	0	45.3332	0.17993	OK	0			HIST1H1A	2.27838e-244	33.3641	0.112632	OK	3.95135e-243
FAIM2	0	45.4068	0.17988	OK	0			CRYGD	3.48813e-243	33.2822	0.112386	OK	6.03773e-242
PRDX1	0	45.3042	0.179788	OK	0			MLF2	6.76929e-243	33.2623	0.112299	OK	1.17097e-241
REEP1	0	45.4862	0.179635	OK	0			TRIM59	7.89043e-243	33.2577	0.112294	OK	1.36403e-241
SUMO2	0	45.3139	0.179617	OK	0			HNRNPA2B1	2.68586e-243	33.2901	0.11225	OK	4.65203e-242
PSMB5	0	45.2476	0.179587	OK	0			ARID5B	1.38288e-242	33.2409	0.112234	OK	2.38908e-241
SNRPD1	0	45.2428	0.179563	OK	0			RUVBL2	3.00229e-242	33.2176	0.112167	OK	5.18347e-241
NDE1	0	45.2313	0.17952	OK	0			ZNF593	3.45584e-242	33.2133	0.112153	OK	5.96271e-241
ADAMTSL4	0	45.2035	0.179469	OK	0			DDIT4	6.49743e-242	33.1943	0.112073	OK	1.12035e-240
MBP	0	45.1949	0.179436	OK	0			MRPL55	1.64223e-241	33.1664	0.111992	OK	2.82989e-240
DAB1	0	45.4608	0.179362	OK	0			SNHG19	1.69177e-241	33.1655	0.111991	OK	2.91339e-240
PDGFC	0	45.1699	0.179337	OK	0			MRPL23	1.94052e-241	33.1614	0.111978	OK	3.33962e-240
SKOR1	0	46.1838	0.17929	OK	0			RTF2	9.82719e-241	33.1125	0.111811	OK	1.69018e-239
NDUFC2	0	45.1544	0.179152	OK	0			BCL2L12	1.27489e-240	33.1046	0.111781	OK	2.19128e-239
ERCC6L	0	45.1077	0.178816	OK	0			ZFHX4	5.09598e-240	33.0628	0.111622	OK	8.75339e-239
CTPS1	0	45.0463	0.178795	OK	0			SPON2	2.30063e-239	33.0172	0.111489	OK	3.94677e-238
NDUFA13	0	45.0673	0.178717	OK	0			H2AFX	2.36785e-239	33.0163	0.111482	OK	4.05951e-238
CENPP	0	45.0394	0.17868	OK	0			XRN2	3.90259e-239	33.0012	0.111432	OK	6.68647e-238
RPS11	0	45.0642	0.178505	OK	0			GAMT	7.78405e-239	32.9803	0.111366	OK	1.33283e-237
KIAA1217	0	44.9512	0.178465	OK	0			DSP	4.76211e-238	32.9254	0.111169	OK	8.14877e-237
AKR7A2	0	44.9518	0.178464	OK	0			SNRNP40	1.17575e-237	32.8979	0.111087	OK	2.01063e-236
TMSB4X	0	45.0808	0.178397	OK	0			UQCRC2	1.6885e-237	32.887	0.111042	OK	2.88564e-236
PSMB6	0	44.9307	0.178326	OK	0			VCAN	3.26558e-237	32.8669	0.110982	OK	5.57733e-236
ATP5MD	0	44.9078	0.17818	OK	0			SNHG17	5.09121e-237	32.8534	0.110936	OK	8.68986e-236
AC016717.2	0	45.9086	0.178075	OK	0			FHL3	8.59819e-237	32.8375	0.110882	OK	1.46664e-235
SLITRK6	0	44.847	0.178052	OK	0			C11orf58	1.2088e-236	32.8271	0.110793	OK	2.06062e-235
ACAT2	0	44.7999	0.177866	OK	0			MAGOHB	2.85103e-236	32.801	0.110757	OK	4.85394e-235
ALX4	0	44.7778	0.177778	OK	0			CENPP	2.51599e-236	32.8048	0.110651	OK	4.28624e-235
MEGF10	0	44.9962	0.17764	OK	0			SMIM20	1.07321e-235	32.7606	0.110623	OK	1.82487e-234
MYO5B	0	44.7255	0.177571	OK	0			MCM8	1.36672e-235	32.7532	0.110544	OK	2.32247e-234
CITED2	0	44.7166	0.177503	OK	0			RRAS	2.36866e-235	32.7364	0.11054	OK	4.02255e-234
PAQR4	0	44.7512	0.177469	OK	0			ESM1	2.87566e-235	32.7305	0.110518	OK	4.88048e-234
CRYAB	0	44.689	0.177363	OK	0			BAD	3.09483e-235	32.7283	0.110514	OK	5.24914e-234
CACNG2	0	46.04	0.177241	OK	0			TMED4	1.51888e-234	32.6797	0.110344	OK	2.57294e-233
SLC17A9	0	44.6929	0.177204	OK	0			COPS2	1.75644e-234	32.6752	0.110328	OK	2.97349e-233
NEFM	0	44.8143	0.177184	OK	0			NSD2	1.89652e-234	32.6729	0.110304	OK	3.20862e-233
ERH	0	44.6519	0.177136	OK	0			DMC1	1.29184e-234	32.6846	0.110261	OK	2.18972e-233
RAB32	0	44.6093	0.177107	OK	0			POLR3D	4.45303e-234	32.6468	0.110232	OK	7.5291e-233
SPINT1-AS1	0	44.58	0.176993	OK	0			GLT8D1	4.68742e-234	32.6452	0.110223	OK	7.92044e-233
ZGRF1	0	44.5621	0.176844	OK	0			CNN1	5.76126e-234	32.6389	0.110187	OK	9.72885e-233
RNASE4	0	44.557	0.176789	OK	0			CBX1	3.044e-233	32.5879	0.110039	OK	5.13708e-232
MXRA8	0	44.5162	0.176732	OK	0			COA6	1.04749e-232	32.55	0.109911	OK	1.76666e-231
MAPK8IP1	0	44.5482	0.176644	OK	0			VAMP5	1.94867e-232	32.5309	0.109846	OK	3.28449e-231
SHD	0	45.3544	0.176644	OK	0			LOX	2.12195e-232	32.5283	0.109837	OK	3.57431e-231
DOK6	0	44.5596	0.176605	OK	0			IMP4	6.25321e-232	32.4951	0.109725	OK	1.05266e-230
ESRRB	0	45.7394	0.176532	OK	0			MLEC	1.47126e-231	32.4688	0.109618	OK	2.47363e-230
RFC5	0	44.4598	0.17649	OK	0			SEPTIN7	2.52521e-231	32.4522	0.10954	OK	4.24298e-230
GDPD1	0	44.6391	0.176489	OK	0			REEP4	5.64735e-231	32.4274	0.109473	OK	9.48304e-230
GREM2	0	45.0348	0.176425	OK	0			HSPB8	1.01571e-230	32.4093	0.109423	OK	1.70453e-229
SMIM3	0	44.4224	0.176352	OK	0			ZNF22	1.81888e-230	32.3913	0.109373	OK	3.05046e-229
ENC1	0	44.3939	0.176236	OK	0			SNRPA1	2.04302e-230	32.3877	0.109362	OK	3.42424e-229
PTGS1	0	44.4581	0.176178	OK	0			COBLL1	1.1995e-229	32.3331	0.109176	OK	2.00796e-228
SELENOH	0	44.3987	0.176117	OK	0			LINC01266	2.85056e-229	32.3063	0.109085	OK	4.76886e-228
QSOX1	0	44.357	0.176095	OK	0			LIMCH1	3.462e-230	32.3715	0.109071	OK	5.79896e-229
SEC61B	0	44.3747	0.176049	OK	0			GFRA2	5.80408e-229	32.2843	0.109002	OK	9.70394e-228
TSPAN4	0	44.3242	0.175973	OK	0			CEP70	7.07749e-229	32.2782	0.108963	OK	1.18256e-227
BCL11B	0	44.333	0.17596	OK	0			BEX4	5.81174e-228	32.213	0.108769	OK	9.70471e-227
NDUFAB1	0	44.3332	0.175944	OK	0			IAH1	8.56507e-228	32.2009	0.10873	OK	1.42846e-226
ZIC5	0	44.5959	0.17587	OK	0			HNRNPA3	8.1664e-228	32.2024	0.108705	OK	1.36282e-226
GINS4	0	44.23	0.17554	OK	0			MARVELD3	1.00435e-231	32.4805	0.108676	OK	1.68966e-230
PTMS	0	44.1859	0.175281	OK	0			CFL2	2.77532e-227	32.1644	0.108606	OK	4.62576e-226
RNF7	0	44.1602	0.175271	OK	0			SHMT2	5.33281e-227	32.1441	0.108537	OK	8.88297e-226
OCIAD2	0	44.1437	0.175258	OK	0			MT-ATP8	1.38974e-226	32.1144	0.108428	OK	2.31348e-225
ARRDC1	0	44.0656	0.174949	OK	0			PRR13	6.4524e-226	32.0666	0.108274	OK	1.07346e-224
SNU13	0	44.0812	0.174945	OK	0			SLPI	3.93164e-236	32.7912	0.10827	OK	6.68949e-235
CSMD3	0	45.2756	0.174821	OK	0			MPST	7.18706e-226	32.0632	0.108263	OK	1.19495e-224
TAF10	0	44.0202	0.174741	OK	0			POLD1	9.20765e-226	32.0555	0.108207	OK	1.52996e-224
FILIP1	0	44.1197	0.174735	OK	0			TIMELESS	5.52483e-225	31.9996	0.107997	OK	9.17448e-224
GNG10	0	43.987	0.174608	OK	0			HIST1H1C	1.75146e-224	31.9635	0.107928	OK	2.90666e-223
KCTD17	0	44.027	0.174606	OK	0			CHCHD3	2.17491e-224	31.9568	0.107906	OK	3.60719e-223
ABCC4	0	44.095	0.174588	OK	0			REEP5	9.11388e-224	31.912	0.107751	OK	1.50972e-222
TNFRSF12A	0	43.9444	0.174466	OK	0			SRSF2	7.76243e-224	31.917	0.107746	OK	1.28665e-222
SLC2A4RG	0	43.9446	0.174458	OK	0			CCDC124	1.15058e-223	31.9047	0.107729	OK	1.90479e-222
FBN2	0	43.9432	0.174456	OK	0			BAG1	1.73403e-223	31.8918	0.107686	OK	2.86892e-222
RBX1	0	43.9734	0.174445	OK	0			XPO1	1.91018e-222	31.8166	0.107418	OK	3.15842e-221
TEX15	0	44.082	0.174328	OK	0			ETFA	3.49598e-222	31.7976	0.107365	OK	5.77694e-221
SPCS1	0	43.921	0.174308	OK	0			RAP1B	6.02909e-222	31.7805	0.10729	OK	9.95059e-221
LSM3	0	43.9057	0.174285	OK	0			PITX2	5.91242e-222	31.7811	0.107247	OK	9.764e-221
CA12	0	43.9421	0.174227	OK	0			SUGT1	9.94172e-222	31.7647	0.107245	OK	1.63981e-220
TMEM59	0	43.8495	0.174028	OK	0			CAV2	1.11051e-221	31.7612	0.107244	OK	1.83058e-220
NKX6-2	0	45.5412	0.174002	OK	0			EGFL7	1.92272e-221	31.744	0.107187	OK	3.16749e-220
TRAIP	0	43.8386	0.173929	OK	0			CMC1	5.01591e-221	31.7138	0.107084	OK	8.25818e-220
PAPSS2	0	43.8848	0.173898	OK	0			GPSM2	1.2426e-220	31.6852	0.106958	OK	2.04332e-219
FBLN7	0	43.7993	0.173866	OK	0			SMIM30	4.09396e-220	31.6476	0.106859	OK	6.72796e-219
EME1	0	43.8325	0.173832	OK	0			NELFE	6.56066e-220	31.6327	0.106808	OK	1.07751e-218
HSPE1	0	43.8001	0.173801	OK	0			SLC25A11	6.71948e-220	31.6319	0.106808	OK	1.10293e-218
PAFAH1B3	0	43.7544	0.173703	OK	0			EXOSC5	4.60698e-218	31.4981	0.106355	OK	7.55724e-217
IGFBP6	0	43.8179	0.173699	OK	0			ALYREF	5.40358e-218	31.4931	0.106338	OK	8.85859e-217
WIPF1	0	43.755	0.173583	OK	0			MYL4	1.19838e-217	31.4678	0.106252	OK	1.96342e-216
FAT3	0	43.722	0.17358	OK	0			PGF	9.43696e-221	31.6939	0.106236	OK	1.55275e-219
SELENBP1	0	43.7009	0.173418	OK	0			BCAS2	2.83914e-217	31.4404	0.10616	OK	4.64881e-216
EMP1	0	43.9905	0.173404	OK	0			DPM2	2.92143e-217	31.4395	0.106155	OK	4.78065e-216
ECHDC2	0	43.6705	0.173378	OK	0			FSTL3	5.83416e-217	31.4175	0.10608	OK	9.54127e-216
FDPS	0	43.6674	0.173358	OK	0			RAMP1	1.15088e-216	31.3959	0.106007	OK	1.88103e-215
PEBP1	0	43.6832	0.173319	OK	0			CCN1	1.48648e-216	31.3878	0.105981	OK	2.42807e-215
LPP	0	43.6578	0.173319	OK	0			MRPL36	2.12941e-216	31.3763	0.105943	OK	3.47615e-215
TGFB1	0	43.6441	0.173249	OK	0			CDC123	2.22932e-216	31.3749	0.105939	OK	3.63704e-215
PDIA6	0	43.6653	0.173249	OK	0			DDX18	2.44791e-216	31.3719	0.105923	OK	3.99125e-215
PKM	0	43.662	0.173176	OK	0			DDX1	3.28327e-216	31.3625	0.105885	OK	5.35005e-215
ADRA1B	0	43.6189	0.173172	OK	0			SMC1A	6.0369e-216	31.3431	0.10583	OK	9.8311e-215
LSR	0	43.5915	0.173065	OK	0			EPB41L3	9.47936e-216	31.3287	0.105782	OK	1.54278e-214
CABP7	0	44.9682	0.17301	OK	0			RGS5	1.88896e-215	31.3067	0.105708	OK	3.07247e-214
TRAPPC1	0	43.5567	0.172891	OK	0			SPTSSA	1.98915e-215	31.3051	0.105703	OK	3.23348e-214
HOXC6	0	43.5469	0.172832	OK	0			RPN1	3.08031e-215	31.2911	0.105649	OK	5.00421e-214
PLCH1	0	43.7685	0.172729	OK	0			PLEKHJ1	9.12081e-215	31.2565	0.105538	OK	1.48085e-213
MTRNR2L12	0	43.4238	0.17236	OK	0			RAC3	1.11121e-214	31.2501	0.105516	OK	1.80307e-213
STK17A	0	43.3783	0.172154	OK	0			LSAMP	9.79373e-214	31.1805	0.105262	OK	1.5882e-212
TACC1	0	43.3629	0.172152	OK	0			PSENEN	3.58501e-213	31.1389	0.105141	OK	5.81012e-212
EIF3F	0	43.4003	0.172151	OK	0			CCDC167	9.74668e-213	31.1068	0.105031	OK	1.57867e-211
GPSM2	0	43.3572	0.172092	OK	0			CYB5A	5.33779e-212	31.0521	0.104847	OK	8.62489e-211
ESYT2	0	43.3428	0.172071	OK	0			CREB5	4.74547e-212	31.0559	0.104842	OK	7.67241e-211
FXYD1	0	43.3527	0.172047	OK	0			ALDH2	6.17809e-212	31.0474	0.10483	OK	9.9767e-211
AL354863.1	0	43.7527	0.171918	OK	0			PDZD11	9.36404e-212	31.034	0.104787	OK	1.51125e-210
SH3GLB2	0	43.3006	0.171901	OK	0			ANAPC15	1.03418e-211	31.0309	0.104774	OK	1.66804e-210
CENPJ	0	43.2886	0.171833	OK	0			CSE1L	1.11814e-211	31.0283	0.104765	OK	1.80239e-210
TCF4	0	43.2298	0.171622	OK	0			LIMS1	1.20553e-211	31.0259	0.104749	OK	1.9421e-210
GNG4	0	43.2077	0.171538	OK	0			PRKCSH	1.39123e-211	31.0213	0.10473	OK	2.23992e-210
C19orf48	0	43.2103	0.171533	OK	0			ANXA6	2.21343e-211	31.0063	0.104682	OK	3.56156e-210
SLC16A11	0	43.3081	0.171525	OK	0			AC091057.6	2.22714e-212	31.0802	0.104588	OK	3.60297e-211
PGM2L1	0	43.218	0.17149	OK	0			CAVIN1	7.53364e-211	30.9669	0.104547	OK	1.21149e-209
CCDC18	0	43.209	0.171456	OK	0			SNRPN	1.40677e-210	30.9467	0.104491	OK	2.26089e-209
HIST1H3E	0	43.1619	0.171189	OK	0			ITGB6	2.03242e-212	31.0832	0.104468	OK	3.28993e-211
SNRPG	0	43.1282	0.171161	OK	0			PAIP1	1.7621e-210	30.9394	0.104465	OK	2.83027e-209
NDUFA4L2	0	43.1608	0.17116	OK	0			PDLIM1	2.06291e-210	30.9343	0.104449	OK	3.31147e-209
SLFN13	0	43.1504	0.171149	OK	0			LETMD1	2.6485e-210	30.9263	0.104422	OK	4.24895e-209
RAB11FIP1	0	43.1064	0.171129	OK	0			TSG101	8.79508e-210	30.8875	0.10429	OK	1.41014e-208
TMED3	0	43.0821	0.171019	OK	0			BUB3	8.99202e-210	30.8868	0.104288	OK	1.44086e-208
SEC61G	0	43.0596	0.170839	OK	0			AASDHPPT	1.36195e-209	30.8733	0.104239	OK	2.18106e-208
REEP5	0	43.0243	0.170786	OK	0			FAAP20	3.5788e-209	30.8421	0.10413	OK	5.72438e-208
RRBP1	0	43.0175	0.170767	OK	0			MAZ	3.66582e-209	30.8413	0.104126	OK	5.8601e-208
SPINK5	0	44.8247	0.170516	OK	0			MRPS18B	4.00042e-209	30.8385	0.104125	OK	6.39119e-208
TCF21	0	43.0258	0.170453	OK	0			TCEAL3	5.48044e-209	30.8283	0.10409	OK	8.75053e-208
DSC3	0	42.9344	0.170432	OK	0			AP3S1	6.437e-209	30.823	0.104067	OK	1.02718e-207
UQCRQ	0	42.8998	0.170265	OK	0			PTTG1IP	1.14342e-208	30.8044	0.103998	OK	1.82353e-207
CDH7	0	42.9043	0.170251	OK	0			MRPL37	2.28355e-208	30.782	0.103934	OK	3.63749e-207
BLVRB	0	42.8459	0.170097	OK	0			ATP7B	1.21387e-207	30.7277	0.103748	OK	1.93244e-206
DISP3	0	43.2484	0.170038	OK	0			PIEZO2	2.62227e-209	30.8521	0.103683	OK	4.19688e-208
ACTB	0	42.9655	0.170014	OK	0			DNAJC1	3.7919e-207	30.6907	0.103622	OK	6.03304e-206
NEDD8	0	42.8128	0.169869	OK	0			PPIL4	8.24928e-207	30.6654	0.103536	OK	1.31171e-205
C11orf1	0	42.767	0.169782	OK	0			SDR16C5	1.74325e-239	33.0256	0.103507	OK	2.99248e-238
EGFL7	0	42.7523	0.169703	OK	0			ITGB3BP	1.19866e-206	30.6532	0.103499	OK	1.90487e-205
KCNJ2	0	42.7438	0.169693	OK	0			FOXF1	1.38362e-208	30.7982	0.103471	OK	2.20528e-207
HAUS8	0	42.7442	0.169642	OK	0			RTCB	1.58386e-206	30.6441	0.103468	OK	2.51552e-205
CHST8	0	43.3314	0.169565	OK	0			REX1BD	2.46389e-206	30.6297	0.103414	OK	3.9109e-205
GAREM2	0	42.775	0.169533	OK	0			CYP51A1	3.06997e-206	30.6225	0.103395	OK	4.86719e-205
KCNAB3	0	42.7363	0.169432	OK	0			DYNC1I2	2.97635e-206	30.6235	0.10339	OK	4.72155e-205
UBC	0	42.7396	0.169361	OK	0			SLC39A6	3.41423e-206	30.619	0.103377	OK	5.4098e-205
COX5A	0	42.6524	0.169294	OK	0			CENPJ	3.81487e-206	30.6154	0.10334	OK	6.04106e-205
HOXB8	0	42.7518	0.169199	OK	0			CD59	5.74898e-206	30.602	0.103323	OK	9.0985e-205
SERPING1	0	42.6173	0.169176	OK	0			PSMD14	7.0423e-206	30.5954	0.103304	OK	1.11388e-204
HIST1H4I	0	42.6894	0.169111	OK	0			TWIST1	7.73806e-206	30.5923	0.103288	OK	1.22321e-204
RDH13	0	42.5817	0.169051	OK	0			LAPTM4B	9.11087e-206	30.587	0.103274	OK	1.43938e-204
AC099792.1	0	43.1078	0.169049	OK	0			GANAB	1.70805e-205	30.5665	0.103199	OK	2.69531e-204
SAP18	0	42.5961	0.16899	OK	0			LRP1	1.63038e-205	30.568	0.103191	OK	2.57424e-204
BANF1	0	42.519	0.168722	OK	0			IFT22	7.3173e-205	30.5189	0.103045	OK	1.15399e-203
PRPS2	0	42.5119	0.168696	OK	0			GJA1	5.01594e-204	30.4558	0.102829	OK	7.90589e-203
DEXI	0	42.488	0.168677	OK	0			HMOX2	6.93737e-204	30.4452	0.102796	OK	1.0928e-202
RCN1	0	42.4805	0.168606	OK	0			VBP1	7.54627e-204	30.4424	0.102787	OK	1.18802e-202
UXT	0	42.4712	0.168562	OK	0			SCOC	5.20773e-203	30.379	0.102572	OK	8.19382e-202
XIST	0	42.3972	0.168318	OK	0			PMPCB	5.88958e-203	30.3749	0.102554	OK	9.26123e-202
CCDC85B	0	42.3941	0.168294	OK	0			ZNF428	7.75585e-203	30.3659	0.102526	OK	1.21888e-201
RPL27A	0	42.4509	0.168269	OK	0			MRPS12	1.08489e-202	30.3548	0.102491	OK	1.70398e-201
COL4A5	0	42.3595	0.168167	OK	0			HNRNPR	1.56315e-202	30.3428	0.102425	OK	2.45373e-201
MT-ATP8	0	42.3558	0.168139	OK	0			MYADM	3.64976e-202	30.3149	0.102331	OK	5.72581e-201
FGF13	0	42.5211	0.168129	OK	0			SOX6	4.18326e-202	30.3104	0.102326	OK	6.55515e-201
SUB1	0	42.368	0.168082	OK	0			TOPBP1	5.85209e-202	30.2993	0.102292	OK	9.16487e-201
SLC3A2	0	42.3484	0.168079	OK	0			MNS1	4.02853e-202	30.3116	0.102269	OK	6.31635e-201
AL139246.5	0	42.4981	0.168043	OK	0			ANAPC13	1.06077e-201	30.2797	0.102236	OK	1.66029e-200
SLBP	0	42.3258	0.168034	OK	0			MSMO1	1.91318e-201	30.2602	0.10217	OK	2.99099e-200
NEURL1B	0	42.5147	0.167997	OK	0			DNA2	1.12816e-201	30.2777	0.10208	OK	1.76475e-200
RARRES2	0	42.2893	0.167889	OK	0			DDX39A	1.15821e-200	30.2007	0.101961	OK	1.80755e-199
ITM2B	0	42.3015	0.167848	OK	0			MASTL	8.96803e-201	30.2092	0.101937	OK	1.4004e-199
ORC1	0	42.2994	0.167755	OK	0			CEMIP	1.75568e-200	30.187	0.101918	OK	2.73841e-199
ARPC1B	0	42.233	0.167665	OK	0			GATA6	2.73406e-200	30.1723	0.101866	OK	4.26198e-199
CCDC74A	0	42.3323	0.167661	OK	0			MON2	5.48237e-200	30.1493	0.101792	OK	8.54122e-199
COMMD4	0	42.2005	0.167537	OK	0			RRAGA	6.78548e-200	30.1422	0.101771	OK	1.05592e-198
RPA2	0	42.1328	0.167266	OK	0			FXR1	5.75722e-200	30.1477	0.101764	OK	8.96424e-199
PLCE1	0	42.1738	0.167258	OK	0			TEX264	1.57192e-199	30.1144	0.101678	OK	2.44472e-198
NDUFB2	0	42.1243	0.167124	OK	0			UROD	2.11827e-199	30.1045	0.101642	OK	3.29254e-198
FKBP14	0	42.079	0.167047	OK	0			GAS1	2.46591e-199	30.0994	0.101615	OK	3.82848e-198
ADGRL3	0	42.0866	0.167	OK	0			CAST	2.2559e-199	30.1024	0.101596	OK	3.50443e-198
PTMA	0	42.1763	0.166927	OK	0			NUDT2	4.48667e-199	30.0795	0.101559	OK	6.96182e-198
FAM114A1	0	42.043	0.16691	OK	0			SDF2	6.98517e-199	30.0648	0.101509	OK	1.08324e-197
CCDC112	0	42.0349	0.166804	OK	0			CD44	1.77008e-198	30.0339	0.101355	OK	2.74343e-197
P3H4	0	42.0045	0.166756	OK	0			TOP1	3.21655e-198	30.0141	0.101312	OK	4.98242e-197
VOPP1	0	42.0227	0.166717	OK	0			GINM1	7.41551e-198	29.9862	0.101244	OK	1.14734e-196
DMRTA1	0	42.2143	0.166621	OK	0			CETN2	8.32601e-198	29.9824	0.101231	OK	1.28748e-196
UACA	0	41.964	0.166589	OK	0			PPP1CC	1.27026e-197	29.9683	0.101176	OK	1.96312e-196
COPRS	0	41.9545	0.166558	OK	0			JUN	6.44462e-198	29.9909	0.101089	OK	9.97695e-197
ADCY1	0	42.1956	0.166465	OK	0			SERINC1	3.10814e-197	29.9385	0.101076	OK	4.8007e-196
PPP1R13L	0	41.92	0.166422	OK	0			BNC2	8.98917e-197	29.903	0.100954	OK	1.38684e-195
MARVELD3	0	41.9119	0.16639	OK	0			HEBP2	1.19994e-196	29.8934	0.100929	OK	1.8502e-195
ABHD14A	0	41.8961	0.166304	OK	0			RECQL4	3.35561e-197	29.9359	0.100895	OK	5.17996e-196
ATP5F1E	0	41.9402	0.166262	OK	0			ANXA3	1.65021e-196	29.8827	0.100889	OK	2.54302e-195
H3F3B	0	41.9835	0.166233	OK	0			ATP1B3	7.2769e-196	29.8331	0.100726	OK	1.12075e-194
HACD1	0	41.8567	0.166123	OK	0			FKBP9	1.17552e-195	29.817	0.100671	OK	1.80944e-194
MIS18A	0	41.8275	0.166045	OK	0			HDGF	1.56975e-195	29.8073	0.100639	OK	2.4149e-194
CA10	0	45.9566	0.165961	OK	0			SNRPA	2.66815e-195	29.7895	0.100579	OK	4.09999e-194
RPL7	0	41.8802	0.165806	OK	0			FKBP14	2.35152e-195	29.7938	0.100576	OK	3.61549e-194
ST6GALNAC3	0	41.7649	0.16579	OK	0			ITGAE	1.33037e-194	29.7356	0.100397	OK	2.04313e-193
FCGRT	0	41.7593	0.165778	OK	0			ARGLU1	1.80298e-194	29.7254	0.100334	OK	2.76737e-193
PSMC3	0	41.7199	0.165614	OK	0			FBXO5	1.81017e-194	29.7253	0.100321	OK	2.77682e-193
VAMP5	0	41.7207	0.165576	OK	0			TMED1	5.44687e-194	29.6882	0.100236	OK	8.35084e-193
EIF1	0	41.7831	0.16544	OK	0			ECRG4	6.02562e-194	29.6848	0.100223	OK	9.23289e-193
EDF1	0	41.6721	0.165273	OK	0			DSG2	7.31169e-194	29.6783	0.100193	OK	1.11971e-192
ATP6V0E1	0	41.6106	0.165161	OK	0			NPDC1	7.44679e-194	29.6777	0.100191	OK	1.13976e-192
RPL38	0	41.6443	0.165138	OK	0			GNG11	9.93337e-194	29.668	0.100168	OK	1.51947e-192
MDFI	0	41.5715	0.165025	OK	0			TAF12	1.45101e-193	29.6553	0.100125	OK	2.2183e-192
MDH1	0	41.5437	0.164878	OK	0			PNKD	2.30514e-193	29.6397	0.100071	OK	3.5221e-192
TMEM54	0	41.5271	0.164861	OK	0			BRIX1	3.37534e-193	29.6268	0.100029	OK	5.15437e-192
SPTBN1	0	41.5268	0.164836	OK	0			HOXC8	3.0194e-192	29.5528	0.0997786	OK	4.60821e-191
C5orf30	0	41.5135	0.164806	OK	0			QSOX1	2.08391e-191	29.4875	0.0995502	OK	3.17868e-190
ETFB	0	41.514	0.164794	OK	0			IDI1	4.96396e-191	29.4581	0.0994581	OK	7.56744e-190
SCD	0	41.5048	0.164731	OK	0			JUNB	2.02748e-190	29.4103	0.099278	OK	3.0891e-189
TMEM147	0	41.4839	0.164656	OK	0			HIST1H2AC	2.41956e-190	29.4043	0.0992764	OK	3.6844e-189
EIF3H	0	41.4473	0.164406	OK	0			SERTAD3	2.50626e-190	29.4031	0.0992727	OK	3.81427e-189
CALM2	0	41.4431	0.164369	OK	0			SFPQ	2.66156e-190	29.4011	0.099246	OK	4.04834e-189
AC091057.6	0	41.4343	0.164229	OK	0			SRA1	6.20493e-190	29.3723	0.0991687	OK	9.4273e-189
TIMM17B	0	41.3732	0.164222	OK	0			BHLHE40	6.07683e-190	29.373	0.0991665	OK	9.23788e-189
IRX3	0	41.4192	0.164211	OK	0			SOX5	1.35602e-189	29.3457	0.0990775	OK	2.05908e-188
YWHAH	0	41.3566	0.164181	OK	0			FKBP8	2.75774e-189	29.3215	0.0989927	OK	4.18518e-188
ECRG4	0	41.4039	0.164124	OK	0			RABGGTB	5.95514e-189	29.2953	0.0989024	OK	9.03252e-188
MAPK8IP2	0	41.4051	0.163973	OK	0			FOSB	2.4102e-188	29.2476	0.0987288	OK	3.65364e-187
TRAPPC2L	0	41.2995	0.163935	OK	0			COA8	5.45708e-188	29.2197	0.0986512	OK	8.26778e-187
CDK5RAP2	0	41.2786	0.163861	OK	0			CTSB	6.0478e-188	29.2161	0.0986333	OK	9.15762e-187
GLRX5	0	41.2725	0.163824	OK	0			IL11	1.50587e-187	29.1849	0.0985332	OK	2.27891e-186
CYCS	0	41.2475	0.163745	OK	0			CSRNP1	2.14791e-187	29.1728	0.0984897	OK	3.24872e-186
EDN3	0	41.233	0.163681	OK	0			DEGS1	2.45876e-187	29.1682	0.0984786	OK	3.71681e-186
SAP30	0	41.2274	0.163663	OK	0			GPRC5C	8.43954e-187	29.1259	0.0983171	OK	1.27434e-185
KLF7	0	41.2419	0.163592	OK	0			WASF2	3.31965e-186	29.0789	0.0981679	OK	5.00975e-185
GPC1	0	41.205	0.163579	OK	0			PDCD2	7.94527e-186	29.0489	0.0980752	OK	1.19837e-184
MRPL11	0	41.1928	0.16351	OK	0			GMPS	1.51007e-185	29.0268	0.0980004	OK	2.27633e-184
PHACTR3	0	41.3351	0.163455	OK	0			MRPS2	1.54456e-185	29.026	0.0979982	OK	2.32702e-184
FXYD3	0	41.2255	0.163438	OK	0			ERGIC2	2.53908e-185	29.0089	0.097938	OK	3.82322e-184
DCXR	0	41.1617	0.163378	OK	0			LAMB2	2.76239e-185	29.006	0.097918	OK	4.15715e-184
WNK2	0	41.3028	0.163328	OK	0			CNPY3	9.38872e-185	28.9639	0.0977878	OK	1.41213e-183
PCSK6	0	41.2077	0.163325	OK	0			STT3A	2.5869e-184	28.9289	0.0976684	OK	3.88655e-183
SLC1A5	0	41.1386	0.163315	OK	0			NFATC2	2.7944e-184	28.9262	0.0976581	OK	4.19596e-183
TNFAIP8L1	0	41.1916	0.163297	OK	0			SEPHS1	7.84395e-184	28.8906	0.0975356	OK	1.17651e-182
PGLS	0	41.1317	0.163238	OK	0			CDC25A	1.31488e-184	28.9522	0.0975288	OK	1.97657e-183
SMPD3	0	41.419	0.163224	OK	0			PQBP1	1.38138e-183	28.871	0.0974734	OK	2.07077e-182
MGST3	0	41.09	0.16307	OK	0			SETD5	2.22727e-183	28.8545	0.0974155	OK	3.3351e-182
PSMB3	0	41.0088	0.162751	OK	0			FAM41C	6.11987e-187	29.1369	0.0973968	OK	9.24597e-186
ACYP1	0	40.9516	0.162564	OK	0			C1D	4.5419e-183	28.8298	0.097334	OK	6.79722e-182
PAICS	0	40.9217	0.162437	OK	0			SSU72	6.70481e-183	28.8163	0.0972875	OK	1.00286e-181
GINS3	0	40.9527	0.162421	OK	0			POLD4	1.33327e-182	28.7925	0.0972078	OK	1.99311e-181
BCAT1	0	40.8531	0.162167	OK	0			ESPL1	2.1194e-183	28.8562	0.0971805	OK	3.17533e-182
SEMA5A	0	40.8368	0.162113	OK	0			CENPQ	2.54887e-182	28.77	0.0971156	OK	3.8082e-181
UNG	0	40.83	0.162087	OK	0			ACAA2	5.05133e-182	28.7462	0.0970505	OK	7.54287e-181
MTHFD1	0	40.823	0.162048	OK	0			TSTA3	6.21632e-181	28.6589	0.0967573	OK	9.27735e-180
AC006450.3	0	41.1614	0.161869	OK	0			GNB1	6.9022e-181	28.6552	0.0967395	OK	1.02953e-179
PPL	0	40.7348	0.16171	OK	0			B4GALT7	1.01843e-180	28.6416	0.0966985	OK	1.51825e-179
TMEM178B	0	40.887	0.161653	OK	0			GNL3	1.47626e-180	28.6287	0.0966419	OK	2.19834e-179
SLC44A2	0	40.7191	0.161633	OK	0			SYNGR1	5.44673e-180	28.5831	0.0964981	OK	8.10637e-179
NDUFS5	0	40.7122	0.161472	OK	0			RAB5IF	8.25686e-180	28.5686	0.096452	OK	1.22751e-178
NFIA-AS2	0	41.5386	0.161415	OK	0			LTA4H	2.42761e-179	28.5308	0.0963183	OK	3.60308e-178
MAB21L1	0	40.9977	0.161358	OK	0			FXYD1	2.6786e-179	28.5274	0.0963125	OK	3.9734e-178
DISP1	0	40.6653	0.161344	OK	0			PPP1CB	2.20646e-179	28.5342	0.0963125	OK	3.27665e-178
ATP5MC1	0	40.6385	0.161313	OK	0			MMP24OS	3.49918e-179	28.518	0.0962779	OK	5.18778e-178
PAWR	0	40.6091	0.161205	OK	0			CD9	3.70165e-179	28.5161	0.0962741	OK	5.48496e-178
EEF1G	0	40.7272	0.161203	OK	0			MXD4	4.61497e-179	28.5084	0.0962463	OK	6.83451e-178
BRK1	0	40.5952	0.16108	OK	0			DDR2	4.8488e-179	28.5066	0.0962346	OK	7.17686e-178
SLC6A20	0	40.641	0.161029	OK	0			EGFL6	1.03026e-180	28.6412	0.0962246	OK	1.53504e-179
LRRC55	0	41.0615	0.160984	OK	0			SNHG12	6.51319e-179	28.4963	0.0962071	OK	9.6351e-178
ACTG1	0	40.6633	0.160804	OK	0			MAGEH1	1.16118e-178	28.476	0.0961379	OK	1.71682e-177
RANBP17	0	40.4896	0.160735	OK	0			CBX5	1.3527e-178	28.4707	0.096112	OK	1.99779e-177
SNHG6	0	40.5186	0.160729	OK	0			HNRNPD	1.23644e-178	28.4738	0.0961067	OK	1.82709e-177
PRAF2	0	40.4757	0.160675	OK	0			CKB	1.45654e-179	28.5487	0.0961008	OK	2.16418e-178
NDUFA1	0	40.4865	0.160644	OK	0			NT5C	1.96549e-178	28.4575	0.0960724	OK	2.90123e-177
SPRR3	0	40.7177	0.160541	OK	0			HAUS1	2.08925e-178	28.4554	0.0960694	OK	3.08221e-177
PHB	0	40.4378	0.160494	OK	0			SEMA3A	6.23942e-180	28.5784	0.095991	OK	9.28101e-179
TSPAN13	0	40.4129	0.160431	OK	0			MSH2	9.21693e-178	28.4033	0.0958851	OK	1.35901e-176
GRIA3	0	40.8555	0.160406	OK	0			TPRN	1.7309e-177	28.3811	0.0958179	OK	2.55077e-176
LINC01224	0	40.5117	0.160387	OK	0			ERP44	2.73109e-177	28.365	0.0957627	OK	4.0225e-176
SNAP91	0	40.9344	0.160382	OK	0			APLP1	6.87786e-177	28.3325	0.0956508	OK	1.01246e-175
GRM7	0	40.482	0.160374	OK	0			MUC12	9.71477e-177	28.3203	0.0955929	OK	1.42928e-175
ERICH3	0	40.4906	0.160342	OK	0			DES	1.2974e-176	28.3101	0.0955667	OK	1.90776e-175
SP5	0	40.5063	0.160335	OK	0			C21orf58	1.60379e-176	28.3026	0.0955096	OK	2.357e-175
TVP23A	0	40.3697	0.16025	OK	0			OXA1L	5.27734e-176	28.2606	0.0954091	OK	7.7516e-175
DONSON	0	40.353	0.160157	OK	0			FLRT3	9.50462e-176	28.2398	0.0953355	OK	1.39532e-174
CFL1	0	40.4105	0.160149	OK	0			FEN1	4.92571e-175	28.1815	0.0950994	OK	7.2233e-174
DYNLL1	0	40.3865	0.160127	OK	0			ISCA2	9.17129e-175	28.1595	0.0950691	OK	1.34419e-173
PATJ	0	40.307	0.160009	OK	0			PCDH20	2.84154e-174	28.1193	0.0949295	OK	4.16245e-173
PPIF	0	40.2829	0.159914	OK	0			RAB32	3.38396e-174	28.1131	0.0949123	OK	4.95433e-173
GSTA4	0	40.2458	0.159754	OK	0			PMVK	3.87829e-174	28.1083	0.0948961	OK	5.67497e-173
CAMK1D	0	40.3279	0.159642	OK	0			FLT3	2.46665e-201	30.2518	0.0947073	OK	3.85403e-200
ASPH	0	40.1978	0.159577	OK	0			SF3B2	2.1806e-173	28.0469	0.0946766	OK	3.18907e-172
LRP11	0	40.2073	0.159569	OK	0			NPNT	3.72793e-173	28.0278	0.09462	OK	5.44904e-172
EIF4E3	0	40.2799	0.159471	OK	0			SUPT16H	4.87686e-173	28.0182	0.0945895	OK	7.12454e-172
LHFPL6	0	40.1689	0.159463	OK	0			TGFB1I1	6.32361e-173	28.0089	0.0945585	OK	9.23309e-172
GLB1	0	40.1467	0.159368	OK	0			WDR34	6.94709e-173	28.0056	0.0945423	OK	1.01379e-171
LAMTOR1	0	40.1322	0.15929	OK	0			NFAT5	9.39675e-173	27.9948	0.0945107	OK	1.37053e-171
IQGAP1	0	40.1294	0.159277	OK	0			CLIC4	1.08601e-172	27.9896	0.0944948	OK	1.58226e-171
GHR	0	40.1489	0.159244	OK	0			EPRS	1.08008e-172	27.9898	0.0944878	OK	1.57446e-171
CEP135	0	40.1224	0.15924	OK	0			SYNCRIP	2.40775e-172	27.9612	0.0943897	OK	3.50605e-171
CALY	0	40.1766	0.159215	OK	0			SRP19	2.8798e-172	27.9548	0.094376	OK	4.18891e-171
RARRES1	0	40.2071	0.159201	OK	0			PPIF	3.40535e-172	27.9488	0.0943571	OK	4.95069e-171
OGFRL1	0	40.0628	0.15902	OK	0			HAND2	2.61823e-172	27.9582	0.0943434	OK	3.81049e-171
PLXDC2	0	40.0502	0.15899	OK	0			DPM1	4.08047e-172	27.9424	0.0943347	OK	5.92899e-171
STOX1	0	40.1336	0.15899	OK	0			LINC00342	5.63331e-172	27.9308	0.0942827	OK	8.18089e-171
PCBD1	0	40.0478	0.158976	OK	0			FDFT1	8.4087e-172	27.9165	0.0942469	OK	1.22048e-170
LRRC4C	0	40.1145	0.158915	OK	0			AK1	1.13252e-171	27.9059	0.0942112	OK	1.64292e-170
SLC7A5	0	40.019	0.158866	OK	0			HPRT1	1.39367e-171	27.8984	0.0941857	OK	2.02067e-170
CNPY4	0	40.0237	0.158849	OK	0			TATDN1	2.56297e-171	27.8766	0.0941121	OK	3.71404e-170
EFNB1	0	40.0061	0.158805	OK	0			MYC	5.27957e-171	27.8507	0.0940241	OK	7.64658e-170
NRK	0	39.9942	0.158765	OK	0			CNTRL	6.78619e-171	27.8417	0.0939668	OK	9.8234e-170
ZNF423	0	40.0295	0.158697	OK	0			C14orf119	1.14247e-170	27.823	0.0939316	OK	1.6529e-169
HNRNPAB	0	39.957	0.158613	OK	0			ANKRD36C	3.23784e-170	27.7856	0.0937843	OK	4.68193e-169
ARL6IP4	0	39.9675	0.158585	OK	0			PCSK1N	4.08018e-170	27.7773	0.0937759	OK	5.8968e-169
TXNDC5	0	39.945	0.158573	OK	0			VEGFA	5.24804e-170	27.7682	0.0937416	OK	7.58057e-169
PSMG1	0	39.9407	0.158556	OK	0			FNDC3B	6.86066e-170	27.7586	0.0936964	OK	9.90462e-169
BCL7A	0	39.9504	0.158551	OK	0			MSX2	2.48066e-169	27.7123	0.0935569	OK	3.57746e-168
SEZ6L	0	40.2978	0.158488	OK	0			MTX1	2.77846e-169	27.7082	0.0935431	OK	4.00479e-168
HAT1	0	39.9145	0.158451	OK	0			GEN1	1.64754e-169	27.7271	0.0934849	OK	2.37725e-168
FAM13C	0	40.1877	0.158384	OK	0			EBP	8.17856e-169	27.6693	0.0934117	OK	1.1782e-167
FGFRL1	0	39.9285	0.158371	OK	0			CHSY3	9.37619e-169	27.6644	0.093391	OK	1.35001e-167
NOP10	0	39.8541	0.158162	OK	0			KMT5A	1.35565e-168	27.651	0.0933419	OK	1.95086e-167
EFNA1	0	39.8152	0.158056	OK	0			RUVBL1	1.8967e-168	27.6389	0.0933086	OK	2.72511e-167
POLE2	0	39.837	0.158035	OK	0			PIGT	2.56417e-168	27.628	0.0932704	OK	3.68214e-167
DDAH2	0	39.8097	0.158016	OK	0			DNAJB11	3.04439e-168	27.6218	0.0932508	OK	4.36707e-167
PIK3R3	0	39.8269	0.157983	OK	0			STIL	1.39119e-168	27.6501	0.0931789	OK	1.99987e-167
CCDC3	0	39.793	0.157959	OK	0			SNHG14	5.46459e-168	27.6006	0.0931748	OK	7.83045e-167
FAM171A2	0	39.8032	0.157946	OK	0			PSMD6	5.74228e-168	27.5989	0.0931736	OK	8.22399e-167
GGCT	0	39.7241	0.157684	OK	0			CCNE2	1.36969e-168	27.6507	0.0931659	OK	1.97001e-167
CCBE1	0	39.7218	0.157673	OK	0			GPAA1	7.85809e-168	27.5875	0.093135	OK	1.12482e-166
SMAD9	0	39.7412	0.157608	OK	0			CHAF1B	3.37658e-168	27.6181	0.0931244	OK	4.84102e-167
SCD5	0	39.7238	0.157523	OK	0			ORC1	2.59496e-168	27.6276	0.0930768	OK	3.72437e-167
WFDC2	0	39.6624	0.15745	OK	0			C15orf61	1.67945e-167	27.56	0.0930425	OK	2.40273e-166
TMBIM6	0	39.6551	0.15723	OK	0			UBE2N	2.16219e-167	27.5508	0.0930106	OK	3.09172e-166
CPXM2	0	39.6248	0.157172	OK	0			BDKRB1	3.78361e-167	27.5305	0.092942	OK	5.40733e-166
NOP53	0	39.5809	0.157009	OK	0			RBM7	1.64059e-166	27.4773	0.0927621	OK	2.34216e-165
RPL23	0	39.5601	0.156861	OK	0			TMA16	1.79447e-166	27.474	0.0927498	OK	2.56049e-165
SERPINE2	0	39.5739	0.156754	OK	0			SDC1	1.83083e-166	27.4733	0.0927461	OK	2.61099e-165
PPP1R3B	0	39.4844	0.156742	OK	0			TMEM151A	2.04865e-166	27.4692	0.0927352	OK	2.92009e-165
COX7B	0	39.4696	0.156618	OK	0			TAF1D	1.45007e-166	27.4818	0.0927171	OK	2.07126e-165
TOMM6	0	39.4525	0.156547	OK	0			NUDCD2	2.39676e-166	27.4635	0.0927161	OK	3.41447e-165
POGLUT2	0	39.4361	0.156487	OK	0			NOB1	4.29093e-166	27.4423	0.0926442	OK	6.10971e-165
NASP	0	39.4255	0.156466	OK	0			LUC7L3	4.34455e-166	27.4419	0.0926356	OK	6.18278e-165
ARL2	0	39.3894	0.156347	OK	0			DPP4	5.22335e-166	27.4352	0.0926169	OK	7.4295e-165
MAPK12	0	39.4053	0.156325	OK	0			HSCB	8.38919e-166	27.4179	0.0925621	OK	1.19262e-164
CRTAP	0	39.3777	0.156311	OK	0			RDX	1.54507e-165	27.3956	0.0924829	OK	2.19534e-164
SILC1	0	39.4853	0.156279	OK	0			OGFOD3	1.97973e-165	27.3866	0.0924562	OK	2.81144e-164
NHP2	0	39.354	0.15619	OK	0			TRNP1	3.09852e-165	27.3703	0.0924009	OK	4.39794e-164
SPNS2	0	39.3427	0.156176	OK	0			ABHD17A	3.28761e-165	27.3681	0.0923896	OK	4.66387e-164
LINC02268	0	39.3788	0.156121	OK	0			COL11A1	4.97722e-165	27.353	0.0923418	OK	7.05708e-164
CNDP2	0	39.3257	0.156105	OK	0			ERG28	5.61678e-165	27.3486	0.0923278	OK	7.95971e-164
HAUS1	0	39.3118	0.156054	OK	0			MT-ND6	5.76571e-165	27.3476	0.0923223	OK	8.16648e-164
NEUROD4	0	40.1115	0.156022	OK	0			ZNF511	6.75383e-165	27.3418	0.0923047	OK	9.56101e-164
GADD45GIP1	0	39.3021	0.155966	OK	0			RPF2	6.76204e-165	27.3418	0.0923043	OK	9.56761e-164
DLEU2	0	39.3096	0.15596	OK	0			ZCCHC9	7.7315e-165	27.3369	0.0922874	OK	1.09336e-163
AHCY	0	39.2593	0.155835	OK	0			PMF1	9.00191e-165	27.3313	0.0922682	OK	1.27235e-163
AXL	0	39.2428	0.155774	OK	0			FLNA	4.13789e-164	27.2755	0.0920663	OK	5.84244e-163
CLDN9	0	39.2341	0.155688	OK	0			AC092828.1	2.44532e-164	27.2948	0.092066	OK	3.45445e-163
TSEN34	0	39.2176	0.15567	OK	0			GTF2F2	7.31421e-164	27.2547	0.0920101	OK	1.03218e-162
HAGHL	0	39.1974	0.155422	OK	0			CCDC88A	8.7945e-164	27.2479	0.0919858	OK	1.24043e-162
ROMO1	0	39.166	0.155386	OK	0			SIM1	3.28893e-175	28.1958	0.0919536	OK	4.82567e-174
TMEFF1	0	39.1329	0.155329	OK	0			EXOSC8	2.61441e-163	27.208	0.091852	OK	3.6856e-162
GPRC5C	0	39.1254	0.155316	OK	0			LOXL1	1.9285e-162	27.1345	0.0915972	OK	2.71723e-161
PRRT2	0	39.133	0.155281	OK	0			FH	2.91402e-162	27.1193	0.0915529	OK	4.10368e-161
ANXA8	0	39.1864	0.155275	OK	0			GARS	3.2205e-162	27.1156	0.0915402	OK	4.53291e-161
ANP32E	0	39.11	0.155246	OK	0			DHPS	4.77061e-162	27.1012	0.0914907	OK	6.7112e-161
GRID2	0	39.4053	0.155114	OK	0			CNTNAP3B	8.16072e-162	27.0814	0.0914229	OK	1.14684e-160
AMOT	0	39.0546	0.155034	OK	0			SIPA1L1	8.00536e-162	27.0821	0.0914175	OK	1.12559e-160
PRKAR2B	0	39.0871	0.155019	OK	0			PDHB	2.71405e-161	27.037	0.0912741	OK	3.81211e-160
UPK3B	0	39.0295	0.154935	OK	0			SVBP	3.47427e-161	27.0279	0.0912436	OK	4.87736e-160
SEMA3D	0	39.0258	0.154888	OK	0			PIGP	3.60741e-161	27.0265	0.0912389	OK	5.06163e-160
CMSS1	0	39.0163	0.154881	OK	0			HACD1	4.95132e-161	27.0148	0.0911996	OK	6.9437e-160
RAB11A	0	39.0242	0.154842	OK	0			POLR3K	5.20341e-161	27.013	0.0911857	OK	7.29342e-160
HSBP1	0	39.0315	0.154829	OK	0			SDHC	7.32175e-161	27.0003	0.0911488	OK	1.0252e-159
AURKAIP1	0	39.0138	0.154824	OK	0			CDC42EP2	5.99015e-161	27.0078	0.0911431	OK	8.39181e-160
BEX2	0	38.9705	0.154699	OK	0			RAP2B	8.72978e-161	26.9938	0.0911264	OK	1.22172e-159
DDA1	0	38.9549	0.154627	OK	0			PSMB10	1.23852e-160	26.9809	0.0910847	OK	1.73239e-159
CSE1L	0	38.9466	0.154605	OK	0			MTHFD1	1.66942e-160	26.9698	0.0910372	OK	2.3339e-159
LRIG1	0	38.9726	0.154579	OK	0			IQGAP1	1.00746e-159	26.9032	0.0908169	OK	1.40773e-158
CCND2	0	38.9363	0.154535	OK	0			PLIN2	1.07648e-159	26.9007	0.0908127	OK	1.50339e-158
UQCRB	0	38.9362	0.154417	OK	0			CALD1	1.15395e-159	26.8982	0.0907617	OK	1.61075e-158
CNRIP1	0	39.0865	0.15432	OK	0			TRIB1	1.28504e-159	26.8942	0.0907482	OK	1.7928e-158
NDUFS8	0	38.875	0.154276	OK	0			LLPH	2.62576e-159	26.8676	0.0907013	OK	3.6614e-158
TSPAN18	0	38.8953	0.154234	OK	0			STX4	3.54401e-159	26.8565	0.090662	OK	4.93927e-158
RPGRIP1L	0	38.8513	0.154194	OK	0			MRPS10	9.11511e-159	26.8213	0.0905453	OK	1.26971e-157
SELENOP	0	38.8433	0.154193	OK	0			TERF2IP	1.49603e-158	26.8029	0.0904755	OK	2.08179e-157
BIRC3	0	38.876	0.154142	OK	0			MRPL10	2.36936e-158	26.7857	0.0904251	OK	3.29535e-157
COL21A1	0	38.8624	0.154044	OK	0			LIX1	3.93894e-158	26.7668	0.0903597	OK	5.47553e-157
HIST1H2AD	0	38.824	0.153959	OK	0			DCTN2	5.10272e-158	26.7571	0.0903278	OK	7.08966e-157
THBS1	0	38.7786	0.153932	OK	0			NECTIN2	6.19941e-158	26.7498	0.0902968	OK	8.60894e-157
MFAP2	0	38.7855	0.15393	OK	0			EIF2S1	6.90227e-158	26.7458	0.0902902	OK	9.58006e-157
PELI2	0	38.899	0.153814	OK	0			TICRR	9.16457e-159	26.8211	0.0902573	OK	1.27594e-157
SLC35D2	0	38.7323	0.153754	OK	0			UFL1	2.33848e-157	26.7002	0.09012	OK	3.24405e-156
GRN	0	38.7341	0.153749	OK	0			AHSA1	2.91002e-157	26.6921	0.0901081	OK	4.03483e-156
NEGR1	0	39.1625	0.153681	OK	0			MRPS35	5.83196e-157	26.666	0.0900192	OK	8.08203e-156
SLC44A5	0	39.0448	0.153643	OK	0			CTDNEP1	6.01782e-157	26.6649	0.0900104	OK	8.33532e-156
ATP6V1F	0	38.7134	0.153638	OK	0			CDCA7L	6.31597e-157	26.6631	0.0899792	OK	8.74379e-156
SNRPF	0	38.6963	0.153512	OK	0			ZNF292	1.01794e-156	26.6452	0.089929	OK	1.40851e-155
GNG12	0	38.6724	0.1535	OK	0			SDCBP	1.60095e-156	26.6282	0.0898884	OK	2.21293e-155
FKBP5	0	38.7412	0.153349	OK	0			AC026401.3	1.05171e-156	26.6439	0.0898735	OK	1.45449e-155
SKP1	0	38.6571	0.15327	OK	0			AC027601.6	1.60177e-156	26.6282	0.0898486	OK	2.21294e-155
HES4	0	38.5876	0.153178	OK	0			METRNL	2.46417e-156	26.612	0.089836	OK	3.40265e-155
ELMOD1	0	38.5812	0.153152	OK	0			DPCD	2.72493e-156	26.6082	0.0898247	OK	3.7608e-155
IER3IP1	0	38.5745	0.153122	OK	0			SARS	3.45361e-156	26.5993	0.0897939	OK	4.76403e-155
VASH2	0	38.6731	0.153025	OK	0			ZSCAN16-AS1	3.65293e-156	26.5972	0.0897874	OK	5.03641e-155
EIF3I	0	38.5365	0.152938	OK	0			PLS3	4.3098e-156	26.591	0.0897633	OK	5.93903e-155
SNRPC	0	38.5152	0.152843	OK	0			SNRNP27	9.24774e-156	26.5623	0.0896692	OK	1.27371e-154
BCL7C	0	38.4974	0.152806	OK	0			SGCB	1.25527e-155	26.5509	0.0896304	OK	1.72803e-154
COPE	0	38.5094	0.152797	OK	0			PERP	1.62172e-155	26.5412	0.0895981	OK	2.23136e-154
LNPEP	0	38.4086	0.152464	OK	0			ANGPTL4	1.65594e-155	26.5404	0.0895951	OK	2.27727e-154
COLGALT1	0	38.3699	0.152297	OK	0			SAR1A	4.2014e-155	26.5054	0.0894639	OK	5.77489e-154
SF3B6	0	38.3856	0.15229	OK	0			ZNF581	9.30812e-155	26.4754	0.0893757	OK	1.27876e-153
UQCC2	0	38.3672	0.152286	OK	0			SMTNL2	1.17686e-154	26.4665	0.0893392	OK	1.61596e-153
WDSUB1	0	38.3491	0.152231	OK	0			PHF5A	1.96292e-154	26.4472	0.0892809	OK	2.69395e-153
CCN2	0	38.3467	0.152221	OK	0			MAP1B	5.12191e-154	26.411	0.0891239	OK	7.02582e-153
ARHGAP8	0	38.3358	0.152178	OK	0			CTNNAL1	6.89517e-154	26.3998	0.0891189	OK	9.45343e-153
RALYL	0	38.5686	0.15214	OK	0			BCAP31	6.93368e-154	26.3995	0.0891178	OK	9.50139e-153
NDUFA7	0	38.3226	0.15209	OK	0			NDUFAF4	1.01019e-153	26.3853	0.0890713	OK	1.38358e-152
NSA2	0	38.3227	0.152059	OK	0			VAPA	1.18776e-153	26.3792	0.089022	OK	1.62597e-152
PAX7	0	38.8178	0.152052	OK	0			RAB8A	1.50123e-153	26.3703	0.0890203	OK	2.05405e-152
TNRC6C	0	38.3251	0.15205	OK	0			TMEM11	2.53435e-153	26.3505	0.0889537	OK	3.46583e-152
SMC3	0	38.3041	0.152041	OK	0			SERPING1	2.74659e-153	26.3474	0.0889416	OK	3.75418e-152
SLITRK5	0	38.4238	0.152033	OK	0			GUSB	4.10167e-153	26.3322	0.0888909	OK	5.60353e-152
PSMD8	0	38.3021	0.151995	OK	0			VDAC3	4.538e-153	26.3284	0.088879	OK	6.19649e-152
DCTPP1	0	38.2754	0.151938	OK	0			SCD	4.82565e-153	26.3261	0.0888631	OK	6.58594e-152
ACSF2	0	38.2712	0.151921	OK	0			POLE3	1.08612e-152	26.2953	0.0887669	OK	1.48156e-151
LAPTM4A	0	38.2738	0.151914	OK	0			UCHL3	1.29764e-152	26.2885	0.0887442	OK	1.7692e-151
COL6A3	0	38.2586	0.151869	OK	0			RBM5	1.62902e-152	26.2799	0.0887129	OK	2.21988e-151
HADH	0	38.2581	0.151868	OK	0			POLE2	5.60658e-152	26.2329	0.0884971	OK	7.63628e-151
NR2F6	0	38.2598	0.151865	OK	0			METTL5	1.10479e-151	26.207	0.0884684	OK	1.50398e-150
HOXB2	0	38.246	0.151819	OK	0			NUDT5	1.21162e-151	26.2035	0.088457	OK	1.64858e-150
ID3	0	38.2258	0.151741	OK	0			PGRMC2	1.58085e-151	26.1934	0.0884177	OK	2.14881e-150
TMEM163	0	38.4337	0.15172	OK	0			RSRC2	1.46296e-151	26.1963	0.0884053	OK	1.98957e-150
FBLN2	0	38.2118	0.151622	OK	0			RYK	1.9634e-151	26.1851	0.0883807	OK	2.66746e-150
CAPN2	0	38.1804	0.151542	OK	0			SHISA5	2.26447e-151	26.1797	0.088372	OK	3.07493e-150
RPN2	0	38.1794	0.151501	OK	0			CENPS	2.26644e-151	26.1796	0.0883598	OK	3.07606e-150
HDLBP	0	38.1607	0.151415	OK	0			FMC1	3.04792e-151	26.1683	0.0883379	OK	4.13462e-150
NDUFAF2	0	38.1329	0.151366	OK	0			SMOC2	3.4368e-151	26.1638	0.0883221	OK	4.65981e-150
PVT1	0	38.138	0.151174	OK	0			HSPH1	7.36843e-151	26.1346	0.0882223	OK	9.98051e-150
STOML2	0	38.0582	0.151045	OK	0			LAMP1	8.15381e-151	26.1308	0.0882092	OK	1.10388e-149
FHL2	0	38.0504	0.151039	OK	0			RGCC	6.99122e-151	26.1366	0.0881869	OK	9.47433e-150
ACOT7	0	38.0383	0.150965	OK	0			SLC7A7	2.28654e-150	26.0913	0.0880516	OK	3.094e-149
GPR161	0	38.0426	0.150963	OK	0			MRPS28	2.88394e-150	26.0824	0.0880473	OK	3.9004e-149
ATP2B2	0	38.3829	0.150925	OK	0			AMOTL2	4.48308e-150	26.0655	0.0879895	OK	6.05711e-149
EPB41L4A-AS1	0	38.0013	0.150817	OK	0			CEBPB	6.08182e-150	26.0539	0.087945	OK	8.21305e-149
SAE1	0	37.9928	0.150806	OK	0			CISD1	1.05878e-149	26.0326	0.0878769	OK	1.42909e-148
CCP110	0	38.0024	0.150804	OK	0			DANCR	1.16099e-149	26.0291	0.0878652	OK	1.56626e-148
MRPL14	0	37.988	0.150769	OK	0			CPXM1	1.25854e-149	26.026	0.0878564	OK	1.69701e-148
CDK2AP1	0	37.9757	0.15074	OK	0			ARL5A	1.4797e-149	26.0198	0.0878249	OK	1.99423e-148
[truncated: 10,687 more rows]

## Sheet: Supplementary Table 3. Cell-cel
Epithelial pattern	source	target	ligand	receptor	prob	pval	interaction_name	interaction_name_2	pathway_name	annotation	evidence			Mesenchymal pattern	source	target	ligand	receptor	prob	pval	interaction_name	interaction_name_2	pathway_name	annotation	evidence		Macrophage pattern	source	target	ligand	receptor	prob	pval	interaction_name	interaction_name_2	pathway_name	annotation	evidence
	Epi-progenitors_1	Mes-progenitors	TGFB1	ACVR1B_TGFbR2	1.18204e-05	0	TGFB1_ACVR1B_TGFBR2	TGFB1 - (ACVR1B+TGFBR2)	TGFb	Secreted Signaling	PMID: 27449815				Amnion-Mes	Epi-progenitors_1	TGFB1	TGFbR1_R2	0.000402463	0	TGFB1_TGFBR1_TGFBR2	TGFB1 - (TGFBR1+TGFBR2)	TGFb	Secreted Signaling	KEGG: hsa04350			Macrophages	Epi-progenitors_1	TGFB1	TGFbR1_R2	0.00172067	0	TGFB1_TGFBR1_TGFBR2	TGFB1 - (TGFBR1+TGFBR2)	TGFb	Secreted Signaling	KEGG: hsa04350
	Epi-progenitors_2	Mes-progenitors	TGFB1	ACVR1B_TGFbR2	1.70793e-05	0	TGFB1_ACVR1B_TGFBR2	TGFB1 - (ACVR1B+TGFBR2)	TGFb	Secreted Signaling	PMID: 27449815				Fibroblasts	Epi-progenitors_1	TGFB1	TGFbR1_R2	0.000363818	0.01	TGFB1_TGFBR1_TGFBR2	TGFB1 - (TGFBR1+TGFBR2)	TGFb	Secreted Signaling	KEGG: hsa04350			Macrophages	Epi-progenitors_2	TGFB1	TGFbR1_R2	0.0023991	0	TGFB1_TGFBR1_TGFBR2	TGFB1 - (TGFBR1+TGFBR2)	TGFb	Secreted Signaling	KEGG: hsa04350
	Intermediate cells	Mes-progenitors	TGFB1	ACVR1B_TGFbR2	3.49841e-05	0	TGFB1_ACVR1B_TGFBR2	TGFB1 - (ACVR1B+TGFBR2)	TGFb	Secreted Signaling	PMID: 27449815				Mes-progenitors	Epi-progenitors_2	TGFB1	TGFbR1_R2	0.000425605	0	TGFB1_TGFBR1_TGFBR2	TGFB1 - (TGFBR1+TGFBR2)	TGFb	Secreted Signaling	KEGG: hsa04350			Macrophages	Amnion-Epi	TGFB1	TGFbR1_R2	0.00282782	0	TGFB1_TGFBR1_TGFBR2	TGFB1 - (TGFBR1+TGFBR2)	TGFb	Secreted Signaling	KEGG: hsa04350
	Intermediate cells	Epi-progenitors_2	BMP4	BMPR1A_ACVR2A	0.000547663	0	BMP4_BMPR1A_ACVR2A	BMP4 - (BMPR1A+ACVR2A)	BMP	Secreted Signaling	KEGG: hsa04350; PMID:26893264				Amnion-Mes	Epi-progenitors_2	TGFB1	TGFbR1_R2	0.000561444	0	TGFB1_TGFBR1_TGFBR2	TGFB1 - (TGFBR1+TGFBR2)	TGFb	Secreted Signaling	KEGG: hsa04350			Macrophages	Intermediate cells	TGFB1	TGFbR1_R2	0.00159166	0	TGFB1_TGFBR1_TGFBR2	TGFB1 - (TGFBR1+TGFBR2)	TGFb	Secreted Signaling	KEGG: hsa04350
	Intermediate cells	Epi-progenitors_1	BMP4	BMPR1A_ACVR2B	0.000369157	0	BMP4_BMPR1A_ACVR2B	BMP4 - (BMPR1A+ACVR2B)	BMP	Secreted Signaling	KEGG: hsa04350; PMID:26893264				Fibroblasts	Epi-progenitors_2	TGFB1	TGFbR1_R2	0.000507514	0	TGFB1_TGFBR1_TGFBR2	TGFB1 - (TGFBR1+TGFBR2)	TGFb	Secreted Signaling	KEGG: hsa04350			Macrophages	Mes-progenitors	TGFB1	TGFbR1_R2	0.00152083	0	TGFB1_TGFBR1_TGFBR2	TGFB1 - (TGFBR1+TGFBR2)	TGFb	Secreted Signaling	KEGG: hsa04350
	Intermediate cells	Epi-progenitors_2	BMP4	BMPR1A_ACVR2B	0.000504248	0	BMP4_BMPR1A_ACVR2B	BMP4 - (BMPR1A+ACVR2B)	BMP	Secreted Signaling	KEGG: hsa04350; PMID:26893264				Mes-progenitors	Amnion-Epi	TGFB1	TGFbR1_R2	0.000501872	0	TGFB1_TGFBR1_TGFBR2	TGFB1 - (TGFBR1+TGFBR2)	TGFb	Secreted Signaling	KEGG: hsa04350			Macrophages	Amnion-Mes	TGFB1	TGFbR1_R2	0.00139675	0	TGFB1_TGFBR1_TGFBR2	TGFB1 - (TGFBR1+TGFBR2)	TGFb	Secreted Signaling	KEGG: hsa04350
	Intermediate cells	Amnion-Epi	BMP4	BMPR1A_ACVR2B	0.000354769	0	BMP4_BMPR1A_ACVR2B	BMP4 - (BMPR1A+ACVR2B)	BMP	Secreted Signaling	KEGG: hsa04350; PMID:26893264				Amnion-Mes	Amnion-Epi	TGFB1	TGFbR1_R2	0.000661998	0	TGFB1_TGFBR1_TGFBR2	TGFB1 - (TGFBR1+TGFBR2)	TGFb	Secreted Signaling	KEGG: hsa04350			Macrophages	Fibroblasts	TGFB1	TGFbR1_R2	0.00161223	0	TGFB1_TGFBR1_TGFBR2	TGFB1 - (TGFBR1+TGFBR2)	TGFb	Secreted Signaling	KEGG: hsa04350
	Epi-progenitors_2	Amnion-Ect	BMP4	BMPR1A_ACVR2B	0.000311097	0	BMP4_BMPR1A_ACVR2B	BMP4 - (BMPR1A+ACVR2B)	BMP	Secreted Signaling	KEGG: hsa04350; PMID:26893264				Fibroblasts	Amnion-Epi	TGFB1	TGFbR1_R2	0.000598395	0	TGFB1_TGFBR1_TGFBR2	TGFB1 - (TGFBR1+TGFBR2)	TGFb	Secreted Signaling	KEGG: hsa04350			Macrophages	Macrophages	TGFB1	TGFbR1_R2	0.00438617	0	TGFB1_TGFBR1_TGFBR2	TGFB1 - (TGFBR1+TGFBR2)	TGFb	Secreted Signaling	KEGG: hsa04350
	Intermediate cells	Amnion-Ect	BMP4	BMPR1A_ACVR2B	0.00071324	0	BMP4_BMPR1A_ACVR2B	BMP4 - (BMPR1A+ACVR2B)	BMP	Secreted Signaling	KEGG: hsa04350; PMID:26893264				Amnion-Mes	Intermediate cells	TGFB1	TGFbR1_R2	0.000372348	0	TGFB1_TGFBR1_TGFBR2	TGFB1 - (TGFBR1+TGFBR2)	TGFb	Secreted Signaling	KEGG: hsa04350			Macrophages	Mes-progenitors	TGFB1	ACVR1B_TGFbR2	0.000486258	0	TGFB1_ACVR1B_TGFBR2	TGFB1 - (ACVR1B+TGFBR2)	TGFb	Secreted Signaling	PMID: 27449815
	Intermediate cells	Amnion-Ect	BMP4	BMPR1A_BMPR2	0.000576487	0	BMP4_BMPR1A_BMPR2	BMP4 - (BMPR1A+BMPR2)	BMP	Secreted Signaling	KEGG: hsa04350; PMID:26893264				Amnion-Mes	Mes-progenitors	TGFB1	TGFbR1_R2	0.000355937	0	TGFB1_TGFBR1_TGFBR2	TGFB1 - (TGFBR1+TGFBR2)	TGFb	Secreted Signaling	KEGG: hsa04350			Macrophages	Epi-progenitors_1	HBEGF	EGFR	0.00645967	0	HBEGF_EGFR	HBEGF - EGFR	EGF	Secreted Signaling	KEGG: hsa04012
	Epi-progenitors_1	Epi-progenitors_1	BMP7	BMPR1A_ACVR2A	0.00216099	0	BMP7_BMPR1A_ACVR2A	BMP7 - (BMPR1A+ACVR2A)	BMP	Secreted Signaling	KEGG: hsa04350; PMID:26893264				Amnion-Mes	Amnion-Mes	TGFB1	TGFbR1_R2	0.000326839	0	TGFB1_TGFBR1_TGFBR2	TGFB1 - (TGFBR1+TGFBR2)	TGFb	Secreted Signaling	KEGG: hsa04350			Macrophages	Epi-progenitors_2	HBEGF	EGFR	0.00767433	0	HBEGF_EGFR	HBEGF - EGFR	EGF	Secreted Signaling	KEGG: hsa04012
	Epi-progenitors_2	Epi-progenitors_1	BMP7	BMPR1A_ACVR2A	0.00211287	0	BMP7_BMPR1A_ACVR2A	BMP7 - (BMPR1A+ACVR2A)	BMP	Secreted Signaling	KEGG: hsa04350; PMID:26893264				Amnion-Mes	Fibroblasts	TGFB1	TGFbR1_R2	0.000377533	0	TGFB1_TGFBR1_TGFBR2	TGFB1 - (TGFBR1+TGFBR2)	TGFb	Secreted Signaling	KEGG: hsa04350			Macrophages	Amnion-Epi	HBEGF	EGFR	0.0093797	0	HBEGF_EGFR	HBEGF - EGFR	EGF	Secreted Signaling	KEGG: hsa04012
	Amnion-Epi	Epi-progenitors_1	BMP7	BMPR1A_ACVR2A	0.00213806	0	BMP7_BMPR1A_ACVR2A	BMP7 - (BMPR1A+ACVR2A)	BMP	Secreted Signaling	KEGG: hsa04350; PMID:26893264				Fibroblasts	Fibroblasts	TGFB1	TGFbR1_R2	0.000341253	0.01	TGFB1_TGFBR1_TGFBR2	TGFB1 - (TGFBR1+TGFBR2)	TGFb	Secreted Signaling	KEGG: hsa04350			Macrophages	Intermediate cells	HBEGF	EGFR	0.0044514	0	HBEGF_EGFR	HBEGF - EGFR	EGF	Secreted Signaling	KEGG: hsa04012
	Intermediate cells	Epi-progenitors_1	BMP7	BMPR1A_ACVR2A	0.000348673	0	BMP7_BMPR1A_ACVR2A	BMP7 - (BMPR1A+ACVR2A)	BMP	Secreted Signaling	KEGG: hsa04350; PMID:26893264				Mes-progenitors	Macrophages	TGFB1	TGFbR1_R2	0.000778898	0	TGFB1_TGFBR1_TGFBR2	TGFB1 - (TGFBR1+TGFBR2)	TGFb	Secreted Signaling	KEGG: hsa04350			Macrophages	Epi-progenitors_1	HBEGF	EGFR_ERBB2	0.00226468	0	HBEGF_EGFR_ERBB2	HBEGF - (EGFR+ERBB2)	EGF	Secreted Signaling	KEGG: hsa04012
	Epi-progenitors_1	Epi-progenitors_2	BMP7	BMPR1A_ACVR2A	0.00273994	0	BMP7_BMPR1A_ACVR2A	BMP7 - (BMPR1A+ACVR2A)	BMP	Secreted Signaling	KEGG: hsa04350; PMID:26893264				Amnion-Mes	Macrophages	TGFB1	TGFbR1_R2	0.00102729	0	TGFB1_TGFBR1_TGFBR2	TGFB1 - (TGFBR1+TGFBR2)	TGFb	Secreted Signaling	KEGG: hsa04350			Macrophages	Epi-progenitors_2	HBEGF	EGFR_ERBB2	0.00393063	0	HBEGF_EGFR_ERBB2	HBEGF - (EGFR+ERBB2)	EGF	Secreted Signaling	KEGG: hsa04012
	Epi-progenitors_2	Epi-progenitors_2	BMP7	BMPR1A_ACVR2A	0.00267897	0	BMP7_BMPR1A_ACVR2A	BMP7 - (BMPR1A+ACVR2A)	BMP	Secreted Signaling	KEGG: hsa04350; PMID:26893264				Fibroblasts	Macrophages	TGFB1	TGFbR1_R2	0.000928562	0	TGFB1_TGFBR1_TGFBR2	TGFB1 - (TGFBR1+TGFBR2)	TGFb	Secreted Signaling	KEGG: hsa04350			Macrophages	Amnion-Epi	HBEGF	EGFR_ERBB2	0.00487984	0	HBEGF_EGFR_ERBB2	HBEGF - (EGFR+ERBB2)	EGF	Secreted Signaling	KEGG: hsa04012
	Amnion-Epi	Epi-progenitors_2	BMP7	BMPR1A_ACVR2A	0.00271088	0	BMP7_BMPR1A_ACVR2A	BMP7 - (BMPR1A+ACVR2A)	BMP	Secreted Signaling	KEGG: hsa04350; PMID:26893264				Mes-progenitors	Epi-progenitors_1	TGFB2	TGFbR1_R2	3.66319e-05	0	TGFB2_TGFBR1_TGFBR2	TGFB2 - (TGFBR1+TGFBR2)	TGFb	Secreted Signaling	KEGG: hsa04350			Macrophages	Intermediate cells	HBEGF	EGFR_ERBB2	0.00175939	0	HBEGF_EGFR_ERBB2	HBEGF - (EGFR+ERBB2)	EGF	Secreted Signaling	KEGG: hsa04012
	Intermediate cells	Epi-progenitors_2	BMP7	BMPR1A_ACVR2A	0.000442312	0	BMP7_BMPR1A_ACVR2A	BMP7 - (BMPR1A+ACVR2A)	BMP	Secreted Signaling	KEGG: hsa04350; PMID:26893264				Amnion-Mes	Epi-progenitors_1	TGFB2	TGFbR1_R2	4.90278e-05	0	TGFB2_TGFBR1_TGFBR2	TGFB2 - (TGFBR1+TGFBR2)	TGFb	Secreted Signaling	KEGG: hsa04350			Macrophages	Intermediate cells	PDGFB	PDGFRA	0.00014748	0	PDGFB_PDGFRA	PDGFB - PDGFRA	PDGF	Secreted Signaling	PMID: 15207812
	Epi-progenitors_1	Amnion-Epi	BMP7	BMPR1A_ACVR2A	0.00238602	0	BMP7_BMPR1A_ACVR2A	BMP7 - (BMPR1A+ACVR2A)	BMP	Secreted Signaling	KEGG: hsa04350; PMID:26893264				Mes-progenitors	Epi-progenitors_2	TGFB2	TGFbR1_R2	5.1127e-05	0	TGFB2_TGFBR1_TGFBR2	TGFB2 - (TGFBR1+TGFBR2)	TGFb	Secreted Signaling	KEGG: hsa04350			Macrophages	Mes-progenitors	PDGFB	PDGFRA	0.000634885	0	PDGFB_PDGFRA	PDGFB - PDGFRA	PDGF	Secreted Signaling	PMID: 15207812
	Epi-progenitors_2	Amnion-Epi	BMP7	BMPR1A_ACVR2A	0.00233291	0	BMP7_BMPR1A_ACVR2A	BMP7 - (BMPR1A+ACVR2A)	BMP	Secreted Signaling	KEGG: hsa04350; PMID:26893264				Amnion-Mes	Epi-progenitors_2	TGFB2	TGFbR1_R2	6.84269e-05	0	TGFB2_TGFBR1_TGFBR2	TGFB2 - (TGFBR1+TGFBR2)	TGFb	Secreted Signaling	KEGG: hsa04350			Macrophages	Amnion-Mes	PDGFB	PDGFRA	0.000593151	0	PDGFB_PDGFRA	PDGFB - PDGFRA	PDGF	Secreted Signaling	PMID: 15207812
	Amnion-Epi	Amnion-Epi	BMP7	BMPR1A_ACVR2A	0.00236071	0	BMP7_BMPR1A_ACVR2A	BMP7 - (BMPR1A+ACVR2A)	BMP	Secreted Signaling	KEGG: hsa04350; PMID:26893264				Mes-progenitors	Amnion-Epi	TGFB2	TGFbR1_R2	6.03024e-05	0	TGFB2_TGFBR1_TGFBR2	TGFB2 - (TGFBR1+TGFBR2)	TGFb	Secreted Signaling	KEGG: hsa04350			Macrophages	Fibroblasts	PDGFB	PDGFRA	0.00126146	0	PDGFB_PDGFRA	PDGFB - PDGFRA	PDGF	Secreted Signaling	PMID: 15207812
	Intermediate cells	Amnion-Epi	BMP7	BMPR1A_ACVR2A	0.000385059	0	BMP7_BMPR1A_ACVR2A	BMP7 - (BMPR1A+ACVR2A)	BMP	Secreted Signaling	KEGG: hsa04350; PMID:26893264				Amnion-Mes	Amnion-Epi	TGFB2	TGFbR1_R2	8.07061e-05	0	TGFB2_TGFBR1_TGFBR2	TGFB2 - (TGFBR1+TGFBR2)	TGFb	Secreted Signaling	KEGG: hsa04350			Macrophages	Epi-progenitors_1	PDGFB	PDGFRB	0.00079304	0	PDGFB_PDGFRB	PDGFB - PDGFRB	PDGF	Secreted Signaling	PMID: 15207812
	Epi-progenitors_1	Intermediate cells	BMP7	BMPR1A_ACVR2A	0.00134411	0	BMP7_BMPR1A_ACVR2A	BMP7 - (BMPR1A+ACVR2A)	BMP	Secreted Signaling	KEGG: hsa04350; PMID:26893264				Mes-progenitors	Intermediate cells	TGFB2	TGFbR1_R2	3.38958e-05	0	TGFB2_TGFBR1_TGFBR2	TGFB2 - (TGFBR1+TGFBR2)	TGFb	Secreted Signaling	KEGG: hsa04350			Macrophages	Epi-progenitors_2	PDGFB	PDGFRB	0.000826334	0	PDGFB_PDGFRB	PDGFB - PDGFRB	PDGF	Secreted Signaling	PMID: 15207812
	Epi-progenitors_2	Intermediate cells	BMP7	BMPR1A_ACVR2A	0.00131416	0	BMP7_BMPR1A_ACVR2A	BMP7 - (BMPR1A+ACVR2A)	BMP	Secreted Signaling	KEGG: hsa04350; PMID:26893264				Amnion-Mes	Intermediate cells	TGFB2	TGFbR1_R2	4.53656e-05	0	TGFB2_TGFBR1_TGFBR2	TGFB2 - (TGFBR1+TGFBR2)	TGFb	Secreted Signaling	KEGG: hsa04350			Macrophages	Amnion-Epi	PDGFB	PDGFRB	0.00100374	0	PDGFB_PDGFRB	PDGFB - PDGFRB	PDGF	Secreted Signaling	PMID: 15207812
	Amnion-Epi	Intermediate cells	BMP7	BMPR1A_ACVR2A	0.00132984	0	BMP7_BMPR1A_ACVR2A	BMP7 - (BMPR1A+ACVR2A)	BMP	Secreted Signaling	KEGG: hsa04350; PMID:26893264				Mes-progenitors	Mes-progenitors	TGFB2	TGFbR1_R2	3.24151e-05	0	TGFB2_TGFBR1_TGFBR2	TGFB2 - (TGFBR1+TGFBR2)	TGFb	Secreted Signaling	KEGG: hsa04350			Macrophages	Intermediate cells	PDGFB	PDGFRB	0.000577525	0	PDGFB_PDGFRB	PDGFB - PDGFRB	PDGF	Secreted Signaling	PMID: 15207812
	Intermediate cells	Intermediate cells	BMP7	BMPR1A_ACVR2A	0.00021671	0	BMP7_BMPR1A_ACVR2A	BMP7 - (BMPR1A+ACVR2A)	BMP	Secreted Signaling	KEGG: hsa04350; PMID:26893264				Amnion-Mes	Mes-progenitors	TGFB2	TGFbR1_R2	4.33834e-05	0	TGFB2_TGFBR1_TGFBR2	TGFB2 - (TGFBR1+TGFBR2)	TGFb	Secreted Signaling	KEGG: hsa04350			Macrophages	Mes-progenitors	PDGFB	PDGFRB	0.000187547	0	PDGFB_PDGFRB	PDGFB - PDGFRB	PDGF	Secreted Signaling	PMID: 15207812
	Epi-progenitors_1	Amnion-Ect	BMP7	BMPR1A_ACVR2A	0.00169318	0	BMP7_BMPR1A_ACVR2A	BMP7 - (BMPR1A+ACVR2A)	BMP	Secreted Signaling	KEGG: hsa04350; PMID:26893264				Mes-progenitors	Amnion-Mes	TGFB2	TGFbR1_R2	2.97603e-05	0	TGFB2_TGFBR1_TGFBR2	TGFB2 - (TGFBR1+TGFBR2)	TGFb	Secreted Signaling	KEGG: hsa04350			Macrophages	Amnion-Mes	PDGFB	PDGFRB	0.000219821	0	PDGFB_PDGFRB	PDGFB - PDGFRB	PDGF	Secreted Signaling	PMID: 15207812
	Epi-progenitors_2	Amnion-Ect	BMP7	BMPR1A_ACVR2A	0.00165546	0	BMP7_BMPR1A_ACVR2A	BMP7 - (BMPR1A+ACVR2A)	BMP	Secreted Signaling	KEGG: hsa04350; PMID:26893264				Amnion-Mes	Amnion-Mes	TGFB2	TGFbR1_R2	3.98305e-05	0	TGFB2_TGFBR1_TGFBR2	TGFB2 - (TGFBR1+TGFBR2)	TGFb	Secreted Signaling	KEGG: hsa04350			Macrophages	Fibroblasts	PDGFB	PDGFRB	0.000420712	0	PDGFB_PDGFRB	PDGFB - PDGFRB	PDGF	Secreted Signaling	PMID: 15207812
	Amnion-Epi	Amnion-Ect	BMP7	BMPR1A_ACVR2A	0.00167521	0	BMP7_BMPR1A_ACVR2A	BMP7 - (BMPR1A+ACVR2A)	BMP	Secreted Signaling	KEGG: hsa04350; PMID:26893264				Mes-progenitors	Fibroblasts	TGFB2	TGFbR1_R2	3.4399e-05	0	TGFB2_TGFBR1_TGFBR2	TGFB2 - (TGFBR1+TGFBR2)	TGFb	Secreted Signaling	KEGG: hsa04350			Macrophages	Mes-progenitors	VEGFA	KDR	0.00400104	0	VEGFA_VEGFR2	VEGFA - VEGFR2	VEGF	Secreted Signaling	KEGG: hsa04370; PMID: 16633338
	Intermediate cells	Amnion-Ect	BMP7	BMPR1A_ACVR2A	0.000273072	0	BMP7_BMPR1A_ACVR2A	BMP7 - (BMPR1A+ACVR2A)	BMP	Secreted Signaling	KEGG: hsa04350; PMID:26893264				Amnion-Mes	Fibroblasts	TGFB2	TGFbR1_R2	4.60377e-05	0	TGFB2_TGFBR1_TGFBR2	TGFB2 - (TGFBR1+TGFBR2)	TGFb	Secreted Signaling	KEGG: hsa04350			Macrophages	Amnion-Mes	VEGFA	KDR	0.00479631	0	VEGFA_VEGFR2	VEGFA - VEGFR2	VEGF	Secreted Signaling	KEGG: hsa04370; PMID: 16633338
	Epi-progenitors_1	Epi-progenitors_1	BMP7	BMPR1A_ACVR2B	0.00184827	0	BMP7_BMPR1A_ACVR2B	BMP7 - (BMPR1A+ACVR2B)	BMP	Secreted Signaling	KEGG: hsa04350; PMID:26893264				Mes-progenitors	Macrophages	TGFB2	TGFbR1_R2	9.36182e-05	0	TGFB2_TGFBR1_TGFBR2	TGFB2 - (TGFBR1+TGFBR2)	TGFb	Secreted Signaling	KEGG: hsa04350			Macrophages	Fibroblasts	VEGFA	KDR	0.0086893	0	VEGFA_VEGFR2	VEGFA - VEGFR2	VEGF	Secreted Signaling	KEGG: hsa04370; PMID: 16633338
	Epi-progenitors_2	Epi-progenitors_1	BMP7	BMPR1A_ACVR2B	0.00180711	0	BMP7_BMPR1A_ACVR2B	BMP7 - (BMPR1A+ACVR2B)	BMP	Secreted Signaling	KEGG: hsa04350; PMID:26893264				Amnion-Mes	Macrophages	TGFB2	TGFbR1_R2	0.000125293	0	TGFB2_TGFBR1_TGFBR2	TGFB2 - (TGFBR1+TGFBR2)	TGFb	Secreted Signaling	KEGG: hsa04350			Macrophages	Epi-progenitors_1	IGF1	IGF1R	0.000195876	0	IGF1_IGF1R	IGF1 - IGF1R	IGF	Secreted Signaling	PMID: 14604834
	Amnion-Epi	Epi-progenitors_1	BMP7	BMPR1A_ACVR2B	0.00182866	0	BMP7_BMPR1A_ACVR2B	BMP7 - (BMPR1A+ACVR2B)	BMP	Secreted Signaling	KEGG: hsa04350; PMID:26893264				Mes-progenitors	Mes-progenitors	TGFB1	ACVR1B_TGFbR2	8.61161e-05	0	TGFB1_ACVR1B_TGFBR2	TGFB1 - (ACVR1B+TGFBR2)	TGFb	Secreted Signaling	PMID: 27449815			Macrophages	Epi-progenitors_2	IGF1	IGF1R	0.00022974	0	IGF1_IGF1R	IGF1 - IGF1R	IGF	Secreted Signaling	PMID: 14604834
	Intermediate cells	Epi-progenitors_1	BMP7	BMPR1A_ACVR2B	0.000298134	0	BMP7_BMPR1A_ACVR2B	BMP7 - (BMPR1A+ACVR2B)	BMP	Secreted Signaling	KEGG: hsa04350; PMID:26893264				Amnion-Mes	Mes-progenitors	TGFB1	ACVR1B_TGFbR2	0.000113639	0	TGFB1_ACVR1B_TGFBR2	TGFB1 - (ACVR1B+TGFBR2)	TGFb	Secreted Signaling	PMID: 27449815			Macrophages	Amnion-Epi	IGF1	IGF1R	0.000270236	0	IGF1_IGF1R	IGF1 - IGF1R	IGF	Secreted Signaling	PMID: 14604834
	Epi-progenitors_1	Epi-progenitors_2	BMP7	BMPR1A_ACVR2B	0.00252319	0	BMP7_BMPR1A_ACVR2B	BMP7 - (BMPR1A+ACVR2B)	BMP	Secreted Signaling	KEGG: hsa04350; PMID:26893264				Fibroblasts	Mes-progenitors	TGFB1	ACVR1B_TGFbR2	0.000102734	0	TGFB1_ACVR1B_TGFBR2	TGFB1 - (ACVR1B+TGFBR2)	TGFb	Secreted Signaling	PMID: 27449815			Macrophages	Intermediate cells	IGF1	IGF1R	0.000101689	0	IGF1_IGF1R	IGF1 - IGF1R	IGF	Secreted Signaling	PMID: 14604834
	Epi-progenitors_2	Epi-progenitors_2	BMP7	BMPR1A_ACVR2B	0.00246703	0	BMP7_BMPR1A_ACVR2B	BMP7 - (BMPR1A+ACVR2B)	BMP	Secreted Signaling	KEGG: hsa04350; PMID:26893264				Mes-progenitors	Mes-progenitors	TGFB2	ACVR1B_TGFbR2	1.03354e-05	0	TGFB2_ACVR1B_TGFBR2	TGFB2 - (ACVR1B+TGFBR2)	TGFb	Secreted Signaling	PMID: 27449815			Macrophages	Amnion_Ect	IGF1	IGF1R	0.00125089	0	IGF1_IGF1R	IGF1 - IGF1R	IGF	Secreted Signaling	PMID: 14604834
	Amnion-Epi	Epi-progenitors_2	BMP7	BMPR1A_ACVR2B	0.00249643	0	BMP7_BMPR1A_ACVR2B	BMP7 - (BMPR1A+ACVR2B)	BMP	Secreted Signaling	KEGG: hsa04350; PMID:26893264				Amnion-Mes	Mes-progenitors	TGFB2	ACVR1B_TGFbR2	1.38331e-05	0	TGFB2_ACVR1B_TGFBR2	TGFB2 - (ACVR1B+TGFBR2)	TGFb	Secreted Signaling	PMID: 27449815			Macrophages	Mes-progenitors	IGF1	IGF1R	0.000150389	0	IGF1_IGF1R	IGF1 - IGF1R	IGF	Secreted Signaling	PMID: 14604834
	Intermediate cells	Epi-progenitors_2	BMP7	BMPR1A_ACVR2B	0.000407245	0	BMP7_BMPR1A_ACVR2B	BMP7 - (BMPR1A+ACVR2B)	BMP	Secreted Signaling	KEGG: hsa04350; PMID:26893264				Mes-progenitors	Epi-progenitors_1	BMP4	BMPR1A_ACVR2A	0.00214834	0	BMP4_BMPR1A_ACVR2A	BMP4 - (BMPR1A+ACVR2A)	BMP	Secreted Signaling	KEGG: hsa04350; PMID:26893264			Macrophages	Fibroblasts	IGF1	IGF1R	0.000125533	0	IGF1_IGF1R	IGF1 - IGF1R	IGF	Secreted Signaling	PMID: 14604834
	Epi-progenitors_1	Amnion-Epi	BMP7	BMPR1A_ACVR2B	0.00177633	0	BMP7_BMPR1A_ACVR2B	BMP7 - (BMPR1A+ACVR2B)	BMP	Secreted Signaling	KEGG: hsa04350; PMID:26893264				Amnion-Mes	Epi-progenitors_1	BMP4	BMPR1A_ACVR2A	0.00213595	0	BMP4_BMPR1A_ACVR2A	BMP4 - (BMPR1A+ACVR2A)	BMP	Secreted Signaling	KEGG: hsa04350; PMID:26893264			Macrophages	Epi-progenitors_1	IGF1	ITGA6_ITGB4	6.15031e-05	0	IGF1_ITGA6_ITGB4	IGF1 - (ITGA6+ITGB4)	IGF	Secreted Signaling	PMID: 28190785; PMID: 28873464
	Epi-progenitors_2	Amnion-Epi	BMP7	BMPR1A_ACVR2B	0.00173677	0	BMP7_BMPR1A_ACVR2B	BMP7 - (BMPR1A+ACVR2B)	BMP	Secreted Signaling	KEGG: hsa04350; PMID:26893264				Fibroblasts	Epi-progenitors_1	BMP4	BMPR1A_ACVR2A	0.000953748	0	BMP4_BMPR1A_ACVR2A	BMP4 - (BMPR1A+ACVR2A)	BMP	Secreted Signaling	KEGG: hsa04350; PMID:26893264			Macrophages	Epi-progenitors_2	IGF1	ITGA6_ITGB4	5.68004e-05	0	IGF1_ITGA6_ITGB4	IGF1 - (ITGA6+ITGB4)	IGF	Secreted Signaling	PMID: 28190785; PMID: 28873464
	Amnion-Epi	Amnion-Epi	BMP7	BMPR1A_ACVR2B	0.00175748	0	BMP7_BMPR1A_ACVR2B	BMP7 - (BMPR1A+ACVR2B)	BMP	Secreted Signaling	KEGG: hsa04350; PMID:26893264				Mes-progenitors	Epi-progenitors_2	BMP4	BMPR1A_ACVR2A	0.00272394	0	BMP4_BMPR1A_ACVR2A	BMP4 - (BMPR1A+ACVR2A)	BMP	Secreted Signaling	KEGG: hsa04350; PMID:26893264			Macrophages	Amnion-Epi	IGF1	ITGA6_ITGB4	5.87514e-05	0	IGF1_ITGA6_ITGB4	IGF1 - (ITGA6+ITGB4)	IGF	Secreted Signaling	PMID: 28190785; PMID: 28873464
	Intermediate cells	Amnion-Epi	BMP7	BMPR1A_ACVR2B	0.000286513	0	BMP7_BMPR1A_ACVR2B	BMP7 - (BMPR1A+ACVR2B)	BMP	Secreted Signaling	KEGG: hsa04350; PMID:26893264				Amnion-Mes	Epi-progenitors_2	BMP4	BMPR1A_ACVR2A	0.00270825	0	BMP4_BMPR1A_ACVR2A	BMP4 - (BMPR1A+ACVR2A)	BMP	Secreted Signaling	KEGG: hsa04350; PMID:26893264			Macrophages	Macrophages	CCL3	CCR1	0.0122244	0	CCL3_CCR1	CCL3 - CCR1	CCL	Secreted Signaling	KEGG: hsa04060
	Epi-progenitors_1	Intermediate cells	BMP7	BMPR1A_ACVR2B	0.000557402	0	BMP7_BMPR1A_ACVR2B	BMP7 - (BMPR1A+ACVR2B)	BMP	Secreted Signaling	KEGG: hsa04350; PMID:26893264				Fibroblasts	Epi-progenitors_2	BMP4	BMPR1A_ACVR2A	0.00120968	0	BMP4_BMPR1A_ACVR2A	BMP4 - (BMPR1A+ACVR2A)	BMP	Secreted Signaling	KEGG: hsa04350; PMID:26893264			Macrophages	Macrophages	CCL3L1	CCR1	0.00365004	0	CCL3L1_CCR1	CCL3L1 - CCR1	CCL	Secreted Signaling	KEGG: hsa04060
	Epi-progenitors_2	Intermediate cells	BMP7	BMPR1A_ACVR2B	0.000544972	0	BMP7_BMPR1A_ACVR2B	BMP7 - (BMPR1A+ACVR2B)	BMP	Secreted Signaling	KEGG: hsa04350; PMID:26893264				Mes-progenitors	Amnion-Epi	BMP4	BMPR1A_ACVR2A	0.00237206	0	BMP4_BMPR1A_ACVR2A	BMP4 - (BMPR1A+ACVR2A)	BMP	Secreted Signaling	KEGG: hsa04350; PMID:26893264			Macrophages	Macrophages	MIF	CD74_CXCR4	0.0138574	0	MIF_CD74_CXCR4	MIF - (CD74+CXCR4)	MIF	Secreted Signaling	PMID: 29637711; PMID: 24760155
	Amnion-Epi	Intermediate cells	BMP7	BMPR1A_ACVR2B	0.00055148	0	BMP7_BMPR1A_ACVR2B	BMP7 - (BMPR1A+ACVR2B)	BMP	Secreted Signaling	KEGG: hsa04350; PMID:26893264				Amnion-Mes	Amnion-Epi	BMP4	BMPR1A_ACVR2A	0.00235839	0	BMP4_BMPR1A_ACVR2A	BMP4 - (BMPR1A+ACVR2A)	BMP	Secreted Signaling	KEGG: hsa04350; PMID:26893264			Macrophages	Amnion-Mes	MIF	ACKR3	0.054493	0	MIF_ACKR3	MIF - ACKR3	MIF	Secreted Signaling	PMID: 26175090
	Intermediate cells	Intermediate cells	BMP7	BMPR1A_ACVR2B	8.98086e-05	0.01	BMP7_BMPR1A_ACVR2B	BMP7 - (BMPR1A+ACVR2B)	BMP	Secreted Signaling	KEGG: hsa04350; PMID:26893264				Fibroblasts	Amnion-Epi	BMP4	BMPR1A_ACVR2A	0.00105321	0	BMP4_BMPR1A_ACVR2A	BMP4 - (BMPR1A+ACVR2A)	BMP	Secreted Signaling	KEGG: hsa04350; PMID:26893264			Macrophages	Epi-progenitors_1	TNF	TNFRSF1A	0.00127943	0	TNF_TNFRSF1A	TNF - TNFRSF1A	TNF	Secreted Signaling	KEGG: hsa04060
	Epi-progenitors_1	Amnion-Ect	BMP7	BMPR1A_ACVR2B	0.00356607	0	BMP7_BMPR1A_ACVR2B	BMP7 - (BMPR1A+ACVR2B)	BMP	Secreted Signaling	KEGG: hsa04350; PMID:26893264				Mes-progenitors	Intermediate cells	BMP4	BMPR1A_ACVR2A	0.00133621	0	BMP4_BMPR1A_ACVR2A	BMP4 - (BMPR1A+ACVR2A)	BMP	Secreted Signaling	KEGG: hsa04350; PMID:26893264			Macrophages	Epi-progenitors_2	TNF	TNFRSF1A	0.00105132	0	TNF_TNFRSF1A	TNF - TNFRSF1A	TNF	Secreted Signaling	KEGG: hsa04060
	Epi-progenitors_2	Amnion-Ect	BMP7	BMPR1A_ACVR2B	0.00348677	0	BMP7_BMPR1A_ACVR2B	BMP7 - (BMPR1A+ACVR2B)	BMP	Secreted Signaling	KEGG: hsa04350; PMID:26893264				Amnion-Mes	Intermediate cells	BMP4	BMPR1A_ACVR2A	0.0013285	0	BMP4_BMPR1A_ACVR2A	BMP4 - (BMPR1A+ACVR2A)	BMP	Secreted Signaling	KEGG: hsa04350; PMID:26893264			Macrophages	Amnion-Epi	TNF	TNFRSF1A	0.00107429	0	TNF_TNFRSF1A	TNF - TNFRSF1A	TNF	Secreted Signaling	KEGG: hsa04060
	Amnion-Epi	Amnion-Ect	BMP7	BMPR1A_ACVR2B	0.00352827	0	BMP7_BMPR1A_ACVR2B	BMP7 - (BMPR1A+ACVR2B)	BMP	Secreted Signaling	KEGG: hsa04350; PMID:26893264				Fibroblasts	Intermediate cells	BMP4	BMPR1A_ACVR2A	0.000592925	0	BMP4_BMPR1A_ACVR2A	BMP4 - (BMPR1A+ACVR2A)	BMP	Secreted Signaling	KEGG: hsa04350; PMID:26893264			Macrophages	Intermediate cells	TNF	TNFRSF1A	0.00108462	0	TNF_TNFRSF1A	TNF - TNFRSF1A	TNF	Secreted Signaling	KEGG: hsa04060
	Intermediate cells	Amnion-Ect	BMP7	BMPR1A_ACVR2B	0.000576055	0	BMP7_BMPR1A_ACVR2B	BMP7 - (BMPR1A+ACVR2B)	BMP	Secreted Signaling	KEGG: hsa04350; PMID:26893264				Mes-progenitors	Amnion_Ect	BMP4	BMPR1A_ACVR2A	0.00168324	0	BMP4_BMPR1A_ACVR2A	BMP4 - (BMPR1A+ACVR2A)	BMP	Secreted Signaling	KEGG: hsa04350; PMID:26893264			Macrophages	Mes-progenitors	TNF	TNFRSF1A	0.00148965	0	TNF_TNFRSF1A	TNF - TNFRSF1A	TNF	Secreted Signaling	KEGG: hsa04060
	Epi-progenitors_1	Epi-progenitors_1	BMP7	BMPR1A_BMPR2	0.0010145	0	BMP7_BMPR1A_BMPR2	BMP7 - (BMPR1A+BMPR2)	BMP	Secreted Signaling	KEGG: hsa04350; PMID:26893264				Amnion-Mes	Amnion_Ect	BMP4	BMPR1A_ACVR2A	0.00167354	0	BMP4_BMPR1A_ACVR2A	BMP4 - (BMPR1A+ACVR2A)	BMP	Secreted Signaling	KEGG: hsa04350; PMID:26893264			Macrophages	Amnion-Mes	TNF	TNFRSF1A	0.00200347	0	TNF_TNFRSF1A	TNF - TNFRSF1A	TNF	Secreted Signaling	KEGG: hsa04060
	Epi-progenitors_2	Epi-progenitors_1	BMP7	BMPR1A_BMPR2	0.000991887	0	BMP7_BMPR1A_BMPR2	BMP7 - (BMPR1A+BMPR2)	BMP	Secreted Signaling	KEGG: hsa04350; PMID:26893264				Fibroblasts	Amnion_Ect	BMP4	BMPR1A_ACVR2A	0.00074706	0	BMP4_BMPR1A_ACVR2A	BMP4 - (BMPR1A+ACVR2A)	BMP	Secreted Signaling	KEGG: hsa04350; PMID:26893264			Macrophages	Fibroblasts	TNF	TNFRSF1A	0.00141423	0	TNF_TNFRSF1A	TNF - TNFRSF1A	TNF	Secreted Signaling	KEGG: hsa04060
	Amnion-Epi	Epi-progenitors_1	BMP7	BMPR1A_BMPR2	0.00100373	0	BMP7_BMPR1A_BMPR2	BMP7 - (BMPR1A+BMPR2)	BMP	Secreted Signaling	KEGG: hsa04350; PMID:26893264				Mes-progenitors	Epi-progenitors_1	BMP4	BMPR1A_ACVR2B	0.00183743	0	BMP4_BMPR1A_ACVR2B	BMP4 - (BMPR1A+ACVR2B)	BMP	Secreted Signaling	KEGG: hsa04350; PMID:26893264			Macrophages	Macrophages	TNF	TNFRSF1A	0.00227673	0	TNF_TNFRSF1A	TNF - TNFRSF1A	TNF	Secreted Signaling	KEGG: hsa04060
	Intermediate cells	Epi-progenitors_1	BMP7	BMPR1A_BMPR2	0.000163523	0	BMP7_BMPR1A_BMPR2	BMP7 - (BMPR1A+BMPR2)	BMP	Secreted Signaling	KEGG: hsa04350; PMID:26893264				Amnion-Mes	Epi-progenitors_1	BMP4	BMPR1A_ACVR2B	0.00182684	0	BMP4_BMPR1A_ACVR2B	BMP4 - (BMPR1A+ACVR2B)	BMP	Secreted Signaling	KEGG: hsa04350; PMID:26893264			Macrophages	Macrophages	TNF	TNFRSF1B	0.00446188	0	TNF_TNFRSF1B	TNF - TNFRSF1B	TNF	Secreted Signaling	KEGG: hsa04060
	Epi-progenitors_1	Epi-progenitors_2	BMP7	BMPR1A_BMPR2	0.00118918	0	BMP7_BMPR1A_BMPR2	BMP7 - (BMPR1A+BMPR2)	BMP	Secreted Signaling	KEGG: hsa04350; PMID:26893264				Fibroblasts	Epi-progenitors_1	BMP4	BMPR1A_ACVR2B	0.000815579	0	BMP4_BMPR1A_ACVR2B	BMP4 - (BMPR1A+ACVR2B)	BMP	Secreted Signaling	KEGG: hsa04350; PMID:26893264			Macrophages	Epi-progenitors_1	SPP1	ITGAV_ITGB1	0.0992997	0	SPP1_ITGAV_ITGB1	SPP1 - (ITGAV+ITGB1)	SPP1	Secreted Signaling	PMID: 21907263
	Epi-progenitors_2	Epi-progenitors_2	BMP7	BMPR1A_BMPR2	0.00116267	0	BMP7_BMPR1A_BMPR2	BMP7 - (BMPR1A+BMPR2)	BMP	Secreted Signaling	KEGG: hsa04350; PMID:26893264				Mes-progenitors	Epi-progenitors_2	BMP4	BMPR1A_ACVR2B	0.00250844	0	BMP4_BMPR1A_ACVR2B	BMP4 - (BMPR1A+ACVR2B)	BMP	Secreted Signaling	KEGG: hsa04350; PMID:26893264			Macrophages	Epi-progenitors_2	SPP1	ITGAV_ITGB1	0.0972104	0	SPP1_ITGAV_ITGB1	SPP1 - (ITGAV+ITGB1)	SPP1	Secreted Signaling	PMID: 21907263
	Amnion-Epi	Epi-progenitors_2	BMP7	BMPR1A_BMPR2	0.00117655	0	BMP7_BMPR1A_BMPR2	BMP7 - (BMPR1A+BMPR2)	BMP	Secreted Signaling	KEGG: hsa04350; PMID:26893264				Amnion-Mes	Epi-progenitors_2	BMP4	BMPR1A_ACVR2B	0.00249399	0	BMP4_BMPR1A_ACVR2B	BMP4 - (BMPR1A+ACVR2B)	BMP	Secreted Signaling	KEGG: hsa04350; PMID:26893264			Macrophages	Amnion-Epi	SPP1	ITGAV_ITGB1	0.0969186	0	SPP1_ITGAV_ITGB1	SPP1 - (ITGAV+ITGB1)	SPP1	Secreted Signaling	PMID: 21907263
	Intermediate cells	Epi-progenitors_2	BMP7	BMPR1A_BMPR2	0.000191709	0	BMP7_BMPR1A_BMPR2	BMP7 - (BMPR1A+BMPR2)	BMP	Secreted Signaling	KEGG: hsa04350; PMID:26893264				Fibroblasts	Epi-progenitors_2	BMP4	BMPR1A_ACVR2B	0.00111385	0	BMP4_BMPR1A_ACVR2B	BMP4 - (BMPR1A+ACVR2B)	BMP	Secreted Signaling	KEGG: hsa04350; PMID:26893264			Macrophages	Intermediate cells	SPP1	ITGAV_ITGB1	0.047169	0	SPP1_ITGAV_ITGB1	SPP1 - (ITGAV+ITGB1)	SPP1	Secreted Signaling	PMID: 21907263
	Epi-progenitors_1	Amnion-Epi	BMP7	BMPR1A_BMPR2	0.00104124	0	BMP7_BMPR1A_BMPR2	BMP7 - (BMPR1A+BMPR2)	BMP	Secreted Signaling	KEGG: hsa04350; PMID:26893264				Mes-progenitors	Amnion-Epi	BMP4	BMPR1A_ACVR2B	0.00176592	0	BMP4_BMPR1A_ACVR2B	BMP4 - (BMPR1A+ACVR2B)	BMP	Secreted Signaling	KEGG: hsa04350; PMID:26893264			Macrophages	Mes-progenitors	SPP1	ITGAV_ITGB1	0.0474072	0	SPP1_ITGAV_ITGB1	SPP1 - (ITGAV+ITGB1)	SPP1	Secreted Signaling	PMID: 21907263
	Epi-progenitors_2	Amnion-Epi	BMP7	BMPR1A_BMPR2	0.00101804	0	BMP7_BMPR1A_BMPR2	BMP7 - (BMPR1A+BMPR2)	BMP	Secreted Signaling	KEGG: hsa04350; PMID:26893264				Amnion-Mes	Amnion-Epi	BMP4	BMPR1A_ACVR2B	0.00175573	0	BMP4_BMPR1A_ACVR2B	BMP4 - (BMPR1A+ACVR2B)	BMP	Secreted Signaling	KEGG: hsa04350; PMID:26893264			Macrophages	Amnion-Mes	SPP1	ITGAV_ITGB1	0.0437773	0	SPP1_ITGAV_ITGB1	SPP1 - (ITGAV+ITGB1)	SPP1	Secreted Signaling	PMID: 21907263
	Amnion-Epi	Amnion-Epi	BMP7	BMPR1A_BMPR2	0.00103019	0	BMP7_BMPR1A_BMPR2	BMP7 - (BMPR1A+BMPR2)	BMP	Secreted Signaling	KEGG: hsa04350; PMID:26893264				Fibroblasts	Amnion-Epi	BMP4	BMPR1A_ACVR2B	0.000783804	0	BMP4_BMPR1A_ACVR2B	BMP4 - (BMPR1A+ACVR2B)	BMP	Secreted Signaling	KEGG: hsa04350; PMID:26893264			Macrophages	Fibroblasts	SPP1	ITGAV_ITGB1	0.0558685	0	SPP1_ITGAV_ITGB1	SPP1 - (ITGAV+ITGB1)	SPP1	Secreted Signaling	PMID: 21907263
	Intermediate cells	Amnion-Epi	BMP7	BMPR1A_BMPR2	0.000167838	0	BMP7_BMPR1A_BMPR2	BMP7 - (BMPR1A+BMPR2)	BMP	Secreted Signaling	KEGG: hsa04350; PMID:26893264				Mes-progenitors	Intermediate cells	BMP4	BMPR1A_ACVR2B	0.000554114	0	BMP4_BMPR1A_ACVR2B	BMP4 - (BMPR1A+ACVR2B)	BMP	Secreted Signaling	KEGG: hsa04350; PMID:26893264			Macrophages	Epi-progenitors_1	SPP1	ITGAV_ITGB5	0.0785374	0	SPP1_ITGAV_ITGB5	SPP1 - (ITGAV+ITGB5)	SPP1	Secreted Signaling	PMID: 21907263
	Epi-progenitors_1	Intermediate cells	BMP7	BMPR1A_BMPR2	0.00048645	0	BMP7_BMPR1A_BMPR2	BMP7 - (BMPR1A+BMPR2)	BMP	Secreted Signaling	KEGG: hsa04350; PMID:26893264				Amnion-Mes	Intermediate cells	BMP4	BMPR1A_ACVR2B	0.000550915	0	BMP4_BMPR1A_ACVR2B	BMP4 - (BMPR1A+ACVR2B)	BMP	Secreted Signaling	KEGG: hsa04350; PMID:26893264			Macrophages	Epi-progenitors_2	SPP1	ITGAV_ITGB5	0.072519	0	SPP1_ITGAV_ITGB5	SPP1 - (ITGAV+ITGB5)	SPP1	Secreted Signaling	PMID: 21907263
	Epi-progenitors_2	Intermediate cells	BMP7	BMPR1A_BMPR2	0.000475602	0	BMP7_BMPR1A_BMPR2	BMP7 - (BMPR1A+BMPR2)	BMP	Secreted Signaling	KEGG: hsa04350; PMID:26893264				Mes-progenitors	Amnion_Ect	BMP4	BMPR1A_ACVR2B	0.00354531	0	BMP4_BMPR1A_ACVR2B	BMP4 - (BMPR1A+ACVR2B)	BMP	Secreted Signaling	KEGG: hsa04350; PMID:26893264			Macrophages	Amnion-Epi	SPP1	ITGAV_ITGB5	0.0765687	0	SPP1_ITGAV_ITGB5	SPP1 - (ITGAV+ITGB5)	SPP1	Secreted Signaling	PMID: 21907263
	Amnion-Epi	Intermediate cells	BMP7	BMPR1A_BMPR2	0.000481281	0	BMP7_BMPR1A_BMPR2	BMP7 - (BMPR1A+BMPR2)	BMP	Secreted Signaling	KEGG: hsa04350; PMID:26893264				Amnion-Mes	Amnion_Ect	BMP4	BMPR1A_ACVR2B	0.0035249	0	BMP4_BMPR1A_ACVR2B	BMP4 - (BMPR1A+ACVR2B)	BMP	Secreted Signaling	KEGG: hsa04350; PMID:26893264			Macrophages	Intermediate cells	SPP1	ITGAV_ITGB5	0.022732	0	SPP1_ITGAV_ITGB5	SPP1 - (ITGAV+ITGB5)	SPP1	Secreted Signaling	PMID: 21907263
	Intermediate cells	Intermediate cells	BMP7	BMPR1A_BMPR2	7.83721e-05	0.01	BMP7_BMPR1A_BMPR2	BMP7 - (BMPR1A+BMPR2)	BMP	Secreted Signaling	KEGG: hsa04350; PMID:26893264				Fibroblasts	Amnion_Ect	BMP4	BMPR1A_ACVR2B	0.00157512	0	BMP4_BMPR1A_ACVR2B	BMP4 - (BMPR1A+ACVR2B)	BMP	Secreted Signaling	KEGG: hsa04350; PMID:26893264			Macrophages	Mes-progenitors	SPP1	ITGAV_ITGB5	0.0077641	0	SPP1_ITGAV_ITGB5	SPP1 - (ITGAV+ITGB5)	SPP1	Secreted Signaling	PMID: 21907263
	Epi-progenitors_1	Amnion-Ect	BMP7	BMPR1A_BMPR2	0.00288395	0	BMP7_BMPR1A_BMPR2	BMP7 - (BMPR1A+BMPR2)	BMP	Secreted Signaling	KEGG: hsa04350; PMID:26893264				Mes-progenitors	Epi-progenitors_1	BMP4	BMPR1A_BMPR2	0.00100853	0	BMP4_BMPR1A_BMPR2	BMP4 - (BMPR1A+BMPR2)	BMP	Secreted Signaling	KEGG: hsa04350; PMID:26893264			Macrophages	Epi-progenitors_1	SPP1	ITGAV_ITGB6	0.0587071	0	SPP1_ITGAV_ITGB6	SPP1 - (ITGAV+ITGB6)	SPP1	Secreted Signaling	PMID: 21907263
	Epi-progenitors_2	Amnion-Ect	BMP7	BMPR1A_BMPR2	0.00281977	0	BMP7_BMPR1A_BMPR2	BMP7 - (BMPR1A+BMPR2)	BMP	Secreted Signaling	KEGG: hsa04350; PMID:26893264				Amnion-Mes	Epi-progenitors_1	BMP4	BMPR1A_BMPR2	0.00100271	0	BMP4_BMPR1A_BMPR2	BMP4 - (BMPR1A+BMPR2)	BMP	Secreted Signaling	KEGG: hsa04350; PMID:26893264			Macrophages	Epi-progenitors_2	SPP1	ITGAV_ITGB6	0.0649693	0	SPP1_ITGAV_ITGB6	SPP1 - (ITGAV+ITGB6)	SPP1	Secreted Signaling	PMID: 21907263
	Amnion-Epi	Amnion-Ect	BMP7	BMPR1A_BMPR2	0.00285336	0	BMP7_BMPR1A_BMPR2	BMP7 - (BMPR1A+BMPR2)	BMP	Secreted Signaling	KEGG: hsa04350; PMID:26893264				Fibroblasts	Epi-progenitors_1	BMP4	BMPR1A_BMPR2	0.000447443	0	BMP4_BMPR1A_BMPR2	BMP4 - (BMPR1A+BMPR2)	BMP	Secreted Signaling	KEGG: hsa04350; PMID:26893264			Macrophages	Amnion-Epi	SPP1	ITGAV_ITGB6	0.0747563	0	SPP1_ITGAV_ITGB6	SPP1 - (ITGAV+ITGB6)	SPP1	Secreted Signaling	PMID: 21907263
	Intermediate cells	Amnion-Ect	BMP7	BMPR1A_BMPR2	0.000465593	0	BMP7_BMPR1A_BMPR2	BMP7 - (BMPR1A+BMPR2)	BMP	Secreted Signaling	KEGG: hsa04350; PMID:26893264				Mes-progenitors	Epi-progenitors_2	BMP4	BMPR1A_BMPR2	0.00118218	0	BMP4_BMPR1A_BMPR2	BMP4 - (BMPR1A+BMPR2)	BMP	Secreted Signaling	KEGG: hsa04350; PMID:26893264			Macrophages	Intermediate cells	SPP1	ITGAV_ITGB6	0.023097	0	SPP1_ITGAV_ITGB6	SPP1 - (ITGAV+ITGB6)	SPP1	Secreted Signaling	PMID: 21907263
	Amnion-Epi	Epi-progenitors_1	GDF11	TGFBR1_ACVR2A	0.000424888	0	GDF11_TGFBR1_ACVR2A	GDF11 - (TGFBR1+ACVR2A)	GDF	Secreted Signaling	KEGG: hsa04350				Amnion-Mes	Epi-progenitors_2	BMP4	BMPR1A_BMPR2	0.00117536	0	BMP4_BMPR1A_BMPR2	BMP4 - (BMPR1A+BMPR2)	BMP	Secreted Signaling	KEGG: hsa04350; PMID:26893264			Macrophages	Intermediate cells	SPP1	ITGA4_ITGB1	0.0423359	0	SPP1_ITGA4_ITGB1	SPP1 - (ITGA4+ITGB1)	SPP1	Secreted Signaling	PMID: 21907263
	Amnion-Epi	Epi-progenitors_2	GDF11	TGFBR1_ACVR2A	0.000603626	0	GDF11_TGFBR1_ACVR2A	GDF11 - (TGFBR1+ACVR2A)	GDF	Secreted Signaling	KEGG: hsa04350				Fibroblasts	Epi-progenitors_2	BMP4	BMPR1A_BMPR2	0.000524539	0	BMP4_BMPR1A_BMPR2	BMP4 - (BMPR1A+BMPR2)	BMP	Secreted Signaling	KEGG: hsa04350; PMID:26893264			Macrophages	Mes-progenitors	SPP1	ITGA4_ITGB1	0.0975529	0	SPP1_ITGA4_ITGB1	SPP1 - (ITGA4+ITGB1)	SPP1	Secreted Signaling	PMID: 21907263
	Epi-progenitors_2	Amnion-Epi	GDF11	TGFBR1_ACVR2A	0.000565468	0	GDF11_TGFBR1_ACVR2A	GDF11 - (TGFBR1+ACVR2A)	GDF	Secreted Signaling	KEGG: hsa04350				Mes-progenitors	Amnion-Epi	BMP4	BMPR1A_BMPR2	0.00103512	0	BMP4_BMPR1A_BMPR2	BMP4 - (BMPR1A+BMPR2)	BMP	Secreted Signaling	KEGG: hsa04350; PMID:26893264			Macrophages	Amnion-Mes	SPP1	ITGA4_ITGB1	0.0932709	0	SPP1_ITGA4_ITGB1	SPP1 - (ITGA4+ITGB1)	SPP1	Secreted Signaling	PMID: 21907263
	Amnion-Epi	Amnion-Epi	GDF11	TGFBR1_ACVR2A	0.000803355	0	GDF11_TGFBR1_ACVR2A	GDF11 - (TGFBR1+ACVR2A)	GDF	Secreted Signaling	KEGG: hsa04350				Amnion-Mes	Amnion-Epi	BMP4	BMPR1A_BMPR2	0.00102914	0	BMP4_BMPR1A_BMPR2	BMP4 - (BMPR1A+BMPR2)	BMP	Secreted Signaling	KEGG: hsa04350; PMID:26893264			Macrophages	Fibroblasts	SPP1	ITGA4_ITGB1	0.1181	0	SPP1_ITGA4_ITGB1	SPP1 - (ITGA4+ITGB1)	SPP1	Secreted Signaling	PMID: 21907263
	Intermediate cells	Amnion-Epi	GDF11	TGFBR1_ACVR2A	0.000621415	0	GDF11_TGFBR1_ACVR2A	GDF11 - (TGFBR1+ACVR2A)	GDF	Secreted Signaling	KEGG: hsa04350				Fibroblasts	Amnion-Epi	BMP4	BMPR1A_BMPR2	0.000459246	0	BMP4_BMPR1A_BMPR2	BMP4 - (BMPR1A+BMPR2)	BMP	Secreted Signaling	KEGG: hsa04350; PMID:26893264			Macrophages	Macrophages	SPP1	ITGA4_ITGB1	0.0703396	0	SPP1_ITGA4_ITGB1	SPP1 - (ITGA4+ITGB1)	SPP1	Secreted Signaling	PMID: 21907263
	Amnion-Epi	Intermediate cells	GDF11	TGFBR1_ACVR2A	0.000545649	0	GDF11_TGFBR1_ACVR2A	GDF11 - (TGFBR1+ACVR2A)	GDF	Secreted Signaling	KEGG: hsa04350				Mes-progenitors	Intermediate cells	BMP4	BMPR1A_BMPR2	0.00048358	0	BMP4_BMPR1A_BMPR2	BMP4 - (BMPR1A+BMPR2)	BMP	Secreted Signaling	KEGG: hsa04350; PMID:26893264			Macrophages	Epi-progenitors_2	SPP1	ITGA9_ITGB1	0.0351638	0	SPP1_ITGA9_ITGB1	SPP1 - (ITGA9+ITGB1)	SPP1	Secreted Signaling	PMID: 21907263
	Amnion-Epi	Amnion-Ect	GDF11	TGFBR1_ACVR2A	0.000515403	0	GDF11_TGFBR1_ACVR2A	GDF11 - (TGFBR1+ACVR2A)	GDF	Secreted Signaling	KEGG: hsa04350				Amnion-Mes	Intermediate cells	BMP4	BMPR1A_BMPR2	0.000480787	0	BMP4_BMPR1A_BMPR2	BMP4 - (BMPR1A+BMPR2)	BMP	Secreted Signaling	KEGG: hsa04350; PMID:26893264			Macrophages	Mes-progenitors	SPP1	ITGA5_ITGB1	0.0460494	0	SPP1_ITGA5_ITGB1	SPP1 - (ITGA5+ITGB1)	SPP1	Secreted Signaling	PMID: 21907263
	Amnion-Epi	Mes-progenitors	GDF11	TGFBR1_ACVR2A	0.000411264	0	GDF11_TGFBR1_ACVR2A	GDF11 - (TGFBR1+ACVR2A)	GDF	Secreted Signaling	KEGG: hsa04350				Mes-progenitors	Amnion_Ect	BMP4	BMPR1A_BMPR2	0.00286711	0	BMP4_BMPR1A_BMPR2	BMP4 - (BMPR1A+BMPR2)	BMP	Secreted Signaling	KEGG: hsa04350; PMID:26893264			Macrophages	Amnion-Mes	SPP1	ITGA5_ITGB1	0.0459903	0	SPP1_ITGA5_ITGB1	SPP1 - (ITGA5+ITGB1)	SPP1	Secreted Signaling	PMID: 21907263
	Amnion-Epi	Amnion-Mes	GDF11	TGFBR1_ACVR2A	0.00035917	0.01	GDF11_TGFBR1_ACVR2A	GDF11 - (TGFBR1+ACVR2A)	GDF	Secreted Signaling	KEGG: hsa04350				Amnion-Mes	Amnion_Ect	BMP4	BMPR1A_BMPR2	0.00285059	0	BMP4_BMPR1A_BMPR2	BMP4 - (BMPR1A+BMPR2)	BMP	Secreted Signaling	KEGG: hsa04350; PMID:26893264			Macrophages	Fibroblasts	SPP1	ITGA5_ITGB1	0.066868	0	SPP1_ITGA5_ITGB1	SPP1 - (ITGA5+ITGB1)	SPP1	Secreted Signaling	PMID: 21907263
	Amnion-Epi	Fibroblasts	GDF11	TGFBR1_ACVR2A	0.000423372	0	GDF11_TGFBR1_ACVR2A	GDF11 - (TGFBR1+ACVR2A)	GDF	Secreted Signaling	KEGG: hsa04350				Fibroblasts	Amnion_Ect	BMP4	BMPR1A_BMPR2	0.00127332	0	BMP4_BMPR1A_BMPR2	BMP4 - (BMPR1A+BMPR2)	BMP	Secreted Signaling	KEGG: hsa04350; PMID:26893264			Macrophages	Macrophages	RETN	TLR4	0.00129988	0	RETN_TLR4	RETN - TLR4	RESISTIN	Secreted Signaling	PMID: 30809105
	Amnion-Epi	Epi-progenitors_1	GDF11	TGFBR1_ACVR2B	0.000363306	0	GDF11_TGFBR1_ACVR2B	GDF11 - (TGFBR1+ACVR2B)	GDF	Secreted Signaling	KEGG: hsa04350				Amnion_Ect	Epi-progenitors_1	BMP7	BMPR1A_ACVR2A	0.000706837	0	BMP7_BMPR1A_ACVR2A	BMP7 - (BMPR1A+ACVR2A)	BMP	Secreted Signaling	KEGG: hsa04350; PMID:26893264			Macrophages	Epi-progenitors_1	RETN	CAP1	0.0042445	0	RETN_CAP1	RETN - CAP1	RESISTIN	Secreted Signaling	PMID: 30809105
	Intermediate cells	Epi-progenitors_1	GDF11	TGFBR1_ACVR2B	0.000280998	0.04	GDF11_TGFBR1_ACVR2B	GDF11 - (TGFBR1+ACVR2B)	GDF	Secreted Signaling	KEGG: hsa04350				Amnion_Ect	Epi-progenitors_2	BMP7	BMPR1A_ACVR2A	0.000896577	0	BMP7_BMPR1A_ACVR2A	BMP7 - (BMPR1A+ACVR2A)	BMP	Secreted Signaling	KEGG: hsa04350; PMID:26893264			Macrophages	Epi-progenitors_2	RETN	CAP1	0.00332403	0	RETN_CAP1	RETN - CAP1	RESISTIN	Secreted Signaling	PMID: 30809105
	Epi-progenitors_1	Epi-progenitors_2	GDF11	TGFBR1_ACVR2B	0.000299723	0.01	GDF11_TGFBR1_ACVR2B	GDF11 - (TGFBR1+ACVR2B)	GDF	Secreted Signaling	KEGG: hsa04350				Amnion_Ect	Amnion-Epi	BMP7	BMPR1A_ACVR2A	0.00078057	0	BMP7_BMPR1A_ACVR2A	BMP7 - (BMPR1A+ACVR2A)	BMP	Secreted Signaling	KEGG: hsa04350; PMID:26893264			Macrophages	Amnion-Epi	RETN	CAP1	0.00281289	0	RETN_CAP1	RETN - CAP1	RESISTIN	Secreted Signaling	PMID: 30809105
	Epi-progenitors_2	Epi-progenitors_2	GDF11	TGFBR1_ACVR2B	0.000391173	0	GDF11_TGFBR1_ACVR2B	GDF11 - (TGFBR1+ACVR2B)	GDF	Secreted Signaling	KEGG: hsa04350				Amnion_Ect	Intermediate cells	BMP7	BMPR1A_ACVR2A	0.000439382	0	BMP7_BMPR1A_ACVR2A	BMP7 - (BMPR1A+ACVR2A)	BMP	Secreted Signaling	KEGG: hsa04350; PMID:26893264			Macrophages	Intermediate cells	RETN	CAP1	0.00168272	0	RETN_CAP1	RETN - CAP1	RESISTIN	Secreted Signaling	PMID: 30809105
	Amnion-Epi	Epi-progenitors_2	GDF11	TGFBR1_ACVR2B	0.000555776	0	GDF11_TGFBR1_ACVR2B	GDF11 - (TGFBR1+ACVR2B)	GDF	Secreted Signaling	KEGG: hsa04350				Amnion_Ect	Amnion_Ect	BMP7	BMPR1A_ACVR2A	0.000553625	0	BMP7_BMPR1A_ACVR2A	BMP7 - (BMPR1A+ACVR2A)	BMP	Secreted Signaling	KEGG: hsa04350; PMID:26893264			Macrophages	Amnion_Ect	RETN	CAP1	0.00401259	0	RETN_CAP1	RETN - CAP1	RESISTIN	Secreted Signaling	PMID: 30809105
	Intermediate cells	Epi-progenitors_2	GDF11	TGFBR1_ACVR2B	0.000429882	0	GDF11_TGFBR1_ACVR2B	GDF11 - (TGFBR1+ACVR2B)	GDF	Secreted Signaling	KEGG: hsa04350				Amnion_Ect	Epi-progenitors_1	BMP7	BMPR1A_ACVR2B	0.000604416	0	BMP7_BMPR1A_ACVR2B	BMP7 - (BMPR1A+ACVR2B)	BMP	Secreted Signaling	KEGG: hsa04350; PMID:26893264			Macrophages	Mes-progenitors	RETN	CAP1	0.00260018	0	RETN_CAP1	RETN - CAP1	RESISTIN	Secreted Signaling	PMID: 30809105
	Epi-progenitors_1	Amnion-Epi	GDF11	TGFBR1_ACVR2B	0.000322403	0	GDF11_TGFBR1_ACVR2B	GDF11 - (TGFBR1+ACVR2B)	GDF	Secreted Signaling	KEGG: hsa04350				Amnion_Ect	Epi-progenitors_2	BMP7	BMPR1A_ACVR2B	0.000825525	0	BMP7_BMPR1A_ACVR2B	BMP7 - (BMPR1A+ACVR2B)	BMP	Secreted Signaling	KEGG: hsa04350; PMID:26893264			Macrophages	Amnion-Mes	RETN	CAP1	0.00174922	0	RETN_CAP1	RETN - CAP1	RESISTIN	Secreted Signaling	PMID: 30809105
	Epi-progenitors_2	Amnion-Epi	GDF11	TGFBR1_ACVR2B	0.00042077	0	GDF11_TGFBR1_ACVR2B	GDF11 - (TGFBR1+ACVR2B)	GDF	Secreted Signaling	KEGG: hsa04350				Amnion_Ect	Amnion-Epi	BMP7	BMPR1A_ACVR2B	0.000580864	0	BMP7_BMPR1A_ACVR2B	BMP7 - (BMPR1A+ACVR2B)	BMP	Secreted Signaling	KEGG: hsa04350; PMID:26893264			Macrophages	Fibroblasts	RETN	CAP1	0.000753009	0	RETN_CAP1	RETN - CAP1	RESISTIN	Secreted Signaling	PMID: 30809105
	Amnion-Epi	Amnion-Epi	GDF11	TGFBR1_ACVR2B	0.00059782	0	GDF11_TGFBR1_ACVR2B	GDF11 - (TGFBR1+ACVR2B)	GDF	Secreted Signaling	KEGG: hsa04350				Amnion_Ect	Intermediate cells	BMP7	BMPR1A_ACVR2B	0.000182112	0	BMP7_BMPR1A_ACVR2B	BMP7 - (BMPR1A+ACVR2B)	BMP	Secreted Signaling	KEGG: hsa04350; PMID:26893264			Macrophages	Macrophages	RETN	CAP1	0.00672855	0	RETN_CAP1	RETN - CAP1	RESISTIN	Secreted Signaling	PMID: 30809105
	Intermediate cells	Amnion-Epi	GDF11	TGFBR1_ACVR2B	0.000462407	0	GDF11_TGFBR1_ACVR2B	GDF11 - (TGFBR1+ACVR2B)	GDF	Secreted Signaling	KEGG: hsa04350				Amnion_Ect	Amnion_Ect	BMP7	BMPR1A_ACVR2B	0.00116753	0	BMP7_BMPR1A_ACVR2B	BMP7 - (BMPR1A+ACVR2B)	BMP	Secreted Signaling	KEGG: hsa04350; PMID:26893264			Macrophages	Epi-progenitors_2	NAMPT	INSR	0.00240283	0	NAMPT_INSR	NAMPT - INSR	VISFATIN	Secreted Signaling	PMID: 28490838
	Amnion-Epi	Intermediate cells	GDF11	TGFBR1_ACVR2B	0.00022617	0	GDF11_TGFBR1_ACVR2B	GDF11 - (TGFBR1+ACVR2B)	GDF	Secreted Signaling	KEGG: hsa04350				Amnion_Ect	Epi-progenitors_1	BMP7	BMPR1A_BMPR2	0.000331563	0	BMP7_BMPR1A_BMPR2	BMP7 - (BMPR1A+BMPR2)	BMP	Secreted Signaling	KEGG: hsa04350; PMID:26893264			Macrophages	Amnion-Epi	NAMPT	INSR	0.00220509	0	NAMPT_INSR	NAMPT - INSR	VISFATIN	Secreted Signaling	PMID: 28490838
	Epi-progenitors_1	Amnion-Ect	GDF11	TGFBR1_ACVR2B	0.000586332	0	GDF11_TGFBR1_ACVR2B	GDF11 - (TGFBR1+ACVR2B)	GDF	Secreted Signaling	KEGG: hsa04350				Amnion_Ect	Epi-progenitors_2	BMP7	BMPR1A_BMPR2	0.0003887	0	BMP7_BMPR1A_BMPR2	BMP7 - (BMPR1A+BMPR2)	BMP	Secreted Signaling	KEGG: hsa04350; PMID:26893264			Macrophages	Intermediate cells	NAMPT	INSR	0.00193666	0	NAMPT_INSR	NAMPT - INSR	VISFATIN	Secreted Signaling	PMID: 28490838
	Epi-progenitors_2	Amnion-Ect	GDF11	TGFBR1_ACVR2B	0.000765163	0	GDF11_TGFBR1_ACVR2B	GDF11 - (TGFBR1+ACVR2B)	GDF	Secreted Signaling	KEGG: hsa04350				Amnion_Ect	Amnion-Epi	BMP7	BMPR1A_BMPR2	0.00034031	0	BMP7_BMPR1A_BMPR2	BMP7 - (BMPR1A+BMPR2)	BMP	Secreted Signaling	KEGG: hsa04350; PMID:26893264			Macrophages	Amnion_Ect	NAMPT	INSR	0.0059766	0	NAMPT_INSR	NAMPT - INSR	VISFATIN	Secreted Signaling	PMID: 28490838
	Amnion-Epi	Amnion-Ect	GDF11	TGFBR1_ACVR2B	0.00108697	0	GDF11_TGFBR1_ACVR2B	GDF11 - (TGFBR1+ACVR2B)	GDF	Secreted Signaling	KEGG: hsa04350				Amnion_Ect	Intermediate cells	BMP7	BMPR1A_BMPR2	0.000158923	0	BMP7_BMPR1A_BMPR2	BMP7 - (BMPR1A+BMPR2)	BMP	Secreted Signaling	KEGG: hsa04350; PMID:26893264			Macrophages	Mes-progenitors	NAMPT	INSR	0.00265578	0	NAMPT_INSR	NAMPT - INSR	VISFATIN	Secreted Signaling	PMID: 28490838
	Intermediate cells	Amnion-Ect	GDF11	TGFBR1_ACVR2B	0.00084085	0	GDF11_TGFBR1_ACVR2B	GDF11 - (TGFBR1+ACVR2B)	GDF	Secreted Signaling	KEGG: hsa04350				Amnion_Ect	Amnion_Ect	BMP7	BMPR1A_BMPR2	0.000943754	0	BMP7_BMPR1A_BMPR2	BMP7 - (BMPR1A+BMPR2)	BMP	Secreted Signaling	KEGG: hsa04350; PMID:26893264			Macrophages	Amnion-Mes	NAMPT	INSR	0.00286708	0	NAMPT_INSR	NAMPT - INSR	VISFATIN	Secreted Signaling	PMID: 28490838
	Amnion-Epi	Mes-progenitors	GDF11	TGFBR1_ACVR2B	0.000220709	0	GDF11_TGFBR1_ACVR2B	GDF11 - (TGFBR1+ACVR2B)	GDF	Secreted Signaling	KEGG: hsa04350				Amnion_Ect	Epi-progenitors_1	GDF11	TGFBR1_ACVR2A	0.00138478	0	GDF11_TGFBR1_ACVR2A	GDF11 - (TGFBR1+ACVR2A)	GDF	Secreted Signaling	KEGG: hsa04350			Macrophages	Fibroblasts	NAMPT	INSR	0.00526579	0	NAMPT_INSR	NAMPT - INSR	VISFATIN	Secreted Signaling	PMID: 28490838
	Epi-progenitors_1	Mes-progenitors	GDF11	ACVR1B_ACVR2B	3.79428e-05	0	GDF11_ACVR1B_ACVR2B	GDF11 - (ACVR1B+ACVR2B)	GDF	Secreted Signaling	KEGG: hsa04350				Amnion_Ect	Epi-progenitors_2	GDF11	TGFBR1_ACVR2A	0.00196653	0	GDF11_TGFBR1_ACVR2A	GDF11 - (TGFBR1+ACVR2A)	GDF	Secreted Signaling	KEGG: hsa04350			Macrophages	Mes-progenitors	NAMPT	ITGA5_ITGB1	0.0102405	0	NAMPT_ITGA5_ITGB1	NAMPT - (ITGA5+ITGB1)	VISFATIN	Secreted Signaling	PMID: 28490838
	Epi-progenitors_2	Mes-progenitors	GDF11	ACVR1B_ACVR2B	4.95236e-05	0	GDF11_ACVR1B_ACVR2B	GDF11 - (ACVR1B+ACVR2B)	GDF	Secreted Signaling	KEGG: hsa04350				Mes-progenitors	Epi-progenitors_2	GDF11	TGFBR1_ACVR2A	0.000512524	0	GDF11_TGFBR1_ACVR2A	GDF11 - (TGFBR1+ACVR2A)	GDF	Secreted Signaling	KEGG: hsa04350			Macrophages	Amnion-Mes	NAMPT	ITGA5_ITGB1	0.0102268	0	NAMPT_ITGA5_ITGB1	NAMPT - (ITGA5+ITGB1)	VISFATIN	Secreted Signaling	PMID: 28490838
	Amnion-Epi	Mes-progenitors	GDF11	ACVR1B_ACVR2B	7.0373e-05	0	GDF11_ACVR1B_ACVR2B	GDF11 - (ACVR1B+ACVR2B)	GDF	Secreted Signaling	KEGG: hsa04350				Amnion_Ect	Amnion-Epi	GDF11	TGFBR1_ACVR2A	0.00261604	0	GDF11_TGFBR1_ACVR2A	GDF11 - (TGFBR1+ACVR2A)	GDF	Secreted Signaling	KEGG: hsa04350			Macrophages	Fibroblasts	NAMPT	ITGA5_ITGB1	0.0151268	0	NAMPT_ITGA5_ITGB1	NAMPT - (ITGA5+ITGB1)	VISFATIN	Secreted Signaling	PMID: 28490838
	Intermediate cells	Mes-progenitors	GDF11	ACVR1B_ACVR2B	5.44262e-05	0	GDF11_ACVR1B_ACVR2B	GDF11 - (ACVR1B+ACVR2B)	GDF	Secreted Signaling	KEGG: hsa04350				Mes-progenitors	Amnion-Epi	GDF11	TGFBR1_ACVR2A	0.00068213	0	GDF11_TGFBR1_ACVR2A	GDF11 - (TGFBR1+ACVR2A)	GDF	Secreted Signaling	KEGG: hsa04350			Macrophages	Mes-progenitors	ANGPTL4	ITGA5_ITGB1	0.00119638	0	ANGPTL4_ITGA5_ITGB1	ANGPTL4 - (ITGA5+ITGB1)	ANGPTL	Secreted Signaling	PMID: 30049845
	Epi-progenitors_2	Mes-progenitors	INHBB	ACVR1B_ACVR2A	8.72306e-05	0	INHBB_ACVR1B_ACVR2A	INHBB - (ACVR1B+ACVR2A)	ACTIVIN	Secreted Signaling	KEGG: hsa04352				Amnion_Ect	Intermediate cells	GDF11	TGFBR1_ACVR2A	0.00177788	0	GDF11_TGFBR1_ACVR2A	GDF11 - (TGFBR1+ACVR2A)	GDF	Secreted Signaling	KEGG: hsa04350			Macrophages	Amnion-Mes	ANGPTL4	ITGA5_ITGB1	0.00119477	0	ANGPTL4_ITGA5_ITGB1	ANGPTL4 - (ITGA5+ITGB1)	ANGPTL	Secreted Signaling	PMID: 30049845
	Amnion-Epi	Mes-progenitors	INHBB	ACVR1B_ACVR2A	9.99615e-05	0	INHBB_ACVR1B_ACVR2A	INHBB - (ACVR1B+ACVR2A)	ACTIVIN	Secreted Signaling	KEGG: hsa04352				Mes-progenitors	Intermediate cells	GDF11	TGFBR1_ACVR2A	0.000463293	0	GDF11_TGFBR1_ACVR2A	GDF11 - (TGFBR1+ACVR2A)	GDF	Secreted Signaling	KEGG: hsa04350			Macrophages	Fibroblasts	ANGPTL4	ITGA5_ITGB1	0.00177498	0	ANGPTL4_ITGA5_ITGB1	ANGPTL4 - (ITGA5+ITGB1)	ANGPTL	Secreted Signaling	PMID: 30049845
	Epi-progenitors_2	Mes-progenitors	INHBB	ACVR1B_ACVR2B	4.68069e-05	0	INHBB_ACVR1B_ACVR2B	INHBB - (ACVR1B+ACVR2B)	ACTIVIN	Secreted Signaling	KEGG: hsa04353				Amnion_Ect	Amnion_Ect	GDF11	TGFBR1_ACVR2A	0.00167944	0	GDF11_TGFBR1_ACVR2A	GDF11 - (TGFBR1+ACVR2A)	GDF	Secreted Signaling	KEGG: hsa04350			Macrophages	Mes-progenitors	ANGPTL4	CDH11	0.00472268	0.01	ANGPTL4_CDH11	ANGPTL4 - CDH11	ANGPTL	Secreted Signaling	PMID: 30049845
	Amnion-Epi	Mes-progenitors	INHBB	ACVR1B_ACVR2B	5.36386e-05	0	INHBB_ACVR1B_ACVR2B	INHBB - (ACVR1B+ACVR2B)	ACTIVIN	Secreted Signaling	KEGG: hsa04353				Mes-progenitors	Amnion_Ect	GDF11	TGFBR1_ACVR2A	0.00043761	0	GDF11_TGFBR1_ACVR2A	GDF11 - (TGFBR1+ACVR2A)	GDF	Secreted Signaling	KEGG: hsa04350			Macrophages	Amnion-Mes	ANGPTL4	CDH11	0.00544662	0.01	ANGPTL4_CDH11	ANGPTL4 - CDH11	ANGPTL	Secreted Signaling	PMID: 30049845
	Epi-progenitors_2	Epi-progenitors_1	Inhibin B	ACVR2B	0.000789049	0	INHABB_ACVR2B	INHABB - ACVR2B	ACTIVIN	Secreted Signaling	PMID: 15027884				Amnion_Ect	Mes-progenitors	GDF11	TGFBR1_ACVR2A	0.00134042	0	GDF11_TGFBR1_ACVR2A	GDF11 - (TGFBR1+ACVR2A)	GDF	Secreted Signaling	KEGG: hsa04350			Macrophages	Fibroblasts	ANGPTL4	CDH11	0.00821536	0	ANGPTL4_CDH11	ANGPTL4 - CDH11	ANGPTL	Secreted Signaling	PMID: 30049845
	Amnion-Epi	Epi-progenitors_1	Inhibin B	ACVR2B	0.00143568	0	INHABB_ACVR2B	INHABB - ACVR2B	ACTIVIN	Secreted Signaling	PMID: 15027884				Amnion_Ect	Amnion-Mes	GDF11	TGFBR1_ACVR2A	0.00117077	0	GDF11_TGFBR1_ACVR2A	GDF11 - (TGFBR1+ACVR2A)	GDF	Secreted Signaling	KEGG: hsa04350			Macrophages	Mes-progenitors	ANGPTL4	SDC1	0.00088253	0	ANGPTL4_SDC1	ANGPTL4 - SDC1	ANGPTL	Secreted Signaling	PMID: 29017031
	Epi-progenitors_2	Epi-progenitors_2	Inhibin B	ACVR2B	0.000790819	0	INHABB_ACVR2B	INHABB - ACVR2B	ACTIVIN	Secreted Signaling	PMID: 15027884				Amnion_Ect	Fibroblasts	GDF11	TGFBR1_ACVR2A	0.00137985	0	GDF11_TGFBR1_ACVR2A	GDF11 - (TGFBR1+ACVR2A)	GDF	Secreted Signaling	KEGG: hsa04350			Macrophages	Amnion-Mes	ANGPTL4	SDC1	0.000315748	0.01	ANGPTL4_SDC1	ANGPTL4 - SDC1	ANGPTL	Secreted Signaling	PMID: 29017031
	Amnion-Epi	Epi-progenitors_2	Inhibin B	ACVR2B	0.0014389	0	INHABB_ACVR2B	INHABB - ACVR2B	ACTIVIN	Secreted Signaling	PMID: 15027884				Amnion_Ect	Epi-progenitors_1	GDF11	TGFBR1_ACVR2B	0.00118424	0	GDF11_TGFBR1_ACVR2B	GDF11 - (TGFBR1+ACVR2B)	GDF	Secreted Signaling	KEGG: hsa04350			Macrophages	Fibroblasts	ANGPTL4	SDC1	0.00047649	0	ANGPTL4_SDC1	ANGPTL4 - SDC1	ANGPTL	Secreted Signaling	PMID: 29017031
	Epi-progenitors_2	Amnion-Epi	Inhibin B	ACVR2B	0.000729035	0	INHABB_ACVR2B	INHABB - ACVR2B	ACTIVIN	Secreted Signaling	PMID: 15027884				Mes-progenitors	Epi-progenitors_1	GDF11	TGFBR1_ACVR2B	0.000308463	0	GDF11_TGFBR1_ACVR2B	GDF11 - (TGFBR1+ACVR2B)	GDF	Secreted Signaling	KEGG: hsa04350			Macrophages	Epi-progenitors_1	ANGPTL4	SDC2	0.00101975	0	ANGPTL4_SDC2	ANGPTL4 - SDC2	ANGPTL	Secreted Signaling	PMID: 29017031
	Amnion-Epi	Amnion-Epi	Inhibin B	ACVR2B	0.00132655	0	INHABB_ACVR2B	INHABB - ACVR2B	ACTIVIN	Secreted Signaling	PMID: 15027884				Amnion_Ect	Epi-progenitors_2	GDF11	TGFBR1_ACVR2B	0.00181083	0	GDF11_TGFBR1_ACVR2B	GDF11 - (TGFBR1+ACVR2B)	GDF	Secreted Signaling	KEGG: hsa04350			Macrophages	Epi-progenitors_2	ANGPTL4	SDC2	0.0014228	0	ANGPTL4_SDC2	ANGPTL4 - SDC2	ANGPTL	Secreted Signaling	PMID: 29017031
	Epi-progenitors_2	Intermediate cells	Inhibin B	ACVR2B	0.00014091	0	INHABB_ACVR2B	INHABB - ACVR2B	ACTIVIN	Secreted Signaling	PMID: 15027884				Mes-progenitors	Epi-progenitors_2	GDF11	TGFBR1_ACVR2B	0.000471892	0	GDF11_TGFBR1_ACVR2B	GDF11 - (TGFBR1+ACVR2B)	GDF	Secreted Signaling	KEGG: hsa04350			Macrophages	Amnion-Epi	ANGPTL4	SDC2	0.000927028	0	ANGPTL4_SDC2	ANGPTL4 - SDC2	ANGPTL	Secreted Signaling	PMID: 29017031
	Amnion-Epi	Intermediate cells	Inhibin B	ACVR2B	0.000256519	0	INHABB_ACVR2B	INHABB - ACVR2B	ACTIVIN	Secreted Signaling	PMID: 15027884				Amnion_Ect	Amnion-Epi	GDF11	TGFBR1_ACVR2B	0.00194764	0	GDF11_TGFBR1_ACVR2B	GDF11 - (TGFBR1+ACVR2B)	GDF	Secreted Signaling	KEGG: hsa04350			Macrophages	Mes-progenitors	ANGPTL4	SDC2	0.000843753	0	ANGPTL4_SDC2	ANGPTL4 - SDC2	ANGPTL	Secreted Signaling	PMID: 29017031
	Epi-progenitors_2	Amnion-Ect	Inhibin B	ACVR2B	0.00166927	0	INHABB_ACVR2B	INHABB - ACVR2B	ACTIVIN	Secreted Signaling	PMID: 15027884				Mes-progenitors	Amnion-Epi	GDF11	TGFBR1_ACVR2B	0.000507594	0	GDF11_TGFBR1_ACVR2B	GDF11 - (TGFBR1+ACVR2B)	GDF	Secreted Signaling	KEGG: hsa04350			Macrophages	Epi-progenitors_2	ANGPTL4	SDC3	0.000133735	0	ANGPTL4_SDC3	ANGPTL4 - SDC3	ANGPTL	Secreted Signaling	PMID: 29017031
	Amnion-Epi	Amnion-Ect	Inhibin B	ACVR2B	0.00303485	0	INHABB_ACVR2B	INHABB - ACVR2B	ACTIVIN	Secreted Signaling	PMID: 15027884				Amnion_Ect	Intermediate cells	GDF11	TGFBR1_ACVR2B	0.000737459	0	GDF11_TGFBR1_ACVR2B	GDF11 - (TGFBR1+ACVR2B)	GDF	Secreted Signaling	KEGG: hsa04350			Macrophages	Mes-progenitors	ANGPTL4	SDC3	0.000199167	0	ANGPTL4_SDC3	ANGPTL4 - SDC3	ANGPTL	Secreted Signaling	PMID: 29017031
	Epi-progenitors_2	Mes-progenitors	Inhibin B	ACVR2B	9.4599e-05	0	INHABB_ACVR2B	INHABB - ACVR2B	ACTIVIN	Secreted Signaling	PMID: 15027884				Amnion_Ect	Amnion_Ect	GDF11	TGFBR1_ACVR2B	0.00353732	0	GDF11_TGFBR1_ACVR2B	GDF11 - (TGFBR1+ACVR2B)	GDF	Secreted Signaling	KEGG: hsa04350			Macrophages	Epi-progenitors_1	ANGPTL4	SDC4	0.00175287	0.01	ANGPTL4_SDC4	ANGPTL4 - SDC4	ANGPTL	Secreted Signaling	PMID: 29017031
	Amnion-Epi	Mes-progenitors	Inhibin B	ACVR2B	0.000172218	0	INHABB_ACVR2B	INHABB - ACVR2B	ACTIVIN	Secreted Signaling	PMID: 15027884				Mes-progenitors	Amnion_Ect	GDF11	TGFBR1_ACVR2B	0.000922985	0	GDF11_TGFBR1_ACVR2B	GDF11 - (TGFBR1+ACVR2B)	GDF	Secreted Signaling	KEGG: hsa04350			Macrophages	Epi-progenitors_2	ANGPTL4	SDC4	0.00202887	0	ANGPTL4_SDC4	ANGPTL4 - SDC4	ANGPTL	Secreted Signaling	PMID: 29017031
	Epi-progenitors_2	Amnion-Mes	Inhibin B	ACVR2B	6.47113e-05	0	INHABB_ACVR2B	INHABB - ACVR2B	ACTIVIN	Secreted Signaling	PMID: 15027884				Amnion_Ect	Mes-progenitors	GDF11	TGFBR1_ACVR2B	0.000719661	0	GDF11_TGFBR1_ACVR2B	GDF11 - (TGFBR1+ACVR2B)	GDF	Secreted Signaling	KEGG: hsa04350			Macrophages	Amnion-Epi	ANGPTL4	SDC4	0.00199002	0	ANGPTL4_SDC4	ANGPTL4 - SDC4	ANGPTL	Secreted Signaling	PMID: 29017031
	Amnion-Epi	Amnion-Mes	Inhibin B	ACVR2B	0.000117811	0	INHABB_ACVR2B	INHABB - ACVR2B	ACTIVIN	Secreted Signaling	PMID: 15027884				Amnion_Ect	Amnion-Mes	GDF11	TGFBR1_ACVR2B	0.000514472	0	GDF11_TGFBR1_ACVR2B	GDF11 - (TGFBR1+ACVR2B)	GDF	Secreted Signaling	KEGG: hsa04350			Macrophages	Amnion_Ect	MDK	PTPRZ1	0.0319615	0	MDK_PTPRZ1	MDK - PTPRZ1	MK	Secreted Signaling	PMID: 28356350
	Epi-progenitors_2	Fibroblasts	Inhibin B	ACVR2B	7.38711e-05	0	INHABB_ACVR2B	INHABB - ACVR2B	ACTIVIN	Secreted Signaling	PMID: 15027884				Amnion_Ect	Fibroblasts	GDF11	TGFBR1_ACVR2B	0.000540237	0	GDF11_TGFBR1_ACVR2B	GDF11 - (TGFBR1+ACVR2B)	GDF	Secreted Signaling	KEGG: hsa04350			Macrophages	Epi-progenitors_1	POSTN	ITGAV_ITGB5	0.0142164	0.01	POSTN_ITGAV_ITGB5	POSTN - (ITGAV+ITGB5)	PERIOSTIN	Secreted Signaling	PMID: 26721738
	Amnion-Epi	Fibroblasts	Inhibin B	ACVR2B	0.000134485	0	INHABB_ACVR2B	INHABB - ACVR2B	ACTIVIN	Secreted Signaling	PMID: 15027884				Amnion_Ect	Mes-progenitors	GDF11	ACVR1B_ACVR2B	0.000229542	0	GDF11_ACVR1B_ACVR2B	GDF11 - (ACVR1B+ACVR2B)	GDF	Secreted Signaling	KEGG: hsa04350			Macrophages	Epi-progenitors_2	POSTN	ITGAV_ITGB5	0.0130572	0.01	POSTN_ITGAV_ITGB5	POSTN - (ITGAV+ITGB5)	PERIOSTIN	Secreted Signaling	PMID: 26721738
	Epi-progenitors_2	Epi-progenitors_1	WNT10B	FZD2_LRP5	0.000153839	0	WNT10B_FZD2_LRP5	WNT10B - (FZD2+LRP5)	WNT	Secreted Signaling	KEGG: hsa04310; PMID: 23209147				Mes-progenitors	Mes-progenitors	GDF11	ACVR1B_ACVR2B	5.97472e-05	0	GDF11_ACVR1B_ACVR2B	GDF11 - (ACVR1B+ACVR2B)	GDF	Secreted Signaling	KEGG: hsa04350			Macrophages	Amnion-Epi	POSTN	ITGAV_ITGB5	0.0138359	0	POSTN_ITGAV_ITGB5	POSTN - (ITGAV+ITGB5)	PERIOSTIN	Secreted Signaling	PMID: 26721738
	Amnion-Epi	Epi-progenitors_1	WNT10B	FZD2_LRP5	0.000301956	0	WNT10B_FZD2_LRP5	WNT10B - (FZD2+LRP5)	WNT	Secreted Signaling	KEGG: hsa04310; PMID: 23209147				Amnion_Ect	Mes-progenitors	INHBB	ACVR1B_ACVR2A	0.000239837	0	INHBB_ACVR1B_ACVR2A	INHBB - (ACVR1B+ACVR2A)	ACTIVIN	Secreted Signaling	KEGG: hsa04352			Macrophages	Macrophages	ANXA1	FPR1	0.00390426	0	ANXA1_FPR1	ANXA1 - FPR1	ANNEXIN	Secreted Signaling	PMID: 23230437
	Epi-progenitors_2	Epi-progenitors_2	WNT10B	FZD2_LRP5	0.00018019	0	WNT10B_FZD2_LRP5	WNT10B - (FZD2+LRP5)	WNT	Secreted Signaling	KEGG: hsa04310; PMID: 23209147				Amnion_Ect	Mes-progenitors	INHBB	ACVR1B_ACVR2B	0.000128707	0	INHBB_ACVR1B_ACVR2B	INHBB - (ACVR1B+ACVR2B)	ACTIVIN	Secreted Signaling	KEGG: hsa04353			Macrophages	Epi-progenitors_1	GAS6	AXL	0.0145473	0	GAS6_AXL	GAS6 - AXL	GAS	Secreted Signaling	PMID: 27801848
	Amnion-Epi	Epi-progenitors_2	WNT10B	FZD2_LRP5	0.000353656	0	WNT10B_FZD2_LRP5	WNT10B - (FZD2+LRP5)	WNT	Secreted Signaling	KEGG: hsa04310; PMID: 23209147				Mes-progenitors	Epi-progenitors_1	WNT2	FZD2_LRP5	0.000605833	0	WNT2_FZD2_LRP5	WNT2 - (FZD2+LRP5)	WNT	Secreted Signaling	KEGG: hsa04310; PMID: 23209147			Macrophages	Epi-progenitors_2	GAS6	AXL	0.0120752	0	GAS6_AXL	GAS6 - AXL	GAS	Secreted Signaling	PMID: 27801848
	Epi-progenitors_2	Amnion-Epi	WNT10B	FZD2_LRP5	0.000192523	0	WNT10B_FZD2_LRP5	WNT10B - (FZD2+LRP5)	WNT	Secreted Signaling	KEGG: hsa04310; PMID: 23209147				Amnion-Mes	Epi-progenitors_1	WNT2	FZD2_LRP5	0.00052693	0	WNT2_FZD2_LRP5	WNT2 - (FZD2+LRP5)	WNT	Secreted Signaling	KEGG: hsa04310; PMID: 23209147			Macrophages	Amnion-Epi	GAS6	AXL	0.0149138	0	GAS6_AXL	GAS6 - AXL	GAS	Secreted Signaling	PMID: 27801848
	Amnion-Epi	Amnion-Epi	WNT10B	FZD2_LRP5	0.00037785	0	WNT10B_FZD2_LRP5	WNT10B - (FZD2+LRP5)	WNT	Secreted Signaling	KEGG: hsa04310; PMID: 23209147				Fibroblasts	Epi-progenitors_1	WNT2	FZD2_LRP5	0.000253842	0	WNT2_FZD2_LRP5	WNT2 - (FZD2+LRP5)	WNT	Secreted Signaling	KEGG: hsa04310; PMID: 23209147			Macrophages	Intermediate cells	GAS6	AXL	0.00877103	0	GAS6_AXL	GAS6 - AXL	GAS	Secreted Signaling	PMID: 27801848
	Epi-progenitors_2	Intermediate cells	WNT10B	FZD2_LRP5	6.31442e-05	0	WNT10B_FZD2_LRP5	WNT10B - (FZD2+LRP5)	WNT	Secreted Signaling	KEGG: hsa04310; PMID: 23209147				Mes-progenitors	Epi-progenitors_2	WNT2	FZD2_LRP5	0.000709342	0	WNT2_FZD2_LRP5	WNT2 - (FZD2+LRP5)	WNT	Secreted Signaling	KEGG: hsa04310; PMID: 23209147			Macrophages	Mes-progenitors	GAS6	AXL	0.00553111	0	GAS6_AXL	GAS6 - AXL	GAS	Secreted Signaling	PMID: 27801848
	Amnion-Epi	Intermediate cells	WNT10B	FZD2_LRP5	0.00012397	0	WNT10B_FZD2_LRP5	WNT10B - (FZD2+LRP5)	WNT	Secreted Signaling	KEGG: hsa04310; PMID: 23209147				Amnion-Mes	Epi-progenitors_2	WNT2	FZD2_LRP5	0.000616994	0	WNT2_FZD2_LRP5	WNT2 - (FZD2+LRP5)	WNT	Secreted Signaling	KEGG: hsa04310; PMID: 23209147			Macrophages	Amnion-Mes	GAS6	AXL	0.00706076	0	GAS6_AXL	GAS6 - AXL	GAS	Secreted Signaling	PMID: 27801848
	Epi-progenitors_2	Epi-progenitors_1	WNT10B	FZD3_LRP5	7.41875e-05	0	WNT10B_FZD3_LRP5	WNT10B - (FZD3+LRP5)	WNT	Secreted Signaling	KEGG: hsa04310; PMID: 23209147				Fibroblasts	Epi-progenitors_2	WNT2	FZD2_LRP5	0.000297299	0	WNT2_FZD2_LRP5	WNT2 - (FZD2+LRP5)	WNT	Secreted Signaling	KEGG: hsa04310; PMID: 23209147			Macrophages	Fibroblasts	GAS6	AXL	0.00891998	0	GAS6_AXL	GAS6 - AXL	GAS	Secreted Signaling	PMID: 27801848
	Amnion-Epi	Epi-progenitors_1	WNT10B	FZD3_LRP5	0.000145648	0	WNT10B_FZD3_LRP5	WNT10B - (FZD3+LRP5)	WNT	Secreted Signaling	KEGG: hsa04310; PMID: 23209147				Mes-progenitors	Amnion-Epi	WNT2	FZD2_LRP5	0.000757743	0	WNT2_FZD2_LRP5	WNT2 - (FZD2+LRP5)	WNT	Secreted Signaling	KEGG: hsa04310; PMID: 23209147			Macrophages	Macrophages	GAS6	AXL	0.00514707	0	GAS6_AXL	GAS6 - AXL	GAS	Secreted Signaling	PMID: 27801848
	Epi-progenitors_2	Epi-progenitors_2	WNT10B	FZD3_LRP5	8.85506e-05	0	WNT10B_FZD3_LRP5	WNT10B - (FZD3+LRP5)	WNT	Secreted Signaling	KEGG: hsa04310; PMID: 23209147				Amnion-Mes	Amnion-Epi	WNT2	FZD2_LRP5	0.000659114	0	WNT2_FZD2_LRP5	WNT2 - (FZD2+LRP5)	WNT	Secreted Signaling	KEGG: hsa04310; PMID: 23209147			Macrophages	Macrophages	GAS6	MERTK	0.00135362	0	GAS6_MERTK	GAS6 - MERTK	GAS	Secreted Signaling	PMID: 27801848
	Amnion-Epi	Epi-progenitors_2	WNT10B	FZD3_LRP5	0.00017384	0	WNT10B_FZD3_LRP5	WNT10B - (FZD3+LRP5)	WNT	Secreted Signaling	KEGG: hsa04310; PMID: 23209147				Fibroblasts	Amnion-Epi	WNT2	FZD2_LRP5	0.000317634	0	WNT2_FZD2_LRP5	WNT2 - (FZD2+LRP5)	WNT	Secreted Signaling	KEGG: hsa04310; PMID: 23209147			Macrophages	Epi-progenitors_1	GAS6	TYRO3	0.00154581	0	GAS6_TYRO3	GAS6 - TYRO3	GAS	Secreted Signaling	PMID: 27801848
	Epi-progenitors_2	Amnion-Epi	WNT10B	FZD3_LRP5	0.000101438	0	WNT10B_FZD3_LRP5	WNT10B - (FZD3+LRP5)	WNT	Secreted Signaling	KEGG: hsa04310; PMID: 23209147				Mes-progenitors	Intermediate cells	WNT2	FZD2_LRP5	0.000249024	0	WNT2_FZD2_LRP5	WNT2 - (FZD2+LRP5)	WNT	Secreted Signaling	KEGG: hsa04310; PMID: 23209147			Macrophages	Epi-progenitors_2	GAS6	TYRO3	0.00183289	0	GAS6_TYRO3	GAS6 - TYRO3	GAS	Secreted Signaling	PMID: 27801848
	Amnion-Epi	Amnion-Epi	WNT10B	FZD3_LRP5	0.000199133	0	WNT10B_FZD3_LRP5	WNT10B - (FZD3+LRP5)	WNT	Secreted Signaling	KEGG: hsa04310; PMID: 23209147				Amnion-Mes	Intermediate cells	WNT2	FZD2_LRP5	0.000216544	0	WNT2_FZD2_LRP5	WNT2 - (FZD2+LRP5)	WNT	Secreted Signaling	KEGG: hsa04310; PMID: 23209147			Macrophages	Amnion_Ect	GAS6	TYRO3	0.00265624	0	GAS6_TYRO3	GAS6 - TYRO3	GAS	Secreted Signaling	PMID: 27801848
	Epi-progenitors_2	Intermediate cells	WNT10B	FZD3_LRP5	2.49383e-05	0	WNT10B_FZD3_LRP5	WNT10B - (FZD3+LRP5)	WNT	Secreted Signaling	KEGG: hsa04310; PMID: 23209147				Mes-progenitors	Epi-progenitors_1	WNT2	FZD3_LRP5	0.000292538	0	WNT2_FZD3_LRP5	WNT2 - (FZD3+LRP5)	WNT	Secreted Signaling	KEGG: hsa04310; PMID: 23209147			Macrophages	Mes-progenitors	GAS6	TYRO3	0.0010915	0	GAS6_TYRO3	GAS6 - TYRO3	GAS	Secreted Signaling	PMID: 27801848
	Amnion-Epi	Intermediate cells	WNT10B	FZD3_LRP5	4.89663e-05	0	WNT10B_FZD3_LRP5	WNT10B - (FZD3+LRP5)	WNT	Secreted Signaling	KEGG: hsa04310; PMID: 23209147				Amnion-Mes	Epi-progenitors_1	WNT2	FZD3_LRP5	0.000254387	0	WNT2_FZD3_LRP5	WNT2 - (FZD3+LRP5)	WNT	Secreted Signaling	KEGG: hsa04310; PMID: 23209147			Macrophages	Epi-progenitors_1	GRN	SORT1	0.013591	0	GRN_SORT1	GRN - SORT1	GRN	Secreted Signaling	PMID: 29555433
	Epi-progenitors_2	Epi-progenitors_1	WNT10B	FZD6_LRP5	0.000177079	0	WNT10B_FZD6_LRP5	WNT10B - (FZD6+LRP5)	WNT	Secreted Signaling	KEGG: hsa04310; PMID: 23209147				Fibroblasts	Epi-progenitors_1	WNT2	FZD3_LRP5	0.000122448	0	WNT2_FZD3_LRP5	WNT2 - (FZD3+LRP5)	WNT	Secreted Signaling	KEGG: hsa04310; PMID: 23209147			Macrophages	Epi-progenitors_2	GRN	SORT1	0.013662	0	GRN_SORT1	GRN - SORT1	GRN	Secreted Signaling	PMID: 29555433
	Amnion-Epi	Epi-progenitors_1	WNT10B	FZD6_LRP5	0.00034755	0	WNT10B_FZD6_LRP5	WNT10B - (FZD6+LRP5)	WNT	Secreted Signaling	KEGG: hsa04310; PMID: 23209147				Mes-progenitors	Epi-progenitors_2	WNT2	FZD3_LRP5	0.000349102	0	WNT2_FZD3_LRP5	WNT2 - (FZD3+LRP5)	WNT	Secreted Signaling	KEGG: hsa04310; PMID: 23209147			Macrophages	Amnion-Epi	GRN	SORT1	0.0140956	0	GRN_SORT1	GRN - SORT1	GRN	Secreted Signaling	PMID: 29555433
	Epi-progenitors_2	Epi-progenitors_2	WNT10B	FZD6_LRP5	0.00017912	0	WNT10B_FZD6_LRP5	WNT10B - (FZD6+LRP5)	WNT	Secreted Signaling	KEGG: hsa04310; PMID: 23209147				Amnion-Mes	Epi-progenitors_2	WNT2	FZD3_LRP5	0.000303585	0	WNT2_FZD3_LRP5	WNT2 - (FZD3+LRP5)	WNT	Secreted Signaling	KEGG: hsa04310; PMID: 23209147			Macrophages	Intermediate cells	GRN	SORT1	0.00281483	0	GRN_SORT1	GRN - SORT1	GRN	Secreted Signaling	PMID: 29555433
	Amnion-Epi	Epi-progenitors_2	WNT10B	FZD6_LRP5	0.000351557	0	WNT10B_FZD6_LRP5	WNT10B - (FZD6+LRP5)	WNT	Secreted Signaling	KEGG: hsa04310; PMID: 23209147				Fibroblasts	Epi-progenitors_2	WNT2	FZD3_LRP5	0.000146148	0	WNT2_FZD3_LRP5	WNT2 - (FZD3+LRP5)	WNT	Secreted Signaling	KEGG: hsa04310; PMID: 23209147			Macrophages	Amnion_Ect	GRN	SORT1	0.00647898	0	GRN_SORT1	GRN - SORT1	GRN	Secreted Signaling	PMID: 29555433
	Epi-progenitors_2	Amnion-Epi	WNT10B	FZD6_LRP5	0.000216485	0	WNT10B_FZD6_LRP5	WNT10B - (FZD6+LRP5)	WNT	Secreted Signaling	KEGG: hsa04310; PMID: 23209147				Mes-progenitors	Amnion-Epi	WNT2	FZD3_LRP5	0.000399826	0	WNT2_FZD3_LRP5	WNT2 - (FZD3+LRP5)	WNT	Secreted Signaling	KEGG: hsa04310; PMID: 23209147			Macrophages	Macrophages	LGALS9	PTPRC	0.00418482	0	LGALS9_CD45	LGALS9 - CD45	GALECTIN	Secreted Signaling	PMID: 30120235
	Amnion-Epi	Amnion-Epi	WNT10B	FZD6_LRP5	0.000424851	0	WNT10B_FZD6_LRP5	WNT10B - (FZD6+LRP5)	WNT	Secreted Signaling	KEGG: hsa04310; PMID: 23209147				Amnion-Mes	Amnion-Epi	WNT2	FZD3_LRP5	0.000347706	0	WNT2_FZD3_LRP5	WNT2 - (FZD3+LRP5)	WNT	Secreted Signaling	KEGG: hsa04310; PMID: 23209147			Macrophages	Epi-progenitors_1	PSAP	GPR37	0.00790408	0	PSAP_GPR37	PSAP - GPR37	PSAP	Secreted Signaling	PMID: 23690594
	Epi-progenitors_2	Intermediate cells	WNT10B	FZD6_LRP5	3.93418e-05	0	WNT10B_FZD6_LRP5	WNT10B - (FZD6+LRP5)	WNT	Secreted Signaling	KEGG: hsa04310; PMID: 23209147				Fibroblasts	Amnion-Epi	WNT2	FZD3_LRP5	0.00016741	0	WNT2_FZD3_LRP5	WNT2 - (FZD3+LRP5)	WNT	Secreted Signaling	KEGG: hsa04310; PMID: 23209147			Macrophages	Epi-progenitors_2	PSAP	GPR37	0.00612099	0	PSAP_GPR37	PSAP - GPR37	PSAP	Secreted Signaling	PMID: 23690594
	Amnion-Epi	Intermediate cells	WNT10B	FZD6_LRP5	7.72443e-05	0	WNT10B_FZD6_LRP5	WNT10B - (FZD6+LRP5)	WNT	Secreted Signaling	KEGG: hsa04310; PMID: 23209147				Mes-progenitors	Intermediate cells	WNT2	FZD3_LRP5	9.84142e-05	0	WNT2_FZD3_LRP5	WNT2 - (FZD3+LRP5)	WNT	Secreted Signaling	KEGG: hsa04310; PMID: 23209147			Macrophages	Amnion-Epi	PSAP	GPR37	0.00753245	0	PSAP_GPR37	PSAP - GPR37	PSAP	Secreted Signaling	PMID: 23690594
	Epi-progenitors_2	Epi-progenitors_2	WNT10B	FZD7_LRP5	6.67406e-05	0	WNT10B_FZD7_LRP5	WNT10B - (FZD7+LRP5)	WNT	Secreted Signaling	KEGG: hsa04310; PMID: 23209147				Amnion-Mes	Intermediate cells	WNT2	FZD3_LRP5	8.55695e-05	0	WNT2_FZD3_LRP5	WNT2 - (FZD3+LRP5)	WNT	Secreted Signaling	KEGG: hsa04310; PMID: 23209147			Macrophages	Macrophages	LGALS9	HAVCR2	0.00351674	0	LGALS9_HAVCR2	LGALS9 - HAVCR2	GALECTIN	Secreted Signaling	PMID: 27192565
	Amnion-Epi	Epi-progenitors_2	WNT10B	FZD7_LRP5	0.000131031	0	WNT10B_FZD7_LRP5	WNT10B - (FZD7+LRP5)	WNT	Secreted Signaling	KEGG: hsa04310; PMID: 23209147				Fibroblasts	Intermediate cells	WNT2	FZD3_LRP5	4.1168e-05	0.03	WNT2_FZD3_LRP5	WNT2 - (FZD3+LRP5)	WNT	Secreted Signaling	KEGG: hsa04310; PMID: 23209147
	Epi-progenitors_2	Amnion-Epi	WNT10B	FZD7_LRP5	9.10205e-05	0	WNT10B_FZD7_LRP5	WNT10B - (FZD7+LRP5)	WNT	Secreted Signaling	KEGG: hsa04310; PMID: 23209147				Mes-progenitors	Epi-progenitors_1	WNT2	FZD6_LRP5	0.000697091	0	WNT2_FZD6_LRP5	WNT2 - (FZD6+LRP5)	WNT	Secreted Signaling	KEGG: hsa04310; PMID: 23209147
	Amnion-Epi	Amnion-Epi	WNT10B	FZD7_LRP5	0.000178688	0	WNT10B_FZD7_LRP5	WNT10B - (FZD7+LRP5)	WNT	Secreted Signaling	KEGG: hsa04310; PMID: 23209147				Amnion-Mes	Epi-progenitors_1	WNT2	FZD6_LRP5	0.000606338	0	WNT2_FZD6_LRP5	WNT2 - (FZD6+LRP5)	WNT	Secreted Signaling	KEGG: hsa04310; PMID: 23209147
	Epi-progenitors_2	Epi-progenitors_2	WNT10B	FZD8_LRP5	8.08428e-05	0	WNT10B_FZD8_LRP5	WNT10B - (FZD8+LRP5)	WNT	Secreted Signaling	KEGG: hsa04310; PMID: 23209147				Fibroblasts	Epi-progenitors_1	WNT2	FZD6_LRP5	0.000292165	0	WNT2_FZD6_LRP5	WNT2 - (FZD6+LRP5)	WNT	Secreted Signaling	KEGG: hsa04310; PMID: 23209147
	Amnion-Epi	Epi-progenitors_2	WNT10B	FZD8_LRP5	0.000158712	0	WNT10B_FZD8_LRP5	WNT10B - (FZD8+LRP5)	WNT	Secreted Signaling	KEGG: hsa04310; PMID: 23209147				Mes-progenitors	Epi-progenitors_2	WNT2	FZD6_LRP5	0.000705142	0	WNT2_FZD6_LRP5	WNT2 - (FZD6+LRP5)	WNT	Secreted Signaling	KEGG: hsa04310; PMID: 23209147
	Epi-progenitors_2	Amnion-Epi	WNT10B	FZD8_LRP5	6.27847e-05	0	WNT10B_FZD8_LRP5	WNT10B - (FZD8+LRP5)	WNT	Secreted Signaling	KEGG: hsa04310; PMID: 23209147				Amnion-Mes	Epi-progenitors_2	WNT2	FZD6_LRP5	0.000613339	0	WNT2_FZD6_LRP5	WNT2 - (FZD6+LRP5)	WNT	Secreted Signaling	KEGG: hsa04310; PMID: 23209147
	Amnion-Epi	Amnion-Epi	WNT10B	FZD8_LRP5	0.000123266	0	WNT10B_FZD8_LRP5	WNT10B - (FZD8+LRP5)	WNT	Secreted Signaling	KEGG: hsa04310; PMID: 23209147				Fibroblasts	Epi-progenitors_2	WNT2	FZD6_LRP5	0.000295534	0	WNT2_FZD6_LRP5	WNT2 - (FZD6+LRP5)	WNT	Secreted Signaling	KEGG: hsa04310; PMID: 23209147
	Epi-progenitors_2	Intermediate cells	WNT10B	FZD8_LRP5	2.10036e-05	0	WNT10B_FZD8_LRP5	WNT10B - (FZD8+LRP5)	WNT	Secreted Signaling	KEGG: hsa04310; PMID: 23209147				Mes-progenitors	Amnion-Epi	WNT2	FZD6_LRP5	0.00085173	0	WNT2_FZD6_LRP5	WNT2 - (FZD6+LRP5)	WNT	Secreted Signaling	KEGG: hsa04310; PMID: 23209147
	Amnion-Epi	Intermediate cells	WNT10B	FZD8_LRP5	4.1241e-05	0	WNT10B_FZD8_LRP5	WNT10B - (FZD8+LRP5)	WNT	Secreted Signaling	KEGG: hsa04310; PMID: 23209147				Amnion-Mes	Amnion-Epi	WNT2	FZD6_LRP5	0.000740911	0	WNT2_FZD6_LRP5	WNT2 - (FZD6+LRP5)	WNT	Secreted Signaling	KEGG: hsa04310; PMID: 23209147
	Intermediate cells	Epi-progenitors_1	WNT2	FZD2_LRP5	0.000185435	0	WNT2_FZD2_LRP5	WNT2 - (FZD2+LRP5)	WNT	Secreted Signaling	KEGG: hsa04310; PMID: 23209147				Fibroblasts	Amnion-Epi	WNT2	FZD6_LRP5	0.000357138	0	WNT2_FZD6_LRP5	WNT2 - (FZD6+LRP5)	WNT	Secreted Signaling	KEGG: hsa04310; PMID: 23209147
	Intermediate cells	Epi-progenitors_2	WNT2	FZD2_LRP5	0.000217194	0	WNT2_FZD2_LRP5	WNT2 - (FZD2+LRP5)	WNT	Secreted Signaling	KEGG: hsa04310; PMID: 23209147				Mes-progenitors	Intermediate cells	WNT2	FZD6_LRP5	0.000155217	0	WNT2_FZD6_LRP5	WNT2 - (FZD6+LRP5)	WNT	Secreted Signaling	KEGG: hsa04310; PMID: 23209147
	Intermediate cells	Amnion-Epi	WNT2	FZD2_LRP5	0.000232057	0	WNT2_FZD2_LRP5	WNT2 - (FZD2+LRP5)	WNT	Secreted Signaling	KEGG: hsa04310; PMID: 23209147				Amnion-Mes	Intermediate cells	WNT2	FZD6_LRP5	0.000134963	0	WNT2_FZD6_LRP5	WNT2 - (FZD6+LRP5)	WNT	Secreted Signaling	KEGG: hsa04310; PMID: 23209147
	Epi-progenitors_2	Epi-progenitors_1	WNT2	FZD3_LRP5	5.73214e-05	0.01	WNT2_FZD3_LRP5	WNT2 - (FZD3+LRP5)	WNT	Secreted Signaling	KEGG: hsa04310; PMID: 23209147				Mes-progenitors	Epi-progenitors_2	WNT2	FZD7_LRP5	0.00026321	0	WNT2_FZD7_LRP5	WNT2 - (FZD7+LRP5)	WNT	Secreted Signaling	KEGG: hsa04310; PMID: 23209147
	Intermediate cells	Epi-progenitors_1	WNT2	FZD3_LRP5	8.94303e-05	0	WNT2_FZD3_LRP5	WNT2 - (FZD3+LRP5)	WNT	Secreted Signaling	KEGG: hsa04310; PMID: 23209147				Amnion-Mes	Epi-progenitors_2	WNT2	FZD7_LRP5	0.000228879	0	WNT2_FZD7_LRP5	WNT2 - (FZD7+LRP5)	WNT	Secreted Signaling	KEGG: hsa04310; PMID: 23209147
	Epi-progenitors_2	Epi-progenitors_2	WNT2	FZD3_LRP5	6.84197e-05	0	WNT2_FZD3_LRP5	WNT2 - (FZD3+LRP5)	WNT	Secreted Signaling	KEGG: hsa04310; PMID: 23209147				Fibroblasts	Epi-progenitors_2	WNT2	FZD7_LRP5	0.00011016	0	WNT2_FZD7_LRP5	WNT2 - (FZD7+LRP5)	WNT	Secreted Signaling	KEGG: hsa04310; PMID: 23209147
	Intermediate cells	Epi-progenitors_2	WNT2	FZD3_LRP5	0.000106743	0	WNT2_FZD3_LRP5	WNT2 - (FZD3+LRP5)	WNT	Secreted Signaling	KEGG: hsa04310; PMID: 23209147				Mes-progenitors	Amnion-Epi	WNT2	FZD7_LRP5	0.000358825	0	WNT2_FZD7_LRP5	WNT2 - (FZD7+LRP5)	WNT	Secreted Signaling	KEGG: hsa04310; PMID: 23209147
	Epi-progenitors_2	Amnion-Epi	WNT2	FZD3_LRP5	7.83778e-05	0	WNT2_FZD3_LRP5	WNT2 - (FZD3+LRP5)	WNT	Secreted Signaling	KEGG: hsa04310; PMID: 23209147				Amnion-Mes	Amnion-Epi	WNT2	FZD7_LRP5	0.000312042	0	WNT2_FZD7_LRP5	WNT2 - (FZD7+LRP5)	WNT	Secreted Signaling	KEGG: hsa04310; PMID: 23209147
	Intermediate cells	Amnion-Epi	WNT2	FZD3_LRP5	0.000122277	0	WNT2_FZD3_LRP5	WNT2 - (FZD3+LRP5)	WNT	Secreted Signaling	KEGG: hsa04310; PMID: 23209147				Fibroblasts	Amnion-Epi	WNT2	FZD7_LRP5	0.000150223	0	WNT2_FZD7_LRP5	WNT2 - (FZD7+LRP5)	WNT	Secreted Signaling	KEGG: hsa04310; PMID: 23209147
	Epi-progenitors_2	Epi-progenitors_1	WNT2	FZD6_LRP5	0.00013683	0	WNT2_FZD6_LRP5	WNT2 - (FZD6+LRP5)	WNT	Secreted Signaling	KEGG: hsa04310; PMID: 23209147				Mes-progenitors	Epi-progenitors_2	WNT2	FZD8_LRP5	0.000318754	0	WNT2_FZD8_LRP5	WNT2 - (FZD8+LRP5)	WNT	Secreted Signaling	KEGG: hsa04310; PMID: 23209147
	Intermediate cells	Epi-progenitors_1	WNT2	FZD6_LRP5	0.000213444	0	WNT2_FZD6_LRP5	WNT2 - (FZD6+LRP5)	WNT	Secreted Signaling	KEGG: hsa04310; PMID: 23209147				Amnion-Mes	Epi-progenitors_2	WNT2	FZD8_LRP5	0.000277188	0	WNT2_FZD8_LRP5	WNT2 - (FZD8+LRP5)	WNT	Secreted Signaling	KEGG: hsa04310; PMID: 23209147
	Epi-progenitors_2	Epi-progenitors_2	WNT2	FZD6_LRP5	0.000138407	0	WNT2_FZD6_LRP5	WNT2 - (FZD6+LRP5)	WNT	Secreted Signaling	KEGG: hsa04310; PMID: 23209147				Fibroblasts	Epi-progenitors_2	WNT2	FZD8_LRP5	0.00013343	0	WNT2_FZD8_LRP5	WNT2 - (FZD8+LRP5)	WNT	Secreted Signaling	KEGG: hsa04310; PMID: 23209147
	Intermediate cells	Epi-progenitors_2	WNT2	FZD6_LRP5	0.000215904	0	WNT2_FZD6_LRP5	WNT2 - (FZD6+LRP5)	WNT	Secreted Signaling	KEGG: hsa04310; PMID: 23209147				Mes-progenitors	Amnion-Epi	WNT2	FZD8_LRP5	0.000247625	0	WNT2_FZD8_LRP5	WNT2 - (FZD8+LRP5)	WNT	Secreted Signaling	KEGG: hsa04310; PMID: 23209147
	Epi-progenitors_2	Amnion-Epi	WNT2	FZD6_LRP5	0.000167283	0	WNT2_FZD6_LRP5	WNT2 - (FZD6+LRP5)	WNT	Secreted Signaling	KEGG: hsa04310; PMID: 23209147				Amnion-Mes	Amnion-Epi	WNT2	FZD8_LRP5	0.000215325	0	WNT2_FZD8_LRP5	WNT2 - (FZD8+LRP5)	WNT	Secreted Signaling	KEGG: hsa04310; PMID: 23209147
	Intermediate cells	Amnion-Epi	WNT2	FZD6_LRP5	0.000260935	0	WNT2_FZD6_LRP5	WNT2 - (FZD6+LRP5)	WNT	Secreted Signaling	KEGG: hsa04310; PMID: 23209147				Fibroblasts	Amnion-Epi	WNT2	FZD8_LRP5	0.000103632	0	WNT2_FZD8_LRP5	WNT2 - (FZD8+LRP5)	WNT	Secreted Signaling	KEGG: hsa04310; PMID: 23209147
	Epi-progenitors_2	Epi-progenitors_2	WNT2	FZD7_LRP5	5.15672e-05	0	WNT2_FZD7_LRP5	WNT2 - (FZD7+LRP5)	WNT	Secreted Signaling	KEGG: hsa04310; PMID: 23209147				Mes-progenitors	Intermediate cells	WNT2	FZD8_LRP5	8.28923e-05	0	WNT2_FZD8_LRP5	WNT2 - (FZD8+LRP5)	WNT	Secreted Signaling	KEGG: hsa04310; PMID: 23209147
	Intermediate cells	Epi-progenitors_2	WNT2	FZD7_LRP5	8.04539e-05	0	WNT2_FZD7_LRP5	WNT2 - (FZD7+LRP5)	WNT	Secreted Signaling	KEGG: hsa04310; PMID: 23209147				Amnion-Mes	Intermediate cells	WNT2	FZD8_LRP5	7.20726e-05	0	WNT2_FZD8_LRP5	WNT2 - (FZD8+LRP5)	WNT	Secreted Signaling	KEGG: hsa04310; PMID: 23209147
	Epi-progenitors_2	Amnion-Epi	WNT2	FZD7_LRP5	7.03282e-05	0	WNT2_FZD7_LRP5	WNT2 - (FZD7+LRP5)	WNT	Secreted Signaling	KEGG: hsa04310; PMID: 23209147				Mes-progenitors	Epi-progenitors_1	WNT2	FZD2_LRP6	0.000400303	0	WNT2_FZD2_LRP6	WNT2 - (FZD2+LRP6)	WNT	Secreted Signaling	KEGG: hsa04310; PMID: 23209147
	Intermediate cells	Amnion-Epi	WNT2	FZD7_LRP5	0.000109721	0	WNT2_FZD7_LRP5	WNT2 - (FZD7+LRP5)	WNT	Secreted Signaling	KEGG: hsa04310; PMID: 23209147				Amnion-Mes	Epi-progenitors_1	WNT2	FZD2_LRP6	0.000348123	0	WNT2_FZD2_LRP6	WNT2 - (FZD2+LRP6)	WNT	Secreted Signaling	KEGG: hsa04310; PMID: 23209147
	Intermediate cells	Epi-progenitors_2	WNT2	FZD8_LRP5	9.74527e-05	0	WNT2_FZD8_LRP5	WNT2 - (FZD8+LRP5)	WNT	Secreted Signaling	KEGG: hsa04310; PMID: 23209147				Fibroblasts	Epi-progenitors_1	WNT2	FZD2_LRP6	0.000167614	0.01	WNT2_FZD2_LRP6	WNT2 - (FZD2+LRP6)	WNT	Secreted Signaling	KEGG: hsa04310; PMID: 23209147
	Intermediate cells	Amnion-Epi	WNT2	FZD8_LRP5	7.56855e-05	0	WNT2_FZD8_LRP5	WNT2 - (FZD8+LRP5)	WNT	Secreted Signaling	KEGG: hsa04310; PMID: 23209147				Mes-progenitors	Epi-progenitors_2	WNT2	FZD2_LRP6	0.000373857	0	WNT2_FZD2_LRP6	WNT2 - (FZD2+LRP6)	WNT	Secreted Signaling	KEGG: hsa04310; PMID: 23209147
	Epi-progenitors_2	Epi-progenitors_1	WNT2B	FZD2_LRP5	0.000238241	0	WNT2B_FZD2_LRP5	WNT2B - (FZD2+LRP5)	WNT	Secreted Signaling	KEGG: hsa04310; PMID: 23209147				Amnion-Mes	Epi-progenitors_2	WNT2	FZD2_LRP6	0.000325117	0	WNT2_FZD2_LRP6	WNT2 - (FZD2+LRP6)	WNT	Secreted Signaling	KEGG: hsa04310; PMID: 23209147
	Amnion-Epi	Epi-progenitors_1	WNT2B	FZD2_LRP5	0.000158589	0	WNT2B_FZD2_LRP5	WNT2B - (FZD2+LRP5)	WNT	Secreted Signaling	KEGG: hsa04310; PMID: 23209147				Fibroblasts	Epi-progenitors_2	WNT2	FZD2_LRP6	0.000156523	0	WNT2_FZD2_LRP6	WNT2 - (FZD2+LRP6)	WNT	Secreted Signaling	KEGG: hsa04310; PMID: 23209147
	Epi-progenitors_2	Epi-progenitors_2	WNT2B	FZD2_LRP5	0.00027904	0	WNT2B_FZD2_LRP5	WNT2B - (FZD2+LRP5)	WNT	Secreted Signaling	KEGG: hsa04310; PMID: 23209147				Mes-progenitors	Amnion-Epi	WNT2	FZD2_LRP6	0.000403556	0	WNT2_FZD2_LRP6	WNT2 - (FZD2+LRP6)	WNT	Secreted Signaling	KEGG: hsa04310; PMID: 23209147
	Amnion-Epi	Epi-progenitors_2	WNT2B	FZD2_LRP5	0.000185754	0	WNT2B_FZD2_LRP5	WNT2B - (FZD2+LRP5)	WNT	Secreted Signaling	KEGG: hsa04310; PMID: 23209147				Amnion-Mes	Amnion-Epi	WNT2	FZD2_LRP6	0.000350951	0	WNT2_FZD2_LRP6	WNT2 - (FZD2+LRP6)	WNT	Secreted Signaling	KEGG: hsa04310; PMID: 23209147
	Epi-progenitors_2	Amnion-Epi	WNT2B	FZD2_LRP5	0.000298133	0	WNT2B_FZD2_LRP5	WNT2B - (FZD2+LRP5)	WNT	Secreted Signaling	KEGG: hsa04310; PMID: 23209147				Fibroblasts	Amnion-Epi	WNT2	FZD2_LRP6	0.000168973	0	WNT2_FZD2_LRP6	WNT2 - (FZD2+LRP6)	WNT	Secreted Signaling	KEGG: hsa04310; PMID: 23209147
	Amnion-Epi	Amnion-Epi	WNT2B	FZD2_LRP5	0.000198468	0	WNT2B_FZD2_LRP5	WNT2B - (FZD2+LRP5)	WNT	Secreted Signaling	KEGG: hsa04310; PMID: 23209147				Mes-progenitors	Intermediate cells	WNT2	FZD2_LRP6	0.00021756	0	WNT2_FZD2_LRP6	WNT2 - (FZD2+LRP6)	WNT	Secreted Signaling	KEGG: hsa04310; PMID: 23209147
	Epi-progenitors_2	Intermediate cells	WNT2B	FZD2_LRP5	9.78013e-05	0	WNT2B_FZD2_LRP5	WNT2B - (FZD2+LRP5)	WNT	Secreted Signaling	KEGG: hsa04310; PMID: 23209147				Amnion-Mes	Intermediate cells	WNT2	FZD2_LRP6	0.00018918	0	WNT2_FZD2_LRP6	WNT2 - (FZD2+LRP6)	WNT	Secreted Signaling	KEGG: hsa04310; PMID: 23209147
	Amnion-Epi	Intermediate cells	WNT2B	FZD2_LRP5	6.50946e-05	0	WNT2B_FZD2_LRP5	WNT2B - (FZD2+LRP5)	WNT	Secreted Signaling	KEGG: hsa04310; PMID: 23209147				Mes-progenitors	Amnion_Ect	WNT2	FZD2_LRP6	0.00160279	0	WNT2_FZD2_LRP6	WNT2 - (FZD2+LRP6)	WNT	Secreted Signaling	KEGG: hsa04310; PMID: 23209147
	Epi-progenitors_2	Epi-progenitors_1	WNT2B	FZD3_LRP5	0.000114904	0	WNT2B_FZD3_LRP5	WNT2B - (FZD3+LRP5)	WNT	Secreted Signaling	KEGG: hsa04310; PMID: 23209147				Amnion-Mes	Amnion_Ect	WNT2	FZD2_LRP6	0.00139484	0	WNT2_FZD2_LRP6	WNT2 - (FZD2+LRP6)	WNT	Secreted Signaling	KEGG: hsa04310; PMID: 23209147
	Amnion-Epi	Epi-progenitors_1	WNT2B	FZD3_LRP5	7.6479e-05	0	WNT2B_FZD3_LRP5	WNT2B - (FZD3+LRP5)	WNT	Secreted Signaling	KEGG: hsa04310; PMID: 23209147				Fibroblasts	Amnion_Ect	WNT2	FZD2_LRP6	0.00067351	0	WNT2_FZD2_LRP6	WNT2 - (FZD2+LRP6)	WNT	Secreted Signaling	KEGG: hsa04310; PMID: 23209147
	Epi-progenitors_2	Epi-progenitors_2	WNT2B	FZD3_LRP5	0.000137148	0	WNT2B_FZD3_LRP5	WNT2B - (FZD3+LRP5)	WNT	Secreted Signaling	KEGG: hsa04310; PMID: 23209147				Mes-progenitors	Mes-progenitors	WNT2	FZD2_LRP6	0.000193884	0	WNT2_FZD2_LRP6	WNT2 - (FZD2+LRP6)	WNT	Secreted Signaling	KEGG: hsa04310; PMID: 23209147
	Amnion-Epi	Epi-progenitors_2	WNT2B	FZD3_LRP5	9.12857e-05	0	WNT2B_FZD3_LRP5	WNT2B - (FZD3+LRP5)	WNT	Secreted Signaling	KEGG: hsa04310; PMID: 23209147				Amnion-Mes	Mes-progenitors	WNT2	FZD2_LRP6	0.000168603	0	WNT2_FZD2_LRP6	WNT2 - (FZD2+LRP6)	WNT	Secreted Signaling	KEGG: hsa04310; PMID: 23209147
	Epi-progenitors_2	Amnion-Epi	WNT2B	FZD3_LRP5	0.000157105	0	WNT2B_FZD3_LRP5	WNT2B - (FZD3+LRP5)	WNT	Secreted Signaling	KEGG: hsa04310; PMID: 23209147				Mes-progenitors	Amnion-Mes	WNT2	FZD2_LRP6	0.000169742	0	WNT2_FZD2_LRP6	WNT2 - (FZD2+LRP6)	WNT	Secreted Signaling	KEGG: hsa04310; PMID: 23209147
	Amnion-Epi	Amnion-Epi	WNT2B	FZD3_LRP5	0.000104571	0	WNT2B_FZD3_LRP5	WNT2B - (FZD3+LRP5)	WNT	Secreted Signaling	KEGG: hsa04310; PMID: 23209147				Amnion-Mes	Amnion-Mes	WNT2	FZD2_LRP6	0.000147605	0	WNT2_FZD2_LRP6	WNT2 - (FZD2+LRP6)	WNT	Secreted Signaling	KEGG: hsa04310; PMID: 23209147
	Epi-progenitors_2	Intermediate cells	WNT2B	FZD3_LRP5	3.86283e-05	0	WNT2B_FZD3_LRP5	WNT2B - (FZD3+LRP5)	WNT	Secreted Signaling	KEGG: hsa04310; PMID: 23209147				Mes-progenitors	Fibroblasts	WNT2	FZD2_LRP6	0.000295737	0	WNT2_FZD2_LRP6	WNT2 - (FZD2+LRP6)	WNT	Secreted Signaling	KEGG: hsa04310; PMID: 23209147
	Amnion-Epi	Intermediate cells	WNT2B	FZD3_LRP5	2.57087e-05	0	WNT2B_FZD3_LRP5	WNT2B - (FZD3+LRP5)	WNT	Secreted Signaling	KEGG: hsa04310; PMID: 23209147				Amnion-Mes	Fibroblasts	WNT2	FZD2_LRP6	0.000257186	0	WNT2_FZD2_LRP6	WNT2 - (FZD2+LRP6)	WNT	Secreted Signaling	KEGG: hsa04310; PMID: 23209147
	Epi-progenitors_2	Epi-progenitors_1	WNT2B	FZD6_LRP5	0.000274222	0	WNT2B_FZD6_LRP5	WNT2B - (FZD6+LRP5)	WNT	Secreted Signaling	KEGG: hsa04310; PMID: 23209147				Mes-progenitors	Epi-progenitors_1	WNT2	FZD3_LRP6	0.000193194	0	WNT2_FZD3_LRP6	WNT2 - (FZD3+LRP6)	WNT	Secreted Signaling	KEGG: hsa04310; PMID: 23209147
	Amnion-Epi	Epi-progenitors_1	WNT2B	FZD6_LRP5	0.000182547	0	WNT2B_FZD6_LRP5	WNT2B - (FZD6+LRP5)	WNT	Secreted Signaling	KEGG: hsa04310; PMID: 23209147				Amnion-Mes	Epi-progenitors_1	WNT2	FZD3_LRP6	0.000167988	0	WNT2_FZD3_LRP6	WNT2 - (FZD3+LRP6)	WNT	Secreted Signaling	KEGG: hsa04310; PMID: 23209147
	Epi-progenitors_2	Epi-progenitors_2	WNT2B	FZD6_LRP5	0.000277384	0	WNT2B_FZD6_LRP5	WNT2B - (FZD6+LRP5)	WNT	Secreted Signaling	KEGG: hsa04310; PMID: 23209147				Fibroblasts	Epi-progenitors_1	WNT2	FZD3_LRP6	8.08392e-05	0	WNT2_FZD3_LRP6	WNT2 - (FZD3+LRP6)	WNT	Secreted Signaling	KEGG: hsa04310; PMID: 23209147
	Amnion-Epi	Epi-progenitors_2	WNT2B	FZD6_LRP5	0.000184651	0	WNT2B_FZD6_LRP5	WNT2B - (FZD6+LRP5)	WNT	Secreted Signaling	KEGG: hsa04310; PMID: 23209147				Mes-progenitors	Epi-progenitors_2	WNT2	FZD3_LRP6	0.000183844	0	WNT2_FZD3_LRP6	WNT2 - (FZD3+LRP6)	WNT	Secreted Signaling	KEGG: hsa04310; PMID: 23209147
	Epi-progenitors_2	Amnion-Epi	WNT2B	FZD6_LRP5	0.000335228	0	WNT2B_FZD6_LRP5	WNT2B - (FZD6+LRP5)	WNT	Secreted Signaling	KEGG: hsa04310; PMID: 23209147				Amnion-Mes	Epi-progenitors_2	WNT2	FZD3_LRP6	0.000159857	0	WNT2_FZD3_LRP6	WNT2 - (FZD3+LRP6)	WNT	Secreted Signaling	KEGG: hsa04310; PMID: 23209147
	Amnion-Epi	Amnion-Epi	WNT2B	FZD6_LRP5	0.000223169	0	WNT2B_FZD6_LRP5	WNT2B - (FZD6+LRP5)	WNT	Secreted Signaling	KEGG: hsa04310; PMID: 23209147				Fibroblasts	Epi-progenitors_2	WNT2	FZD3_LRP6	7.69237e-05	0	WNT2_FZD3_LRP6	WNT2 - (FZD3+LRP6)	WNT	Secreted Signaling	KEGG: hsa04310; PMID: 23209147
	Epi-progenitors_2	Intermediate cells	WNT2B	FZD6_LRP5	6.09373e-05	0	WNT2B_FZD6_LRP5	WNT2B - (FZD6+LRP5)	WNT	Secreted Signaling	KEGG: hsa04310; PMID: 23209147				Mes-progenitors	Amnion-Epi	WNT2	FZD3_LRP6	0.000212768	0	WNT2_FZD3_LRP6	WNT2 - (FZD3+LRP6)	WNT	Secreted Signaling	KEGG: hsa04310; PMID: 23209147
	Amnion-Epi	Intermediate cells	WNT2B	FZD6_LRP5	4.05572e-05	0	WNT2B_FZD6_LRP5	WNT2B - (FZD6+LRP5)	WNT	Secreted Signaling	KEGG: hsa04310; PMID: 23209147				Amnion-Mes	Amnion-Epi	WNT2	FZD3_LRP6	0.00018501	0	WNT2_FZD3_LRP6	WNT2 - (FZD3+LRP6)	WNT	Secreted Signaling	KEGG: hsa04310; PMID: 23209147
	Epi-progenitors_2	Epi-progenitors_2	WNT2B	FZD7_LRP5	0.000103372	0	WNT2B_FZD7_LRP5	WNT2B - (FZD7+LRP5)	WNT	Secreted Signaling	KEGG: hsa04310; PMID: 23209147				Fibroblasts	Amnion-Epi	WNT2	FZD3_LRP6	8.90342e-05	0	WNT2_FZD3_LRP6	WNT2 - (FZD3+LRP6)	WNT	Secreted Signaling	KEGG: hsa04310; PMID: 23209147
	Amnion-Epi	Epi-progenitors_2	WNT2B	FZD7_LRP5	6.88021e-05	0	WNT2B_FZD7_LRP5	WNT2B - (FZD7+LRP5)	WNT	Secreted Signaling	KEGG: hsa04310; PMID: 23209147				Mes-progenitors	Intermediate cells	WNT2	FZD3_LRP6	8.59716e-05	0	WNT2_FZD3_LRP6	WNT2 - (FZD3+LRP6)	WNT	Secreted Signaling	KEGG: hsa04310; PMID: 23209147
	Epi-progenitors_2	Amnion-Epi	WNT2B	FZD7_LRP5	0.000140973	0	WNT2B_FZD7_LRP5	WNT2B - (FZD7+LRP5)	WNT	Secreted Signaling	KEGG: hsa04310; PMID: 23209147				Amnion-Mes	Intermediate cells	WNT2	FZD3_LRP6	7.47502e-05	0	WNT2_FZD3_LRP6	WNT2 - (FZD3+LRP6)	WNT	Secreted Signaling	KEGG: hsa04310; PMID: 23209147
	Amnion-Epi	Amnion-Epi	WNT2B	FZD7_LRP5	9.38318e-05	0	WNT2B_FZD7_LRP5	WNT2B - (FZD7+LRP5)	WNT	Secreted Signaling	KEGG: hsa04310; PMID: 23209147				Mes-progenitors	Amnion_Ect	WNT2	FZD3_LRP6	0.00230752	0	WNT2_FZD3_LRP6	WNT2 - (FZD3+LRP6)	WNT	Secreted Signaling	KEGG: hsa04310; PMID: 23209147
	Epi-progenitors_2	Epi-progenitors_2	WNT2B	FZD8_LRP5	0.000125211	0	WNT2B_FZD8_LRP5	WNT2B - (FZD8+LRP5)	WNT	Secreted Signaling	KEGG: hsa04310; PMID: 23209147				Amnion-Mes	Amnion_Ect	WNT2	FZD3_LRP6	0.00200897	0	WNT2_FZD3_LRP6	WNT2 - (FZD3+LRP6)	WNT	Secreted Signaling	KEGG: hsa04310; PMID: 23209147
	Amnion-Epi	Epi-progenitors_2	WNT2B	FZD8_LRP5	8.33399e-05	0	WNT2B_FZD8_LRP5	WNT2B - (FZD8+LRP5)	WNT	Secreted Signaling	KEGG: hsa04310; PMID: 23209147				Fibroblasts	Amnion_Ect	WNT2	FZD3_LRP6	0.000971723	0	WNT2_FZD3_LRP6	WNT2 - (FZD3+LRP6)	WNT	Secreted Signaling	KEGG: hsa04310; PMID: 23209147
	Epi-progenitors_2	Amnion-Epi	WNT2B	FZD8_LRP5	9.72453e-05	0	WNT2B_FZD8_LRP5	WNT2B - (FZD8+LRP5)	WNT	Secreted Signaling	KEGG: hsa04310; PMID: 23209147				Mes-progenitors	Epi-progenitors_1	WNT2	FZD6_LRP6	0.000460671	0	WNT2_FZD6_LRP6	WNT2 - (FZD6+LRP6)	WNT	Secreted Signaling	KEGG: hsa04310; PMID: 23209147
	Amnion-Epi	Amnion-Epi	WNT2B	FZD8_LRP5	6.47241e-05	0	WNT2B_FZD8_LRP5	WNT2B - (FZD8+LRP5)	WNT	Secreted Signaling	KEGG: hsa04310; PMID: 23209147				Amnion-Mes	Epi-progenitors_1	WNT2	FZD6_LRP6	0.000400637	0	WNT2_FZD6_LRP6	WNT2 - (FZD6+LRP6)	WNT	Secreted Signaling	KEGG: hsa04310; PMID: 23209147
	Epi-progenitors_2	Intermediate cells	WNT2B	FZD8_LRP5	3.25338e-05	0	WNT2B_FZD8_LRP5	WNT2B - (FZD8+LRP5)	WNT	Secreted Signaling	KEGG: hsa04310; PMID: 23209147				Fibroblasts	Epi-progenitors_1	WNT2	FZD6_LRP6	0.000192929	0	WNT2_FZD6_LRP6	WNT2 - (FZD6+LRP6)	WNT	Secreted Signaling	KEGG: hsa04310; PMID: 23209147
	Amnion-Epi	Intermediate cells	WNT2B	FZD8_LRP5	2.16525e-05	0	WNT2B_FZD8_LRP5	WNT2B - (FZD8+LRP5)	WNT	Secreted Signaling	KEGG: hsa04310; PMID: 23209147				Mes-progenitors	Epi-progenitors_2	WNT2	FZD6_LRP6	0.00037164	0	WNT2_FZD6_LRP6	WNT2 - (FZD6+LRP6)	WNT	Secreted Signaling	KEGG: hsa04310; PMID: 23209147
	Epi-progenitors_1	Epi-progenitors_1	WNT4	FZD2_LRP5	0.000358155	0	WNT4_FZD2_LRP5	WNT4 - (FZD2+LRP5)	WNT	Secreted Signaling	KEGG: hsa04310; PMID: 23209147				Amnion-Mes	Epi-progenitors_2	WNT2	FZD6_LRP6	0.000323189	0	WNT2_FZD6_LRP6	WNT2 - (FZD6+LRP6)	WNT	Secreted Signaling	KEGG: hsa04310; PMID: 23209147
	Epi-progenitors_2	Epi-progenitors_1	WNT4	FZD2_LRP5	0.000766605	0	WNT4_FZD2_LRP5	WNT4 - (FZD2+LRP5)	WNT	Secreted Signaling	KEGG: hsa04310; PMID: 23209147				Fibroblasts	Epi-progenitors_2	WNT2	FZD6_LRP6	0.000155594	0	WNT2_FZD6_LRP6	WNT2 - (FZD6+LRP6)	WNT	Secreted Signaling	KEGG: hsa04310; PMID: 23209147
	Amnion-Epi	Epi-progenitors_1	WNT4	FZD2_LRP5	0.00117787	0	WNT4_FZD2_LRP5	WNT4 - (FZD2+LRP5)	WNT	Secreted Signaling	KEGG: hsa04310; PMID: 23209147				Mes-progenitors	Amnion-Epi	WNT2	FZD6_LRP6	0.000453706	0	WNT2_FZD6_LRP6	WNT2 - (FZD6+LRP6)	WNT	Secreted Signaling	KEGG: hsa04310; PMID: 23209147
	Intermediate cells	Epi-progenitors_1	WNT4	FZD2_LRP5	0.000217165	0	WNT4_FZD2_LRP5	WNT4 - (FZD2+LRP5)	WNT	Secreted Signaling	KEGG: hsa04310; PMID: 23209147				Amnion-Mes	Amnion-Epi	WNT2	FZD6_LRP6	0.000394576	0	WNT2_FZD6_LRP6	WNT2 - (FZD6+LRP6)	WNT	Secreted Signaling	KEGG: hsa04310; PMID: 23209147
	Epi-progenitors_1	Epi-progenitors_2	WNT4	FZD2_LRP5	0.000419466	0	WNT4_FZD2_LRP5	WNT4 - (FZD2+LRP5)	WNT	Secreted Signaling	KEGG: hsa04310; PMID: 23209147				Fibroblasts	Amnion-Epi	WNT2	FZD6_LRP6	0.000190002	0	WNT2_FZD6_LRP6	WNT2 - (FZD6+LRP6)	WNT	Secreted Signaling	KEGG: hsa04310; PMID: 23209147
	Epi-progenitors_2	Epi-progenitors_2	WNT4	FZD2_LRP5	0.000897685	0	WNT4_FZD2_LRP5	WNT4 - (FZD2+LRP5)	WNT	Secreted Signaling	KEGG: hsa04310; PMID: 23209147				Mes-progenitors	Intermediate cells	WNT2	FZD6_LRP6	0.000135597	0	WNT2_FZD6_LRP6	WNT2 - (FZD6+LRP6)	WNT	Secreted Signaling	KEGG: hsa04310; PMID: 23209147
	Amnion-Epi	Epi-progenitors_2	WNT4	FZD2_LRP5	0.00137904	0	WNT4_FZD2_LRP5	WNT4 - (FZD2+LRP5)	WNT	Secreted Signaling	KEGG: hsa04310; PMID: 23209147				Amnion-Mes	Intermediate cells	WNT2	FZD6_LRP6	0.000117903	0	WNT2_FZD6_LRP6	WNT2 - (FZD6+LRP6)	WNT	Secreted Signaling	KEGG: hsa04310; PMID: 23209147
	Intermediate cells	Epi-progenitors_2	WNT4	FZD2_LRP5	0.000254355	0	WNT4_FZD2_LRP5	WNT4 - (FZD2+LRP5)	WNT	Secreted Signaling	KEGG: hsa04310; PMID: 23209147				Mes-progenitors	Epi-progenitors_2	WNT2	FZD7_LRP6	0.000138585	0	WNT2_FZD7_LRP6	WNT2 - (FZD7+LRP6)	WNT	Secreted Signaling	KEGG: hsa04310; PMID: 23209147
	Epi-progenitors_1	Amnion-Epi	WNT4	FZD2_LRP5	0.000448156	0	WNT4_FZD2_LRP5	WNT4 - (FZD2+LRP5)	WNT	Secreted Signaling	KEGG: hsa04310; PMID: 23209147				Amnion-Mes	Epi-progenitors_2	WNT2	FZD7_LRP6	0.000120499	0	WNT2_FZD7_LRP6	WNT2 - (FZD7+LRP6)	WNT	Secreted Signaling	KEGG: hsa04310; PMID: 23209147
	Epi-progenitors_2	Amnion-Epi	WNT4	FZD2_LRP5	0.000958996	0	WNT4_FZD2_LRP5	WNT4 - (FZD2+LRP5)	WNT	Secreted Signaling	KEGG: hsa04310; PMID: 23209147				Fibroblasts	Epi-progenitors_2	WNT2	FZD7_LRP6	5.7978e-05	0	WNT2_FZD7_LRP6	WNT2 - (FZD7+LRP6)	WNT	Secreted Signaling	KEGG: hsa04310; PMID: 23209147
	Amnion-Epi	Amnion-Epi	WNT4	FZD2_LRP5	0.00147309	0	WNT4_FZD2_LRP5	WNT4 - (FZD2+LRP5)	WNT	Secreted Signaling	KEGG: hsa04310; PMID: 23209147				Mes-progenitors	Amnion-Epi	WNT2	FZD7_LRP6	0.000190932	0	WNT2_FZD7_LRP6	WNT2 - (FZD7+LRP6)	WNT	Secreted Signaling	KEGG: hsa04310; PMID: 23209147
	Intermediate cells	Amnion-Epi	WNT4	FZD2_LRP5	0.00027176	0	WNT4_FZD2_LRP5	WNT4 - (FZD2+LRP5)	WNT	Secreted Signaling	KEGG: hsa04310; PMID: 23209147				Amnion-Mes	Amnion-Epi	WNT2	FZD7_LRP6	0.000166021	0	WNT2_FZD7_LRP6	WNT2 - (FZD7+LRP6)	WNT	Secreted Signaling	KEGG: hsa04310; PMID: 23209147
	Epi-progenitors_1	Intermediate cells	WNT4	FZD2_LRP5	0.000147058	0	WNT4_FZD2_LRP5	WNT4 - (FZD2+LRP5)	WNT	Secreted Signaling	KEGG: hsa04310; PMID: 23209147				Fibroblasts	Amnion-Epi	WNT2	FZD7_LRP6	7.98911e-05	0	WNT2_FZD7_LRP6	WNT2 - (FZD7+LRP6)	WNT	Secreted Signaling	KEGG: hsa04310; PMID: 23209147
	Epi-progenitors_2	Intermediate cells	WNT4	FZD2_LRP5	0.000314971	0	WNT4_FZD2_LRP5	WNT4 - (FZD2+LRP5)	WNT	Secreted Signaling	KEGG: hsa04310; PMID: 23209147				Mes-progenitors	Amnion_Ect	WNT2	FZD7_LRP6	0.000884052	0	WNT2_FZD7_LRP6	WNT2 - (FZD7+LRP6)	WNT	Secreted Signaling	KEGG: hsa04310; PMID: 23209147
	Amnion-Epi	Intermediate cells	WNT4	FZD2_LRP5	0.000484269	0	WNT4_FZD2_LRP5	WNT4 - (FZD2+LRP5)	WNT	Secreted Signaling	KEGG: hsa04310; PMID: 23209147				Amnion-Mes	Amnion_Ect	WNT2	FZD7_LRP6	0.000769022	0	WNT2_FZD7_LRP6	WNT2 - (FZD7+LRP6)	WNT	Secreted Signaling	KEGG: hsa04310; PMID: 23209147
	Intermediate cells	Intermediate cells	WNT4	FZD2_LRP5	8.91483e-05	0	WNT4_FZD2_LRP5	WNT4 - (FZD2+LRP5)	WNT	Secreted Signaling	KEGG: hsa04310; PMID: 23209147				Fibroblasts	Amnion_Ect	WNT2	FZD7_LRP6	0.000370678	0	WNT2_FZD7_LRP6	WNT2 - (FZD7+LRP6)	WNT	Secreted Signaling	KEGG: hsa04310; PMID: 23209147
	Epi-progenitors_1	Epi-progenitors_1	WNT4	FZD3_LRP5	0.000172771	0	WNT4_FZD3_LRP5	WNT4 - (FZD3+LRP5)	WNT	Secreted Signaling	KEGG: hsa04310; PMID: 23209147				Mes-progenitors	Epi-progenitors_2	WNT2	FZD8_LRP6	0.000167851	0	WNT2_FZD8_LRP6	WNT2 - (FZD8+LRP6)	WNT	Secreted Signaling	KEGG: hsa04310; PMID: 23209147
	Epi-progenitors_2	Epi-progenitors_1	WNT4	FZD3_LRP5	0.000370023	0	WNT4_FZD3_LRP5	WNT4 - (FZD3+LRP5)	WNT	Secreted Signaling	KEGG: hsa04310; PMID: 23209147				Amnion-Mes	Epi-progenitors_2	WNT2	FZD8_LRP6	0.000145949	0	WNT2_FZD8_LRP6	WNT2 - (FZD8+LRP6)	WNT	Secreted Signaling	KEGG: hsa04310; PMID: 23209147
	Amnion-Epi	Epi-progenitors_1	WNT4	FZD3_LRP5	0.000568878	0	WNT4_FZD3_LRP5	WNT4 - (FZD3+LRP5)	WNT	Secreted Signaling	KEGG: hsa04310; PMID: 23209147				Fibroblasts	Epi-progenitors_2	WNT2	FZD8_LRP6	7.02283e-05	0	WNT2_FZD8_LRP6	WNT2 - (FZD8+LRP6)	WNT	Secreted Signaling	KEGG: hsa04310; PMID: 23209147
	Intermediate cells	Epi-progenitors_1	WNT4	FZD3_LRP5	0.000104738	0	WNT4_FZD3_LRP5	WNT4 - (FZD3+LRP5)	WNT	Secreted Signaling	KEGG: hsa04310; PMID: 23209147				Mes-progenitors	Amnion-Epi	WNT2	FZD8_LRP6	0.000131729	0	WNT2_FZD8_LRP6	WNT2 - (FZD8+LRP6)	WNT	Secreted Signaling	KEGG: hsa04310; PMID: 23209147
	Epi-progenitors_1	Epi-progenitors_2	WNT4	FZD3_LRP5	0.000206211	0	WNT4_FZD3_LRP5	WNT4 - (FZD3+LRP5)	WNT	Secreted Signaling	KEGG: hsa04310; PMID: 23209147				Amnion-Mes	Amnion-Epi	WNT2	FZD8_LRP6	0.000114538	0	WNT2_FZD8_LRP6	WNT2 - (FZD8+LRP6)	WNT	Secreted Signaling	KEGG: hsa04310; PMID: 23209147
	Epi-progenitors_2	Epi-progenitors_2	WNT4	FZD3_LRP5	0.000441598	0	WNT4_FZD3_LRP5	WNT4 - (FZD3+LRP5)	WNT	Secreted Signaling	KEGG: hsa04310; PMID: 23209147				Mes-progenitors	Intermediate cells	WNT2	FZD8_LRP6	7.24113e-05	0	WNT2_FZD8_LRP6	WNT2 - (FZD8+LRP6)	WNT	Secreted Signaling	KEGG: hsa04310; PMID: 23209147
	Amnion-Epi	Epi-progenitors_2	WNT4	FZD3_LRP5	0.000678853	0	WNT4_FZD3_LRP5	WNT4 - (FZD3+LRP5)	WNT	Secreted Signaling	KEGG: hsa04310; PMID: 23209147				Amnion-Mes	Intermediate cells	WNT2	FZD8_LRP6	6.29593e-05	0	WNT2_FZD8_LRP6	WNT2 - (FZD8+LRP6)	WNT	Secreted Signaling	KEGG: hsa04310; PMID: 23209147
	Intermediate cells	Epi-progenitors_2	WNT4	FZD3_LRP5	0.000125014	0	WNT4_FZD3_LRP5	WNT4 - (FZD3+LRP5)	WNT	Secreted Signaling	KEGG: hsa04310; PMID: 23209147				Mes-progenitors	Amnion_Ect	WNT2	FZD8_LRP6	0.00087656	0	WNT2_FZD8_LRP6	WNT2 - (FZD8+LRP6)	WNT	Secreted Signaling	KEGG: hsa04310; PMID: 23209147
	Epi-progenitors_1	Amnion-Epi	WNT4	FZD3_LRP5	0.00023621	0	WNT4_FZD3_LRP5	WNT4 - (FZD3+LRP5)	WNT	Secreted Signaling	KEGG: hsa04310; PMID: 23209147				Amnion-Mes	Amnion_Ect	WNT2	FZD8_LRP6	0.000762502	0	WNT2_FZD8_LRP6	WNT2 - (FZD8+LRP6)	WNT	Secreted Signaling	KEGG: hsa04310; PMID: 23209147
	Epi-progenitors_2	Amnion-Epi	WNT4	FZD3_LRP5	0.000505794	0	WNT4_FZD3_LRP5	WNT4 - (FZD3+LRP5)	WNT	Secreted Signaling	KEGG: hsa04310; PMID: 23209147				Fibroblasts	Amnion_Ect	WNT2	FZD8_LRP6	0.000367529	0	WNT2_FZD8_LRP6	WNT2 - (FZD8+LRP6)	WNT	Secreted Signaling	KEGG: hsa04310; PMID: 23209147
	Amnion-Epi	Amnion-Epi	WNT4	FZD3_LRP5	0.000777463	0	WNT4_FZD3_LRP5	WNT4 - (FZD3+LRP5)	WNT	Secreted Signaling	KEGG: hsa04310; PMID: 23209147				Mes-progenitors	Mes-progenitors	WNT2	FZD8_LRP6	7.11607e-05	0	WNT2_FZD8_LRP6	WNT2 - (FZD8+LRP6)	WNT	Secreted Signaling	KEGG: hsa04310; PMID: 23209147
	Intermediate cells	Amnion-Epi	WNT4	FZD3_LRP5	0.000143205	0	WNT4_FZD3_LRP5	WNT4 - (FZD3+LRP5)	WNT	Secreted Signaling	KEGG: hsa04310; PMID: 23209147				Amnion-Mes	Mes-progenitors	WNT2	FZD8_LRP6	6.18736e-05	0	WNT2_FZD8_LRP6	WNT2 - (FZD8+LRP6)	WNT	Secreted Signaling	KEGG: hsa04310; PMID: 23209147
	Epi-progenitors_1	Intermediate cells	WNT4	FZD3_LRP5	5.80884e-05	0	WNT4_FZD3_LRP5	WNT4 - (FZD3+LRP5)	WNT	Secreted Signaling	KEGG: hsa04310; PMID: 23209147				Mes-progenitors	Amnion-Mes	WNT2	FZD8_LRP6	6.95191e-05	0	WNT2_FZD8_LRP6	WNT2 - (FZD8+LRP6)	WNT	Secreted Signaling	KEGG: hsa04310; PMID: 23209147
	Epi-progenitors_2	Intermediate cells	WNT4	FZD3_LRP5	0.000124452	0	WNT4_FZD3_LRP5	WNT4 - (FZD3+LRP5)	WNT	Secreted Signaling	KEGG: hsa04310; PMID: 23209147				Amnion-Mes	Amnion-Mes	WNT2	FZD8_LRP6	6.04462e-05	0	WNT2_FZD8_LRP6	WNT2 - (FZD8+LRP6)	WNT	Secreted Signaling	KEGG: hsa04310; PMID: 23209147
	Amnion-Epi	Intermediate cells	WNT4	FZD3_LRP5	0.000191404	0	WNT4_FZD3_LRP5	WNT4 - (FZD3+LRP5)	WNT	Secreted Signaling	KEGG: hsa04310; PMID: 23209147				Mes-progenitors	Fibroblasts	WNT2	FZD8_LRP6	0.000136224	0	WNT2_FZD8_LRP6	WNT2 - (FZD8+LRP6)	WNT	Secreted Signaling	KEGG: hsa04310; PMID: 23209147
	Intermediate cells	Intermediate cells	WNT4	FZD3_LRP5	3.52105e-05	0	WNT4_FZD3_LRP5	WNT4 - (FZD3+LRP5)	WNT	Secreted Signaling	KEGG: hsa04310; PMID: 23209147				Amnion-Mes	Fibroblasts	WNT2	FZD8_LRP6	0.000118451	0	WNT2_FZD8_LRP6	WNT2 - (FZD8+LRP6)	WNT	Secreted Signaling	KEGG: hsa04310; PMID: 23209147
	Epi-progenitors_1	Epi-progenitors_1	WNT4	FZD6_LRP5	0.000412223	0	WNT4_FZD6_LRP5	WNT4 - (FZD6+LRP5)	WNT	Secreted Signaling	KEGG: hsa04310; PMID: 23209147				Mes-progenitors	Epi-progenitors_1	WNT5B	FZD2	0.0126527	0	WNT5B_FZD2	WNT5B - FZD2	ncWNT	Secreted Signaling	KEGG: hsa04310
	Epi-progenitors_2	Epi-progenitors_1	WNT4	FZD6_LRP5	0.000882183	0	WNT4_FZD6_LRP5	WNT4 - (FZD6+LRP5)	WNT	Secreted Signaling	KEGG: hsa04310; PMID: 23209147				Amnion-Mes	Epi-progenitors_1	WNT5B	FZD2	0.0148814	0	WNT5B_FZD2	WNT5B - FZD2	ncWNT	Secreted Signaling	KEGG: hsa04310
	Amnion-Epi	Epi-progenitors_1	WNT4	FZD6_LRP5	0.00135522	0	WNT4_FZD6_LRP5	WNT4 - (FZD6+LRP5)	WNT	Secreted Signaling	KEGG: hsa04310; PMID: 23209147				Fibroblasts	Epi-progenitors_1	WNT5B	FZD2	0.0178537	0	WNT5B_FZD2	WNT5B - FZD2	ncWNT	Secreted Signaling	KEGG: hsa04310
	Intermediate cells	Epi-progenitors_1	WNT4	FZD6_LRP5	0.000249963	0	WNT4_FZD6_LRP5	WNT4 - (FZD6+LRP5)	WNT	Secreted Signaling	KEGG: hsa04310; PMID: 23209147				Mes-progenitors	Epi-progenitors_2	WNT5B	FZD2	0.0140575	0	WNT5B_FZD2	WNT5B - FZD2	ncWNT	Secreted Signaling	KEGG: hsa04310
	Epi-progenitors_1	Epi-progenitors_2	WNT4	FZD6_LRP5	0.000416977	0	WNT4_FZD6_LRP5	WNT4 - (FZD6+LRP5)	WNT	Secreted Signaling	KEGG: hsa04310; PMID: 23209147				Amnion-Mes	Epi-progenitors_2	WNT5B	FZD2	0.0165295	0	WNT5B_FZD2	WNT5B - FZD2	ncWNT	Secreted Signaling	KEGG: hsa04310
	Epi-progenitors_2	Epi-progenitors_2	WNT4	FZD6_LRP5	0.000892365	0	WNT4_FZD6_LRP5	WNT4 - (FZD6+LRP5)	WNT	Secreted Signaling	KEGG: hsa04310; PMID: 23209147				Fibroblasts	Epi-progenitors_2	WNT5B	FZD2	0.0198244	0	WNT5B_FZD2	WNT5B - FZD2	ncWNT	Secreted Signaling	KEGG: hsa04310
	Amnion-Epi	Epi-progenitors_2	WNT4	FZD6_LRP5	0.00137087	0	WNT4_FZD6_LRP5	WNT4 - (FZD6+LRP5)	WNT	Secreted Signaling	KEGG: hsa04310; PMID: 23209147				Mes-progenitors	Amnion-Epi	WNT5B	FZD2	0.0135865	0	WNT5B_FZD2	WNT5B - FZD2	ncWNT	Secreted Signaling	KEGG: hsa04310
	Intermediate cells	Epi-progenitors_2	WNT4	FZD6_LRP5	0.000252845	0	WNT4_FZD6_LRP5	WNT4 - (FZD6+LRP5)	WNT	Secreted Signaling	KEGG: hsa04310; PMID: 23209147				Amnion-Mes	Amnion-Epi	WNT5B	FZD2	0.015977	0	WNT5B_FZD2	WNT5B - FZD2	ncWNT	Secreted Signaling	KEGG: hsa04310
	Epi-progenitors_1	Amnion-Epi	WNT4	FZD6_LRP5	0.000503889	0	WNT4_FZD6_LRP5	WNT4 - (FZD6+LRP5)	WNT	Secreted Signaling	KEGG: hsa04310; PMID: 23209147				Fibroblasts	Amnion-Epi	WNT5B	FZD2	0.0191639	0	WNT5B_FZD2	WNT5B - FZD2	ncWNT	Secreted Signaling	KEGG: hsa04310
	Epi-progenitors_2	Amnion-Epi	WNT4	FZD6_LRP5	0.00107807	0	WNT4_FZD6_LRP5	WNT4 - (FZD6+LRP5)	WNT	Secreted Signaling	KEGG: hsa04310; PMID: 23209147				Fibroblasts	Intermediate cells	WNT5B	FZD2	0.0124595	0	WNT5B_FZD2	WNT5B - FZD2	ncWNT	Secreted Signaling	KEGG: hsa04310
	Amnion-Epi	Amnion-Epi	WNT4	FZD6_LRP5	0.0016557	0	WNT4_FZD6_LRP5	WNT4 - (FZD6+LRP5)	WNT	Secreted Signaling	KEGG: hsa04310; PMID: 23209147				Mes-progenitors	Amnion_Ect	WNT5B	FZD2	0.0285657	0	WNT5B_FZD2	WNT5B - FZD2	ncWNT	Secreted Signaling	KEGG: hsa04310
	Intermediate cells	Amnion-Epi	WNT4	FZD6_LRP5	0.000305574	0	WNT4_FZD6_LRP5	WNT4 - (FZD6+LRP5)	WNT	Secreted Signaling	KEGG: hsa04310; PMID: 23209147				Amnion-Mes	Amnion_Ect	WNT5B	FZD2	0.0335022	0	WNT5B_FZD2	WNT5B - FZD2	ncWNT	Secreted Signaling	KEGG: hsa04310
	Epi-progenitors_1	Intermediate cells	WNT4	FZD6_LRP5	9.16329e-05	0	WNT4_FZD6_LRP5	WNT4 - (FZD6+LRP5)	WNT	Secreted Signaling	KEGG: hsa04310; PMID: 23209147				Fibroblasts	Amnion_Ect	WNT5B	FZD2	0.0400426	0	WNT5B_FZD2	WNT5B - FZD2	ncWNT	Secreted Signaling	KEGG: hsa04310
	Epi-progenitors_2	Intermediate cells	WNT4	FZD6_LRP5	0.000196297	0	WNT4_FZD6_LRP5	WNT4 - (FZD6+LRP5)	WNT	Secreted Signaling	KEGG: hsa04310; PMID: 23209147				Mes-progenitors	Mes-progenitors	WNT5B	FZD2	0.0143038	0	WNT5B_FZD2	WNT5B - FZD2	ncWNT	Secreted Signaling	KEGG: hsa04310
	Amnion-Epi	Intermediate cells	WNT4	FZD6_LRP5	0.000301866	0	WNT4_FZD6_LRP5	WNT4 - (FZD6+LRP5)	WNT	Secreted Signaling	KEGG: hsa04310; PMID: 23209147				Amnion-Mes	Mes-progenitors	WNT5B	FZD2	0.0168183	0	WNT5B_FZD2	WNT5B - FZD2	ncWNT	Secreted Signaling	KEGG: hsa04310
	Intermediate cells	Intermediate cells	WNT4	FZD6_LRP5	5.55457e-05	0	WNT4_FZD6_LRP5	WNT4 - (FZD6+LRP5)	WNT	Secreted Signaling	KEGG: hsa04310; PMID: 23209147				Fibroblasts	Mes-progenitors	WNT5B	FZD2	0.0201696	0	WNT5B_FZD2	WNT5B - FZD2	ncWNT	Secreted Signaling	KEGG: hsa04310
	Epi-progenitors_1	Epi-progenitors_2	WNT4	FZD7_LRP5	0.000155434	0	WNT4_FZD7_LRP5	WNT4 - (FZD7+LRP5)	WNT	Secreted Signaling	KEGG: hsa04310; PMID: 23209147				Mes-progenitors	Amnion-Mes	WNT5B	FZD2	0.0144749	0	WNT5B_FZD2	WNT5B - FZD2	ncWNT	Secreted Signaling	KEGG: hsa04310
	Epi-progenitors_2	Epi-progenitors_2	WNT4	FZD7_LRP5	0.000332913	0	WNT4_FZD7_LRP5	WNT4 - (FZD7+LRP5)	WNT	Secreted Signaling	KEGG: hsa04310; PMID: 23209147				Amnion-Mes	Amnion-Mes	WNT5B	FZD2	0.017019	0	WNT5B_FZD2	WNT5B - FZD2	ncWNT	Secreted Signaling	KEGG: hsa04310
	Amnion-Epi	Epi-progenitors_2	WNT4	FZD7_LRP5	0.000511858	0	WNT4_FZD7_LRP5	WNT4 - (FZD7+LRP5)	WNT	Secreted Signaling	KEGG: hsa04310; PMID: 23209147				Fibroblasts	Amnion-Mes	WNT5B	FZD2	0.0204094	0	WNT5B_FZD2	WNT5B - FZD2	ncWNT	Secreted Signaling	KEGG: hsa04310
	Intermediate cells	Epi-progenitors_2	WNT4	FZD7_LRP5	9.42259e-05	0	WNT4_FZD7_LRP5	WNT4 - (FZD7+LRP5)	WNT	Secreted Signaling	KEGG: hsa04310; PMID: 23209147				Mes-progenitors	Fibroblasts	WNT5B	FZD2	0.0168367	0	WNT5B_FZD2	WNT5B - FZD2	ncWNT	Secreted Signaling	KEGG: hsa04310
	Epi-progenitors_1	Amnion-Epi	WNT4	FZD7_LRP5	0.00021196	0	WNT4_FZD7_LRP5	WNT4 - (FZD7+LRP5)	WNT	Secreted Signaling	KEGG: hsa04310; PMID: 23209147				Amnion-Mes	Fibroblasts	WNT5B	FZD2	0.0197876	0	WNT5B_FZD2	WNT5B - FZD2	ncWNT	Secreted Signaling	KEGG: hsa04310
	Epi-progenitors_2	Amnion-Epi	WNT4	FZD7_LRP5	0.000453903	0	WNT4_FZD7_LRP5	WNT4 - (FZD7+LRP5)	WNT	Secreted Signaling	KEGG: hsa04310; PMID: 23209147				Fibroblasts	Fibroblasts	WNT5B	FZD2	0.0237162	0	WNT5B_FZD2	WNT5B - FZD2	ncWNT	Secreted Signaling	KEGG: hsa04310
	Amnion-Epi	Amnion-Epi	WNT4	FZD7_LRP5	0.000697756	0	WNT4_FZD7_LRP5	WNT4 - (FZD7+LRP5)	WNT	Secreted Signaling	KEGG: hsa04310; PMID: 23209147				Mes-progenitors	Epi-progenitors_1	WNT5B	FZD3	0.00297	0	WNT5B_FZD3	WNT5B - FZD3	ncWNT	Secreted Signaling	KEGG: hsa04310
	Intermediate cells	Amnion-Epi	WNT4	FZD7_LRP5	0.0001285	0	WNT4_FZD7_LRP5	WNT4 - (FZD7+LRP5)	WNT	Secreted Signaling	KEGG: hsa04310; PMID: 23209147				Amnion-Mes	Epi-progenitors_1	WNT5B	FZD3	0.00349918	0	WNT5B_FZD3	WNT5B - FZD3	ncWNT	Secreted Signaling	KEGG: hsa04310
	Epi-progenitors_1	Epi-progenitors_2	WNT4	FZD8_LRP5	0.000188267	0	WNT4_FZD8_LRP5	WNT4 - (FZD8+LRP5)	WNT	Secreted Signaling	KEGG: hsa04310; PMID: 23209147				Fibroblasts	Epi-progenitors_1	WNT5B	FZD3	0.0042078	0	WNT5B_FZD3	WNT5B - FZD3	ncWNT	Secreted Signaling	KEGG: hsa04310
	Epi-progenitors_2	Epi-progenitors_2	WNT4	FZD8_LRP5	0.000403194	0	WNT4_FZD8_LRP5	WNT4 - (FZD8+LRP5)	WNT	Secreted Signaling	KEGG: hsa04310; PMID: 23209147				Amnion_Ect	Epi-progenitors_2	WNT5B	FZD3	0.000458448	0	WNT5B_FZD3	WNT5B - FZD3	ncWNT	Secreted Signaling	KEGG: hsa04310
	Amnion-Epi	Epi-progenitors_2	WNT4	FZD8_LRP5	0.000619852	0	WNT4_FZD8_LRP5	WNT4 - (FZD8+LRP5)	WNT	Secreted Signaling	KEGG: hsa04310; PMID: 23209147				Mes-progenitors	Epi-progenitors_2	WNT5B	FZD3	0.00342978	0	WNT5B_FZD3	WNT5B - FZD3	ncWNT	Secreted Signaling	KEGG: hsa04310
	Intermediate cells	Epi-progenitors_2	WNT4	FZD8_LRP5	0.000114133	0	WNT4_FZD8_LRP5	WNT4 - (FZD8+LRP5)	WNT	Secreted Signaling	KEGG: hsa04310; PMID: 23209147				Amnion-Mes	Epi-progenitors_2	WNT5B	FZD3	0.00404055	0	WNT5B_FZD3	WNT5B - FZD3	ncWNT	Secreted Signaling	KEGG: hsa04310
	Epi-progenitors_1	Amnion-Epi	WNT4	FZD8_LRP5	0.000146223	0	WNT4_FZD8_LRP5	WNT4 - (FZD8+LRP5)	WNT	Secreted Signaling	KEGG: hsa04310; PMID: 23209147				Fibroblasts	Epi-progenitors_2	WNT5B	FZD3	0.00485827	0	WNT5B_FZD3	WNT5B - FZD3	ncWNT	Secreted Signaling	KEGG: hsa04310
	Epi-progenitors_2	Amnion-Epi	WNT4	FZD8_LRP5	0.000313195	0	WNT4_FZD8_LRP5	WNT4 - (FZD8+LRP5)	WNT	Secreted Signaling	KEGG: hsa04310; PMID: 23209147				Amnion_Ect	Amnion-Epi	WNT5B	FZD3	0.000509065	0	WNT5B_FZD3	WNT5B - FZD3	ncWNT	Secreted Signaling	KEGG: hsa04310
	Amnion-Epi	Amnion-Epi	WNT4	FZD8_LRP5	0.000481555	0	WNT4_FZD8_LRP5	WNT4 - (FZD8+LRP5)	WNT	Secreted Signaling	KEGG: hsa04310; PMID: 23209147				Mes-progenitors	Amnion-Epi	WNT5B	FZD3	0.00380722	0	WNT5B_FZD3	WNT5B - FZD3	ncWNT	Secreted Signaling	KEGG: hsa04310
	Intermediate cells	Amnion-Epi	WNT4	FZD8_LRP5	8.86414e-05	0	WNT4_FZD8_LRP5	WNT4 - (FZD8+LRP5)	WNT	Secreted Signaling	KEGG: hsa04310; PMID: 23209147				Amnion-Mes	Amnion-Epi	WNT5B	FZD3	0.00448489	0	WNT5B_FZD3	WNT5B - FZD3	ncWNT	Secreted Signaling	KEGG: hsa04310
	Epi-progenitors_1	Intermediate cells	WNT4	FZD8_LRP5	4.89241e-05	0	WNT4_FZD8_LRP5	WNT4 - (FZD8+LRP5)	WNT	Secreted Signaling	KEGG: hsa04310; PMID: 23209147				Fibroblasts	Amnion-Epi	WNT5B	FZD3	0.00539205	0	WNT5B_FZD3	WNT5B - FZD3	ncWNT	Secreted Signaling	KEGG: hsa04310
	Epi-progenitors_2	Intermediate cells	WNT4	FZD8_LRP5	0.000104821	0	WNT4_FZD8_LRP5	WNT4 - (FZD8+LRP5)	WNT	Secreted Signaling	KEGG: hsa04310; PMID: 23209147				Mes-progenitors	Intermediate cells	WNT5B	FZD3	0.00138507	0	WNT5B_FZD3	WNT5B - FZD3	ncWNT	Secreted Signaling	KEGG: hsa04310
	Amnion-Epi	Intermediate cells	WNT4	FZD8_LRP5	0.000161217	0	WNT4_FZD8_LRP5	WNT4 - (FZD8+LRP5)	WNT	Secreted Signaling	KEGG: hsa04310; PMID: 23209147				Amnion-Mes	Intermediate cells	WNT5B	FZD3	0.00163232	0	WNT5B_FZD3	WNT5B - FZD3	ncWNT	Secreted Signaling	KEGG: hsa04310
	Intermediate cells	Intermediate cells	WNT4	FZD8_LRP5	2.96552e-05	0.01	WNT4_FZD8_LRP5	WNT4 - (FZD8+LRP5)	WNT	Secreted Signaling	KEGG: hsa04310; PMID: 23209147				Fibroblasts	Intermediate cells	WNT5B	FZD3	0.00196363	0	WNT5B_FZD3	WNT5B - FZD3	ncWNT	Secreted Signaling	KEGG: hsa04310
	Epi-progenitors_1	Epi-progenitors_1	WNT6	FZD2_LRP5	0.00239096	0	WNT6_FZD2_LRP5	WNT6 - (FZD2+LRP5)	WNT	Secreted Signaling	KEGG: hsa04310; PMID: 23209147				Amnion_Ect	Amnion_Ect	WNT5B	FZD3	0.00810881	0	WNT5B_FZD3	WNT5B - FZD3	ncWNT	Secreted Signaling	KEGG: hsa04310
	Epi-progenitors_2	Epi-progenitors_1	WNT6	FZD2_LRP5	0.00268451	0	WNT6_FZD2_LRP5	WNT6 - (FZD2+LRP5)	WNT	Secreted Signaling	KEGG: hsa04310; PMID: 23209147				Mes-progenitors	Amnion_Ect	WNT5B	FZD3	0.0577972	0	WNT5B_FZD3	WNT5B - FZD3	ncWNT	Secreted Signaling	KEGG: hsa04310
	Amnion-Epi	Epi-progenitors_1	WNT6	FZD2_LRP5	0.00331668	0	WNT6_FZD2_LRP5	WNT6 - (FZD2+LRP5)	WNT	Secreted Signaling	KEGG: hsa04310; PMID: 23209147				Amnion-Mes	Amnion_Ect	WNT5B	FZD3	0.0674345	0	WNT5B_FZD3	WNT5B - FZD3	ncWNT	Secreted Signaling	KEGG: hsa04310
	Intermediate cells	Epi-progenitors_1	WNT6	FZD2_LRP5	0.00137138	0	WNT6_FZD2_LRP5	WNT6 - (FZD2+LRP5)	WNT	Secreted Signaling	KEGG: hsa04310; PMID: 23209147				Fibroblasts	Amnion_Ect	WNT5B	FZD3	0.0800505	0	WNT5B_FZD3	WNT5B - FZD3	ncWNT	Secreted Signaling	KEGG: hsa04310
	Epi-progenitors_1	Epi-progenitors_2	WNT6	FZD2_LRP5	0.0027978	0	WNT6_FZD2_LRP5	WNT6 - (FZD2+LRP5)	WNT	Secreted Signaling	KEGG: hsa04310; PMID: 23209147				Mes-progenitors	Epi-progenitors_1	WNT5B	FZD6	0.0166978	0	WNT5B_FZD6	WNT5B - FZD6	ncWNT	Secreted Signaling	KEGG: hsa04310
	Epi-progenitors_2	Epi-progenitors_2	WNT6	FZD2_LRP5	0.00314097	0	WNT6_FZD2_LRP5	WNT6 - (FZD2+LRP5)	WNT	Secreted Signaling	KEGG: hsa04310; PMID: 23209147				Amnion-Mes	Epi-progenitors_1	WNT5B	FZD6	0.0196248	0	WNT5B_FZD6	WNT5B - FZD6	ncWNT	Secreted Signaling	KEGG: hsa04310
	Amnion-Epi	Epi-progenitors_2	WNT6	FZD2_LRP5	0.00387959	0	WNT6_FZD2_LRP5	WNT6 - (FZD2+LRP5)	WNT	Secreted Signaling	KEGG: hsa04310; PMID: 23209147				Fibroblasts	Epi-progenitors_1	WNT5B	FZD6	0.0235219	0	WNT5B_FZD6	WNT5B - FZD6	ncWNT	Secreted Signaling	KEGG: hsa04310
	Intermediate cells	Epi-progenitors_2	WNT6	FZD2_LRP5	0.00160539	0	WNT6_FZD2_LRP5	WNT6 - (FZD2+LRP5)	WNT	Secreted Signaling	KEGG: hsa04310; PMID: 23209147				Mes-progenitors	Epi-progenitors_2	WNT5B	FZD6	0.0138933	0	WNT5B_FZD6	WNT5B - FZD6	ncWNT	Secreted Signaling	KEGG: hsa04310
	Epi-progenitors_1	Amnion-Epi	WNT6	FZD2_LRP5	0.00298777	0	WNT6_FZD2_LRP5	WNT6 - (FZD2+LRP5)	WNT	Secreted Signaling	KEGG: hsa04310; PMID: 23209147				Amnion-Mes	Epi-progenitors_2	WNT5B	FZD6	0.0163369	0	WNT5B_FZD6	WNT5B - FZD6	ncWNT	Secreted Signaling	KEGG: hsa04310
	Epi-progenitors_2	Amnion-Epi	WNT6	FZD2_LRP5	0.00335406	0	WNT6_FZD2_LRP5	WNT6 - (FZD2+LRP5)	WNT	Secreted Signaling	KEGG: hsa04310; PMID: 23209147				Fibroblasts	Epi-progenitors_2	WNT5B	FZD6	0.0195941	0	WNT5B_FZD6	WNT5B - FZD6	ncWNT	Secreted Signaling	KEGG: hsa04310
	Amnion-Epi	Amnion-Epi	WNT6	FZD2_LRP5	0.0041422	0	WNT6_FZD2_LRP5	WNT6 - (FZD2+LRP5)	WNT	Secreted Signaling	KEGG: hsa04310; PMID: 23209147				Amnion_Ect	Amnion-Epi	WNT5B	FZD6	0.00231592	0	WNT5B_FZD6	WNT5B - FZD6	ncWNT	Secreted Signaling	KEGG: hsa04310
	Intermediate cells	Amnion-Epi	WNT6	FZD2_LRP5	0.00171477	0	WNT6_FZD2_LRP5	WNT6 - (FZD2+LRP5)	WNT	Secreted Signaling	KEGG: hsa04310; PMID: 23209147				Mes-progenitors	Amnion-Epi	WNT5B	FZD6	0.0171198	0	WNT5B_FZD6	WNT5B - FZD6	ncWNT	Secreted Signaling	KEGG: hsa04310
	Epi-progenitors_1	Intermediate cells	WNT6	FZD2_LRP5	0.000985023	0	WNT6_FZD2_LRP5	WNT6 - (FZD2+LRP5)	WNT	Secreted Signaling	KEGG: hsa04310; PMID: 23209147				Amnion-Mes	Amnion-Epi	WNT5B	FZD6	0.0201193	0	WNT5B_FZD6	WNT5B - FZD6	ncWNT	Secreted Signaling	KEGG: hsa04310
	Epi-progenitors_2	Intermediate cells	WNT6	FZD2_LRP5	0.0011064	0	WNT6_FZD2_LRP5	WNT6 - (FZD2+LRP5)	WNT	Secreted Signaling	KEGG: hsa04310; PMID: 23209147				Fibroblasts	Amnion-Epi	WNT5B	FZD6	0.0241122	0	WNT5B_FZD6	WNT5B - FZD6	ncWNT	Secreted Signaling	KEGG: hsa04310
	Amnion-Epi	Intermediate cells	WNT6	FZD2_LRP5	0.00136836	0	WNT6_FZD2_LRP5	WNT6 - (FZD2+LRP5)	WNT	Secreted Signaling	KEGG: hsa04310; PMID: 23209147				Mes-progenitors	Intermediate cells	WNT5B	FZD6	0.00344025	0	WNT5B_FZD6	WNT5B - FZD6	ncWNT	Secreted Signaling	KEGG: hsa04310
	Intermediate cells	Intermediate cells	WNT6	FZD2_LRP5	0.000564092	0	WNT6_FZD2_LRP5	WNT6 - (FZD2+LRP5)	WNT	Secreted Signaling	KEGG: hsa04310; PMID: 23209147				Amnion-Mes	Intermediate cells	WNT5B	FZD6	0.00405288	0	WNT5B_FZD6	WNT5B - FZD6	ncWNT	Secreted Signaling	KEGG: hsa04310
	Epi-progenitors_1	Epi-progenitors_1	WNT6	FZD3_LRP5	0.00115691	0	WNT6_FZD3_LRP5	WNT6 - (FZD3+LRP5)	WNT	Secreted Signaling	KEGG: hsa04310; PMID: 23209147				Fibroblasts	Intermediate cells	WNT5B	FZD6	0.00487308	0	WNT5B_FZD6	WNT5B - FZD6	ncWNT	Secreted Signaling	KEGG: hsa04310
	Epi-progenitors_2	Epi-progenitors_1	WNT6	FZD3_LRP5	0.00129942	0	WNT6_FZD3_LRP5	WNT6 - (FZD3+LRP5)	WNT	Secreted Signaling	KEGG: hsa04310; PMID: 23209147				Amnion_Ect	Epi-progenitors_2	WNT5B	FZD7	0.000260447	0	WNT5B_FZD7	WNT5B - FZD7	ncWNT	Secreted Signaling	KEGG: hsa04310
	Amnion-Epi	Epi-progenitors_1	WNT6	FZD3_LRP5	0.00160692	0	WNT6_FZD3_LRP5	WNT6 - (FZD3+LRP5)	WNT	Secreted Signaling	KEGG: hsa04310; PMID: 23209147				Mes-progenitors	Epi-progenitors_2	WNT5B	FZD7	0.00195099	0	WNT5B_FZD7	WNT5B - FZD7	ncWNT	Secreted Signaling	KEGG: hsa04310
	Intermediate cells	Epi-progenitors_1	WNT6	FZD3_LRP5	0.000662618	0	WNT6_FZD3_LRP5	WNT6 - (FZD3+LRP5)	WNT	Secreted Signaling	KEGG: hsa04310; PMID: 23209147				Amnion-Mes	Epi-progenitors_2	WNT5B	FZD7	0.00229902	0	WNT5B_FZD7	WNT5B - FZD7	ncWNT	Secreted Signaling	KEGG: hsa04310
	Epi-progenitors_1	Epi-progenitors_2	WNT6	FZD3_LRP5	0.00138015	0	WNT6_FZD3_LRP5	WNT6 - (FZD3+LRP5)	WNT	Secreted Signaling	KEGG: hsa04310; PMID: 23209147				Fibroblasts	Epi-progenitors_2	WNT5B	FZD7	0.00276527	0	WNT5B_FZD7	WNT5B - FZD7	ncWNT	Secreted Signaling	KEGG: hsa04310
	Epi-progenitors_2	Epi-progenitors_2	WNT6	FZD3_LRP5	0.00155007	0	WNT6_FZD3_LRP5	WNT6 - (FZD3+LRP5)	WNT	Secreted Signaling	KEGG: hsa04310; PMID: 23209147				Amnion_Ect	Amnion-Epi	WNT5B	FZD7	0.000409893	0	WNT5B_FZD7	WNT5B - FZD7	ncWNT	Secreted Signaling	KEGG: hsa04310
	Amnion-Epi	Epi-progenitors_2	WNT6	FZD3_LRP5	0.0019166	0	WNT6_FZD3_LRP5	WNT6 - (FZD3+LRP5)	WNT	Secreted Signaling	KEGG: hsa04310; PMID: 23209147				Mes-progenitors	Amnion-Epi	WNT5B	FZD7	0.00306749	0	WNT5B_FZD7	WNT5B - FZD7	ncWNT	Secreted Signaling	KEGG: hsa04310
	Intermediate cells	Epi-progenitors_2	WNT6	FZD3_LRP5	0.000790661	0	WNT6_FZD3_LRP5	WNT6 - (FZD3+LRP5)	WNT	Secreted Signaling	KEGG: hsa04310; PMID: 23209147				Amnion-Mes	Amnion-Epi	WNT5B	FZD7	0.00361398	0	WNT5B_FZD7	WNT5B - FZD7	ncWNT	Secreted Signaling	KEGG: hsa04310
	Epi-progenitors_1	Amnion-Epi	WNT6	FZD3_LRP5	0.00158016	0	WNT6_FZD3_LRP5	WNT6 - (FZD3+LRP5)	WNT	Secreted Signaling	KEGG: hsa04310; PMID: 23209147				Fibroblasts	Amnion-Epi	WNT5B	FZD7	0.00434574	0	WNT5B_FZD7	WNT5B - FZD7	ncWNT	Secreted Signaling	KEGG: hsa04310
	Epi-progenitors_2	Amnion-Epi	WNT6	FZD3_LRP5	0.00177461	0	WNT6_FZD3_LRP5	WNT6 - (FZD3+LRP5)	WNT	Secreted Signaling	KEGG: hsa04310; PMID: 23209147				Amnion_Ect	Amnion_Ect	WNT5B	FZD7	0.00118306	0	WNT5B_FZD7	WNT5B - FZD7	ncWNT	Secreted Signaling	KEGG: hsa04310
	Amnion-Epi	Amnion-Epi	WNT6	FZD3_LRP5	0.0021939	0	WNT6_FZD3_LRP5	WNT6 - (FZD3+LRP5)	WNT	Secreted Signaling	KEGG: hsa04310; PMID: 23209147				Mes-progenitors	Amnion_Ect	WNT5B	FZD7	0.00880942	0	WNT5B_FZD7	WNT5B - FZD7	ncWNT	Secreted Signaling	KEGG: hsa04310
	Intermediate cells	Amnion-Epi	WNT6	FZD3_LRP5	0.000905452	0	WNT6_FZD3_LRP5	WNT6 - (FZD3+LRP5)	WNT	Secreted Signaling	KEGG: hsa04310; PMID: 23209147				Amnion-Mes	Amnion_Ect	WNT5B	FZD7	0.0103682	0	WNT5B_FZD7	WNT5B - FZD7	ncWNT	Secreted Signaling	KEGG: hsa04310
	Epi-progenitors_1	Intermediate cells	WNT6	FZD3_LRP5	0.000389688	0	WNT6_FZD3_LRP5	WNT6 - (FZD3+LRP5)	WNT	Secreted Signaling	KEGG: hsa04310; PMID: 23209147				Fibroblasts	Amnion_Ect	WNT5B	FZD7	0.0124505	0	WNT5B_FZD7	WNT5B - FZD7	ncWNT	Secreted Signaling	KEGG: hsa04310
	Epi-progenitors_2	Intermediate cells	WNT6	FZD3_LRP5	0.00043779	0	WNT6_FZD3_LRP5	WNT6 - (FZD3+LRP5)	WNT	Secreted Signaling	KEGG: hsa04310; PMID: 23209147				Mes-progenitors	Epi-progenitors_2	WNT5B	FZD8	0.0028602	0	WNT5B_FZD8	WNT5B - FZD8	ncWNT	Secreted Signaling	KEGG: hsa04310
	Amnion-Epi	Intermediate cells	WNT6	FZD3_LRP5	0.000541696	0	WNT6_FZD3_LRP5	WNT6 - (FZD3+LRP5)	WNT	Secreted Signaling	KEGG: hsa04310; PMID: 23209147				Amnion-Mes	Epi-progenitors_2	WNT5B	FZD8	0.00336988	0	WNT5B_FZD8	WNT5B - FZD8	ncWNT	Secreted Signaling	KEGG: hsa04310
	Intermediate cells	Intermediate cells	WNT6	FZD3_LRP5	0.000223001	0	WNT6_FZD3_LRP5	WNT6 - (FZD3+LRP5)	WNT	Secreted Signaling	KEGG: hsa04310; PMID: 23209147				Fibroblasts	Epi-progenitors_2	WNT5B	FZD8	0.00405242	0	WNT5B_FZD8	WNT5B - FZD8	ncWNT	Secreted Signaling	KEGG: hsa04310
	Epi-progenitors_1	Epi-progenitors_1	WNT6	FZD6_LRP5	0.00274946	0	WNT6_FZD6_LRP5	WNT6 - (FZD6+LRP5)	WNT	Secreted Signaling	KEGG: hsa04310; PMID: 23209147				Fibroblasts	Amnion-Epi	WNT5B	FZD8	0.00207213	0	WNT5B_FZD8	WNT5B - FZD8	ncWNT	Secreted Signaling	KEGG: hsa04310
	Epi-progenitors_2	Epi-progenitors_1	WNT6	FZD6_LRP5	0.0030867	0	WNT6_FZD6_LRP5	WNT6 - (FZD6+LRP5)	WNT	Secreted Signaling	KEGG: hsa04310; PMID: 23209147				Mes-progenitors	Amnion_Ect	WNT5B	FZD8	0.00866146	0	WNT5B_FZD8	WNT5B - FZD8	ncWNT	Secreted Signaling	KEGG: hsa04310
	Amnion-Epi	Epi-progenitors_1	WNT6	FZD6_LRP5	0.00381255	0	WNT6_FZD6_LRP5	WNT6 - (FZD6+LRP5)	WNT	Secreted Signaling	KEGG: hsa04310; PMID: 23209147				Amnion-Mes	Amnion_Ect	WNT5B	FZD8	0.0101943	0	WNT5B_FZD8	WNT5B - FZD8	ncWNT	Secreted Signaling	KEGG: hsa04310
	Intermediate cells	Epi-progenitors_1	WNT6	FZD6_LRP5	0.00157767	0	WNT6_FZD6_LRP5	WNT6 - (FZD6+LRP5)	WNT	Secreted Signaling	KEGG: hsa04310; PMID: 23209147				Fibroblasts	Amnion_Ect	WNT5B	FZD8	0.0122421	0	WNT5B_FZD8	WNT5B - FZD8	ncWNT	Secreted Signaling	KEGG: hsa04310
	Epi-progenitors_1	Epi-progenitors_2	WNT6	FZD6_LRP5	0.00278131	0	WNT6_FZD6_LRP5	WNT6 - (FZD6+LRP5)	WNT	Secreted Signaling	KEGG: hsa04310; PMID: 23209147				Mes-progenitors	Mes-progenitors	WNT5B	FZD8	0.00194711	0	WNT5B_FZD8	WNT5B - FZD8	ncWNT	Secreted Signaling	KEGG: hsa04310
	Epi-progenitors_2	Epi-progenitors_2	WNT6	FZD6_LRP5	0.00312247	0	WNT6_FZD6_LRP5	WNT6 - (FZD6+LRP5)	WNT	Secreted Signaling	KEGG: hsa04310; PMID: 23209147				Amnion-Mes	Mes-progenitors	WNT5B	FZD8	0.00229446	0	WNT5B_FZD8	WNT5B - FZD8	ncWNT	Secreted Signaling	KEGG: hsa04310
	Amnion-Epi	Epi-progenitors_2	WNT6	FZD6_LRP5	0.00385679	0	WNT6_FZD6_LRP5	WNT6 - (FZD6+LRP5)	WNT	Secreted Signaling	KEGG: hsa04310; PMID: 23209147				Fibroblasts	Mes-progenitors	WNT5B	FZD8	0.00275978	0	WNT5B_FZD8	WNT5B - FZD8	ncWNT	Secreted Signaling	KEGG: hsa04310
	Intermediate cells	Epi-progenitors_2	WNT6	FZD6_LRP5	0.0015959	0	WNT6_FZD6_LRP5	WNT6 - (FZD6+LRP5)	WNT	Secreted Signaling	KEGG: hsa04310; PMID: 23209147				Mes-progenitors	Amnion-Mes	WNT5B	FZD8	0.0024536	0	WNT5B_FZD8	WNT5B - FZD8	ncWNT	Secreted Signaling	KEGG: hsa04310
	Epi-progenitors_1	Amnion-Epi	WNT6	FZD6_LRP5	0.00335632	0	WNT6_FZD6_LRP5	WNT6 - (FZD6+LRP5)	WNT	Secreted Signaling	KEGG: hsa04310; PMID: 23209147				Amnion-Mes	Amnion-Mes	WNT5B	FZD8	0.00289103	0	WNT5B_FZD8	WNT5B - FZD8	ncWNT	Secreted Signaling	KEGG: hsa04310
	Epi-progenitors_2	Amnion-Epi	WNT6	FZD6_LRP5	0.00376739	0	WNT6_FZD6_LRP5	WNT6 - (FZD6+LRP5)	WNT	Secreted Signaling	KEGG: hsa04310; PMID: 23209147				Fibroblasts	Amnion-Mes	WNT5B	FZD8	0.00347693	0	WNT5B_FZD8	WNT5B - FZD8	ncWNT	Secreted Signaling	KEGG: hsa04310
	Amnion-Epi	Amnion-Epi	WNT6	FZD6_LRP5	0.00465139	0	WNT6_FZD6_LRP5	WNT6 - (FZD6+LRP5)	WNT	Secreted Signaling	KEGG: hsa04310; PMID: 23209147				Mes-progenitors	Fibroblasts	WNT5B	FZD8	0.00361297	0	WNT5B_FZD8	WNT5B - FZD8	ncWNT	Secreted Signaling	KEGG: hsa04310
	Intermediate cells	Amnion-Epi	WNT6	FZD6_LRP5	0.0019271	0	WNT6_FZD6_LRP5	WNT6 - (FZD6+LRP5)	WNT	Secreted Signaling	KEGG: hsa04310; PMID: 23209147				Amnion-Mes	Fibroblasts	WNT5B	FZD8	0.00425622	0	WNT5B_FZD8	WNT5B - FZD8	ncWNT	Secreted Signaling	KEGG: hsa04310
	Epi-progenitors_1	Intermediate cells	WNT6	FZD6_LRP5	0.000614366	0	WNT6_FZD6_LRP5	WNT6 - (FZD6+LRP5)	WNT	Secreted Signaling	KEGG: hsa04310; PMID: 23209147				Fibroblasts	Fibroblasts	WNT5B	FZD8	0.00511736	0	WNT5B_FZD8	WNT5B - FZD8	ncWNT	Secreted Signaling	KEGG: hsa04310
	Epi-progenitors_2	Intermediate cells	WNT6	FZD6_LRP5	0.000690152	0	WNT6_FZD6_LRP5	WNT6 - (FZD6+LRP5)	WNT	Secreted Signaling	KEGG: hsa04310; PMID: 23209147				Amnion_Ect	Epi-progenitors_1	FGF2	FGFR1	0.000329064	0	FGF2_FGFR1	FGF2 - FGFR1	FGF	Secreted Signaling	PMC: 4393358
	Amnion-Epi	Intermediate cells	WNT6	FZD6_LRP5	0.000853802	0	WNT6_FZD6_LRP5	WNT6 - (FZD6+LRP5)	WNT	Secreted Signaling	KEGG: hsa04310; PMID: 23209147				Amnion_Ect	Epi-progenitors_2	FGF2	FGFR1	0.000671505	0	FGF2_FGFR1	FGF2 - FGFR1	FGF	Secreted Signaling	PMC: 4393358
	Intermediate cells	Intermediate cells	WNT6	FZD6_LRP5	0.000351669	0	WNT6_FZD6_LRP5	WNT6 - (FZD6+LRP5)	WNT	Secreted Signaling	KEGG: hsa04310; PMID: 23209147				Amnion_Ect	Amnion-Epi	FGF2	FGFR1	0.000379403	0	FGF2_FGFR1	FGF2 - FGFR1	FGF	Secreted Signaling	PMC: 4393358
	Epi-progenitors_1	Epi-progenitors_2	WNT6	FZD7_LRP5	0.00104116	0	WNT6_FZD7_LRP5	WNT6 - (FZD7+LRP5)	WNT	Secreted Signaling	KEGG: hsa04310; PMID: 23209147				Amnion_Ect	Intermediate cells	FGF2	FGFR1	0.000757091	0	FGF2_FGFR1	FGF2 - FGFR1	FGF	Secreted Signaling	PMC: 4393358
	Epi-progenitors_2	Epi-progenitors_2	WNT6	FZD7_LRP5	0.00116946	0	WNT6_FZD7_LRP5	WNT6 - (FZD7+LRP5)	WNT	Secreted Signaling	KEGG: hsa04310; PMID: 23209147				Amnion_Ect	Amnion_Ect	FGF2	FGFR1	0.00214302	0	FGF2_FGFR1	FGF2 - FGFR1	FGF	Secreted Signaling	PMC: 4393358
	Amnion-Epi	Epi-progenitors_2	WNT6	FZD7_LRP5	0.00144635	0	WNT6_FZD7_LRP5	WNT6 - (FZD7+LRP5)	WNT	Secreted Signaling	KEGG: hsa04310; PMID: 23209147				Amnion_Ect	Mes-progenitors	FGF2	FGFR1	0.00143098	0	FGF2_FGFR1	FGF2 - FGFR1	FGF	Secreted Signaling	PMC: 4393358
	Intermediate cells	Epi-progenitors_2	WNT6	FZD7_LRP5	0.000596231	0	WNT6_FZD7_LRP5	WNT6 - (FZD7+LRP5)	WNT	Secreted Signaling	KEGG: hsa04310; PMID: 23209147				Amnion_Ect	Amnion-Mes	FGF2	FGFR1	0.00114499	0	FGF2_FGFR1	FGF2 - FGFR1	FGF	Secreted Signaling	PMC: 4393358
	Epi-progenitors_1	Amnion-Epi	WNT6	FZD7_LRP5	0.0014185	0	WNT6_FZD7_LRP5	WNT6 - (FZD7+LRP5)	WNT	Secreted Signaling	KEGG: hsa04310; PMID: 23209147				Amnion_Ect	Fibroblasts	FGF2	FGFR1	0.00226221	0	FGF2_FGFR1	FGF2 - FGFR1	FGF	Secreted Signaling	PMC: 4393358
	Epi-progenitors_2	Amnion-Epi	WNT6	FZD7_LRP5	0.00159313	0	WNT6_FZD7_LRP5	WNT6 - (FZD7+LRP5)	WNT	Secreted Signaling	KEGG: hsa04310; PMID: 23209147				Amnion_Ect	Macrophages	FGF2	FGFR1	0.000579591	0	FGF2_FGFR1	FGF2 - FGFR1	FGF	Secreted Signaling	PMC: 4393358
	Amnion-Epi	Amnion-Epi	WNT6	FZD7_LRP5	0.00196978	0	WNT6_FZD7_LRP5	WNT6 - (FZD7+LRP5)	WNT	Secreted Signaling	KEGG: hsa04310; PMID: 23209147				Amnion_Ect	Epi-progenitors_1	FGF2	FGFR2	0.00100804	0	FGF2_FGFR2	FGF2 - FGFR2	FGF	Secreted Signaling	PMC: 4393358
	Intermediate cells	Amnion-Epi	WNT6	FZD7_LRP5	0.000812667	0	WNT6_FZD7_LRP5	WNT6 - (FZD7+LRP5)	WNT	Secreted Signaling	KEGG: hsa04310; PMID: 23209147				Amnion_Ect	Epi-progenitors_2	FGF2	FGFR2	0.00133802	0	FGF2_FGFR2	FGF2 - FGFR2	FGF	Secreted Signaling	PMC: 4393358
	Epi-progenitors_1	Epi-progenitors_2	WNT6	FZD8_LRP5	0.00126042	0	WNT6_FZD8_LRP5	WNT6 - (FZD8+LRP5)	WNT	Secreted Signaling	KEGG: hsa04310; PMID: 23209147				Amnion_Ect	Amnion-Epi	FGF2	FGFR2	0.0012811	0	FGF2_FGFR2	FGF2 - FGFR2	FGF	Secreted Signaling	PMC: 4393358
	Epi-progenitors_2	Epi-progenitors_2	WNT6	FZD8_LRP5	0.00141565	0	WNT6_FZD8_LRP5	WNT6 - (FZD8+LRP5)	WNT	Secreted Signaling	KEGG: hsa04310; PMID: 23209147				Amnion_Ect	Intermediate cells	FGF2	FGFR2	0.000916399	0	FGF2_FGFR2	FGF2 - FGFR2	FGF	Secreted Signaling	PMC: 4393358
	Amnion-Epi	Epi-progenitors_2	WNT6	FZD8_LRP5	0.00175055	0	WNT6_FZD8_LRP5	WNT6 - (FZD8+LRP5)	WNT	Secreted Signaling	KEGG: hsa04310; PMID: 23209147				Amnion_Ect	Amnion_Ect	FGF2	FGFR2	0.0017192	0	FGF2_FGFR2	FGF2 - FGFR2	FGF	Secreted Signaling	PMC: 4393358
	Intermediate cells	Epi-progenitors_2	WNT6	FZD8_LRP5	0.000721971	0	WNT6_FZD8_LRP5	WNT6 - (FZD8+LRP5)	WNT	Secreted Signaling	KEGG: hsa04310; PMID: 23209147				Amnion_Ect	Mes-progenitors	FGF2	FGFR2	0.00175781	0	FGF2_FGFR2	FGF2 - FGFR2	FGF	Secreted Signaling	PMC: 4393358
	Epi-progenitors_1	Amnion-Epi	WNT6	FZD8_LRP5	0.000979609	0	WNT6_FZD8_LRP5	WNT6 - (FZD8+LRP5)	WNT	Secreted Signaling	KEGG: hsa04310; PMID: 23209147				Amnion_Ect	Amnion-Mes	FGF2	FGFR2	0.00121918	0	FGF2_FGFR2	FGF2 - FGFR2	FGF	Secreted Signaling	PMC: 4393358
	Epi-progenitors_2	Amnion-Epi	WNT6	FZD8_LRP5	0.00110035	0	WNT6_FZD8_LRP5	WNT6 - (FZD8+LRP5)	WNT	Secreted Signaling	KEGG: hsa04310; PMID: 23209147				Amnion_Ect	Fibroblasts	FGF2	FGFR2	0.0027117	0	FGF2_FGFR2	FGF2 - FGFR2	FGF	Secreted Signaling	PMC: 4393358
	Amnion-Epi	Amnion-Epi	WNT6	FZD8_LRP5	0.00136094	0	WNT6_FZD8_LRP5	WNT6 - (FZD8+LRP5)	WNT	Secreted Signaling	KEGG: hsa04310; PMID: 23209147				Amnion_Ect	Epi-progenitors_1	FGF2	FGFR3	0.000331309	0	FGF2_FGFR3	FGF2 - FGFR3	FGF	Secreted Signaling	PMC: 4393358
	Intermediate cells	Amnion-Epi	WNT6	FZD8_LRP5	0.000560944	0	WNT6_FZD8_LRP5	WNT6 - (FZD8+LRP5)	WNT	Secreted Signaling	KEGG: hsa04310; PMID: 23209147				Amnion_Ect	Epi-progenitors_2	FGF2	FGFR3	0.000711803	0	FGF2_FGFR3	FGF2 - FGFR3	FGF	Secreted Signaling	PMC: 4393358
	Epi-progenitors_1	Intermediate cells	WNT6	FZD8_LRP5	0.000328262	0	WNT6_FZD8_LRP5	WNT6 - (FZD8+LRP5)	WNT	Secreted Signaling	KEGG: hsa04310; PMID: 23209147				Amnion_Ect	Amnion-Epi	FGF2	FGFR3	0.0010161	0	FGF2_FGFR3	FGF2 - FGFR3	FGF	Secreted Signaling	PMC: 4393358
	Epi-progenitors_2	Intermediate cells	WNT6	FZD8_LRP5	0.000368788	0	WNT6_FZD8_LRP5	WNT6 - (FZD8+LRP5)	WNT	Secreted Signaling	KEGG: hsa04310; PMID: 23209147				Amnion_Ect	Intermediate cells	FGF2	FGFR3	0.000280362	0	FGF2_FGFR3	FGF2 - FGFR3	FGF	Secreted Signaling	PMC: 4393358
	Amnion-Epi	Intermediate cells	WNT6	FZD8_LRP5	0.00045634	0	WNT6_FZD8_LRP5	WNT6 - (FZD8+LRP5)	WNT	Secreted Signaling	KEGG: hsa04310; PMID: 23209147				Amnion_Ect	Amnion_Ect	FGF2	FGFR3	0.00213404	0	FGF2_FGFR3	FGF2 - FGFR3	FGF	Secreted Signaling	PMC: 4393358
	Intermediate cells	Intermediate cells	WNT6	FZD8_LRP5	0.000187835	0	WNT6_FZD8_LRP5	WNT6 - (FZD8+LRP5)	WNT	Secreted Signaling	KEGG: hsa04310; PMID: 23209147				Amnion_Ect	Mes-progenitors	FGF2	FGFR3	9.41999e-05	0	FGF2_FGFR3	FGF2 - FGFR3	FGF	Secreted Signaling	PMC: 4393358
	Epi-progenitors_2	Epi-progenitors_1	WNT7A	FZD2_LRP5	0.00021914	0	WNT7A_FZD2_LRP5	WNT7A - (FZD2+LRP5)	WNT	Secreted Signaling	KEGG: hsa04310; PMID: 23209147				Mes-progenitors	Mes-progenitors	PDGFA	PDGFRA	9.04697e-05	0	PDGFA_PDGFRA	PDGFA - PDGFRA	PDGF	Secreted Signaling	PMID: 15207812
	Amnion-Epi	Epi-progenitors_1	WNT7A	FZD2_LRP5	0.000269571	0	WNT7A_FZD2_LRP5	WNT7A - (FZD2+LRP5)	WNT	Secreted Signaling	KEGG: hsa04310; PMID: 23209147				Amnion-Mes	Mes-progenitors	PDGFA	PDGFRA	0.000113678	0	PDGFA_PDGFRA	PDGFA - PDGFRA	PDGF	Secreted Signaling	PMID: 15207812
	Epi-progenitors_2	Epi-progenitors_2	WNT7A	FZD2_LRP5	0.00025667	0	WNT7A_FZD2_LRP5	WNT7A - (FZD2+LRP5)	WNT	Secreted Signaling	KEGG: hsa04310; PMID: 23209147				Mes-progenitors	Amnion-Mes	PDGFA	PDGFRA	8.45179e-05	0	PDGFA_PDGFRA	PDGFA - PDGFRA	PDGF	Secreted Signaling	PMID: 15207812
	Amnion-Epi	Epi-progenitors_2	WNT7A	FZD2_LRP5	0.00031573	0	WNT7A_FZD2_LRP5	WNT7A - (FZD2+LRP5)	WNT	Secreted Signaling	KEGG: hsa04310; PMID: 23209147				Amnion-Mes	Amnion-Mes	PDGFA	PDGFRA	0.0001062	0	PDGFA_PDGFRA	PDGFA - PDGFRA	PDGF	Secreted Signaling	PMID: 15207812
	Epi-progenitors_2	Amnion-Epi	WNT7A	FZD2_LRP5	0.000274233	0	WNT7A_FZD2_LRP5	WNT7A - (FZD2+LRP5)	WNT	Secreted Signaling	KEGG: hsa04310; PMID: 23209147				Mes-progenitors	Fibroblasts	PDGFA	PDGFRA	0.000180044	0	PDGFA_PDGFRA	PDGFA - PDGFRA	PDGF	Secreted Signaling	PMID: 15207812
	Amnion-Epi	Amnion-Epi	WNT7A	FZD2_LRP5	0.000337331	0	WNT7A_FZD2_LRP5	WNT7A - (FZD2+LRP5)	WNT	Secreted Signaling	KEGG: hsa04310; PMID: 23209147				Amnion-Mes	Fibroblasts	PDGFA	PDGFRA	0.000226202	0	PDGFA_PDGFRA	PDGFA - PDGFRA	PDGF	Secreted Signaling	PMID: 15207812
	Epi-progenitors_2	Intermediate cells	WNT7A	FZD2_LRP5	8.99571e-05	0	WNT7A_FZD2_LRP5	WNT7A - (FZD2+LRP5)	WNT	Secreted Signaling	KEGG: hsa04310; PMID: 23209147				Amnion-Mes	Epi-progenitors_1	PDGFA	PDGFRB	0.000142011	0.01	PDGFA_PDGFRB	PDGFA - PDGFRB	PDGF	Secreted Signaling	PMID: 15207812
	Amnion-Epi	Intermediate cells	WNT7A	FZD2_LRP5	0.000110668	0	WNT7A_FZD2_LRP5	WNT7A - (FZD2+LRP5)	WNT	Secreted Signaling	KEGG: hsa04310; PMID: 23209147				Amnion-Mes	Epi-progenitors_2	PDGFA	PDGFRB	0.000147984	0	PDGFA_PDGFRB	PDGFA - PDGFRB	PDGF	Secreted Signaling	PMID: 15207812
	Epi-progenitors_2	Epi-progenitors_1	WNT7A	FZD3_LRP5	0.000105689	0	WNT7A_FZD3_LRP5	WNT7A - (FZD3+LRP5)	WNT	Secreted Signaling	KEGG: hsa04310; PMID: 23209147				Mes-progenitors	Amnion-Epi	PDGFA	PDGFRB	0.00014311	0	PDGFA_PDGFRB	PDGFA - PDGFRB	PDGF	Secreted Signaling	PMID: 15207812
	Amnion-Epi	Epi-progenitors_1	WNT7A	FZD3_LRP5	0.000130021	0	WNT7A_FZD3_LRP5	WNT7A - (FZD3+LRP5)	WNT	Secreted Signaling	KEGG: hsa04310; PMID: 23209147				Amnion-Mes	Amnion-Epi	PDGFA	PDGFRB	0.000179815	0	PDGFA_PDGFRB	PDGFA - PDGFRB	PDGF	Secreted Signaling	PMID: 15207812
	Epi-progenitors_2	Epi-progenitors_2	WNT7A	FZD3_LRP5	0.000126149	0	WNT7A_FZD3_LRP5	WNT7A - (FZD3+LRP5)	WNT	Secreted Signaling	KEGG: hsa04310; PMID: 23209147				Amnion_Ect	Mes-progenitors	VEGFA	KDR	0.0036986	0	VEGFA_VEGFR2	VEGFA - VEGFR2	VEGF	Secreted Signaling	KEGG: hsa04370; PMID: 16633338
	Amnion-Epi	Epi-progenitors_2	WNT7A	FZD3_LRP5	0.000155189	0	WNT7A_FZD3_LRP5	WNT7A - (FZD3+LRP5)	WNT	Secreted Signaling	KEGG: hsa04310; PMID: 23209147				Mes-progenitors	Mes-progenitors	VEGFA	KDR	0.00363157	0	VEGFA_VEGFR2	VEGFA - VEGFR2	VEGF	Secreted Signaling	KEGG: hsa04370; PMID: 16633338
	Epi-progenitors_2	Amnion-Epi	WNT7A	FZD3_LRP5	0.000144506	0	WNT7A_FZD3_LRP5	WNT7A - (FZD3+LRP5)	WNT	Secreted Signaling	KEGG: hsa04310; PMID: 23209147				Amnion-Mes	Mes-progenitors	VEGFA	KDR	0.00386961	0	VEGFA_VEGFR2	VEGFA - VEGFR2	VEGF	Secreted Signaling	KEGG: hsa04370; PMID: 16633338
	Amnion-Epi	Amnion-Epi	WNT7A	FZD3_LRP5	0.00017777	0	WNT7A_FZD3_LRP5	WNT7A - (FZD3+LRP5)	WNT	Secreted Signaling	KEGG: hsa04310; PMID: 23209147				Fibroblasts	Mes-progenitors	VEGFA	KDR	0.00804164	0	VEGFA_VEGFR2	VEGFA - VEGFR2	VEGF	Secreted Signaling	KEGG: hsa04370; PMID: 16633338
	Epi-progenitors_2	Intermediate cells	WNT7A	FZD3_LRP5	3.55296e-05	0	WNT7A_FZD3_LRP5	WNT7A - (FZD3+LRP5)	WNT	Secreted Signaling	KEGG: hsa04310; PMID: 23209147				Amnion_Ect	Amnion-Mes	VEGFA	KDR	0.00443402	0	VEGFA_VEGFR2	VEGFA - VEGFR2	VEGF	Secreted Signaling	KEGG: hsa04370; PMID: 16633338
	Amnion-Epi	Intermediate cells	WNT7A	FZD3_LRP5	4.37112e-05	0	WNT7A_FZD3_LRP5	WNT7A - (FZD3+LRP5)	WNT	Secreted Signaling	KEGG: hsa04310; PMID: 23209147				Mes-progenitors	Amnion-Mes	VEGFA	KDR	0.00435372	0	VEGFA_VEGFR2	VEGFA - VEGFR2	VEGF	Secreted Signaling	KEGG: hsa04370; PMID: 16633338
	Epi-progenitors_2	Epi-progenitors_1	WNT7A	FZD6_LRP5	0.000252238	0	WNT7A_FZD6_LRP5	WNT7A - (FZD6+LRP5)	WNT	Secreted Signaling	KEGG: hsa04310; PMID: 23209147				Amnion-Mes	Amnion-Mes	VEGFA	KDR	0.00463888	0	VEGFA_VEGFR2	VEGFA - VEGFR2	VEGF	Secreted Signaling	KEGG: hsa04370; PMID: 16633338
	Amnion-Epi	Epi-progenitors_1	WNT7A	FZD6_LRP5	0.000310278	0	WNT7A_FZD6_LRP5	WNT7A - (FZD6+LRP5)	WNT	Secreted Signaling	KEGG: hsa04310; PMID: 23209147				Fibroblasts	Amnion-Mes	VEGFA	KDR	0.00963228	0	VEGFA_VEGFR2	VEGFA - VEGFR2	VEGF	Secreted Signaling	KEGG: hsa04370; PMID: 16633338
	Epi-progenitors_2	Epi-progenitors_2	WNT7A	FZD6_LRP5	0.000255146	0	WNT7A_FZD6_LRP5	WNT7A - (FZD6+LRP5)	WNT	Secreted Signaling	KEGG: hsa04310; PMID: 23209147				Amnion_Ect	Fibroblasts	VEGFA	KDR	0.00803534	0	VEGFA_VEGFR2	VEGFA - VEGFR2	VEGF	Secreted Signaling	KEGG: hsa04370; PMID: 16633338
	Amnion-Epi	Epi-progenitors_2	WNT7A	FZD6_LRP5	0.000313856	0	WNT7A_FZD6_LRP5	WNT7A - (FZD6+LRP5)	WNT	Secreted Signaling	KEGG: hsa04310; PMID: 23209147				Mes-progenitors	Fibroblasts	VEGFA	KDR	0.00789032	0	VEGFA_VEGFR2	VEGFA - VEGFR2	VEGF	Secreted Signaling	KEGG: hsa04370; PMID: 16633338
	Epi-progenitors_2	Amnion-Epi	WNT7A	FZD6_LRP5	0.000308357	0	WNT7A_FZD6_LRP5	WNT7A - (FZD6+LRP5)	WNT	Secreted Signaling	KEGG: hsa04310; PMID: 23209147				Amnion-Mes	Fibroblasts	VEGFA	KDR	0.00840517	0	VEGFA_VEGFR2	VEGFA - VEGFR2	VEGF	Secreted Signaling	KEGG: hsa04370; PMID: 16633338
	Amnion-Epi	Amnion-Epi	WNT7A	FZD6_LRP5	0.000379298	0	WNT7A_FZD6_LRP5	WNT7A - (FZD6+LRP5)	WNT	Secreted Signaling	KEGG: hsa04310; PMID: 23209147				Fibroblasts	Fibroblasts	VEGFA	KDR	0.0173819	0	VEGFA_VEGFR2	VEGFA - VEGFR2	VEGF	Secreted Signaling	KEGG: hsa04370; PMID: 16633338
	Epi-progenitors_2	Intermediate cells	WNT7A	FZD6_LRP5	5.60493e-05	0	WNT7A_FZD6_LRP5	WNT7A - (FZD6+LRP5)	WNT	Secreted Signaling	KEGG: hsa04310; PMID: 23209147				Amnion-Mes	Epi-progenitors_1	IGF2	IGF1R	0.00129012	0	IGF2_IGF1R	IGF2 - IGF1R	IGF	Secreted Signaling	PMID: 14604834
	Amnion-Epi	Intermediate cells	WNT7A	FZD6_LRP5	6.89551e-05	0	WNT7A_FZD6_LRP5	WNT7A - (FZD6+LRP5)	WNT	Secreted Signaling	KEGG: hsa04310; PMID: 23209147				Fibroblasts	Epi-progenitors_1	IGF2	IGF1R	0.00135588	0	IGF2_IGF1R	IGF2 - IGF1R	IGF	Secreted Signaling	PMID: 14604834
	Epi-progenitors_2	Epi-progenitors_2	WNT7A	FZD7_LRP5	9.50807e-05	0	WNT7A_FZD7_LRP5	WNT7A - (FZD7+LRP5)	WNT	Secreted Signaling	KEGG: hsa04310; PMID: 23209147				Mes-progenitors	Epi-progenitors_2	IGF2	IGF1R	0.00122078	0	IGF2_IGF1R	IGF2 - IGF1R	IGF	Secreted Signaling	PMID: 14604834
	Amnion-Epi	Epi-progenitors_2	WNT7A	FZD7_LRP5	0.000116971	0	WNT7A_FZD7_LRP5	WNT7A - (FZD7+LRP5)	WNT	Secreted Signaling	KEGG: hsa04310; PMID: 23209147				Amnion-Mes	Epi-progenitors_2	IGF2	IGF1R	0.00151225	0	IGF2_IGF1R	IGF2 - IGF1R	IGF	Secreted Signaling	PMID: 14604834
	Epi-progenitors_2	Amnion-Epi	WNT7A	FZD7_LRP5	0.000129667	0	WNT7A_FZD7_LRP5	WNT7A - (FZD7+LRP5)	WNT	Secreted Signaling	KEGG: hsa04310; PMID: 23209147				Fibroblasts	Epi-progenitors_2	IGF2	IGF1R	0.00158934	0	IGF2_IGF1R	IGF2 - IGF1R	IGF	Secreted Signaling	PMID: 14604834
	Amnion-Epi	Amnion-Epi	WNT7A	FZD7_LRP5	0.000159517	0	WNT7A_FZD7_LRP5	WNT7A - (FZD7+LRP5)	WNT	Secreted Signaling	KEGG: hsa04310; PMID: 23209147				Mes-progenitors	Amnion-Epi	IGF2	IGF1R	0.00143386	0	IGF2_IGF1R	IGF2 - IGF1R	IGF	Secreted Signaling	PMID: 14604834
	Epi-progenitors_2	Epi-progenitors_2	WNT7A	FZD8_LRP5	0.000115169	0	WNT7A_FZD8_LRP5	WNT7A - (FZD8+LRP5)	WNT	Secreted Signaling	KEGG: hsa04310; PMID: 23209147				Amnion-Mes	Amnion-Epi	IGF2	IGF1R	0.00177532	0	IGF2_IGF1R	IGF2 - IGF1R	IGF	Secreted Signaling	PMID: 14604834
	Amnion-Epi	Epi-progenitors_2	WNT7A	FZD8_LRP5	0.000141683	0	WNT7A_FZD8_LRP5	WNT7A - (FZD8+LRP5)	WNT	Secreted Signaling	KEGG: hsa04310; PMID: 23209147				Fibroblasts	Amnion-Epi	IGF2	IGF1R	0.00186588	0	IGF2_IGF1R	IGF2 - IGF1R	IGF	Secreted Signaling	PMID: 14604834
	Epi-progenitors_2	Amnion-Epi	WNT7A	FZD8_LRP5	8.94456e-05	0	WNT7A_FZD8_LRP5	WNT7A - (FZD8+LRP5)	WNT	Secreted Signaling	KEGG: hsa04310; PMID: 23209147				Mes-progenitors	Amnion_Ect	IGF2	IGF1R	0.00661016	0	IGF2_IGF1R	IGF2 - IGF1R	IGF	Secreted Signaling	PMID: 14604834
	Amnion-Epi	Amnion-Epi	WNT7A	FZD8_LRP5	0.000110039	0	WNT7A_FZD8_LRP5	WNT7A - (FZD8+LRP5)	WNT	Secreted Signaling	KEGG: hsa04310; PMID: 23209147				Amnion-Mes	Amnion_Ect	IGF2	IGF1R	0.00817311	0	IGF2_IGF1R	IGF2 - IGF1R	IGF	Secreted Signaling	PMID: 14604834
	Epi-progenitors_2	Intermediate cells	WNT7A	FZD8_LRP5	2.9924e-05	0	WNT7A_FZD8_LRP5	WNT7A - (FZD8+LRP5)	WNT	Secreted Signaling	KEGG: hsa04310; PMID: 23209147				Fibroblasts	Amnion_Ect	IGF2	IGF1R	0.00859067	0	IGF2_IGF1R	IGF2 - IGF1R	IGF	Secreted Signaling	PMID: 14604834
	Amnion-Epi	Intermediate cells	WNT7A	FZD8_LRP5	3.68149e-05	0	WNT7A_FZD8_LRP5	WNT7A - (FZD8+LRP5)	WNT	Secreted Signaling	KEGG: hsa04310; PMID: 23209147				Amnion-Mes	Mes-progenitors	IGF2	IGF1R	0.000995698	0.01	IGF2_IGF1R	IGF2 - IGF1R	IGF	Secreted Signaling	PMID: 14604834
	Epi-progenitors_2	Epi-progenitors_1	WNT7B	FZD2_LRP5	0.000118168	0	WNT7B_FZD2_LRP5	WNT7B - (FZD2+LRP5)	WNT	Secreted Signaling	KEGG: hsa04310; PMID: 23209147				Fibroblasts	Mes-progenitors	IGF2	IGF1R	0.00104637	0	IGF2_IGF1R	IGF2 - IGF1R	IGF	Secreted Signaling	PMID: 14604834
	Epi-progenitors_2	Epi-progenitors_2	WNT7B	FZD2_LRP5	0.000138411	0	WNT7B_FZD2_LRP5	WNT7B - (FZD2+LRP5)	WNT	Secreted Signaling	KEGG: hsa04310; PMID: 23209147				Amnion-Mes	Epi-progenitors_2	IGF2	IGF2R	0.00102423	0	IGF2_IGF2R	IGF2 - IGF2R	IGF	Secreted Signaling	PMID: 14604834
	Epi-progenitors_2	Amnion-Epi	WNT7B	FZD2_LRP5	0.000147886	0	WNT7B_FZD2_LRP5	WNT7B - (FZD2+LRP5)	WNT	Secreted Signaling	KEGG: hsa04310; PMID: 23209147				Fibroblasts	Epi-progenitors_2	IGF2	IGF2R	0.00107641	0	IGF2_IGF2R	IGF2 - IGF2R	IGF	Secreted Signaling	PMID: 14604834
	Epi-progenitors_2	Intermediate cells	WNT7B	FZD2_LRP5	4.85001e-05	0	WNT7B_FZD2_LRP5	WNT7B - (FZD2+LRP5)	WNT	Secreted Signaling	KEGG: hsa04310; PMID: 23209147				Mes-progenitors	Amnion_Ect	IGF2	IGF2R	0.00141401	0	IGF2_IGF2R	IGF2 - IGF2R	IGF	Secreted Signaling	PMID: 14604834
	Epi-progenitors_2	Epi-progenitors_1	WNT7B	FZD3_LRP5	5.69827e-05	0	WNT7B_FZD3_LRP5	WNT7B - (FZD3+LRP5)	WNT	Secreted Signaling	KEGG: hsa04310; PMID: 23209147				Amnion-Mes	Amnion_Ect	IGF2	IGF2R	0.00175347	0	IGF2_IGF2R	IGF2 - IGF2R	IGF	Secreted Signaling	PMID: 14604834
	Epi-progenitors_2	Epi-progenitors_2	WNT7B	FZD3_LRP5	6.80154e-05	0	WNT7B_FZD3_LRP5	WNT7B - (FZD3+LRP5)	WNT	Secreted Signaling	KEGG: hsa04310; PMID: 23209147				Fibroblasts	Amnion_Ect	IGF2	IGF2R	0.00184275	0	IGF2_IGF2R	IGF2 - IGF2R	IGF	Secreted Signaling	PMID: 14604834
	Epi-progenitors_2	Amnion-Epi	WNT7B	FZD3_LRP5	7.79146e-05	0	WNT7B_FZD3_LRP5	WNT7B - (FZD3+LRP5)	WNT	Secreted Signaling	KEGG: hsa04310; PMID: 23209147				Mes-progenitors	Mes-progenitors	IGF2	IGF2R	0.000944816	0	IGF2_IGF2R	IGF2 - IGF2R	IGF	Secreted Signaling	PMID: 14604834
	Epi-progenitors_2	Intermediate cells	WNT7B	FZD3_LRP5	1.91543e-05	0	WNT7B_FZD3_LRP5	WNT7B - (FZD3+LRP5)	WNT	Secreted Signaling	KEGG: hsa04310; PMID: 23209147				Amnion-Mes	Mes-progenitors	IGF2	IGF2R	0.00117204	0	IGF2_IGF2R	IGF2 - IGF2R	IGF	Secreted Signaling	PMID: 14604834
	Epi-progenitors_2	Epi-progenitors_1	WNT7B	FZD6_LRP5	0.000136021	0	WNT7B_FZD6_LRP5	WNT7B - (FZD6+LRP5)	WNT	Secreted Signaling	KEGG: hsa04310; PMID: 23209147				Fibroblasts	Mes-progenitors	IGF2	IGF2R	0.00123169	0	IGF2_IGF2R	IGF2 - IGF2R	IGF	Secreted Signaling	PMID: 14604834
	Epi-progenitors_2	Epi-progenitors_2	WNT7B	FZD6_LRP5	0.000137589	0	WNT7B_FZD6_LRP5	WNT7B - (FZD6+LRP5)	WNT	Secreted Signaling	KEGG: hsa04310; PMID: 23209147				Mes-progenitors	Amnion-Mes	IGF2	IGF2R	0.000992404	0	IGF2_IGF2R	IGF2 - IGF2R	IGF	Secreted Signaling	PMID: 14604834
	Epi-progenitors_2	Amnion-Epi	WNT7B	FZD6_LRP5	0.000166295	0	WNT7B_FZD6_LRP5	WNT7B - (FZD6+LRP5)	WNT	Secreted Signaling	KEGG: hsa04310; PMID: 23209147				Amnion-Mes	Amnion-Mes	IGF2	IGF2R	0.00123102	0	IGF2_IGF2R	IGF2 - IGF2R	IGF	Secreted Signaling	PMID: 14604834
	Epi-progenitors_2	Intermediate cells	WNT7B	FZD6_LRP5	3.02174e-05	0	WNT7B_FZD6_LRP5	WNT7B - (FZD6+LRP5)	WNT	Secreted Signaling	KEGG: hsa04310; PMID: 23209147				Fibroblasts	Amnion-Mes	IGF2	IGF2R	0.00129368	0	IGF2_IGF2R	IGF2 - IGF2R	IGF	Secreted Signaling	PMID: 14604834
	Epi-progenitors_2	Epi-progenitors_2	WNT7B	FZD7_LRP5	5.12624e-05	0	WNT7B_FZD7_LRP5	WNT7B - (FZD7+LRP5)	WNT	Secreted Signaling	KEGG: hsa04310; PMID: 23209147				Mes-progenitors	Fibroblasts	IGF2	IGF2R	0.00231767	0	IGF2_IGF2R	IGF2 - IGF2R	IGF	Secreted Signaling	PMID: 14604834
	Epi-progenitors_2	Amnion-Epi	WNT7B	FZD7_LRP5	6.99126e-05	0	WNT7B_FZD7_LRP5	WNT7B - (FZD7+LRP5)	WNT	Secreted Signaling	KEGG: hsa04310; PMID: 23209147				Amnion-Mes	Fibroblasts	IGF2	IGF2R	0.00287325	0	IGF2_IGF2R	IGF2 - IGF2R	IGF	Secreted Signaling	PMID: 14604834
	Epi-progenitors_2	Epi-progenitors_2	WNT7B	FZD8_LRP5	6.20948e-05	0	WNT7B_FZD8_LRP5	WNT7B - (FZD8+LRP5)	WNT	Secreted Signaling	KEGG: hsa04310; PMID: 23209147				Fibroblasts	Fibroblasts	IGF2	IGF2R	0.0030196	0	IGF2_IGF2R	IGF2 - IGF2R	IGF	Secreted Signaling	PMID: 14604834
	Epi-progenitors_2	Amnion-Epi	WNT7B	FZD8_LRP5	4.82239e-05	0	WNT7B_FZD8_LRP5	WNT7B - (FZD8+LRP5)	WNT	Secreted Signaling	KEGG: hsa04310; PMID: 23209147				Mes-progenitors	Epi-progenitors_1	IGF2	ITGA6_ITGB4	0.00032809	0	IGF2_ITGA6_ITGB4	IGF2 - (ITGA6+ITGB4)	IGF	Secreted Signaling	PMID: 28190785; PMID: 28873464
	Epi-progenitors_2	Intermediate cells	WNT7B	FZD8_LRP5	1.61321e-05	0	WNT7B_FZD8_LRP5	WNT7B - (FZD8+LRP5)	WNT	Secreted Signaling	KEGG: hsa04310; PMID: 23209147				Amnion-Mes	Epi-progenitors_1	IGF2	ITGA6_ITGB4	0.00040696	0	IGF2_ITGA6_ITGB4	IGF2 - (ITGA6+ITGB4)	IGF	Secreted Signaling	PMID: 28190785; PMID: 28873464
	Epi-progenitors_2	Epi-progenitors_1	WNT10B	FZD2_LRP6	0.000101562	0	WNT10B_FZD2_LRP6	WNT10B - (FZD2+LRP6)	WNT	Secreted Signaling	KEGG: hsa04310; PMID: 23209147				Fibroblasts	Epi-progenitors_1	IGF2	ITGA6_ITGB4	0.000427675	0	IGF2_ITGA6_ITGB4	IGF2 - (ITGA6+ITGB4)	IGF	Secreted Signaling	PMID: 28190785; PMID: 28873464
	Amnion-Epi	Epi-progenitors_1	WNT10B	FZD2_LRP6	0.000199376	0	WNT10B_FZD2_LRP6	WNT10B - (FZD2+LRP6)	WNT	Secreted Signaling	KEGG: hsa04310; PMID: 23209147				Mes-progenitors	Epi-progenitors_2	IGF2	ITGA6_ITGB4	0.00030307	0	IGF2_ITGA6_ITGB4	IGF2 - (ITGA6+ITGB4)	IGF	Secreted Signaling	PMID: 28190785; PMID: 28873464
	Epi-progenitors_2	Epi-progenitors_2	WNT10B	FZD2_LRP6	9.48393e-05	0	WNT10B_FZD2_LRP6	WNT10B - (FZD2+LRP6)	WNT	Secreted Signaling	KEGG: hsa04310; PMID: 23209147				Amnion-Mes	Epi-progenitors_2	IGF2	ITGA6_ITGB4	0.000375955	0	IGF2_ITGA6_ITGB4	IGF2 - (ITGA6+ITGB4)	IGF	Secreted Signaling	PMID: 28190785; PMID: 28873464
	Amnion-Epi	Epi-progenitors_2	WNT10B	FZD2_LRP6	0.000186183	0	WNT10B_FZD2_LRP6	WNT10B - (FZD2+LRP6)	WNT	Secreted Signaling	KEGG: hsa04310; PMID: 23209147				Fibroblasts	Epi-progenitors_2	IGF2	ITGA6_ITGB4	0.00039509	0	IGF2_ITGA6_ITGB4	IGF2 - (ITGA6+ITGB4)	IGF	Secreted Signaling	PMID: 28190785; PMID: 28873464
	Epi-progenitors_2	Amnion-Epi	WNT10B	FZD2_LRP6	0.000102386	0	WNT10B_FZD2_LRP6	WNT10B - (FZD2+LRP6)	WNT	Secreted Signaling	KEGG: hsa04310; PMID: 23209147				Mes-progenitors	Amnion-Epi	IGF2	ITGA6_ITGB4	0.000313431	0	IGF2_ITGA6_ITGB4	IGF2 - (ITGA6+ITGB4)	IGF	Secreted Signaling	PMID: 28190785; PMID: 28873464
	Amnion-Epi	Amnion-Epi	WNT10B	FZD2_LRP6	0.000200993	0	WNT10B_FZD2_LRP6	WNT10B - (FZD2+LRP6)	WNT	Secreted Signaling	KEGG: hsa04310; PMID: 23209147				Amnion-Mes	Amnion-Epi	IGF2	ITGA6_ITGB4	0.000388786	0	IGF2_ITGA6_ITGB4	IGF2 - (ITGA6+ITGB4)	IGF	Secreted Signaling	PMID: 28190785; PMID: 28873464
	Epi-progenitors_2	Intermediate cells	WNT10B	FZD2_LRP6	5.51586e-05	0	WNT10B_FZD2_LRP6	WNT10B - (FZD2+LRP6)	WNT	Secreted Signaling	KEGG: hsa04310; PMID: 23209147				Fibroblasts	Amnion-Epi	IGF2	ITGA6_ITGB4	0.000408576	0	IGF2_ITGA6_ITGB4	IGF2 - (ITGA6+ITGB4)	IGF	Secreted Signaling	PMID: 28190785; PMID: 28873464
	Amnion-Epi	Intermediate cells	WNT10B	FZD2_LRP6	0.000108294	0	WNT10B_FZD2_LRP6	WNT10B - (FZD2+LRP6)	WNT	Secreted Signaling	KEGG: hsa04310; PMID: 23209147				Amnion_Ect	Macrophages	MIF	CD74_CXCR4	0.0132282	0	MIF_CD74_CXCR4	MIF - (CD74+CXCR4)	MIF	Secreted Signaling	PMID: 29637711; PMID: 24760155
	Epi-progenitors_2	Amnion-Ect	WNT10B	FZD2_LRP6	0.000408501	0	WNT10B_FZD2_LRP6	WNT10B - (FZD2+LRP6)	WNT	Secreted Signaling	KEGG: hsa04310; PMID: 23209147				Mes-progenitors	Macrophages	MIF	CD74_CXCR4	0.0161415	0	MIF_CD74_CXCR4	MIF - (CD74+CXCR4)	MIF	Secreted Signaling	PMID: 29637711; PMID: 24760155
	Amnion-Epi	Amnion-Ect	WNT10B	FZD2_LRP6	0.000801312	0	WNT10B_FZD2_LRP6	WNT10B - (FZD2+LRP6)	WNT	Secreted Signaling	KEGG: hsa04310; PMID: 23209147				Amnion-Mes	Macrophages	MIF	CD74_CXCR4	0.015464	0	MIF_CD74_CXCR4	MIF - (CD74+CXCR4)	MIF	Secreted Signaling	PMID: 29637711; PMID: 24760155
	Epi-progenitors_2	Mes-progenitors	WNT10B	FZD2_LRP6	4.91755e-05	0	WNT10B_FZD2_LRP6	WNT10B - (FZD2+LRP6)	WNT	Secreted Signaling	KEGG: hsa04310; PMID: 23209147				Fibroblasts	Macrophages	MIF	CD74_CXCR4	0.0116803	0	MIF_CD74_CXCR4	MIF - (CD74+CXCR4)	MIF	Secreted Signaling	PMID: 29637711; PMID: 24760155
	Amnion-Epi	Mes-progenitors	WNT10B	FZD2_LRP6	9.65411e-05	0	WNT10B_FZD2_LRP6	WNT10B - (FZD2+LRP6)	WNT	Secreted Signaling	KEGG: hsa04310; PMID: 23209147				Amnion_Ect	Amnion-Mes	MIF	ACKR3	0.0521163	0	MIF_ACKR3	MIF - ACKR3	MIF	Secreted Signaling	PMID: 26175090
	Epi-progenitors_2	Amnion-Mes	WNT10B	FZD2_LRP6	4.30451e-05	0	WNT10B_FZD2_LRP6	WNT10B - (FZD2+LRP6)	WNT	Secreted Signaling	KEGG: hsa04310; PMID: 23209147				Mes-progenitors	Amnion-Mes	MIF	ACKR3	0.0630471	0	MIF_ACKR3	MIF - ACKR3	MIF	Secreted Signaling	PMID: 26175090
	Amnion-Epi	Amnion-Mes	WNT10B	FZD2_LRP6	8.45082e-05	0	WNT10B_FZD2_LRP6	WNT10B - (FZD2+LRP6)	WNT	Secreted Signaling	KEGG: hsa04310; PMID: 23209147				Amnion-Mes	Amnion-Mes	MIF	ACKR3	0.0605219	0	MIF_ACKR3	MIF - ACKR3	MIF	Secreted Signaling	PMID: 26175090
	Epi-progenitors_2	Fibroblasts	WNT10B	FZD2_LRP6	7.50302e-05	0	WNT10B_FZD2_LRP6	WNT10B - (FZD2+LRP6)	WNT	Secreted Signaling	KEGG: hsa04310; PMID: 23209147				Fibroblasts	Amnion-Mes	MIF	ACKR3	0.0462311	0	MIF_ACKR3	MIF - ACKR3	MIF	Secreted Signaling	PMID: 26175090
	Amnion-Epi	Fibroblasts	WNT10B	FZD2_LRP6	0.000147292	0	WNT10B_FZD2_LRP6	WNT10B - (FZD2+LRP6)	WNT	Secreted Signaling	KEGG: hsa04310; PMID: 23209147				Mes-progenitors	Fibroblasts	MIF	ACKR3	0.0472928	0	MIF_ACKR3	MIF - ACKR3	MIF	Secreted Signaling	PMID: 26175090
	Epi-progenitors_2	Epi-progenitors_1	WNT10B	FZD3_LRP6	4.89738e-05	0	WNT10B_FZD3_LRP6	WNT10B - (FZD3+LRP6)	WNT	Secreted Signaling	KEGG: hsa04310; PMID: 23209147				Amnion-Mes	Fibroblasts	MIF	ACKR3	0.0453681	0	MIF_ACKR3	MIF - ACKR3	MIF	Secreted Signaling	PMID: 26175090
	Amnion-Epi	Epi-progenitors_1	WNT10B	FZD3_LRP6	9.61539e-05	0	WNT10B_FZD3_LRP6	WNT10B - (FZD3+LRP6)	WNT	Secreted Signaling	KEGG: hsa04310; PMID: 23209147				Amnion-Mes	Intermediate cells	IL11	IL11R complex	0.000772561	0	IL11_IL11RA_IL6ST	IL11 - (IL11RA+IL6ST)	IL6	Secreted Signaling	KEGG: hsa04060
	Epi-progenitors_2	Epi-progenitors_2	WNT10B	FZD3_LRP6	4.66012e-05	0	WNT10B_FZD3_LRP6	WNT10B - (FZD3+LRP6)	WNT	Secreted Signaling	KEGG: hsa04310; PMID: 23209147				Fibroblasts	Intermediate cells	IL11	IL11R complex	0.000699574	0	IL11_IL11RA_IL6ST	IL11 - (IL11RA+IL6ST)	IL6	Secreted Signaling	KEGG: hsa04060
	Amnion-Epi	Epi-progenitors_2	WNT10B	FZD3_LRP6	9.14964e-05	0	WNT10B_FZD3_LRP6	WNT10B - (FZD3+LRP6)	WNT	Secreted Signaling	KEGG: hsa04310; PMID: 23209147				Mes-progenitors	Mes-progenitors	IL11	IL11R complex	0.00138178	0	IL11_IL11RA_IL6ST	IL11 - (IL11RA+IL6ST)	IL6	Secreted Signaling	KEGG: hsa04060
	Epi-progenitors_2	Amnion-Epi	WNT10B	FZD3_LRP6	5.39392e-05	0	WNT10B_FZD3_LRP6	WNT10B - (FZD3+LRP6)	WNT	Secreted Signaling	KEGG: hsa04310; PMID: 23209147				Amnion-Mes	Mes-progenitors	IL11	IL11R complex	0.00175941	0	IL11_IL11RA_IL6ST	IL11 - (IL11RA+IL6ST)	IL6	Secreted Signaling	KEGG: hsa04060
	Amnion-Epi	Amnion-Epi	WNT10B	FZD3_LRP6	0.000105902	0	WNT10B_FZD3_LRP6	WNT10B - (FZD3+LRP6)	WNT	Secreted Signaling	KEGG: hsa04310; PMID: 23209147				Fibroblasts	Mes-progenitors	IL11	IL11R complex	0.00159334	0	IL11_IL11RA_IL6ST	IL11 - (IL11RA+IL6ST)	IL6	Secreted Signaling	KEGG: hsa04060
	Epi-progenitors_2	Intermediate cells	WNT10B	FZD3_LRP6	2.17842e-05	0	WNT10B_FZD3_LRP6	WNT10B - (FZD3+LRP6)	WNT	Secreted Signaling	KEGG: hsa04310; PMID: 23209147				Mes-progenitors	Amnion-Mes	IL11	IL11R complex	0.00129118	0	IL11_IL11RA_IL6ST	IL11 - (IL11RA+IL6ST)	IL6	Secreted Signaling	KEGG: hsa04060
	Amnion-Epi	Intermediate cells	WNT10B	FZD3_LRP6	4.27735e-05	0	WNT10B_FZD3_LRP6	WNT10B - (FZD3+LRP6)	WNT	Secreted Signaling	KEGG: hsa04310; PMID: 23209147				Amnion-Mes	Amnion-Mes	IL11	IL11R complex	0.00164408	0	IL11_IL11RA_IL6ST	IL11 - (IL11RA+IL6ST)	IL6	Secreted Signaling	KEGG: hsa04060
	Epi-progenitors_2	Amnion-Ect	WNT10B	FZD3_LRP6	0.000589725	0	WNT10B_FZD3_LRP6	WNT10B - (FZD3+LRP6)	WNT	Secreted Signaling	KEGG: hsa04310; PMID: 23209147				Fibroblasts	Amnion-Mes	IL11	IL11R complex	0.00148888	0	IL11_IL11RA_IL6ST	IL11 - (IL11RA+IL6ST)	IL6	Secreted Signaling	KEGG: hsa04060
	Amnion-Epi	Amnion-Ect	WNT10B	FZD3_LRP6	0.00115627	0	WNT10B_FZD3_LRP6	WNT10B - (FZD3+LRP6)	WNT	Secreted Signaling	KEGG: hsa04310; PMID: 23209147				Mes-progenitors	Fibroblasts	IL11	IL11R complex	0.00120285	0	IL11_IL11RA_IL6ST	IL11 - (IL11RA+IL6ST)	IL6	Secreted Signaling	KEGG: hsa04060
	Epi-progenitors_2	Epi-progenitors_1	WNT10B	FZD6_LRP6	0.000116908	0	WNT10B_FZD6_LRP6	WNT10B - (FZD6+LRP6)	WNT	Secreted Signaling	KEGG: hsa04310; PMID: 23209147				Amnion-Mes	Fibroblasts	IL11	IL11R complex	0.00153165	0	IL11_IL11RA_IL6ST	IL11 - (IL11RA+IL6ST)	IL6	Secreted Signaling	KEGG: hsa04060
	Amnion-Epi	Epi-progenitors_1	WNT10B	FZD6_LRP6	0.00022949	0	WNT10B_FZD6_LRP6	WNT10B - (FZD6+LRP6)	WNT	Secreted Signaling	KEGG: hsa04310; PMID: 23209147				Fibroblasts	Fibroblasts	IL11	IL11R complex	0.00138705	0	IL11_IL11RA_IL6ST	IL11 - (IL11RA+IL6ST)	IL6	Secreted Signaling	KEGG: hsa04060
	Epi-progenitors_2	Epi-progenitors_2	WNT10B	FZD6_LRP6	9.4276e-05	0	WNT10B_FZD6_LRP6	WNT10B - (FZD6+LRP6)	WNT	Secreted Signaling	KEGG: hsa04310; PMID: 23209147				Amnion-Mes	Mes-progenitors	CTF1	LIFR_IL6ST	0.00106825	0	CTF1_LIFR_IL6ST	CTF1 - (LIFR+IL6ST)	LIFR	Secreted Signaling	KEGG: hsa04060
	Amnion-Epi	Epi-progenitors_2	WNT10B	FZD6_LRP6	0.000185077	0	WNT10B_FZD6_LRP6	WNT10B - (FZD6+LRP6)	WNT	Secreted Signaling	KEGG: hsa04310; PMID: 23209147				Amnion-Mes	Amnion-Mes	CTF1	LIFR_IL6ST	0.000744394	0	CTF1_LIFR_IL6ST	CTF1 - (LIFR+IL6ST)	LIFR	Secreted Signaling	KEGG: hsa04060
	Epi-progenitors_2	Amnion-Epi	WNT10B	FZD6_LRP6	0.000115133	0	WNT10B_FZD6_LRP6	WNT10B - (FZD6+LRP6)	WNT	Secreted Signaling	KEGG: hsa04310; PMID: 23209147				Amnion-Mes	Fibroblasts	CTF1	LIFR_IL6ST	0.00109865	0	CTF1_LIFR_IL6ST	CTF1 - (LIFR+IL6ST)	LIFR	Secreted Signaling	KEGG: hsa04060
	Amnion-Epi	Amnion-Epi	WNT10B	FZD6_LRP6	0.000226009	0	WNT10B_FZD6_LRP6	WNT10B - (FZD6+LRP6)	WNT	Secreted Signaling	KEGG: hsa04310; PMID: 23209147				Mes-progenitors	Epi-progenitors_1	SPP1	ITGAV_ITGB1	0.00440776	0	SPP1_ITGAV_ITGB1	SPP1 - (ITGAV+ITGB1)	SPP1	Secreted Signaling	PMID: 21907263
	Epi-progenitors_2	Intermediate cells	WNT10B	FZD6_LRP6	3.43661e-05	0	WNT10B_FZD6_LRP6	WNT10B - (FZD6+LRP6)	WNT	Secreted Signaling	KEGG: hsa04310; PMID: 23209147				Amnion-Mes	Epi-progenitors_1	SPP1	ITGAV_ITGB1	0.00528462	0	SPP1_ITGAV_ITGB1	SPP1 - (ITGAV+ITGB1)	SPP1	Secreted Signaling	PMID: 21907263
	Amnion-Epi	Intermediate cells	WNT10B	FZD6_LRP6	6.74759e-05	0	WNT10B_FZD6_LRP6	WNT10B - (FZD6+LRP6)	WNT	Secreted Signaling	KEGG: hsa04310; PMID: 23209147				Fibroblasts	Epi-progenitors_1	SPP1	ITGAV_ITGB1	0.00415372	0	SPP1_ITGAV_ITGB1	SPP1 - (ITGAV+ITGB1)	SPP1	Secreted Signaling	PMID: 21907263
	Epi-progenitors_2	Epi-progenitors_2	WNT10B	FZD7_LRP6	3.51223e-05	0	WNT10B_FZD7_LRP6	WNT10B - (FZD7+LRP6)	WNT	Secreted Signaling	KEGG: hsa04310; PMID: 23209147				Mes-progenitors	Epi-progenitors_2	SPP1	ITGAV_ITGB1	0.00430548	0	SPP1_ITGAV_ITGB1	SPP1 - (ITGAV+ITGB1)	SPP1	Secreted Signaling	PMID: 21907263
	Amnion-Epi	Epi-progenitors_2	WNT10B	FZD7_LRP6	6.8961e-05	0	WNT10B_FZD7_LRP6	WNT10B - (FZD7+LRP6)	WNT	Secreted Signaling	KEGG: hsa04310; PMID: 23209147				Amnion-Mes	Epi-progenitors_2	SPP1	ITGAV_ITGB1	0.00516209	0	SPP1_ITGAV_ITGB1	SPP1 - (ITGAV+ITGB1)	SPP1	Secreted Signaling	PMID: 21907263
	Epi-progenitors_2	Amnion-Epi	WNT10B	FZD7_LRP6	4.83992e-05	0	WNT10B_FZD7_LRP6	WNT10B - (FZD7+LRP6)	WNT	Secreted Signaling	KEGG: hsa04310; PMID: 23209147				Fibroblasts	Epi-progenitors_2	SPP1	ITGAV_ITGB1	0.00405731	0	SPP1_ITGAV_ITGB1	SPP1 - (ITGAV+ITGB1)	SPP1	Secreted Signaling	PMID: 21907263
	Amnion-Epi	Amnion-Epi	WNT10B	FZD7_LRP6	9.50261e-05	0	WNT10B_FZD7_LRP6	WNT10B - (FZD7+LRP6)	WNT	Secreted Signaling	KEGG: hsa04310; PMID: 23209147				Mes-progenitors	Amnion-Epi	SPP1	ITGAV_ITGB1	0.00429123	0	SPP1_ITGAV_ITGB1	SPP1 - (ITGAV+ITGB1)	SPP1	Secreted Signaling	PMID: 21907263
	Epi-progenitors_2	Amnion-Ect	WNT10B	FZD7_LRP6	0.00022469	0	WNT10B_FZD7_LRP6	WNT10B - (FZD7+LRP6)	WNT	Secreted Signaling	KEGG: hsa04310; PMID: 23209147				Amnion-Mes	Amnion-Epi	SPP1	ITGAV_ITGB1	0.00514502	0	SPP1_ITGAV_ITGB1	SPP1 - (ITGAV+ITGB1)	SPP1	Secreted Signaling	PMID: 21907263
	Amnion-Epi	Amnion-Ect	WNT10B	FZD7_LRP6	0.000440957	0	WNT10B_FZD7_LRP6	WNT10B - (FZD7+LRP6)	WNT	Secreted Signaling	KEGG: hsa04310; PMID: 23209147				Fibroblasts	Amnion-Epi	SPP1	ITGAV_ITGB1	0.00404388	0	SPP1_ITGAV_ITGB1	SPP1 - (ITGAV+ITGB1)	SPP1	Secreted Signaling	PMID: 21907263
	Epi-progenitors_2	Epi-progenitors_2	WNT10B	FZD8_LRP6	4.25444e-05	0	WNT10B_FZD8_LRP6	WNT10B - (FZD8+LRP6)	WNT	Secreted Signaling	KEGG: hsa04310; PMID: 23209147				Mes-progenitors	Intermediate cells	SPP1	ITGAV_ITGB1	0.00198403	0	SPP1_ITGAV_ITGB1	SPP1 - (ITGAV+ITGB1)	SPP1	Secreted Signaling	PMID: 21907263
	Amnion-Epi	Epi-progenitors_2	WNT10B	FZD8_LRP6	8.35323e-05	0	WNT10B_FZD8_LRP6	WNT10B - (FZD8+LRP6)	WNT	Secreted Signaling	KEGG: hsa04310; PMID: 23209147				Amnion-Mes	Intermediate cells	SPP1	ITGAV_ITGB1	0.00237987	0	SPP1_ITGAV_ITGB1	SPP1 - (ITGAV+ITGB1)	SPP1	Secreted Signaling	PMID: 21907263
	Epi-progenitors_2	Amnion-Epi	WNT10B	FZD8_LRP6	3.33839e-05	0	WNT10B_FZD8_LRP6	WNT10B - (FZD8+LRP6)	WNT	Secreted Signaling	KEGG: hsa04310; PMID: 23209147				Fibroblasts	Intermediate cells	SPP1	ITGAV_ITGB1	0.00186942	0	SPP1_ITGAV_ITGB1	SPP1 - (ITGAV+ITGB1)	SPP1	Secreted Signaling	PMID: 21907263
	Amnion-Epi	Amnion-Epi	WNT10B	FZD8_LRP6	6.5548e-05	0	WNT10B_FZD8_LRP6	WNT10B - (FZD8+LRP6)	WNT	Secreted Signaling	KEGG: hsa04310; PMID: 23209147				Mes-progenitors	Mes-progenitors	SPP1	ITGAV_ITGB1	0.00199452	0	SPP1_ITGAV_ITGB1	SPP1 - (ITGAV+ITGB1)	SPP1	Secreted Signaling	PMID: 21907263
	Epi-progenitors_2	Intermediate cells	WNT10B	FZD8_LRP6	1.83471e-05	0	WNT10B_FZD8_LRP6	WNT10B - (FZD8+LRP6)	WNT	Secreted Signaling	KEGG: hsa04310; PMID: 23209147				Amnion-Mes	Mes-progenitors	SPP1	ITGAV_ITGB1	0.00239246	0	SPP1_ITGAV_ITGB1	SPP1 - (ITGAV+ITGB1)	SPP1	Secreted Signaling	PMID: 21907263
	Amnion-Epi	Intermediate cells	WNT10B	FZD8_LRP6	3.60251e-05	0	WNT10B_FZD8_LRP6	WNT10B - (FZD8+LRP6)	WNT	Secreted Signaling	KEGG: hsa04310; PMID: 23209147				Fibroblasts	Mes-progenitors	SPP1	ITGAV_ITGB1	0.00187931	0	SPP1_ITGAV_ITGB1	SPP1 - (ITGAV+ITGB1)	SPP1	Secreted Signaling	PMID: 21907263
	Epi-progenitors_2	Amnion-Ect	WNT10B	FZD8_LRP6	0.00022278	0	WNT10B_FZD8_LRP6	WNT10B - (FZD8+LRP6)	WNT	Secreted Signaling	KEGG: hsa04310; PMID: 23209147				Mes-progenitors	Amnion-Mes	SPP1	ITGAV_ITGB1	0.00183511	0	SPP1_ITGAV_ITGB1	SPP1 - (ITGAV+ITGB1)	SPP1	Secreted Signaling	PMID: 21907263
	Amnion-Epi	Amnion-Ect	WNT10B	FZD8_LRP6	0.00043721	0	WNT10B_FZD8_LRP6	WNT10B - (FZD8+LRP6)	WNT	Secreted Signaling	KEGG: hsa04310; PMID: 23209147				Amnion-Mes	Amnion-Mes	SPP1	ITGAV_ITGB1	0.00220131	0	SPP1_ITGAV_ITGB1	SPP1 - (ITGAV+ITGB1)	SPP1	Secreted Signaling	PMID: 21907263
	Epi-progenitors_2	Mes-progenitors	WNT10B	FZD8_LRP6	1.80334e-05	0	WNT10B_FZD8_LRP6	WNT10B - (FZD8+LRP6)	WNT	Secreted Signaling	KEGG: hsa04310; PMID: 23209147				Fibroblasts	Amnion-Mes	SPP1	ITGAV_ITGB1	0.00172908	0	SPP1_ITGAV_ITGB1	SPP1 - (ITGAV+ITGB1)	SPP1	Secreted Signaling	PMID: 21907263
	Amnion-Epi	Mes-progenitors	WNT10B	FZD8_LRP6	3.54081e-05	0	WNT10B_FZD8_LRP6	WNT10B - (FZD8+LRP6)	WNT	Secreted Signaling	KEGG: hsa04310; PMID: 23209147				Mes-progenitors	Fibroblasts	SPP1	ITGAV_ITGB1	0.00237068	0	SPP1_ITGAV_ITGB1	SPP1 - (ITGAV+ITGB1)	SPP1	Secreted Signaling	PMID: 21907263
	Epi-progenitors_2	Amnion-Mes	WNT10B	FZD8_LRP6	1.76172e-05	0	WNT10B_FZD8_LRP6	WNT10B - (FZD8+LRP6)	WNT	Secreted Signaling	KEGG: hsa04310; PMID: 23209147				Amnion-Mes	Fibroblasts	SPP1	ITGAV_ITGB1	0.00284345	0	SPP1_ITGAV_ITGB1	SPP1 - (ITGAV+ITGB1)	SPP1	Secreted Signaling	PMID: 21907263
	Amnion-Epi	Amnion-Mes	WNT10B	FZD8_LRP6	3.4591e-05	0	WNT10B_FZD8_LRP6	WNT10B - (FZD8+LRP6)	WNT	Secreted Signaling	KEGG: hsa04310; PMID: 23209147				Fibroblasts	Fibroblasts	SPP1	ITGAV_ITGB1	0.00223378	0	SPP1_ITGAV_ITGB1	SPP1 - (ITGAV+ITGB1)	SPP1	Secreted Signaling	PMID: 21907263
	Epi-progenitors_2	Fibroblasts	WNT10B	FZD8_LRP6	3.45306e-05	0	WNT10B_FZD8_LRP6	WNT10B - (FZD8+LRP6)	WNT	Secreted Signaling	KEGG: hsa04310; PMID: 23209147				Mes-progenitors	Epi-progenitors_1	SPP1	ITGAV_ITGB5	0.00341102	0	SPP1_ITGAV_ITGB5	SPP1 - (ITGAV+ITGB5)	SPP1	Secreted Signaling	PMID: 21907263
	Amnion-Epi	Fibroblasts	WNT10B	FZD8_LRP6	6.77971e-05	0	WNT10B_FZD8_LRP6	WNT10B - (FZD8+LRP6)	WNT	Secreted Signaling	KEGG: hsa04310; PMID: 23209147				Amnion-Mes	Epi-progenitors_1	SPP1	ITGAV_ITGB5	0.0040904	0	SPP1_ITGAV_ITGB5	SPP1 - (ITGAV+ITGB5)	SPP1	Secreted Signaling	PMID: 21907263
	Epi-progenitors_2	Amnion-Ect	WNT2	FZD2_LRP6	0.000315694	0	WNT2_FZD2_LRP6	WNT2 - (FZD2+LRP6)	WNT	Secreted Signaling	KEGG: hsa04310; PMID: 23209147				Fibroblasts	Epi-progenitors_1	SPP1	ITGAV_ITGB5	0.00321424	0	SPP1_ITGAV_ITGB5	SPP1 - (ITGAV+ITGB5)	SPP1	Secreted Signaling	PMID: 21907263
	Intermediate cells	Amnion-Ect	WNT2	FZD2_LRP6	0.000492309	0	WNT2_FZD2_LRP6	WNT2 - (FZD2+LRP6)	WNT	Secreted Signaling	KEGG: hsa04310; PMID: 23209147				Mes-progenitors	Epi-progenitors_2	SPP1	ITGAV_ITGB5	0.00313007	0	SPP1_ITGAV_ITGB5	SPP1 - (ITGAV+ITGB5)	SPP1	Secreted Signaling	PMID: 21907263
	Intermediate cells	Epi-progenitors_1	WNT2	FZD3_LRP6	5.90374e-05	0.02	WNT2_FZD3_LRP6	WNT2 - (FZD3+LRP6)	WNT	Secreted Signaling	KEGG: hsa04310; PMID: 23209147				Amnion-Mes	Epi-progenitors_2	SPP1	ITGAV_ITGB5	0.00375371	0	SPP1_ITGAV_ITGB5	SPP1 - (ITGAV+ITGB5)	SPP1	Secreted Signaling	PMID: 21907263
	Epi-progenitors_2	Epi-progenitors_2	WNT2	FZD3_LRP6	3.60061e-05	0	WNT2_FZD3_LRP6	WNT2 - (FZD3+LRP6)	WNT	Secreted Signaling	KEGG: hsa04310; PMID: 23209147				Fibroblasts	Epi-progenitors_2	SPP1	ITGAV_ITGB5	0.00294946	0	SPP1_ITGAV_ITGB5	SPP1 - (ITGAV+ITGB5)	SPP1	Secreted Signaling	PMID: 21907263
	Intermediate cells	Epi-progenitors_2	WNT2	FZD3_LRP6	5.61774e-05	0	WNT2_FZD3_LRP6	WNT2 - (FZD3+LRP6)	WNT	Secreted Signaling	KEGG: hsa04310; PMID: 23209147				Mes-progenitors	Amnion-Epi	SPP1	ITGAV_ITGB5	0.00331873	0	SPP1_ITGAV_ITGB5	SPP1 - (ITGAV+ITGB5)	SPP1	Secreted Signaling	PMID: 21907263
	Epi-progenitors_2	Amnion-Epi	WNT2	FZD3_LRP6	4.16759e-05	0	WNT2_FZD3_LRP6	WNT2 - (FZD3+LRP6)	WNT	Secreted Signaling	KEGG: hsa04310; PMID: 23209147				Amnion-Mes	Amnion-Epi	SPP1	ITGAV_ITGB5	0.00397981	0	SPP1_ITGAV_ITGB5	SPP1 - (ITGAV+ITGB5)	SPP1	Secreted Signaling	PMID: 21907263
	Intermediate cells	Amnion-Epi	WNT2	FZD3_LRP6	6.50229e-05	0	WNT2_FZD3_LRP6	WNT2 - (FZD3+LRP6)	WNT	Secreted Signaling	KEGG: hsa04310; PMID: 23209147				Fibroblasts	Amnion-Epi	SPP1	ITGAV_ITGB5	0.00312726	0	SPP1_ITGAV_ITGB5	SPP1 - (ITGAV+ITGB5)	SPP1	Secreted Signaling	PMID: 21907263
	Epi-progenitors_2	Amnion-Ect	WNT2	FZD3_LRP6	0.000455795	0	WNT2_FZD3_LRP6	WNT2 - (FZD3+LRP6)	WNT	Secreted Signaling	KEGG: hsa04310; PMID: 23209147				Mes-progenitors	Intermediate cells	SPP1	ITGAV_ITGB5	0.000933228	0	SPP1_ITGAV_ITGB5	SPP1 - (ITGAV+ITGB5)	SPP1	Secreted Signaling	PMID: 21907263
	Intermediate cells	Amnion-Ect	WNT2	FZD3_LRP6	0.000710615	0	WNT2_FZD3_LRP6	WNT2 - (FZD3+LRP6)	WNT	Secreted Signaling	KEGG: hsa04310; PMID: 23209147				Amnion-Mes	Intermediate cells	SPP1	ITGAV_ITGB5	0.00111966	0	SPP1_ITGAV_ITGB5	SPP1 - (ITGAV+ITGB5)	SPP1	Secreted Signaling	PMID: 21907263
	Epi-progenitors_2	Epi-progenitors_1	WNT2	FZD6_LRP6	9.03318e-05	0	WNT2_FZD6_LRP6	WNT2 - (FZD6+LRP6)	WNT	Secreted Signaling	KEGG: hsa04310; PMID: 23209147				Fibroblasts	Intermediate cells	SPP1	ITGAV_ITGB5	0.000879265	0	SPP1_ITGAV_ITGB5	SPP1 - (ITGAV+ITGB5)	SPP1	Secreted Signaling	PMID: 21907263
	Intermediate cells	Epi-progenitors_1	WNT2	FZD6_LRP6	0.000140923	0	WNT2_FZD6_LRP6	WNT2 - (FZD6+LRP6)	WNT	Secreted Signaling	KEGG: hsa04310; PMID: 23209147				Mes-progenitors	Epi-progenitors_1	SPP1	ITGAV_ITGB6	0.00249832	0	SPP1_ITGAV_ITGB6	SPP1 - (ITGAV+ITGB6)	SPP1	Secreted Signaling	PMID: 21907263
	Epi-progenitors_2	Epi-progenitors_2	WNT2	FZD6_LRP6	7.28438e-05	0	WNT2_FZD6_LRP6	WNT2 - (FZD6+LRP6)	WNT	Secreted Signaling	KEGG: hsa04310; PMID: 23209147				Amnion-Mes	Epi-progenitors_1	SPP1	ITGAV_ITGB6	0.00299647	0	SPP1_ITGAV_ITGB6	SPP1 - (ITGAV+ITGB6)	SPP1	Secreted Signaling	PMID: 21907263
	Intermediate cells	Epi-progenitors_2	WNT2	FZD6_LRP6	0.000113645	0	WNT2_FZD6_LRP6	WNT2 - (FZD6+LRP6)	WNT	Secreted Signaling	KEGG: hsa04310; PMID: 23209147				Fibroblasts	Epi-progenitors_1	SPP1	ITGAV_ITGB6	0.00235408	0	SPP1_ITGAV_ITGB6	SPP1 - (ITGAV+ITGB6)	SPP1	Secreted Signaling	PMID: 21907263
	Epi-progenitors_2	Amnion-Epi	WNT2	FZD6_LRP6	8.89601e-05	0	WNT2_FZD6_LRP6	WNT2 - (FZD6+LRP6)	WNT	Secreted Signaling	KEGG: hsa04310; PMID: 23209147				Mes-progenitors	Epi-progenitors_2	SPP1	ITGAV_ITGB6	0.00278254	0	SPP1_ITGAV_ITGB6	SPP1 - (ITGAV+ITGB6)	SPP1	Secreted Signaling	PMID: 21907263
	Intermediate cells	Amnion-Epi	WNT2	FZD6_LRP6	0.000138784	0	WNT2_FZD6_LRP6	WNT2 - (FZD6+LRP6)	WNT	Secreted Signaling	KEGG: hsa04310; PMID: 23209147				Amnion-Mes	Epi-progenitors_2	SPP1	ITGAV_ITGB6	0.00333717	0	SPP1_ITGAV_ITGB6	SPP1 - (ITGAV+ITGB6)	SPP1	Secreted Signaling	PMID: 21907263
	Epi-progenitors_2	Epi-progenitors_2	WNT2	FZD7_LRP6	2.71368e-05	0	WNT2_FZD7_LRP6	WNT2 - (FZD7+LRP6)	WNT	Secreted Signaling	KEGG: hsa04310; PMID: 23209147				Fibroblasts	Epi-progenitors_2	SPP1	ITGAV_ITGB6	0.00262192	0	SPP1_ITGAV_ITGB6	SPP1 - (ITGAV+ITGB6)	SPP1	Secreted Signaling	PMID: 21907263
	Intermediate cells	Epi-progenitors_2	WNT2	FZD7_LRP6	4.234e-05	0	WNT2_FZD7_LRP6	WNT2 - (FZD7+LRP6)	WNT	Secreted Signaling	KEGG: hsa04310; PMID: 23209147				Mes-progenitors	Amnion-Epi	SPP1	ITGAV_ITGB6	0.0032341	0	SPP1_ITGAV_ITGB6	SPP1 - (ITGAV+ITGB6)	SPP1	Secreted Signaling	PMID: 21907263
	Epi-progenitors_2	Amnion-Epi	WNT2	FZD7_LRP6	3.73953e-05	0	WNT2_FZD7_LRP6	WNT2 - (FZD7+LRP6)	WNT	Secreted Signaling	KEGG: hsa04310; PMID: 23209147				Amnion-Mes	Amnion-Epi	SPP1	ITGAV_ITGB6	0.00387839	0	SPP1_ITGAV_ITGB6	SPP1 - (ITGAV+ITGB6)	SPP1	Secreted Signaling	PMID: 21907263
	Intermediate cells	Amnion-Epi	WNT2	FZD7_LRP6	5.83447e-05	0	WNT2_FZD7_LRP6	WNT2 - (FZD7+LRP6)	WNT	Secreted Signaling	KEGG: hsa04310; PMID: 23209147				Fibroblasts	Amnion-Epi	SPP1	ITGAV_ITGB6	0.0030475	0	SPP1_ITGAV_ITGB6	SPP1 - (ITGAV+ITGB6)	SPP1	Secreted Signaling	PMID: 21907263
	Epi-progenitors_2	Amnion-Ect	WNT2	FZD7_LRP6	0.000173623	0	WNT2_FZD7_LRP6	WNT2 - (FZD7+LRP6)	WNT	Secreted Signaling	KEGG: hsa04310; PMID: 23209147				Mes-progenitors	Intermediate cells	SPP1	ITGAV_ITGB6	0.000948552	0	SPP1_ITGAV_ITGB6	SPP1 - (ITGAV+ITGB6)	SPP1	Secreted Signaling	PMID: 21907263
	Intermediate cells	Amnion-Ect	WNT2	FZD7_LRP6	0.000270826	0	WNT2_FZD7_LRP6	WNT2 - (FZD7+LRP6)	WNT	Secreted Signaling	KEGG: hsa04310; PMID: 23209147				Amnion-Mes	Intermediate cells	SPP1	ITGAV_ITGB6	0.00113804	0	SPP1_ITGAV_ITGB6	SPP1 - (ITGAV+ITGB6)	SPP1	Secreted Signaling	PMID: 21907263
	Epi-progenitors_2	Amnion-Ect	WNT2	FZD8_LRP6	0.000172147	0	WNT2_FZD8_LRP6	WNT2 - (FZD8+LRP6)	WNT	Secreted Signaling	KEGG: hsa04310; PMID: 23209147				Fibroblasts	Intermediate cells	SPP1	ITGAV_ITGB6	0.000893705	0	SPP1_ITGAV_ITGB6	SPP1 - (ITGAV+ITGB6)	SPP1	Secreted Signaling	PMID: 21907263
	Intermediate cells	Amnion-Ect	WNT2	FZD8_LRP6	0.000268523	0	WNT2_FZD8_LRP6	WNT2 - (FZD8+LRP6)	WNT	Secreted Signaling	KEGG: hsa04310; PMID: 23209147				Mes-progenitors	Intermediate cells	SPP1	ITGA4_ITGB1	0.00177212	0	SPP1_ITGA4_ITGB1	SPP1 - (ITGA4+ITGB1)	SPP1	Secreted Signaling	PMID: 21907263
[truncated: 1,313 more rows]

## Sheet: Supplementary Table 4. Differen
id	module
SLC35F3	1
FMO1	1
DNM3	1
KIAA1614	1
RGL1	1
NR5A2	1
PRELP	1
RASSF5	1
KCNH1	1
ADAMTS4	1
CADM3	1
IL6R	1
NPR1	1
ECM1	1
ANKRD34A	1
LIX1L	1
KCNA2	1
COL11A1	1
S1PR1	1
GBP2	1
LPAR3	1
GLIS1	1
PODN	1
SLC5A9	1
[truncated: 13,500 more rows]

[truncated: 1 more sheets: Supplementary Table 5. Antibodi]
