# Supplementary material for: Atlas of amnion development during the first trimester of human pregnancy
Source: Nat Cell Biol. 2025 Jul 14;27(7):1175–85. doi: 10.1038/s41556-025-01696-9 (PMC12270915; doi:10.1038/s41556-025-01696-9)
Supplement: Supplementary file 4 — Statistical source data. [file 41556_2025_1696_MOESM4_ESM.xlsx]

## Sheet: Fig.1d
	avg.exp	pct.exp	features.plot	id	avg.exp.scaled
GABRP	0.0715561	12.7474	GABRP	AMCs	-0.671234
IGFBP2	0.0521228	10.0599	IGFBP2	AMCs	-0.715897
KRT18	2.66963	95.8235	KRT18	AMCs	-0.593568
VTCN1	0.0355182	5.8471	VTCN1	AMCs	-0.658753
CLDN6	0.0157576	2.97803	CLDN6	AMCs	-0.653457
KIF23	0.014343	3.17777	KIF23	AMCs	-0.781846
STMN1	0.197078	31.8141	STMN1	AMCs	-0.974959
TYMS	0.0919013	17.6684	TYMS	AMCs	-0.777406
MAD2L1	0.0965473	22.1536	MAD2L1	AMCs	-0.767567
CDK1	0.0374197	7.28164	CDK1	AMCs	-0.883004
MGP	34.6484	99.2918	MGP	AMCs	1.58138
DLK1	18.6798	99.5642	DLK1	AMCs	1.07378
VIM	28.5584	99.9637	VIM	AMCs	1.05941
IGFL2	5.76549	97.8028	IGFL2	AMCs	1.45594
POSTN	61.1304	99.9637	POSTN	AMCs	0.612344
PCLAF	0.627947	54.7485	PCLAF	AMCs	-0.408438
CENPK	0.0330961	7.55402	CENPK	AMCs	-0.874969
CENPM	0.0497567	11.8758	CENPM	AMCs	-0.87077
ZWINT	0.0436687	10.5502	ZWINT	AMCs	-0.830828
TK1	0.0538501	10.4231	TK1	AMCs	-0.745844
COL6A1	4.3514	99.655	COL6A1	AMCs	0.297546
COL5A1	7.778	99.8547	COL5A1	AMCs	0.0222562
ADAMTS9	2.05278	95.8961	ADAMTS9	AMCs	0.179596
MALAT1	286.957	99.891	MALAT1	AMCs	-0.282931
CDH1	0.147525	28.6	CDH1	AMCs	-0.608072
SRGN	0.0424214	7.33612	SRGN	AMCs	-0.409992
FOLR2	0.018217	4.23098	FOLR2	AMCs	-0.408594
MRC1	0.00968657	2.12457	MRC1	AMCs	-0.409332
CD36	0.0189617	4.77574	CD36	AMCs	-0.409748
PTPRC	0.00673742	1.18032	PTPRC	AMCs	-0.412525
GABRP1	13.3421	98.5049	GABRP	AECs	1.45381
IGFBP21	10.0356	97.2589	IGFBP2	AECs	1.12394
KRT181	26.6765	98.9783	KRT18	AECs	1.05348
VTCN11	6.29198	96.7605	VTCN1	AECs	1.61158
CLDN61	5.39677	95.4398	CLDN6	AECs	1.03766
KIF231	0.0659791	10.8647	KIF23	AECs	-0.545538
STMN11	3.23194	93.6207	STMN1	AECs	-0.225649
TYMS1	0.112754	14.8517	TYMS	AECs	-0.752146
MAD2L11	0.151382	22.0035	MAD2L1	AECs	-0.668397
CDK11	0.057582	6.0304	CDK1	AECs	-0.843103
MGP1	2.08386	38.4999	MGP	AECs	-0.813056
DLK11	1.65125	45.4523	DLK1	AECs	-0.823561
VIM1	1.9754	49.4642	VIM	AECs	-1.10392
IGFL21	0.334679	14.7271	IGFL2	AECs	-0.818424
POSTN1	4.69238	59.8056	POSTN	AECs	-0.828187
PCLAF1	0.166505	21.3307	PCLAF	AECs	-0.858481
CENPK1	0.0602398	9.24495	CENPK	AECs	-0.77845
CENPM1	0.059627	10.2417	CENPM	AECs	-0.828731
ZWINT1	0.0974701	16.1226	ZWINT	AECs	-0.671162
TK11	0.0594569	8.42263	TK1	AECs	-0.735582
COL6A11	0.663233	50.3613	COL6A1	AECs	-0.646711
COL5A11	4.31995	96.935	COL5A1	AECs	-0.397342
ADAMTS91	0.279557	23.2993	ADAMTS9	AECs	-0.657736
MALAT11	289.432	99.9003	MALAT1	AECs	-0.273617
CDH11	1.5148	87.6402	CDH1	AECs	1.60343
SRGN1	0.0456408	4.88413	SRGN	AECs	-0.409668
FOLR21	0.0138978	2.39223	FOLR2	AECs	-0.410172
MRC11	0.0093852	1.37055	MRC1	AECs	-0.409432
CD361	0.0238763	3.48866	CD36	AECs	-0.408463
PTPRC1	0.0106771	1.0466	PTPRC	AECs	-0.406827
GABRP2	0.313297	17.0687	GABRP	AMSCs	-0.632524
IGFBP22	1.11739	28.6299	IGFBP2	AMSCs	-0.51958
KRT182	2.44243	85.3892	KRT18	AMSCs	-0.609157
VTCN12	0.127224	9.14884	VTCN1	AMSCs	-0.625475
CLDN62	0.124402	4.46063	CLDN6	AMSCs	-0.619312
KIF232	0.32306	35.7305	KIF23	AMSCs	0.630969
STMN12	5.92254	92.6718	STMN1	AMSCs	0.438659
TYMS2	1.91083	81.8844	TYMS	AMSCs	1.42588
MAD2L12	1.19663	76.741	MAD2L1	AMSCs	1.22197
CDK12	1.07021	55.3027	CDK1	AMSCs	1.16086
MGP2	22.0951	89.5312	MGP	AMSCs	0.658345
DLK12	11.0117	93.1725	DLK1	AMSCs	0.219388
VIM2	29.0495	97.6331	VIM	AMSCs	1.09937
IGFL22	4.26803	81.8389	IGFL2	AMSCs	0.828821
POSTN2	51.4076	97.2235	POSTN	AMSCs	0.36418
PCLAF2	2.95436	88.2112	PCLAF	AMSCs	1.86051
CENPK2	0.709965	69.4584	CENPK	AMSCs	1.53189
CENPM2	0.580114	64.7701	CENPM	AMSCs	1.3881
ZWINT2	0.742909	69.5494	ZWINT	AMSCs	1.2443
TK12	1.26295	74.2831	TK1	AMSCs	1.46709
COL6A12	2.89708	91.1243	COL6A1	AMSCs	-0.0747954
COL5A12	5.88096	94.9021	COL5A1	AMSCs	-0.207929
ADAMTS92	1.54487	85.025	ADAMTS9	AMSCs	-0.0602447
MALAT12	266.79	99.9545	MALAT1	AMSCs	-0.358803
CDH12	0.107819	24.1693	CDH1	AMSCs	-0.672295
SRGN2	0.0505507	7.37369	SRGN	AMSCs	-0.409176
FOLR22	0.0124238	3.50478	FOLR2	AMSCs	-0.41071
MRC12	0.0174054	1.72963	MRC1	AMSCs	-0.40678
CD362	0.0260753	4.0965	CD36	AMSCs	-0.407888
PTPRC2	0.006288	1.27447	PTPRC	AMSCs	-0.413175
GABRP3	0.228043	14.9907	GABRP	Fibroblasts	-0.646176
IGFBP23	0.102746	7.91434	IGFBP2	Fibroblasts	-0.706568
KRT183	1.74817	71.0428	KRT18	Fibroblasts	-0.656788
VTCN13	0.111629	8.19367	VTCN1	Fibroblasts	-0.631134
CLDN63	0.0313685	2.51397	CLDN6	Fibroblasts	-0.64855
KIF233	0.0608515	4.93482	KIF23	Fibroblasts	-0.569004
STMN13	0.277442	19.7393	STMN1	Fibroblasts	-0.955117
TYMS3	0.0926341	9.49721	TYMS	Fibroblasts	-0.776518
MAD2L13	0.0701001	8.28678	MAD2L1	Fibroblasts	-0.815398
CDK13	0.0893491	6.33147	CDK1	Fibroblasts	-0.780237
MGP3	16.038	94.2272	MGP	Fibroblasts	0.212973
DLK13	20.4062	96.648	DLK1	Fibroblasts	1.26614
VIM3	18.0616	95.4376	VIM	Fibroblasts	0.205177
IGFL23	2.86921	78.3985	IGFL2	Fibroblasts	0.243008
POSTN3	97.4933	100	POSTN	Fibroblasts	1.54048
PCLAF3	0.36488	25.2328	PCLAF	Fibroblasts	-0.665007
CENPK3	0.0798383	7.16946	CENPK	Fibroblasts	-0.70876
CENPM3	0.0477082	5.77281	CENPM	Fibroblasts	-0.879495
ZWINT3	0.0675928	6.70391	ZWINT	Fibroblasts	-0.759828
TK13	0.0893204	8.00745	TK1	Fibroblasts	-0.680925
COL6A13	10.4517	96.648	COL6A1	Fibroblasts	1.85936
COL5A13	23.7233	99.6276	COL5A1	Fibroblasts	1.95704
ADAMTS93	5.69075	94.3203	ADAMTS9	Fibroblasts	1.89748
MALAT13	892.306	100	MALAT1	Fibroblasts	1.99449
CDH13	0.24418	23.1844	CDH1	Fibroblasts	-0.451738
SRGN3	0.137691	5.58659	SRGN	Fibroblasts	-0.400428
FOLR23	0.0354269	3.35196	FOLR2	Fibroblasts	-0.402307
MRC13	0.0203017	1.30354	MRC1	Fibroblasts	-0.405823
CD363	0.0425842	2.97952	CD36	Fibroblasts	-0.40357
PTPRC3	0.0182453	1.30354	PTPRC	Fibroblasts	-0.395882
GABRP4	11.2119	100	GABRP	AESCs	1.1127
IGFBP24	11.7436	99.8124	IGFBP2	AESCs	1.43871
KRT184	33.1975	100	KRT18	AESCs	1.50087
VTCN14	4.34376	99.1557	VTCN1	AESCs	0.904613
CLDN64	6.91437	99.1557	CLDN6	AESCs	1.5146
KIF234	0.571072	51.2195	KIF23	AESCs	1.76597
STMN14	11.0355	99.8124	STMN1	AESCs	1.70106
TYMS4	1.62122	76.8293	TYMS	AESCs	1.07508
MAD2L14	1.24724	77.8612	MAD2L1	AESCs	1.3135
CDK14	1.11118	59.4747	CDK1	AESCs	1.24193
MGP4	0.806263	29.8311	MGP	AESCs	-0.906997
DLK14	0.585337	33.3959	DLK1	AESCs	-0.942327
VIM4	0.987685	50.6567	VIM	AESCs	-1.1843
IGFL24	0.148321	10.3189	IGFL2	AESCs	-0.896469
POSTN4	1.67387	44.0901	POSTN	AESCs	-0.905232
PCLAF4	1.39929	81.6135	PCLAF	AESCs	0.343853
CENPK4	0.52702	64.6341	CENPK	AESCs	0.881363
CENPM4	0.457341	60.6004	CENPM	AESCs	0.86519
ZWINT4	0.7578	71.2946	ZWINT	AESCs	1.28849
TK14	1.04623	72.8893	TK1	AESCs	1.07045
COL6A14	0.34386	47.2795	COL6A1	AESCs	-0.728478
COL5A14	2.8429	98.5929	COL5A1	AESCs	-0.576566
ADAMTS94	0.10348	17.9174	ADAMTS9	AESCs	-0.740881
MALAT14	144.491	99.6248	MALAT1	AESCs	-0.818911
CDH14	1.07958	90.3377	CDH1	AESCs	0.899486
SRGN4	0.0227987	3.84615	SRGN	AESCs	-0.411961
FOLR24	0.0158768	2.43902	FOLR2	AESCs	-0.409449
MRC14	0.00805715	0.938086	MRC1	AESCs	-0.409871
CD364	0.0120175	2.81426	CD36	AESCs	-0.411564
PTPRC4	0.0065551	1.1257	PTPRC	AESCs	-0.412788
GABRP5	0.412917	12.9412	GABRP	Macrophages	-0.616572
IGFBP25	0.569186	11.7647	IGFBP2	Macrophages	-0.620608
KRT185	1.19356	28.2353	KRT18	Macrophages	-0.694838
VTCN15	0.195151	7.64706	VTCN1	Macrophages	-0.600826
CLDN65	0.0874091	4.11765	CLDN6	Macrophages	-0.630938
KIF235	0.0758085	5.29412	KIF23	Macrophages	-0.500555
STMN15	4.21069	74.1176	STMN1	Macrophages	0.0160043
TYMS5	0.572791	19.4118	TYMS	Macrophages	-0.194898
MAD2L15	0.363868	18.8235	MAD2L1	Macrophages	-0.284109
CDK15	0.535939	15.2941	CDK1	Macrophages	0.103554
MGP5	3.1775	46.4706	MGP	Macrophages	-0.732643
DLK15	1.92175	41.7647	DLK1	Macrophages	-0.793422
VIM5	14.6097	92.9412	VIM	Macrophages	-0.0757392
IGFL25	0.347929	12.9412	IGFL2	Macrophages	-0.812875
POSTN5	6.43994	64.1176	POSTN	Macrophages	-0.783582
PCLAF5	0.767394	25.2941	PCLAF	Macrophages	-0.272436
CENPK5	0.264795	15.8824	CENPK	Macrophages	-0.051076
CENPM5	0.330676	15.8824	CENPM	Macrophages	0.325706
ZWINT5	0.232318	12.9412	ZWINT	Macrophages	-0.270976
TK15	0.256369	14.1176	TK1	Macrophages	-0.375187
COL6A15	0.428058	21.1765	COL6A1	Macrophages	-0.706921
COL5A15	1.02241	32.3529	COL5A1	Macrophages	-0.797462
ADAMTS95	0.36326	19.4118	ADAMTS9	Macrophages	-0.61821
MALAT15	292.99	97.6471	MALAT1	Macrophages	-0.260232
CDH15	0.0469131	4.11765	CDH1	Macrophages	-0.770808
SRGN5	24.4607	84.1176	SRGN	Macrophages	2.04122
FOLR25	6.72454	74.7059	FOLR2	Macrophages	2.04123
MRC15	7.42138	75.2941	MRC1	Macrophages	2.04124
CD365	9.39067	79.4118	CD36	Macrophages	2.04123
PTPRC5	1.70343	60.5882	PTPRC	Macrophages	2.0412
