# Supplementary material for: Atlas of amnion development during the first trimester of human pregnancy
Source: Nat Cell Biol. 2025 Jul 14;27(7):1175–85. doi: 10.1038/s41556-025-01696-9 (PMC12270915; doi:10.1038/s41556-025-01696-9)
Supplement: Supplementary file 5 — Statistical source data. [file 41556_2025_1696_MOESM5_ESM.xlsx]

## Sheet: Fig2b
	GABRP	IGFBP2	VTCN1	MGP	VIM	POSTN	SOX2	TUBB3	NR2F1	orig.ident
1_1_AAAGGATAGAGGGTGG	0	0	0	3.10354	3.10354	3.49393	0	0	0	CS16
1_1_AAAGGATGTTCGTGCG	0	0	0	1.21451	0.884261	3.98125	0	0	0	CS16
1_1_AACCATGTCGCTGTTC	0	0	1.36787	0.901577	1.36787	4.32596	0	0	0	CS16
1_1_AACGTCATCAAGAGTA	1.77651	0	0	1.2397	1.2397	3.49377	0	0	0	CS16
1_1_AAGACAACAAGTATAG	1.13281	0	1.13281	1.13281	1.13281	2.75561	0	0	0	CS16
1_1_AAGCGAGTCCGAAATC	0	0	0	1.92195	2.53913	2.53913	0	0	0	CS16
1_1_AAGGTAAGTGTCTTAG	2.29622	2.29622	2.29622	2.29622	0	4.39973	0	0	0	CS16
1_1_AAGTTCGTCGTGCAGC	1.96488	0	0	0.929605	1.72286	2.46254	0	0	0	CS16
1_1_AATGAAGCAGGTACGA	0	0	0	2.77072	3.15509	3.15509	0	0	0	CS16
1_1_ACAGGGAAGTGCTACT	1.38569	0.559273	0	1.38569	0.559273	3.40872	0	0	0	CS16
1_1_ACATTTCCACGTGAGA	2.3979	0.931558	0.570545	0.931558	1.40534	2.96844	0	0	0	CS16
1_1_ACCCTTGGTCGCCACA	0	2.30349	0	2.30349	3.61189	4.00832	0	0	0	CS16
1_1_ACGATGTTCGGCCCAA	2.799	0	1.27295	1.81527	0	2.62877	0	0	0	CS16
1_1_AGACCATGTCTCGGGT	3.27876	0	0	2.62259	0	2.62259	0	0	0	CS16
1_1_AGATCGTCAGTGCGCT	2.14073	2.50621	1.79238	1.55874	1.98165	1.98165	0	0	0	CS16
1_1_AGCCAATCACATCCCT	0	2.27168	0	3.97357	2.91188	3.29905	0	0	0	CS16
1_1_AGCGATTCAGAAGTGC	0	0	1.97921	1.12461	0	4.21254	0	0	0	CS16
1_1_AGTACTGAGGTTGGAC	0	0.706198	0	1.81342	1.96818	3.52166	0	0	0	CS16
1_1_AGTGACTAGTTCCATG	2.12067	2.75197	0	2.12067	3.13594	3.4127	0	0	0	CS16
1_1_AGTTAGCAGAACCGCA	0	2.21085	0	2.84764	2.21085	4.50378	0	0	0	CS16
1_1_ATACTTCTCGTGGACC	2.40063	0	0	2.40063	0	3.43689	0	0	0	CS16
1_1_ATCGATGGTCCCGGTA	1.16702	0	0.744883	0.744883	1.16702	2.92848	0	0	0	CS16
1_1_ATGCGATTCTGTAAGC	0	0	0.604399	1.25003	0.604399	3.86049	0	0	0	CS16
1_1_ATTCATCAGCCGATCC	1.82691	1.49883	1.00731	0	1.00731	1.82691	0	0	0	CS16
1_1_CAACGATAGACGAGCT	0	0.933989	0.572289	2.53249	2.53249	4.23359	0	0	0	CS16
1_1_CAAGAGGTCTCCTGCA	0.602036	0	0	1.63494	0.975187	4.06014	0	0	0	CS16
1_1_CAAGGGAAGCGTGTCC	2.7845	0	0	2.15129	2.5172	2.5172	0	0	0	CS16
1_1_CAAGGGATCGCGTGCA	1.7154	1.18768	0	2.05903	2.3143	3.62358	0	0	0	CS16
1_1_CACGTGGCAGCTATTG	1.84538	0	0	2.45625	0	4.25272	0	0	0	CS16
1_1_CAGATCACAAGTGTCT	1.03912	0.419973	0.419973	1.3534	1.64391	3.61126	0	0	0	CS16
1_1_CATAAGCGTATACAGA	0	2.26237	0	2.26237	3.28906	4.72629	0	0	0	CS16
1_1_CATTCCGCACTAACGT	1.95355	0.514398	0	1.30577	0.514398	3.52515	0	0	0	CS16
1_1_CATTTCACATCCCGTT	2.24332	0	0	2.88196	2.24332	4.34148	0	0	0	CS16
1_1_CCACCATAGAACAGGA	2.16653	2.16653	0	3.18569	2.16653	2.16653	0	0	0	CS16
1_1_CCCTCTCCAGACCTAT	2.85532	0	0	2.85532	2.21812	4.06612	0	0	0	CS16
1_1_CCCTTAGCAATTCTTC	1.26955	0.93041	0	1.40391	1.40391	3.04272	0	0	0	CS16
1_1_CCGTGAGCATTGGGAG	0	0	2.2284	4.20886	0	3.74774	0	0	0	CS16
1_1_CCTCACAGTCTGATAC	0	0	0	3.09645	0	3.09645	0	0	0	CS16
1_1_CCTGCATAGAGAGCGG	1.40588	0	0	2.10226	1.11604	3.37504	0	0	0	CS16
1_1_CGAGTTAGTCCACAGC	0	1.07965	1.07965	2.17185	1.92146	3.86382	0	0	0	CS16
1_1_CGAGTTATCGTCCATC	2.82069	0	0	1.5988	0	2.1854	0	0	0	CS16
1_1_CGATGGCAGTCTGCAT	1.32567	0	1.87632	0	2.22939	4.20995	0	0	0	CS16
1_1_CGGGACTTCCCGAGGT	0	2.30268	0	2.94453	2.30268	3.61102	0	0	0	CS16
1_1_CGTGCTTAGCCGTTGC	0	0.255222	0	1.28557	1.36289	3.97659	0	0	0	CS16
1_1_CGTGCTTAGTGATTCC	0	0	2.3571	0	3.00174	4.66497	0	0	0	CS16
1_1_CGTTCTGAGAGGTTAT	0	0	0	0	0	4.40717	0	0	0	CS16
1_1_CTAACTTAGGTCATCT	0	0	2.43223	2.43223	3.08046	3.75037	0	0	0	CS16
1_1_CTAGACAGTTGGCCTG	0	2.16585	0	3.18495	2.16585	3.85719	0	0	0	CS16
1_1_CTATCCGTCGCTAGCG	3.16663	0	0	0	2.51476	4.0573	0	0	0	CS16
1_1_CTCATGCCACGGCACT	0	2.14427	2.14427	3.16156	2.77705	4.51557	0	0	0	CS16
1_1_CTCCGATAGGCGTTGA	0	0	0	0	0	3.50117	0	0	0	CS16
1_1_CTCCGATGTTCCCACT	0	0	0	1.67448	1.15311	3.71621	0	0	0	CS16
1_1_CTGGACGCAGGGATAC	0	0	1.16504	2.28485	0	4.2074	0	0	0	CS16
1_1_GAAATGATCTCTGACC	0	2.48803	0	2.48803	3.13875	4.20805	0	0	0	CS16
1_1_GACAGCCGTATGAGGC	2.15499	2.15499	0	2.78843	0	4.12749	0	0	0	CS16
1_1_GACGCTGCATCATCTT	1.37199	0.282937	0	0.282937	0.683635	3.49797	0	0.282937	0	CS16
1_1_GAGAGGTAGGCTAAAT	0	0	1.28986	2.18569	1.28986	3.30772	0	0	0	CS16
1_1_GAGTCTAAGGTGATCG	1.47356	1.47356	1.47356	0	1.47356	1.47356	0	0	0	CS16
1_1_GATCATGCACCAGACC	1.30808	0	0	1.30808	1.30808	3.90365	0	0	0	CS16
1_1_GATTCTTAGTGAGGTC	0	0	0	2.89075	2.25165	4.2345	0	0	0	CS16
1_1_GCACGTGCAACCGTGC	2.72492	0	0	3.38474	2.72492	4.4605	0	0	0	CS16
1_1_GCACTAAGTTCCGTTC	2.37991	0	0	3.69426	0	4.0914	0	0	0	CS16
1_1_GCAGGCTAGAACTCCT	0	0	0	2.19509	0	3.49418	0	0	0	CS16
1_1_GCATTAGGTTGGATCT	0.589248	0	0.589248	0.957535	1.43759	3.54704	0	0	0	CS16
1_1_GCCAGGTGTGGCGCTT	0	0	0	1.93959	1.60354	1.0937	0	0	0	CS16
1_1_GCGTTTCAGGTGCTAG	0	0	0	2.64014	1.67493	4.424	0	0	0	CS16
1_1_GCTACAAGTTGTCAGT	1.56977	0.668539	0.668539	1.34915	0.668539	3.17108	0	0	0	CS16
1_1_GCTGGGTGTAGAGGAA	1.98641	2.98911	0	2.6085	0	4.33692	0	0	0	CS16
1_1_GCTTTCGAGGTACTGG	0	2.29542	0	0	2.29542	4.39885	0	0	0	CS16
1_1_GGAACCCTCTGTGTGA	2.81385	2.17895	0	2.81385	3.19912	4.15412	0	0	0	CS16
1_1_GGGTATTCAATACCCA	2.17825	2.17825	0	3.87089	0	4.46751	0	0	0	CS16
1_1_GGGTCTGGTCAACCTA	0	0	2.87958	3.76159	3.26614	4.0914	0	0	0	CS16
1_1_GTCTGTCCAAGGTCAG	2.28109	0	0	0	1.92545	0	0	0	0	CS16
1_1_GTCTGTCGTCTGTCCT	1.49352	0.426048	0.586003	1.22094	0.845004	3.68995	0	0	0	CS16
1_1_GTCTGTCGTTCCTAGA	1.24128	0	0	1.77834	1.77834	2.58777	0	0	0	CS16
1_1_GTGCACGAGCTGTCCG	0	0	0	3.74693	0	3.52967	0	0	0	CS16
1_1_GTGCAGCCATGCCGAC	1.10878	0.291508	0	0.856021	0.700784	3.66114	0	0.291508	0	CS16
1_1_GTGCAGCCATGGAATA	0	0	0	2.18549	2.15441	3.67341	0	0	0	CS16
1_1_GTGGAGATCCTGTTGC	2.18034	0	2.18034	2.81532	2.18034	3.47807	0	2.81532	0	CS16
1_1_GTTGAACTCTGGGATT	1.93097	0	0	2.54886	2.54886	3.20213	0	0	0	CS16
1_1_TAAGCACAGGAGTACC	0	1.51335	0	0.779617	1.51335	4.1706	0	0	0	CS16
1_1_TAAGTCGCATCTCAAG	2.23434	0	2.23434	3.2589	2.87247	4.69523	0	0	0	CS16
1_1_TAATTCCAGGATCATA	2.10154	0	2.10154	2.7316	3.11513	4.18371	0	0	0	CS16
1_1_TAATTCCGTATCTCGA	1.19042	0	0.251581	1.19042	0.762781	3.54832	0	0	0	CS16
1_1_TACCGGGCAACCGCCA	1.95078	1.1024	0.513103	0.850549	0.513103	1.73928	0	0	0	CS16
1_1_TACGGGCCACAAGGTG	0	2.1958	0	3.89025	2.83171	4.28888	0	0	0	CS16
1_1_TACTTCAAGTGGTTCT	0	0	0	3.7309	2.21302	4.19187	0	0	0	CS16
1_1_TAGACTGCAGGCTCTG	0	0	0	3.18643	3.8587	3.18643	0	0	0	CS16
1_1_TAGGAGGGTCCCACGA	0	0.392203	0.392203	0.673188	1.3562	3.71015	0	0	0	CS16
1_1_TATCCTAAGGGTAATT	1.61781	1.61781	0	1.61781	0	4.35412	0	0	0	CS16
1_1_TATTGGGAGGGTACAC	0	0	0	0	1.64543	3.97575	0	0	0	CS16
1_1_TCACAAGGTTCGAAGG	0	0	0	2.28663	0	4.67377	0	2.28663	0	CS16
1_1_TCAGTCCCATCTTCGC	1.95993	0.235205	0.425487	1.49227	0.84408	3.20274	0	0	0	CS16
1_1_TCATGCCAGTAGCATA	2.2272	0	0	0.710119	1.12118	2.5158	0	0	0	CS16
1_1_TCATGTTGTCGGTGTC	0	0	2.08471	2.08471	2.71367	4.26861	0	0	0	CS16
1_1_TCATTTGCAAACCATC	1.41541	1.77495	1.61125	1.30093	1.51812	3.57642	0	0	0	CS16
1_1_TCCATCGCAGTAACCT	0	0	2.13963	0	3.15652	4.22634	0	0	0	CS16
1_1_TCCCAGTGTGAGAGGG	0	0	3.24142	0	2.58664	2.58664	0	0	0	CS16
1_1_TCGACGGGTCGCCACA	2.48399	0	0	3.13454	0	3.52539	0	0	0	CS16
1_1_TCGTGCTCACTCATAG	0	0	2.00676	3.83025	2.00676	2.63033	0	0	0	CS16
1_1_TCTCAGCAGCCAAGGT	0	2.10217	2.10217	3.11581	2.73228	3.11581	0	0	0	CS16
1_1_TGAATGCCAAGATCCT	1.19146	0.763575	0.763575	1.35192	1.35192	3.54976	0	0	0	CS16
1_1_TGAGACTTCTAATTCC	0	0	2.95224	2.57255	1.95297	4.29858	0	0	0	CS16
1_1_TGCACGGGTGAATAAC	0	2.73564	0	2.10533	2.10533	4.18796	0	0	0	CS16
1_1_TGCGACGGTTGGGTTT	1.6438	1.33057	0	1.88196	1.88196	3.20507	0	0	0	CS16
1_1_TGGATCACAACCAATC	1.77985	1.24256	0	0.971907	1.6307	3.3929	0	0	0	CS16
1_1_TGGGAAGTCAGTCACA	2.23769	1.64593	2.23769	2.23769	0	2.87601	0	0	0	CS16
1_1_TGGGAGAGTACGCTAT	2.87011	0	0	3.5345	3.93019	2.87011	0	0	0	CS16
1_1_TGTTGAGCAAATAAGC	0	0	1.48008	2.0524	1.48008	3.06151	0	0	0	CS16
1_1_TTACCGCGTTCGAACT	0	0	0	2.11895	2.37614	4.56634	0	0	0	CS16
1_1_TTCACCGTCCAGTACA	0	2.15162	0	3.16953	2.15162	3.84144	0	0	0	CS16
1_1_TTCGCTGGTGTTGATC	0	0	0	2.89801	2.25853	3.78066	0	0	0	CS16
1_1_TTCGCTGTCGACGATT	0	2.89236	2.25317	3.27917	0	3.27917	0	0	0	CS16
1_1_TTCTTCCGTGCATGTT	0	1.49198	0	2.42813	0	4.29543	0	0	0	CS16
1_1_TTGAACGAGGAACTCG	0	2.03399	0	3.53289	2.65949	4.39116	0	0	0	CS16
1_1_TTGACCCCAAGGTCAG	0	0	2.22398	2.86152	0	4.42413	0	0	0	CS16
1_1_TTGGGATAGAAGTGTT	0	0	1.44467	1.44467	0	3.16476	0	0	0	CS16
1_1_TTGGGTAAGTTTCAGC	2.15634	0	0	2.15634	0	3.84666	0	0	0	CS16
1_1_TTTCACACACCAGCCA	0	0.543893	0.543893	1.91421	1.52899	3.34859	0	0	0	CS16
1_1_TTTGACTTCATTGTGG	0	2.61434	0	2.61434	0	3.27019	0	0	0	CS16
2_2_AAACCTGAGACTAAGT	2.75436	2.78509	1.6425	0	0	0	0	0.800166	0	CS17
2_2_AAACCTGAGCCTATGT	3.16095	2.74763	1.67448	0	0	0	0	0	0	CS17
2_2_AAACCTGAGCTGAAAT	0	0	0	3.46252	3.86795	4.32746	0	0	0	CS17
2_2_AAACCTGAGGCAGGTT	2.22805	3.1773	1.41237	0	0	0	0	0	0	CS17
2_2_AAACCTGAGTGACATA	2.39997	2.31029	1.18459	0	0.75831	0	0	0	0	CS17
2_2_AAACCTGCAGGTCTCG	1.74669	1.74669	1.49801	0	0.94722	0	0	0.666351	0	CS17
2_2_AAACCTGCATGCCTAA	2.70055	1.6696	2.11663	1.75595	3.26354	3.35953	0	0.541358	0	CS17
2_2_AAACCTGTCACCCGAG	0	0	0	0	3.21021	4.35206	0	0	0	CS17
2_2_AAACCTGTCCTATTCA	2.63896	2.55348	0.849338	0	0	0	0	0	0	CS17
2_2_AAACGGGAGCCCGAAA	0	0	0	1.53808	4.32995	4.03863	0	0.649148	0	CS17
2_2_AAACGGGCAAAGGAAG	2.90271	2.59268	1.51139	0	0.934405	0	0	0	0	CS17
2_2_AAACGGGCACGACGAA	2.69433	2.61165	1.63106	0	0.550318	0	0	0.257369	0	CS17
2_2_AAACGGGGTGAGGCTA	2.78306	2.85833	1.80107	0	0	0	0	0	0	CS17
2_2_AAACGGGGTTCATGGT	3.27358	2.62845	2.3288	0	0	0	0	0	0	CS17
2_2_AAACGGGTCCAGATCA	2.70688	2.38428	1.66583	0	0	0	0	0	0	CS17
2_2_AAACGGGTCCATGCTC	0	0	0	2.44263	3.63525	4.29077	0	0.47012	0	CS17
2_2_AAAGATGGTTCGGGCT	2.67618	2.70487	1.90327	0	0	0	0	0	0	CS17
2_2_AAAGATGGTTCGTGAT	0	0	0	1.6351	3.19471	3.97618	0	0	0	CS17
2_2_AAAGATGGTTGGTAAA	2.60638	2.5894	1.93625	0	0.375941	0.205534	0	0	0	CS17
2_2_AAAGATGTCCCTGACT	0	0	0	1.7532	3.6738	4.43452	0	0.360408	0	CS17
2_2_AAAGCAACAGTCGATT	2.65314	2.14119	1.83001	0	1.11451	0	0	0	0	CS17
2_2_AAAGCAAGTACAGACG	2.48277	2.58632	2.43815	0	0.578793	0	0	0	0	CS17
2_2_AAAGCAAGTCCATGAT	2.84246	2.85684	2.21956	0	0	0	0	0	0	CS17
2_2_AAAGCAAGTGTAATGA	1.78032	1.59334	1.29625	1.71423	2.62264	3.58781	0	0.40934	0	CS17
2_2_AAAGCAATCCTCGCAT	2.56413	2.72609	1.09802	0	0	0.451663	0	0	0	CS17
2_2_AAAGCAATCGATGAGG	0	0	0	2.97544	3.81496	4.26481	0	0	0	CS17
2_2_AAAGCAATCGTACCGG	0	0	0	0.628129	3.80009	4.19807	0	0	0	CS17
2_2_AAAGCAATCTCACATT	0	0	0	2.11557	3.8667	4.2032	0	0.919951	0	CS17
2_2_AAAGTAGAGAGTCGGT	1.95324	2.69679	0.76671	0	0	0.76671	0	0	0	CS17
2_2_AAAGTAGAGCGTCAAG	2.72126	2.52869	1.69329	0	0	0	0	0	0	CS17
2_2_AAAGTAGAGGCCATAG	0	0	0	2.09075	3.6808	4.03695	0	0.357504	0	CS17
2_2_AAAGTAGCAAGAGTCG	0	0	0	2.2876	3.73993	3.90564	0	0.719652	0	CS17
2_2_AAAGTAGCACCACCAG	2.47334	2.76993	2.19866	0	0.428007	0	0	0.428007	0	CS17
2_2_AAAGTAGCATTGGGCC	2.59102	2.46071	1.64714	0	1.13013	0	0	0	0	CS17
2_2_AAAGTAGGTATATGAG	2.76241	3.00138	1.91461	0	0	0.224335	0	0	0	CS17
2_2_AAAGTAGGTCGAGTTT	0	0	0	2.80516	3.60171	3.72689	0	0.454367	0	CS17
2_2_AAAGTAGGTGATGATA	2.62792	2.81729	2.14064	0	1.35751	0	0	0	0	CS17
2_2_AAAGTAGGTTTAGGAA	2.95198	2.47082	1.44684	0	0	0	0	0	0	CS17
2_2_AAAGTAGTCGTCTGCT	2.53116	2.69708	2.05473	0	0	0	0	0	0	CS17
2_2_AAATGCCAGACAAAGG	0	0	0	3.76115	3.61871	4.11654	0	0	0	CS17
2_2_AAATGCCAGATCCGAG	0	0	0	4.13584	3.51272	4.41667	0	1.21133	0	CS17
2_2_AAATGCCCAATCACAC	0	0	0	2.63426	3.60047	3.92676	0	0	0	CS17
2_2_AAATGCCGTAAATGAC	0	0	0	0.960097	4.1269	3.88816	0	0	0	CS17
2_2_AAATGCCGTCGTGGCT	2.47453	2.74094	1.39157	0	0	0.792295	0	0	0	CS17
2_2_AAATGCCGTGAAATCA	2.87888	2.91594	1.30484	0	0	0	0	0.639586	0	CS17
2_2_AAATGCCTCAGGCGAA	2.98943	2.67289	2.30951	0	0	0	0	0	0	CS17
2_2_AAATGCCTCTTACCTA	0	0	0	3.17991	3.72559	4.51021	0	0	0	CS17
2_2_AAATGCCTCTTCATGT	2.94344	2.5584	1.75198	0	0.500723	0	0	0	0	CS17
2_2_AACACGTCAGCGTTCG	2.87109	2.57881	2.36982	0	0	0	0	0	0	CS17
2_2_AACACGTCAGCTGTGC	0	0	0	1.74137	3.13364	3.42749	0	0	0	CS17
2_2_AACACGTGTTTGACTG	0	0.620205	0	0	3.97412	1.07618	0	0.729545	0	CS17
2_2_AACACGTTCAACTCTT	0	0.395249	0	1.07808	4.08587	4.44103	0	0.28003	0	CS17
2_2_AACACGTTCACTCTTA	2.70671	2.48938	1.68437	0	1.02537	0	0	0.397211	0	CS17
2_2_AACACGTTCCCACTTG	2.72209	2.37344	2.05591	0	0.459988	0	0	0	0	CS17
2_2_AACCATGAGCTTATCG	3.08731	2.20018	1.72658	0	0	0	0	0	0	CS17
2_2_AACCATGAGTGTGGCA	2.75805	2.35994	1.57611	0	0.56941	0	0	0	0	CS17
2_2_AACCATGGTCATATGC	0	0	0	3.3519	4.00692	3.98603	0	0.250051	0	CS17
2_2_AACCATGGTCCTAGCG	0	0	0	1.76434	3.73092	3.87469	0	0.591274	0	CS17
2_2_AACCATGTCATAACCG	0	0	0	1.74422	3.67625	4.59206	0	0	0	CS17
2_2_AACCATGTCCAACCAA	0	0	0	0	4.01141	3.79729	0	1.03229	0	CS17
2_2_AACCATGTCTCTTGAT	3.50599	2.48189	1.94058	0	1.07278	0	0	0.325481	0	CS17
2_2_AACCATGTCTGATACG	0	0	0	1.86198	4.04416	2.99711	0	0.518529	0	CS17
2_2_AACCGCGAGTGAACGC	0	0	0	3.43366	2.72167	3.13973	0	0	0	CS17
2_2_AACCGCGCAGACGCCT	2.67107	2.61736	1.13674	0	0.140792	0	0	0	0	CS17
2_2_AACCGCGGTAATAGCA	2.78611	1.9031	2.25759	0	0	0	0	0	0	CS17
2_2_AACCGCGGTAGCGCAA	3.23313	2.52655	2.50492	0	0	0	0	0	0	CS17
2_2_AACCGCGGTTCAGCGC	3.08329	2.59105	2.24985	0	0.768824	0	0	0	0	CS17
2_2_AACCGCGTCCGCATCT	2.42715	2.67784	1.76483	0	0.828911	0	0	0	0	CS17
2_2_AACGTTGAGTGGGTTG	0	0	0	3.73486	3.82457	4.08718	0	0	0	CS17
2_2_AACGTTGCACGAGGTA	0	0	0	3.30441	3.86244	3.93688	0	0.219267	0	CS17
2_2_AACGTTGGTATCGCAT	0	0	0	2.69449	3.86389	4.27002	0	0.505036	0	CS17
2_2_AACGTTGGTCAGATAA	2.65167	2.72072	1.53669	0	0	0	0	0	0	CS17
2_2_AACTCAGAGAACAATC	0	0	0	3.6199	3.79147	4.3579	0	0	0	CS17
2_2_AACTCAGAGGACACCA	2.8114	2.77957	2.11571	0	0.714032	0	0	0	0	CS17
2_2_AACTCAGCAGGGTATG	2.92128	1.91088	2.48008	0	0.454829	0	0	0	0	CS17
2_2_AACTCAGGTGATGTCT	0	0	0	2.93486	2.09526	4.8054	0	0	0	CS17
2_2_AACTCAGGTGTTCGAT	2.98644	2.48286	1.74113	0	0	0	0	0	0	CS17
2_2_AACTCAGTCATACGGT	0	0	0	1.9717	3.94715	3.90802	0	0.286099	0	CS17
2_2_AACTCCCCACCGTTGG	2.92789	2.25647	1.57535	0	0	0	0	0	0	CS17
2_2_AACTCCCCAGTGGAGT	3.07769	2.15197	2.18199	0	0.580197	1.21169	0	0	0	CS17
2_2_AACTCCCGTGATGCCC	2.38476	2.73268	1.18135	0	0	0	0	0	0	CS17
2_2_AACTCCCGTGTTGAGG	2.40756	2.51529	1.75799	0	0	0	0	0	0	CS17
2_2_AACTCTTAGTCTTGCA	0	0	0	2.86622	3.50347	4.48808	0	0	0	CS17
2_2_AACTCTTCAGCATACT	2.80751	2.41083	2.4724	0	0	0	0	0	0	CS17
2_2_AACTCTTCAGCCTTTC	2.27053	1.75774	0.910478	0.1082	3.43201	3.38668	0	0	0	CS17
2_2_AACTCTTTCATCGATG	2.55424	2.27363	1.63222	0	0	0	0	0	0	CS17
2_2_AACTCTTTCCTCAATT	0	0	0	1.92535	2.79238	4.43239	0	0.516335	0	CS17
2_2_AACTCTTTCGTGGTCG	2.25026	1.80732	2.18876	0.249205	0.881711	0	0	0.249205	0	CS17
2_2_AACTGGTCAAGCCATT	0	0	0	2.29321	3.50516	4.04046	0	0.442548	0	CS17
2_2_AACTGGTTCTCTAGGA	0	0	0	3.31458	3.64729	3.92213	0	0	0	CS17
2_2_AACTTTCAGTACCGGA	2.8075	2.7762	2.60311	0	0.4124	0	0	0	0	CS17
2_2_AACTTTCAGTCCTCCT	3.19313	2.24612	2.19209	0	0	0	0	0	0	CS17
2_2_AACTTTCAGTTGTCGT	2.45053	2.48005	1.06832	0	0.298148	0	0	0	0	CS17
2_2_AACTTTCCATGTTCCC	0	0	0	2.70772	3.61584	4.87559	0	0.705091	0	CS17
2_2_AACTTTCGTACCCAAT	0	0	0	3.42199	3.74909	4.05295	0	0	0	CS17
2_2_AACTTTCGTTACGACT	0	0	0	2.2015	3.59374	4.48436	0	0	0	CS17
2_2_AAGACCTAGTGCAAGC	2.34269	2.51975	2.20443	0	0	0	0	0	0	CS17
2_2_AAGACCTAGTGTGGCA	0	0	0	0	1.46698	1.46698	0	0	0	CS17
2_2_AAGACCTCAAGTCTAC	0	0	0	3.3997	3.81248	4.4716	0	0	0	CS17
2_2_AAGACCTCAATGTTGC	3.41173	2.83912	1.71666	0	0.39246	0	0	0	0	CS17
2_2_AAGACCTCACGGTAGA	2.13816	2.80469	1.46467	0	1.07849	0	0	0	0	CS17
2_2_AAGACCTCAGCGTCCA	0	0	0	2.79743	3.86536	4.35357	0	0	0	CS17
2_2_AAGACCTCAGGGTACA	0	0	0	2.52638	3.95862	4.41757	0	0.4287	0	CS17
2_2_AAGACCTCAGTCAGCC	2.71232	0.958326	1.6131	0	0	0	0	0	0	CS17
2_2_AAGACCTGTGACGGTA	2.62589	2.76691	2.15007	0	0	0.579252	0	0	0	CS17
2_2_AAGACCTTCCACGTGG	2.50095	1.99158	0.796043	0	0.679759	0.21781	0	0	0	CS17
2_2_AAGCCGCCAACCGCCA	0	0	0	4.11805	3.68871	3.49178	0	0.359949	0	CS17
2_2_AAGCCGCGTACGCACC	0	0	0	0	3.97699	0.989134	0	0.989134	0	CS17
2_2_AAGCCGCTCACGACTA	0	0	0	3.32707	4.1226	4.69678	0	0	0	CS17
2_2_AAGGAGCAGGCTACGA	0	0	0	2.12143	3.78648	3.56898	0	0	0	CS17
2_2_AAGGAGCCAAACAACA	3.12119	2.32275	1.3785	0	0	0	0	0	0	CS17
2_2_AAGGAGCCAAGTCTAC	0	0	0	1.54595	3.41902	4.77267	0	0	0	CS17
2_2_AAGGAGCCACGGTAGA	0	0	0	3.59641	3.97136	4.09303	0	0	0	CS17
2_2_AAGGAGCGTTCAGCGC	0	0	0	1.09194	3.42428	3.96797	0	0.333617	0	CS17
2_2_AAGGAGCTCGCAAGCC	2.58457	2.87441	2.29401	0	1.64456	0	0	0	0	CS17
2_2_AAGGCAGAGCCGTCGT	2.2862	2.6257	0.843985	0	0	0	0	0	0	CS17
2_2_AAGGCAGCACGAAATA	0	0	0	3.25938	4.0044	3.58291	0	0.863605	0	CS17
2_2_AAGGCAGCAGTCGTGC	2.56669	2.16663	1.35133	0	0	0	0	0.452672	0	CS17
2_2_AAGGCAGCATCCGCGA	2.54177	2.78453	1.99665	0.479894	0	0.186729	0	0	0	CS17
2_2_AAGGCAGTCTGATTCT	0	0	0	2.07288	2.59162	4.11436	0	0	0	CS17
2_2_AAGGTTCAGGAGCGAG	0.164868	0	0	3.30864	3.35349	4.23829	0	0.430295	0	CS17
2_2_AAGGTTCCACGGACAA	2.8825	2.19925	1.74549	0	0	0	0	0	0	CS17
2_2_AAGGTTCGTTGTTTGG	2.56264	2.20528	1.69634	0	0	0	0	0	0	CS17
2_2_AAGGTTCTCACTTCAT	2.99041	2.30844	2.19982	0	0	0	0	0	0	CS17
2_2_AAGGTTCTCAGTTAGC	2.81368	2.31663	2.05295	0	0	0	0	0	0	CS17
2_2_AAGTCTGCACTTAAGC	0	0	0	3.53462	3.8172	3.75545	0	0	0	CS17
2_2_AAGTCTGTCATCACCC	2.65675	2.66907	1.72157	0	0	0	0	0	0	CS17
2_2_AATCCAGAGATGTTAG	2.26006	0	0	0	0	0	0	0	0	CS17
2_2_AATCCAGAGCACCGTC	2.66384	2.08795	2.19842	0	0	0	0	0	0	CS17
2_2_AATCCAGCAATAACGA	2.16176	0	0	0	0	0	0	0	0	CS17
2_2_AATCCAGCACAGCGTC	3.04965	2.72278	2.20742	0	0.399069	0	0	0	0	CS17
2_2_AATCCAGCACAGTCGC	0	0	0	0	3.5286	4.15068	0	0	0	CS17
2_2_AATCCAGGTTCTCATT	2.84963	2.57167	1.59878	0	0	0	0	0	0	CS17
2_2_AATCCAGGTTTGTTGG	3.09207	2.56141	2.38812	0	0.80497	0	0	0	0	CS17
2_2_ACACCAAAGAGTCGGT	2.76664	2.40195	2.40195	0	1.65102	0	0	0	0	CS17
2_2_ACACCAACAGCGATCC	3.16193	2.64191	1.70156	0	0.185441	0	0	0	0	CS17
2_2_ACACCAAGTCTGGTCG	2.77855	2.4631	1.99967	0	0	0.457806	0	0	0	CS17
2_2_ACACCAATCAACCATG	2.38183	2.29771	1.01037	0	1.08686	0.197478	0	0	0	CS17
2_2_ACACCAATCAGCATGT	2.92981	2.80043	2.41818	0.204761	0.519802	0	0	0	0	CS17
2_2_ACACCAATCATGTGGT	2.7935	2.52143	1.32099	0	0	0	0	0	0	CS17
2_2_ACACCAATCCATGAGT	2.80791	2.49528	0.804744	0	1.00451	0	0	0	0	CS17
2_2_ACACCAATCTACCAGA	3.07006	2.36828	2.31119	0	0.582285	0	0	0	0	CS17
2_2_ACACCCTCAAACCTAC	2.64816	1.50425	1.50425	0	0	0	0	0	0	CS17
2_2_ACACCCTCATCGGACC	1.9478	1.30089	1.10008	0	0	0	0	0	0	CS17
2_2_ACACCCTGTTGGTTTG	0	0	0	2.88342	3.46664	4.81168	0	0	0	CS17
2_2_ACACCCTTCGCACTCT	3.17271	2.67885	2.65187	0	0	0.573986	0	0	0	CS17
2_2_ACACCGGAGACCCACC	2.32863	2.87617	1.34818	0	0	0	0	0	0	CS17
2_2_ACACCGGAGACGCTTT	3.08309	2.55726	1.5873	0	1.32075	0	0.206082	0	0	CS17
2_2_ACACCGGAGCAGGTCA	2.94145	2.27122	1.64971	0	0	0	0	0	0	CS17
2_2_ACACCGGAGCTAGCCC	2.59161	2.74809	1.9585	0	0	0	0	0	0	CS17
2_2_ACACCGGAGCTAGGCA	2.69897	3.10722	1.70412	0	0	0	0	0	0	CS17
2_2_ACACCGGCATGGTAGG	1.99714	2.45943	1.62442	0	1.02354	0	0	0	0	CS17
2_2_ACACCGGGTCATCGGC	2.69587	2.18179	2.15454	0	0	0	0	0	0	CS17
2_2_ACACTGAAGATATGGT	2.97574	2.52011	1.97427	0	0	0	0	0	0	CS17
2_2_ACACTGAAGGGATGGG	2.4876	2.49833	1.56108	0	0	0	0	0	0	CS17
2_2_ACACTGACAAGTTAAG	2.52322	2.53398	1.83451	0	0	0	0	0	0	CS17
2_2_ACACTGACACAGGCCT	0	0	0	2.70206	3.49956	4.73051	0	0	0	CS17
2_2_ACACTGAGTCAAAGCG	0	0	0	2.61309	3.59991	3.69934	0	0	0	CS17
2_2_ACACTGATCGGCGCTA	0	0	0	2.42755	3.75692	3.86568	0	0	0	CS17
2_2_ACAGCCGAGAGAACAG	3.12253	2.59943	1.63939	0	0.992719	0	0	0	0	CS17
2_2_ACAGCCGAGGGAGTAA	2.24394	2.70557	2.4903	0	0	0	0	0	0	CS17
2_2_ACAGCCGAGGGCATGT	0	0	0	1.92141	3.8952	3.72716	0	0.410127	0	CS17
2_2_ACAGCCGCAATGGACG	3.15598	3.05968	2.29544	0	0	0	0	0	0	CS17
2_2_ACAGCCGCACAACTGT	0	0	0	2.88572	3.78796	3.83525	0	0.17768	0	CS17
2_2_ACAGCCGCAGCCTTTC	2.03297	2.44472	2.42466	0	0	0.206082	0	0	0	CS17
2_2_ACAGCCGCAGGAACGT	2.50367	2.62975	2.12747	0	0	0	0	0	0	CS17
2_2_ACAGCCGCATGCGCAC	3.08644	2.80888	2.03269	0	0	0	0	0	0	CS17
2_2_ACAGCCGTCGGCGCAT	2.55922	2.73673	2.38264	0	0.349561	0	0	0	0	CS17
2_2_ACAGCCGTCTGGCGTG	2.55947	2.51223	1.5722	0	0	0	0	0	0	CS17
2_2_ACAGCCGTCTTGTACT	2.68234	2.6639	1.75903	0	0	0	0	0	0	CS17
2_2_ACAGCTAAGAGCTATA	2.59004	2.40698	1.74436	0	0.421793	0	0	0.123255	0	CS17
2_2_ACAGCTAAGTGAAGTT	2.57548	1.98301	1.46512	0	0.178788	0	0	0.330407	0	CS17
2_2_ACAGCTACACTAAGTC	0	0	0	0.577864	3.74852	4.17958	0	0.577864	0	CS17
2_2_ACAGCTACATAAGACA	0	0	0	3.37347	3.58606	4.29106	0	0	0	CS17
2_2_ACAGCTAGTGTGGCTC	0	0	0	2.16541	3.62129	3.35218	0	0	0	CS17
2_2_ACAGCTATCTGATACG	0	0	0	1.59916	4.0216	4.21416	0	0.401195	0	CS17
2_2_ACATACGAGATACACA	3.03496	2.87115	0.487705	0	0.664162	0	0	0	0	CS17
2_2_ACATACGAGGCGTACA	2.51431	2.57378	2.00636	0	0	0	0	0	0	CS17
2_2_ACATACGCACCCTATC	0	0.756595	0	2.09962	2.98821	4.10374	0	0	0	CS17
2_2_ACATACGCAGTAACGG	2.98757	2.7193	1.79194	0	0.405537	0.154182	0	0	0	CS17
2_2_ACATACGGTAGGCTGA	2.46348	3.09214	1.73555	0	1.92279	0	0	0	0	CS17
2_2_ACATACGGTCTAGCGC	2.79856	2.56621	1.48266	0	1.56969	0	0	0	0	CS17
2_2_ACATACGGTTAAGACA	2.63214	2.2884	1.45255	0	0.176127	0	0	0	0	CS17
2_2_ACATACGGTTTAGGAA	2.36724	3.09294	2.34022	0	0	0	0	0	0.250252	CS17
2_2_ACATACGTCATCTGCC	0	0	0	2.86591	3.28093	4.53917	0	0	0	CS17
2_2_ACATCAGAGCGATGAC	0	0	0	1.80308	3.97729	4.41808	0	0.446698	0	CS17
2_2_ACATCAGCACTGCCAG	0	0	0	2.33428	3.75672	4.17195	0	0.447868	0	CS17
2_2_ACATCAGCAGACGCTC	2.46743	2.3052	1.59421	0	0	0	0	0	0	CS17
2_2_ACATCAGCAGATAATG	3.01433	2.9194	1.63936	0	0	0	0	0	0	CS17
2_2_ACATCAGCAGCTCGAC	2.28509	2.33863	1.30888	0	0	0.165629	0	0	0	CS17
2_2_ACATCAGCAGTATCTG	2.81418	2.33132	1.65987	0	0.327249	0	0	0	0	CS17
2_2_ACATCAGCATCGACGC	2.53383	2.5876	1.688	0	1.49974	0.208667	0	0	0	CS17
2_2_ACATCAGGTAGCTCCG	3.11687	2.85147	1.28955	0	0.422802	0	0	0	0	CS17
2_2_ACATCAGTCCAACCAA	0	0	0	0	3.11727	4.52526	0	0	0	CS17
2_2_ACATCAGTCCAGGGCT	0.792229	0	0	1.53146	3.88626	4.18426	0	0	0	CS17
2_2_ACATGGTAGCCGCCTA	3.23629	2.24803	2.16827	0	0.896837	0.216701	0	0	0	CS17
2_2_ACATGGTGTAAGAGAG	2.58103	2.4463	2.20254	0	0	0	0	0	0	CS17
2_2_ACATGGTGTCCAACTA	0	0	0	4.2217	3.7477	4.83394	0	0	0	CS17
2_2_ACATGGTTCACGGTTA	0	0	0	0	1.79051	1.46518	0	0	0	CS17
2_2_ACATGGTTCAGAGGTG	0	0	0	2.06634	3.00617	4.01063	0	0	0	CS17
2_2_ACATGGTTCAGGCGAA	2.75506	2.24617	2.62565	0	0	0	0	0	0	CS17
2_2_ACATGGTTCCGAATGT	2.71085	2.51909	1.6978	0	0.233068	0	0	0	0	CS17
2_2_ACATGGTTCGGTTCGG	3.1781	2.47614	1.71194	0	0	0	0	0	0	CS17
2_2_ACATGGTTCTGCTGCT	3.42837	2.0555	1.81917	0	0.533305	0	0	0	0	CS17
2_2_ACCAGTAAGTCCCACG	0	0	0	1.95198	2.97946	4.2671	0	0	0	CS17
2_2_ACCAGTACACGGTAGA	2.90445	3.09176	1.5604	0	0.844716	0	0	0	0	CS17
2_2_ACCAGTAGTCGAGATG	2.92644	2.7106	2.08183	0	0.373525	1.03368	0	0	0	CS17
2_2_ACCAGTAGTCTTTCAT	3.18175	2.37338	1.74983	0	0.204052	0	0	0	0	CS17
2_2_ACCAGTAGTTTACTCT	0	0	0	3.39469	3.74525	4.36239	0	0	0	CS17
2_2_ACCAGTATCGTGACAT	2.65697	2.37634	1.81078	0	0	0.209052	0	0	0	CS17
2_2_ACCCACTAGAGCTTCT	0	0	0	2.27757	3.80143	3.93542	0	0.773374	0	CS17
2_2_ACCCACTAGCTTCGCG	0	0	0	3.24106	3.85972	4.19981	0	0	0	CS17
2_2_ACCCACTAGTAATCCC	2.39281	2.19939	1.9131	0	0	0	0	0	0	CS17
2_2_ACCCACTAGTGAACAT	3.03019	2.65352	2.40335	0	0	0.190279	0	0	0	CS17
2_2_ACCCACTTCGGAAACG	0	0	0	0.918879	3.2379	3.96979	0	0.561465	0	CS17
2_2_ACCCACTTCGGTTCGG	0	0	0	3.00562	3.26141	4.53426	0	0	0	CS17
2_2_ACCGTAACAGGAATGC	2.29277	2.65455	1.89689	0	0.238834	0	0	0	0	CS17
2_2_ACCGTAAGTCATGCCG	2.34837	2.97966	0.930363	0	0.569688	0	0	0	0	CS17
2_2_ACCGTAATCCCTTGTG	0	0	0	2.33083	3.70323	4.17625	0	0	0	CS17
2_2_ACCGTAATCCTCAATT	2.18711	2.49411	2.07542	0	1.12217	0	0	0	0	CS17
2_2_ACCTTTAAGGTCGGAT	3.02564	2.57001	1.81288	0	0	0	0	0	0	CS17
2_2_ACCTTTAAGTAGATGT	0	0	0	2.92934	3.2377	3.771	0	0.209527	0	CS17
2_2_ACCTTTACAGATCGGA	2.76706	2.58915	2.27753	0	0	0	0	0	0	CS17
2_2_ACCTTTAGTGGCGAAT	0	0	0	1.42087	3.20093	4.94147	0	0	0	CS17
2_2_ACCTTTAGTTTGACTG	0	0	0	3.35517	3.79438	4.62229	0	0.3329	0	CS17
2_2_ACCTTTATCGGCGCTA	0	0	0	1.81804	3.48363	4.75502	0	0	0	CS17
2_2_ACGAGCCAGTGAATTG	0	0	0	3.26024	4.02222	4.53566	0	0	0	CS17
2_2_ACGAGCCCAGGGAGAG	0	0	0	2.4866	4.01194	4.10933	0	0.44798	0	CS17
2_2_ACGAGCCGTAAAGGAG	2.83738	2.49351	0.629463	0	0	0.256347	0	0	0	CS17
2_2_ACGAGCCGTCTAAACC	2.79938	2.64535	2.31621	0	0.622899	0	0	0	0	CS17
2_2_ACGAGCCTCTATCGCC	2.76882	1.84074	2.34157	0	0.215888	0	0	0.67491	0	CS17
2_2_ACGAGGAAGAAACCGC	2.95414	2.67644	1.65425	0	0.352706	0	0	0	0	CS17
2_2_ACGAGGAAGGAGCGAG	2.59917	2.66319	1.93583	0	1.84638	0	0	0	0	CS17
2_2_ACGAGGAAGTAGTGCG	0	0	0	3.06408	2.30084	3.80879	0	0	0	CS17
2_2_ACGAGGACATCCGGGT	2.83842	2.50847	2.42707	0	0.392219	0.215217	0	0	0	CS17
2_2_ACGAGGACATCGGTTA	3.06675	2.7419	2.31445	0	0	0	0	0	0	CS17
2_2_ACGAGGACATGTTCCC	2.68575	2.60986	2.41457	0	0.429214	0.728562	0	0	0	CS17
2_2_ACGAGGAGTTCGCTAA	3.17061	2.25342	1.71639	0	0.796234	0	0	0	0	CS17
2_2_ACGATACAGAAGAAGC	2.59189	2.00933	2.04629	0	0	0	0	0	0	CS17
2_2_ACGATACAGCTCCTCT	3.09034	3.10044	1.56759	0	0.512655	0	0	0	0	CS17
2_2_ACGATACAGGGATGGG	0	0	0	2.78746	3.86033	3.77668	0	0	0	CS17
2_2_ACGATACAGTTGCAGG	0	0	0	0	3.18694	2.83741	0	0	0	CS17
2_2_ACGATACAGTTGTAGA	0	0	0	1.59065	3.53881	4.09498	0	0	0	CS17
2_2_ACGATACGTTCTGTTT	2.8191	2.47962	1.81591	0.675494	0.496728	0	0	0	0	CS17
2_2_ACGATACTCGCCAAAT	2.35316	2.39635	1.88281	0	0	0	0	0	0	CS17
2_2_ACGATGTAGATGTGGC	0	0	0	3.34116	3.61552	3.57471	0	0.402455	0	CS17
2_2_ACGATGTAGCCACGTC	2.90467	2.23963	2.01119	0	0	0	0	0	0	CS17
2_2_ACGATGTAGTGTGAAT	0	0.322008	0	2.38668	3.85349	4.11747	0	0	0	CS17
2_2_ACGATGTAGTTCGCGC	2.40558	2.78051	1.84673	0	0.78228	0	0	0	0	CS17
2_2_ACGATGTCACTCTGTC	0	0	0	2.96752	3.84735	3.97262	0	0.278207	0	CS17
2_2_ACGATGTCAGGTCGTC	0	0	0	3.0473	4.0398	4.22174	0	0	0	CS17
2_2_ACGATGTCATAGTAAG	0	0	0	2.93576	4.36538	4.77158	0	0	0	CS17
2_2_ACGATGTGTAAGGGCT	0	0	0	3.50814	3.73927	4.42446	0	0	0	CS17
2_2_ACGATGTGTCTACCTC	3.17052	1.27089	2.54902	0	0.570534	0	0	0	0	CS17
2_2_ACGATGTTCCGGCACA	0	0	0	2.89581	4.16136	4.12818	0	0.529384	0	CS17
2_2_ACGATGTTCCTCAATT	2.90715	2.36859	1.59212	0	0.481204	0	0	0	0	CS17
2_2_ACGCAGCAGAATAGGG	0	0	0	2.2291	4.17669	4.54511	0	0	0	CS17
2_2_ACGCAGCCAAACTGCT	0	0	0	3.71786	3.86457	4.271	0	0.150708	0	CS17
2_2_ACGCAGCCAATGCCAT	0	0	0	3.18654	3.64093	2.97367	0	0	0	CS17
2_2_ACGCAGCGTCTCCATC	0	0	0	2.72398	3.56555	4.06758	0	0.948686	0	CS17
2_2_ACGCAGCGTTGGAGGT	2.50144	2.4773	1.39984	0	0	0	0	0	0	CS17
2_2_ACGCAGCTCGTTGCCT	2.3852	2.33752	1.33008	0	0	0	0	0	0	CS17
2_2_ACGCAGCTCTATCCTA	2.70943	2.3422	1.96787	0.294137	0	0	0	0	0	CS17
2_2_ACGCAGCTCTTTAGGG	2.62143	2.46312	1.61503	0.201943	0.369878	0	0	0	0	CS17
2_2_ACGCCAGAGATCCCGC	0	0	0	2.47227	3.59348	4.42814	0	0	0	CS17
2_2_ACGCCAGCATGTTGAC	0	0	0	1.71497	2.98226	4.01959	0	0	0	CS17
2_2_ACGCCAGGTCTCTCGT	0	0	0	0.784248	3.81672	4.55878	0	0	0	CS17
2_2_ACGCCAGGTTCAACCA	2.93343	2.76169	2.35899	0	0.648364	0	0	0.648364	0	CS17
2_2_ACGCCAGTCACCTCGT	3.17357	2.56869	2.13656	0	0	0	0	0	0	CS17
2_2_ACGCCAGTCTGCAAGT	2.73182	2.54407	1.53488	0	0	0	0	0	0	CS17
2_2_ACGCCGAGTCGGATCC	2.34079	2.34079	2.02454	0	1.69745	0	0	0	0	CS17
2_2_ACGCCGAGTTTGTTGG	0	0	0.178395	3.68057	3.75181	4.60533	0	0.461147	0	CS17
2_2_ACGGAGACAAATACAG	0	0	0.373236	2.2375	3.61005	4.44973	0	0.756623	0	CS17
2_2_ACGGCCAAGACTAGAT	0	0	0	1.93639	3.89152	4.14997	0	0.416055	0	CS17
2_2_ACGGCCAAGCATGGCA	2.64004	2.90022	1.59007	0	0.833505	0	0	0.577076	0	CS17
2_2_ACGGCCAAGGGTGTTG	0	0	0	2.01497	3.68895	4.35357	0	0.40549	0	CS17
2_2_ACGGCCACAAAGGCGT	0	0	0	2.30122	3.97116	3.44455	0	0	0	CS17
2_2_ACGGCCACAATCGGTT	2.56272	2.80214	2.33097	0	0.345571	0	0	0	0	CS17
2_2_ACGGCCACATGCCTAA	2.42679	2.28052	1.09957	0	0	0	0	0	0	CS17
2_2_ACGGCCAGTAATTGGA	2.70009	2.82708	2.48245	0	0.513821	0	0	0	0	CS17
2_2_ACGGCCAGTGAAGGCT	2.32478	2.43982	1.00984	0.22259	0	0	0	0.404542	0	CS17
2_2_ACGGCCAGTGCTTCTC	3.04558	2.49776	2.44956	0	0	0	0	0	0	CS17
2_2_ACGGCCAGTGGGTCAA	2.79599	2.72905	1.95989	0	0.425468	0.425468	0	0	0	CS17
2_2_ACGGGCTAGATAGCAT	0	0	0	1.79278	4.03732	4.67036	0	0.474248	0	CS17
2_2_ACGGGCTAGTGTTGAA	0	0	0	3.63032	3.74814	3.99951	0	0	0	CS17
2_2_ACGGGCTCAATTCCTT	0	0	0	1.69404	3.28104	4.12931	0	0	0	CS17
2_2_ACGGGCTGTTATCGGT	0	0	0	1.74984	3.61188	3.99851	0	0.569124	0	CS17
2_2_ACGGGCTTCATCATTC	2.70428	2.64783	1.62945	0	0	0	0	0	0	CS17
2_2_ACGGGTCAGATAGGAG	2.67408	2.70568	2.07722	0	1.0515	0	0	0	0	CS17
2_2_ACGGGTCAGGACACCA	2.18043	2.66342	1.42071	0	1.6461	0	0	0.420906	0	CS17
2_2_ACGGGTCCAATGGAGC	2.70932	2.46864	2.44359	0	0	0	0	0	0	CS17
2_2_ACGGGTCGTCGGCTCA	0	0	0	1.69187	3.62325	3.82815	0	0	0	CS17
2_2_ACGGGTCGTTGGAGGT	2.78511	2.30586	2.13896	0	0	0	0	0	0	CS17
2_2_ACGGGTCTCCGTACAA	0	0.156449	0.156449	2.81838	3.81111	3.99224	0	0	0	CS17
2_2_ACGGGTCTCGGCGCTA	2.49609	2.64163	1.9026	0	0	0.433838	0	0	0	CS17
2_2_ACGGGTCTCTCAAGTG	2.60552	3.00694	2.14277	0	0.245789	0	0	0	0	CS17
2_2_ACGTCAAAGGTGATAT	3.29219	2.50079	2.08381	0	0	0	0	0.277461	0	CS17
2_2_ACGTCAATCACCGTAA	2.56443	1.70429	1.216	1.25236	2.71582	3.35374	0	0	0	CS17
2_2_ACGTCAATCACTTATC	0	0	0	2.60033	3.776	3.97718	0	0	0	CS17
2_2_ACGTCAATCCAGATCA	2.1507	2.52258	1.51999	0	0.638186	0	0	0	0	CS17
2_2_ACGTCAATCCTATGTT	2.51062	2.25865	1.81517	0	1.6968	0	0	0	0	CS17
2_2_ACTATCTCAGGGTATG	0	0	0	1.14606	4.00084	4.17646	0	0.305739	0	CS17
2_2_ACTATCTGTAGGCATG	0	0.215296	0	2.94534	3.81114	4.03836	0	0	0	CS17
2_2_ACTATCTGTATGCTTG	0	0	0	2.56417	3.49101	4.49983	0	0.379223	0	CS17
2_2_ACTATCTGTCTGATTG	3.11505	2.26806	1.77758	0	0	0	0	0	0	CS17
2_2_ACTATCTTCCAATGGT	3.49217	2.46544	1.92176	0	0	0	0	0	0	CS17
2_2_ACTATCTTCGCGTTTC	2.9424	2.51107	1.37436	0	0.400178	0	0	0	0	CS17
2_2_ACTGAACAGTCTTGCA	2.9566	2.53795	1.05766	0	0	0	0	0	0	CS17
2_2_ACTGAACCACGAAACG	2.71912	2.67766	2.02422	0	0.971741	0	0	0	0	CS17
2_2_ACTGAACCACGTTGGC	2.65582	2.97816	1.70702	0	1.0314	0	0	0.471045	0	CS17
2_2_ACTGAACGTACAGTTC	2.71916	2.38373	2.01269	0	1.07193	0	0	0	0	CS17
2_2_ACTGAACGTCTCAACA	0	0	0	3.43873	3.82128	4.94968	0	0.749797	0	CS17
2_2_ACTGAACGTTCGTTGA	0	0	0	1.26322	2.55243	3.39284	0	0	0	CS17
2_2_ACTGAGTAGGACATTA	3.02539	2.30383	1.42416	0	0.371993	0	0	0.203195	0	CS17
2_2_ACTGAGTAGTGATCGG	2.3898	2.66586	1.24641	0	0	0.688702	0	0.402504	0	CS17
2_2_ACTGAGTGTCTCATCC	2.65725	2.65725	1.12921	0.529298	0	0	0	0	0	CS17
2_2_ACTGAGTGTTCAGGCC	0	0	0	0	2.57311	0	0	0	0	CS17
2_2_ACTGAGTGTTCGCGAC	2.50189	2.48258	1.55502	0	0.383149	0	0	0	0	CS17
2_2_ACTGAGTTCAATACCG	2.94714	2.21081	1.47811	0	0	0	0	0	0	CS17
2_2_ACTGAGTTCCCTCAGT	0	0	0	3.20298	3.503	4.15082	0	0.245074	0	CS17
2_2_ACTGATGAGTCTCAAC	2.70609	2.29778	1.79485	1.99809	2.21247	2.44925	0	0.127194	0	CS17
2_2_ACTGATGTCAACACTG	0	0	0	3.40781	3.91289	4.26298	0	0	0	CS17
2_2_ACTGATGTCCTTTACA	2.96204	2.14937	2.06	0	0	0	0	0	0	CS17
2_2_ACTGATGTCTCTAGGA	2.96663	2.22914	2.18867	0	0.169121	0	0	0	0	CS17
2_2_ACTGCTCAGATAGTCA	2.6035	2.2922	1.64293	0	0.442145	0.13016	0	0	0	CS17
2_2_ACTGCTCCACGCCAGT	2.83227	2.11938	1.51557	0	0.200489	0	0	0	0	CS17
2_2_ACTGCTCCATGTTCCC	2.67006	2.91203	1.99131	0	0.582572	0	0	0	0	CS17
2_2_ACTGCTCTCACAGGCC	0	0	0	2.53805	3.43302	4.7526	0	0	0	CS17
2_2_ACTGCTCTCTTGTACT	2.99944	2.36096	2.27264	0	0.120459	0.120459	0	0	0	CS17
2_2_ACTGTCCCAACTGGCC	2.95805	2.37706	2.4237	0	0	0	0	0	0	CS17
2_2_ACTGTCCCAAGCCATT	2.643	2.75736	1.71217	0	0.44956	0	0	0	0	CS17
2_2_ACTGTCCCACGTCAGC	2.7949	2.62884	1.93396	0	1.28566	0	0	0	0	CS17
2_2_ACTGTCCCAGGCTCAC	2.82228	2.34122	1.75031	0	1.18151	0	0	0	0	CS17
2_2_ACTGTCCGTCTTCGTC	2.88013	2.35561	1.67106	0	0	0	0	0	0	CS17
2_2_ACTTACTCAAACTGTC	3.48054	2.54258	2.08893	0	0	0	0	0	0	CS17
2_2_ACTTACTCAAAGGCGT	2.58984	2.46964	1.87715	0	1.01563	0	0	0	0	CS17
2_2_ACTTACTCAGTAAGAT	3.20513	2.76608	1.62711	0	0	0	0	0	0	CS17
2_2_ACTTACTGTGAGGGAG	0	0	0	2.7643	4.20236	3.82273	0	0.318324	0	CS17
2_2_ACTTACTTCAGAGGTG	2.6603	2.53671	1.46445	0	0	0	0	0	0	CS17
2_2_ACTTACTTCTTGTCAT	3.07818	2.1644	1.67457	0	1.47541	0.215851	0	0.215851	0	CS17
2_2_ACTTGTTAGGCGTACA	0	0	0	0	3.6179	3.6179	0	0	0	CS17
2_2_ACTTTCAAGACTAGAT	3.01598	2.14275	1.76038	0	0.372509	0.14016	0.14016	0	0	CS17
2_2_ACTTTCACAAAGGCGT	2.70979	2.63053	1.09985	0	0	0	0	0	0	CS17
2_2_ACTTTCACAGGAATCG	0	0	0	1.43634	3.74267	4.58572	0	0	0	CS17
2_2_ACTTTCACATTGTGCA	0	0	0	3.35843	4.30477	4.49113	0	0	0	CS17
2_2_ACTTTCAGTACATGTC	0	0	0	3.75157	4.08033	4.3613	0	0	0	CS17
2_2_ACTTTCAGTAGCACGA	2.85692	2.6395	1.88748	0	0.182402	0	0	0	0	CS17
2_2_ACTTTCAGTCACACGC	2.86269	2.59031	1.92896	0	0	0	0	0	0	CS17
2_2_ACTTTCAGTTTGCATG	0	0	0	0	3.51385	4.75595	0	0	0	CS17
2_2_ACTTTCATCGGAAACG	2.88066	2.38711	1.49784	0	0	0	0	0	0	CS17
2_2_ACTTTCATCTACCAGA	2.67491	2.99764	1.45288	0	0.478801	0	0	0	0	CS17
2_2_AGAATAGAGAACAACT	2.98783	2.25382	1.74233	0	1.3651	0	0	0.370619	0	CS17
2_2_AGAATAGCACATGGGA	2.53971	3.12013	1.769	0	0	0.217729	0	0	0	CS17
2_2_AGAATAGCACCAGATT	0	0	0	4.01184	3.48122	4.83626	0	0	0	CS17
2_2_AGAATAGCAGCGATCC	0	0	0	2.95628	3.68514	4.09427	0	0	0	CS17
2_2_AGAATAGGTCCTCCAT	2.79758	2.59971	0.950032	0	1.25046	0	0	0	0	CS17
2_2_AGACGTTAGCGATAGC	2.69995	2.61903	1.1979	0	0	0	0	0	0	CS17
2_2_AGACGTTAGCTGAAAT	2.50129	2.55823	2.55823	0	0	0	0	0	0	CS17
2_2_AGACGTTAGGGAACGG	0	0	0	0.647733	3.96049	4.05169	0	0.647733	0	CS17
2_2_AGACGTTAGTCGATAA	0	0	0	3.2212	3.2212	4.59646	0	0	0	CS17
2_2_AGACGTTGTAGCCTCG	3.30457	2.33895	1.89043	0	0	0	0	0	0	CS17
2_2_AGACGTTGTGCGGTAA	2.38807	2.38807	1.88167	0	0	0.269369	0	0	0	CS17
2_2_AGACGTTTCGGTGTTA	3.18827	2.64896	2.28684	0	0.40903	0.40903	0	0	0	CS17
2_2_AGAGCGACACAGGAGT	2.81537	2.52426	1.55795	0	0	0	0	0	0	CS17
2_2_AGAGCGACAGACAAAT	0	0	0	3.45074	4.15562	4.80227	0	0	0	CS17
2_2_AGAGCGACATGGTTGT	2.05086	2.78765	1.68705	0	0	0	0	0	0	CS17
2_2_AGAGCGAGTCTGCAAT	2.33445	2.61711	1.60293	0	1.02439	0	0	0	0	CS17
2_2_AGAGCGATCACATGCA	1.96569	2.44455	0.839701	0	0	0	0	0	0	CS17
2_2_AGAGCGATCACTCCTG	0	0	0	1.55775	3.10186	3.68212	0	0	0	CS17
2_2_AGAGCTTAGGATGGAA	2.78732	2.37216	1.91394	0	0	0	0	0	0.233265	CS17
2_2_AGAGCTTCAAACTGTC	2.48666	2.37354	1.92832	0	0.312889	0	0	0	0	CS17
2_2_AGAGCTTCAGCCTGTG	2.24899	0	1.65615	0	0	0	0	0	0	CS17
2_2_AGAGCTTGTTCCACAA	0	0	0	0.983205	3.87666	3.70706	0	0	0	CS17
2_2_AGAGCTTTCAGCCTAA	2.60321	2.37928	1.75689	0	0	0	0	0	0	CS17
2_2_AGAGTGGCAATAACGA	0	0	0.183479	2.94041	3.28758	3.74918	0	0.183479	0	CS17
2_2_AGAGTGGGTAGCACGA	0	0	0	3.28581	3.5813	3.31961	0	0	0	CS17
2_2_AGAGTGGGTATATGGA	3.04153	2.02486	1.77126	0.353608	1.13815	1.52729	0	0	0	CS17
2_2_AGAGTGGGTCTCTCGT	2.779	2.37922	2.53634	0.70333	0.70333	0	0	0	0	CS17
2_2_AGAGTGGGTGATAAAC	0	0	0	1.44485	3.92856	3.84551	0	0	0	CS17
2_2_AGAGTGGGTGTCGCTG	3.0441	2.50871	1.92858	0.663078	1.34084	1.27734	0	0.533898	0	CS17
2_2_AGAGTGGGTTACTGAC	0	0	0	3.27602	3.31615	4.63357	0	0	0	CS17
2_2_AGATCTGAGAGCAATT	3.03574	2.52882	1.87464	0	0.406585	0.223816	0	0	0	CS17
2_2_AGATCTGTCAGTCCCT	2.86674	2.60289	1.44964	0	0.73582	0	0	0	0	CS17
2_2_AGATCTGTCCACTCCA	2.47728	3.18558	1.48365	0	0	0	0	0	0	CS17
2_2_AGATCTGTCGCAAGCC	2.5547	2.39504	1.86548	0	1.14299	0.53769	0	0	0	CS17
2_2_AGATCTGTCGCGATCG	2.61893	2.68782	1.99613	0	0	0	0	0	0	CS17
2_2_AGATTGCCACTATCTT	0	0	0	3.38355	3.50432	4.80947	0	0.468367	0	CS17
2_2_AGATTGCCATGCCACG	0	0	0	4.07794	3.92054	4.11371	0	0.960031	0	CS17
2_2_AGATTGCGTGTGACGA	0	0	0	3.22327	4.12841	3.767	0	0	0	CS17
2_2_AGCAGCCAGTAGCGGT	0	0	0	1.13481	4.01681	4.18548	0	0	0	CS17
2_2_AGCAGCCGTACTTAGC	2.75144	2.49056	2.10343	0	0.24428	0	0	0	0	CS17
2_2_AGCAGCCGTAGAGGAA	2.61729	2.38662	1.76431	0	0.792714	0	0	0	0	CS17
2_2_AGCAGCCGTGGCAAAC	2.94051	2.95617	1.70135	0	0	0	0	0	0	CS17
2_2_AGCAGCCTCCGCGCAA	2.9204	2.23608	1.92419	0	0	0	0	0	0	CS17
2_2_AGCAGCCTCCTTTCTC	0	0	0	1.04299	4.01782	3.68786	0	0.439099	0	CS17
2_2_AGCATACAGATGTTAG	2.74121	3.04855	0	0	0	0	0	0	0	CS17
2_2_AGCATACCAGACTCGC	0	0	0	0.971924	4.08461	4.18952	0	0.31124	0	CS17
2_2_AGCATACCAGCTGCAC	2.81173	2.70997	2.48816	0	0.378409	0	0	0	0	CS17
2_2_AGCATACGTACTTCTT	2.85588	2.19818	2.25836	0	0	0.556749	0	0	0	CS17
2_2_AGCATACGTCTTGTCC	3.07455	2.52783	2.66741	0	0	0	0	0	0	CS17
2_2_AGCATACGTTCACCTC	0	0	0	3.82414	4.0866	4.52487	0	0	0	CS17
2_2_AGCATACTCACAAACC	2.983	2.31359	1.74581	0	0.422398	0	0	0	0	CS17
2_2_AGCATACTCTAAGCCA	0	0.188011	0	3.48577	3.87455	3.80796	0	0	0	CS17
2_2_AGCCTAAAGAGTTGGC	0	0	0	2.48409	4.05108	3.95676	0	0.621638	0	CS17
2_2_AGCCTAAAGGAATTAC	2.47119	2.15308	2.1071	0	0.229532	0	0	0	0	CS17
2_2_AGCCTAACAGCATGAG	3.04671	2.72124	1.68363	0	0.189638	0	0	0	0	CS17
2_2_AGCCTAACAGCTTCGG	0	0	0	1.7497	3.3298	4.23591	0	0	0	CS17
2_2_AGCCTAATCGGCCGAT	2.76929	2.53796	1.10749	0	0	0	0	0	0	CS17
2_2_AGCGGTCAGTACGATA	2.63384	2.65736	1.78708	0	0	0	0	0	0	CS17
2_2_AGCGGTCAGTGCCATT	2.33064	2.61658	1.73028	0	0	0	0	0	0	CS17
2_2_AGCGGTCAGTTTAGGA	0	0	0	3.65678	3.77342	4.15723	0	0	0	CS17
2_2_AGCGGTCCAATCCAAC	2.39807	2.47849	1.85564	0	0	0	0	0.652968	0.332762	CS17
2_2_AGCGGTCCACATTAGC	2.78176	2.2517	1.36691	2.49826	3.35472	3.75471	0	0	0	CS17
2_2_AGCGGTCCACCGATAT	0	0	0	0	3.89152	4.8356	0	0.322689	0	CS17
2_2_AGCGGTCCACGGCTAC	0	0	0	0	1.74765	0	0	0	0	CS17
2_2_AGCGTATCACGGTTTA	2.95507	2.72801	1.82469	0	0	0	0	0	0	CS17
2_2_AGCGTATCATACAGCT	0	0	0	2.61856	3.2496	3.8565	0	0	0	CS17
2_2_AGCGTATGTCCAGTAT	2.84314	2.27281	1.09531	0	0.913316	0	0	0	0	CS17
2_2_AGCGTATGTTCGTGAT	2.60723	2.16913	2.41198	0	0.236861	0.236861	0	0	0	CS17
2_2_AGCGTATGTTTGGGCC	2.29254	2.93386	2.06399	0	0	0	0	0	0	CS17
2_2_AGCGTCGCAATGACCT	0	0	0	2.38012	4.2815	4.57157	0	0.989813	0	CS17
2_2_AGCGTCGCAGCTGTGC	2.40516	2.76075	1.94102	0	0.892012	0	0	0	0	CS17
2_2_AGCGTCGCATTCTTAC	0	0	0	3.56711	3.33822	3.53242	0	0	0	CS17
2_2_AGCGTCGGTCCAGTGC	2.89082	2.51274	1.65861	0	0	0	0	0	0	CS17
2_2_AGCGTCGGTCCTGCTT	2.63687	2.22498	1.51229	0.463431	0	0	0	0	0	CS17
2_2_AGCTCCTAGAAGGTTT	0	0	0	3.33917	3.5437	4.59631	0	0	0	CS17
2_2_AGCTCCTAGTAGTGCG	0	0	0	2.59689	3.63013	4.20388	0	0.167779	0	CS17
2_2_AGCTCCTCACAGAGGT	3.1329	2.47469	2.10298	0	0.552442	0	0	0	0	CS17
2_2_AGCTCCTCACGACGAA	0	0	0	2.1948	3.10973	4.20982	0	0	0	CS17
2_2_AGCTCCTGTCACCTAA	0	0	0	0	2.89494	4.94929	0	0	0	CS17
2_2_AGCTCCTGTGTGACCC	2.96925	2.08052	2.15707	0	0.821668	0	0	0	0	CS17
2_2_AGCTCCTTCGTAGGTT	3.04186	2.59369	2.00401	0	0.523382	0.206398	0	0.523382	0	CS17
2_2_AGCTCTCAGCACGCCT	2.69233	2.68419	1.18613	0	0	0	0	0	0	CS17
2_2_AGCTCTCCAAGCCGTC	0	0	0	3.38108	3.92215	4.57089	0	0.419464	0	CS17
2_2_AGCTCTCGTCTCTTAT	2.7563	2.93918	1.58122	0	0	0	0	0	0	CS17
2_2_AGCTCTCGTGAACCTT	2.54975	2.80697	1.30364	0	0	0	0	0	0	CS17
2_2_AGCTCTCTCGAATGGG	2.98438	2.39486	2.30653	0	0	0	0	0	0	CS17
2_2_AGCTTGAAGAATAGGG	2.92957	2.34888	2.0369	0	1.01321	0	0	0.161644	0	CS17
2_2_AGCTTGACACACATGT	2.67732	1.7946	1.87468	0	0	0	0	0	0	CS17
2_2_AGCTTGACACAGCCCA	0	0	0	1.87656	3.83232	4.42305	0	0	0	CS17
2_2_AGCTTGACACATTAGC	2.49491	2.95478	1.56677	0	0.409115	0	0	0	0	CS17
2_2_AGCTTGACAGTAGAGC	1.75316	1.35162	2.35571	1.06785	0	0	0	0	0	CS17
2_2_AGCTTGATCCAAGTAC	2.85726	2.78882	2.75277	0	0	0	0	0	0	CS17
2_2_AGGCCACAGGAGTAGA	3.29446	2.62918	2.20811	0	0	0	0	0	0	CS17
2_2_AGGCCACAGGTGACCA	2.80476	2.59663	1.41211	0	1.63696	0.710435	0	0	0	CS17
2_2_AGGCCACAGTAGCCGA	3.02825	2.53611	2.03418	0	0	0	0	0	0	CS17
2_2_AGGCCACCAGCGATCC	2.17686	2.65967	1.94509	0.231604	0	0.231604	0	0.714165	0	CS17
2_2_AGGCCACCAGCTGCTG	0	0	0	2.79577	3.67473	4.21313	0.299687	0.299687	0	CS17
2_2_AGGCCACGTAATTGGA	2.94895	2.48639	1.64048	0	0	0	0	0	0	CS17
2_2_AGGCCACGTGCGGTAA	2.07051	2.17735	1.30349	3.12151	3.56414	3.57672	0	0.10594	0	CS17
2_2_AGGCCGTAGTCTTGCA	0	0	0	0	0	3.50039	0	0	0	CS17
2_2_AGGCCGTCATACGCCG	0	0	0	1.64406	3.71126	4.64003	0	0	0	CS17
2_2_AGGCCGTCATGCATGT	2.76879	2.64418	1.92702	0	0	0	0	0	0	CS17
2_2_AGGCCGTGTACAAGTA	2.81004	2.42779	1.87129	0	0	0	0	0	0	CS17
2_2_AGGCCGTGTCCATGAT	0	0	0	3.75643	4.01473	4.54054	0	0.22099	0	CS17
2_2_AGGCCGTGTTACGCGC	3.08994	2.55762	2.44129	0	0.449105	0.249555	0	0	0	CS17
2_2_AGGCCGTTCACCCGAG	0	0	0	2.23034	4.3765	4.45372	0	0	0	CS17
2_2_AGGCCGTTCAGCCTAA	0	0	0	2.3158	3.87509	4.52866	0	0	0	CS17
2_2_AGGCCGTTCTATGTGG	2.82242	2.21013	2.03601	0	1.30985	0	0	0	0	CS17
2_2_AGGGAGTAGGCTCATT	2.20404	2.7708	1.7642	0	0.207282	0	0	0	0	CS17
2_2_AGGGAGTCAGCGTTCG	2.27877	2.75757	2.15309	0	0	0	0	0	0	CS17
2_2_AGGGAGTCAGGTCGTC	0	0	0	2.08656	4.18496	4.40145	0	0	0	CS17
2_2_AGGGAGTCATGATCCA	2.52967	2.00369	1.93196	0	0	0	0	0	0	CS17
2_2_AGGGAGTTCACCAGGC	3.19627	2.67984	2.23269	0	0	0	0	0	0	CS17
2_2_AGGGATGCAGCATGAG	2.58819	2.83179	2.37165	0	0	0.195476	0	0	0	CS17
2_2_AGGGATGCAGCTGTGC	0	0	0	2.67934	3.42965	4.35287	0	0	0	CS17
2_2_AGGGATGGTTCCCTTG	2.94071	2.46099	2.02745	0	0	0	0	0	0	CS17
2_2_AGGGATGTCTGAGTGT	3.21827	2.84929	2.47236	0	0.618749	0	0	0	0	CS17
2_2_AGGGTGAAGAGTAATC	2.98507	2.72477	1.27855	0	0.831044	0	0	0	0	CS17
2_2_AGGGTGAGTACAGTTC	0	0	0	2.5595	2.8414	3.4728	0	0	0	CS17
2_2_AGGGTGAGTAGCCTCG	2.61798	2.47024	1.96272	0	0	0	0	0	0	CS17
2_2_AGGGTGAGTATTCGTG	2.72395	1.92068	1.65008	0	0.499132	0	0	0	0	CS17
2_2_AGGGTGATCTTAGAGC	0.709593	0	0	3.16672	3.89619	4.96687	0	0	0	CS17
2_2_AGGGTGATCTTCCTTC	2.83294	0.897769	1.67941	0.897769	1.67941	0	0	0	0	CS17
2_2_AGGTCATCATGCAACT	2.64912	2.92318	1.69722	0	0	0	0	0	0	CS17
2_2_AGGTCATGTGCATCTA	2.47692	2.22639	1.65271	1.24194	3.16499	2.76945	0	0	0	CS17
2_2_AGGTCCGAGATAGCAT	0	0	0	3.60685	3.86651	4.58809	0	0.293733	0	CS17
2_2_AGGTCCGAGCTGCCCA	0.653115	0	0.478929	2.71668	3.65796	3.6968	0	0.653115	0	CS17
2_2_AGGTCCGAGGACACCA	2.53449	3.08981	2.67295	0	0	0	0	0.318103	0	CS17
2_2_AGGTCCGCATCACAAC	0	0	0	2.4702	3.22476	4.7456	0	0	0	CS17
2_2_AGGTCCGCATCACCCT	2.3491	2.98007	1.13328	0	0	0	0	0	0	CS17
2_2_AGGTCCGCATCGGACC	0	0	0	2.00833	3.79082	3.94081	0	0	0	CS17
2_2_AGGTCCGGTCTAAACC	2.87344	2.39959	2.22581	0	0.630648	0	0	0	0	CS17
2_2_AGGTCCGTCCCTTGCA	2.49171	3.40419	1.6401	0	0	0	0	0	0	CS17
2_2_AGGTCCGTCGGTTCGG	0	0	0	2.12471	4.22637	4.14892	0	0	0	CS17
2_2_AGTAGTCAGAGCTGGT	0	0	0	3.19162	2.72708	4.4075	0	0	0	CS17
2_2_AGTAGTCAGCGTAGTG	3.00732	3.00732	1.92106	0	0	0	0	0	0	CS17
2_2_AGTAGTCAGGCAATTA	2.5906	2.23158	1.3738	0	0.590358	0	0	0	0	CS17
2_2_AGTAGTCAGGTGCTTT	2.90758	2.42426	2.21793	0	0	0	0	0	0	CS17
2_2_AGTAGTCCAAGACGTG	0	0	0	3.34824	4.11813	3.75328	0	0.39314	0	CS17
2_2_AGTAGTCCACGAAACG	2.73198	2.77658	1.13203	0	0	0	0	0	0	CS17
2_2_AGTAGTCCATTACCTT	0	0	0	3.83157	2.89078	4.1557	0	0	0	CS17
2_2_AGTAGTCGTCATTAGC	0	0	0	3.11453	3.83576	3.36885	0	0	0	CS17
2_2_AGTAGTCGTCCCTACT	0	0.32539	0	2.74815	3.28714	4.67773	0	0	0	CS17
2_2_AGTAGTCGTCTGGTCG	0	0	0	2.72151	3.85657	4.29255	0	0.250032	0	CS17
2_2_AGTAGTCTCAGTGTTG	3.19267	2.25892	2.05401	0	0	0	0	0	0	CS17
2_2_AGTCTTTCAAATACAG	2.94003	2.25375	1.79914	0	1.98266	0	0	0	0	CS17
2_2_AGTCTTTCACTTAAGC	0	0	0	2.14796	3.59004	4.23564	0	0.387273	0	CS17
2_2_AGTCTTTCATCACCCT	2.71123	2.21861	2.01786	0	0	0	0	0.154638	0	CS17
2_2_AGTCTTTTCCGAGCCA	3.30808	2.40605	1.93245	0	0	0	0	0	0	CS17
2_2_AGTCTTTTCCTAAGTG	0	0.24551	0	3.11645	3.50912	4.15498	0	0	0	CS17
2_2_AGTCTTTTCGGATGTT	2.72033	2.44837	1.72087	0	1.79286	0	0	0	0	CS17
2_2_AGTCTTTTCGTGGACC	0	0	0	2.41519	1.93807	3.21009	0	0	0	CS17
2_2_AGTGAGGAGAAGGGTA	0	0	0	1.83519	3.06166	4.34166	0	0	0	CS17
2_2_AGTGAGGAGTGTCTCA	2.68421	2.29814	2.11019	0	0	0	0	0	0	CS17
2_2_AGTGAGGCAGGACCCT	1.94067	2.72264	2.48569	0	0.95764	0	0	0	0	CS17
2_2_AGTGAGGCAGGGTACA	2.51546	2.59189	1.56669	0	0.351498	0	0	0	0	CS17
2_2_AGTGAGGGTGGCGAAT	2.30156	2.94337	1.19745	0	0	0	0	0	0	CS17
2_2_AGTGGGAAGTGGTAAT	3.12272	2.76541	2.41893	0	0	0.270116	0	0	0	CS17
2_2_AGTGGGAAGTTCCACA	3.01012	2.34379	1.92159	0	0	0	0	0	0	CS17
2_2_AGTGGGACACCACCAG	3.01266	2.55479	1.76394	0	0	0	0	0	0	CS17
2_2_AGTGGGAGTAATTGGA	0	0	0	2.86766	4.03936	4.50937	0	0	0	CS17
2_2_AGTGGGAGTATGAAAC	0	0	0	0	2.622	1.99899	0	0	0	CS17
2_2_AGTGGGAGTCCGAAGA	3.2345	2.297	2.44846	0	0	0	0	0	0	CS17
2_2_AGTGGGAGTTATCCGA	2.90647	2.57492	1.58337	0	0	0	0	0	0	CS17
2_2_AGTGTCAAGGCCCTTG	0	0	0	3.02482	3.74731	3.85661	0	0	0	CS17
2_2_AGTGTCAAGGCGATAC	0.228804	0	0	3.88286	3.63816	4.03936	0	0.571707	0	CS17
2_2_AGTGTCAAGTGCCAGA	2.20573	2.9012	1.73868	0	0	0	0	0	0	CS17
2_2_AGTGTCACAAGAGTCG	2.68177	2.05483	1.86321	0	0	0	0	0	0	CS17
2_2_AGTGTCACAGACGCTC	2.8678	2.65481	2.63483	0	0	0	0	0	0	CS17
2_2_AGTGTCACATGACGGA	2.8557	2.42481	1.92459	0	0.531969	0	0	0	0	CS17
2_2_AGTGTCAGTAAACGCG	0.691949	0	0	3.46341	3.17576	5.10961	0	0	0	CS17
2_2_AGTGTCAGTATATCCG	3.12102	2.35127	2.01896	0.466048	1.12424	0.466048	0	0	0	CS17
2_2_AGTGTCATCCTGCTTG	0.412814	0	0	0	3.33529	4.20361	0	0.704151	0	CS17
2_2_AGTGTCATCTTGACGA	2.20311	2.67616	2.65374	0	0.676189	0	0	0	0	CS17
2_2_AGTTGGTCACGGTGTC	0	0	0	0	2.91517	2.2748	0	0	0	CS17
2_2_AGTTGGTTCTGCAAGT	2.28718	2.28718	2.41665	1.1124	1.79021	2.98712	0	0	0	CS17
2_2_ATAACGCCAAGAAGAG	2.34586	2.44159	1.57832	0	1.01108	0	0	0	0	CS17
2_2_ATAACGCCATAAAGGT	2.8968	3.31145	1.85709	0	0	0	0	0	0	CS17
2_2_ATAACGCGTATTACCG	0	0	0	3.00182	3.9582	3.91036	0	0	0	CS17
2_2_ATAACGCGTCTACCTC	0	0	0	2.47365	3.93552	4.11964	0	0.936969	0	CS17
2_2_ATAACGCTCCTATTCA	0	0	0	1.80139	4.39343	4.10013	0	0	0	CS17
2_2_ATAAGAGAGACGCAAC	0	0	0	2.65726	4.27448	4.37845	0	0	0	CS17
2_2_ATAAGAGAGGTACTCT	2.89063	2.95104	2.02025	0	0.445064	0	0	0	0	CS17
2_2_ATAAGAGGTGCACGAA	2.35364	3.11034	0	0	0	0	0	0	0	CS17
2_2_ATAAGAGTCTCTAAGG	0	0	0	2.44094	3.00485	3.39366	0	0.201356	0	CS17
2_2_ATAGACCCAGCTCCGA	0	0	0	2.52097	3.51713	3.5645	0	0.166867	0	CS17
2_2_ATAGACCCAGGGATTG	0	0.285269	0	1.88889	4.15454	3.75174	0	0.152773	0	CS17
2_2_ATAGACCCATGAAGTA	2.67345	2.92808	1.4626	0	0.844527	0	0	0.366233	0	CS17
2_2_ATAGACCGTAAGCACG	2.83932	2.85231	1.81554	0	0	0	0	0	0	CS17
2_2_ATAGACCGTAGAAGGA	2.68911	2.48862	1.84812	0	0.209059	0	0	0	0	CS17
2_2_ATAGACCTCAGTTAGC	0	0	0	1.03698	4.21893	4.23077	0	1.23185	0	CS17
2_2_ATAGACCTCCGCTGTT	3.19624	2.98562	2.53403	0	0	0.208706	0	0	0	CS17
2_2_ATAGACCTCTGCAGTA	2.86708	2.36371	1.84848	0	1.49909	0	0	0	0	CS17
2_2_ATCACGAAGCCGCCTA	2.67734	2.59946	1.73539	0	0	0	0	0	0	CS17
2_2_ATCACGACACAGGTTT	2.91247	2.64274	1.91703	0	0	0	0	0	0	CS17
2_2_ATCACGAGTCCGAACC	3.21549	2.61337	1.73575	0	0	0	0	0	0	CS17
2_2_ATCACGATCGGAGCAA	2.50689	2.04898	2.2025	0	1.58163	0.279074	0	0	0	CS17
2_2_ATCATCTCAACTGCGC	0	0	0	3.5643	3.80815	4.3277	0	0.543726	0	CS17
2_2_ATCATCTCACTGCCAG	0	0	0	1.9413	3.38482	4.026	0	0	0	CS17
2_2_ATCATCTCAGCGATCC	2.43048	2.76447	1.17961	0	0.642509	0	0	0	0	CS17
2_2_ATCATCTCATCTGGTA	0	0	0	0	1.43875	4.1024	0	0	0	CS17
2_2_ATCATCTGTACCTACA	3.23278	2.04949	2.13302	0	0.855599	0	0	0	0	CS17
2_2_ATCATCTGTCACTGGC	3.07834	2.49189	2.38686	0	0.894351	0	0	0	0	CS17
2_2_ATCATCTTCAGCTTAG	0	0	0	0.67819	3.74714	3.30316	0	0	0	CS17
2_2_ATCATCTTCCGGGTGT	2.91242	2.64775	1.42019	0	0	0	0	0	0	CS17
2_2_ATCATCTTCCGTAGGC	3.34162	2.08799	1.44254	0	0.698043	0	0	0	0	CS17
2_2_ATCATCTTCTCGTTTA	0	0	0	2.9917	3.65942	5.53718	0	0	0	CS17
2_2_ATCATCTTCTTGACGA	0	0	0	3.09908	3.25314	3.81928	0	0.400454	0	CS17
2_2_ATCATGGCACGTCAGC	2.89886	2.87188	0.792084	0	0	0	0	0	0	CS17
2_2_ATCATGGCAGTAACGG	2.0519	2.50194	1.34825	2.85173	3.74677	3.21038	0	0.258432	0	CS17
2_2_ATCATGGGTACTTAGC	0	0	0	2.02944	3.27695	4.46869	0	0	0	CS17
2_2_ATCATGGGTGGTACAG	3.09142	2.39517	1.66258	0	0	0	0	0	0	CS17
2_2_ATCATGGTCAACCATG	2.45971	2.45971	1.75232	0	0	0.100709	0	0	0	CS17
2_2_ATCATGGTCCTATGTT	2.99461	2.84207	1.89505	0	0.339168	0	0	0	0	CS17
2_2_ATCATGGTCTATGTGG	2.97422	2.8779	1.85513	0	0.182092	0	0	0	0	CS17
2_2_ATCCACCCATCACGTA	0	0	0	2.61173	3.91496	4.02635	0	0.237886	0	CS17
2_2_ATCCACCGTCGAACAG	2.79866	2.60158	2.15047	0	0	0	0	0	0	CS17
2_2_ATCCACCGTTTGTTTC	0	0	0	1.10482	3.51307	3.86983	0	0.225009	0	CS17
2_2_ATCCACCTCACTTCAT	0	0	0	1.55025	3.49716	4.39797	0	0	0	CS17
2_2_ATCCACCTCCTATTCA	2.78485	2.45706	2.24146	0.149862	0.280164	0	0	0	0	CS17
2_2_ATCCACCTCTACCTGC	0	0	0	2.24193	3.36116	4.59865	0	0	0	CS17
2_2_ATCCGAAAGATCTGAA	2.36265	2.71522	1.27119	0	0	0	0	0	0	CS17
2_2_ATCCGAACATCACCCT	2.68768	2.58836	1.21852	0	0.334349	0	0	0	0	CS17
2_2_ATCCGAAGTCTGATTG	0	0	0	3.17636	3.73847	4.31432	0	0	0	CS17
2_2_ATCCGAAGTGTTCGAT	0	0	0	0	3.29304	4.37023	0	1.00368	0	CS17
2_2_ATCCGAATCCTTGACC	3.05528	2.66556	0.967446	0	0.502281	0	0	0	0	CS17
2_2_ATCCGAATCGACAGCC	2.36655	0	2.06691	0	0	0.867131	0	0	0	CS17
2_2_ATCCGAATCTGTCTCG	3.17657	2.15812	2.24713	0	0.590987	0	0	0	0	CS17
2_2_ATCGAGTAGATGTGGC	0.322879	0	0	2.1091	3.62661	4.44527	0	0	0	CS17
2_2_ATCGAGTCAAGCCCAC	2.81542	3.05062	2.05971	0	0	0	0	0	0	CS17
2_2_ATCGAGTGTCCATGAT	2.47508	2.38675	1.79555	0	0	0	0	0	0	CS17
2_2_ATCGAGTGTTGTCTTT	0	0	0	3.0004	4.0103	4.8245	0	0	0	CS17
2_2_ATCGAGTTCATGCAAC	2.95071	2.45359	2.22074	0	0	0	0	0	0	CS17
2_2_ATCGAGTTCATGTAGC	0	0	0	2.24092	3.59149	3.76143	0	0	0	CS17
2_2_ATCGAGTTCCCAGGTG	2.78439	3.16906	2.02121	0	0.837024	0	0	0.421203	0	CS17
2_2_ATCTACTAGAGACGAA	2.91506	2.46443	1.46938	0	0	0	0	0	0	CS17
2_2_ATCTACTGTAACGCGA	3.09038	2.88366	1.86786	0	0.375833	0	0	0	0	CS17
2_2_ATCTACTTCAGTCCCT	2.90146	2.59146	1.55791	0	0	0	0	0	0	CS17
2_2_ATCTACTTCTTGGGTA	2.74832	3.01217	2.27446	0	0	0	0	0	0	CS17
2_2_ATCTGCCAGATGCGAC	0	0	0	2.7946	4.19513	4.41287	0	0	0	CS17
2_2_ATCTGCCAGGAATTAC	3.36519	2.61593	2.46349	0	0.497586	0	0	0.729757	0	CS17
2_2_ATCTGCCCAAGCGATG	2.34928	2.6872	1.71622	0	0.629991	0	0	0	0	CS17
2_2_ATCTGCCCAATTGCTG	3.14504	2.41312	1.86578	0	0.918879	0.561465	0	0	0	CS17
2_2_ATCTGCCGTCAATACC	2.50919	2.88717	1.89424	0	0	0	0	0	0	CS17
2_2_ATCTGCCGTCCATGAT	0	0	0	3.11395	3.74307	4.42788	0	0.639875	0	CS17
2_2_ATCTGCCGTGTGCGTC	2.52656	2.93943	2.16029	0	1.07104	0.494372	0	0	0	CS17
2_2_ATCTGCCTCTATCCTA	0	0	0	2.73755	3.69206	4.15949	0	0.32469	0	CS17
2_2_ATCTGCCTCTTGCCGT	0	0	0	0.529498	3.95047	3.87129	0	0.529498	0	CS17
2_2_ATGAGGGAGCCCGAAA	2.12461	2.24512	1.37317	2.93497	2.91338	3.64063	0	0	0	CS17
2_2_ATGAGGGAGGACACCA	3.07429	2.7358	2.39648	0	0.937324	0.200388	0	0	0	CS17
2_2_ATGAGGGAGTCAAGCG	2.54793	2.47068	2.12946	0	0	0	0	0	0	CS17
2_2_ATGAGGGCAGCATGAG	0	0	0	2.33672	4.17886	4.62046	0	0.521141	0	CS17
2_2_ATGAGGGCAGGAACGT	0	0	0	2.51701	3.6324	4.32391	0	0.839153	0	CS17
2_2_ATGAGGGGTAGCAAAT	3.16205	2.25261	2.08607	0	0	0	0	0	0	CS17
2_2_ATGAGGGGTAGGACAC	0	0	0	1.94881	3.79745	4.5731	0	1.29444	0	CS17
2_2_ATGAGGGGTTCGAATC	0	0	0	1.46718	3.43505	4.07862	0	0	0	CS17
2_2_ATGCGATCAATAACGA	2.41548	2.41548	1.33465	0	0	0	0	0.182242	0.182242	CS17
2_2_ATGCGATCACCTTGTC	0	0	0	3.18896	3.7814	4.03688	0	1.03836	0	CS17
2_2_ATGCGATCATCGGGTC	2.49265	2.71963	2.1277	0	0	0	0	0	0	CS17
2_2_ATGCGATGTCGGGTCT	3.03976	3.1656	2.00775	0	0	0	0	0	0	CS17
2_2_ATGCGATGTTCAGCGC	2.86262	2.60129	2.20302	0	0.879278	0	0	0	0	CS17
2_2_ATGCGATTCTGTCTCG	3.14935	2.35166	2.28645	0	0	0	0	0	0	CS17
2_2_ATGGGAGAGAACAACT	0	0	0	0	0	0	0	0	0	CS17
2_2_ATGGGAGAGAGACGAA	2.6918	2.80392	1.17907	0	0	0	0	0	0	CS17
2_2_ATGGGAGAGCCCAACC	2.51848	3.24985	0	0	0	0	0	0	0	CS17
2_2_ATGGGAGAGCGTCAAG	0.400966	0	0	3.82619	4.38721	4.03846	0	0.400966	0	CS17
2_2_ATGGGAGCACACTGCG	2.50903	0	1.3411	0	0	0	0	0	0	CS17
2_2_ATGGGAGCAGCCTGTG	0	0	0	1.69309	3.68032	4.44605	0	0	0	CS17
2_2_ATGGGAGCATGTCGAT	3.01738	2.49165	2.15521	0	0.897425	0	0	0	0	CS17
2_2_ATGGGAGGTGCACTTA	2.84823	2.36405	2.10723	0	0	0	0	0	0	CS17
2_2_ATGGGAGTCCTACAGA	2.76129	2.3586	1.67374	0	0.521178	0	0	0	0	CS17
2_2_ATGGGAGTCGTTGCCT	2.49004	2.07773	1.41222	0	0	0.177364	0	0	0	CS17
2_2_ATGTGTGAGGGAGTAA	2.68998	2.32563	1.70442	0	0	0	0	0	0	CS17
2_2_ATGTGTGCAAGGTTTC	0	0	0	3.4833	3.72777	3.71687	0	0.372224	0	CS17
2_2_ATGTGTGCAATGGATA	0	0	0	0	3.99205	4.15626	0	0	0	CS17
2_2_ATGTGTGCACACAGAG	2.88997	2.94912	1.7333	0	0	0	0	0.600063	0	CS17
2_2_ATGTGTGGTGTGCGTC	0	0	0	2.8607	3.74659	3.2243	0	0.324336	0	CS17
2_2_ATGTGTGGTTCTGTTT	0	0	0	2.73131	3.47807	3.79566	0	0	0	CS17
2_2_ATGTGTGTCGTTACGA	3.1722	2.5387	1.92156	0	0	0	0	0	0	CS17
2_2_ATGTGTGTCTAGCACA	2.94687	2.58562	1.63912	0	0	0	0	0	0	CS17
2_2_ATTACTCCAAATCCGT	0	0	0	3.08344	4.05009	4.79091	0	0	0	CS17
2_2_ATTACTCGTAGCCTAT	0	0	0	3.75969	3.94491	4.47011	0	0	0	CS17
2_2_ATTACTCGTTCACCTC	2.50765	2.41833	1.69708	0	0.58037	0	0	0	0	CS17
2_2_ATTACTCTCCAGAGGA	2.69702	2.34259	0.978422	0	0	0	0	0	0	CS17
2_2_ATTACTCTCGTGGACC	2.59431	2.82497	1.52364	0.298111	0.527459	0	0	0.109545	0	CS17
2_2_ATTATCCAGCTCCCAG	0	0	0	1.40049	4.23443	4.28831	0	0	0	CS17
2_2_ATTATCCAGCTCTCGG	2.96144	2.88861	2.13607	0	0.64447	0	0	0	0	CS17
2_2_ATTATCCAGGACGAAA	2.74642	2.56158	2.18506	0	0.214406	0	0	0	0	CS17
2_2_ATTATCCAGTAAGTAC	2.11296	2.34914	1.64622	0	0	0	0	0	0	CS17
2_2_ATTATCCCAACGATCT	0	0	0	0	4.61703	4.29287	0	0.315602	0	CS17
2_2_ATTATCCTCCAGAAGG	2.73011	2.61361	2.00262	0	0.515557	0	0	0	0	CS17
2_2_ATTATCCTCTTACCGC	0	0	0	2.38169	3.27529	5.08047	0	0	0	CS17
2_2_ATTCTACAGGGCTCTC	2.88667	2.76433	2.26936	0	0	0	0	0	0	CS17
2_2_ATTCTACCACACGCTG	0	0	0	0.931549	3.20023	5.06986	0	0	0	CS17
2_2_ATTCTACGTACCGTTA	2.65237	2.36753	2.05587	0	0	0	0	0	0	CS17
2_2_ATTCTACGTCAGGACA	2.19038	1.83181	0.758041	2.89884	2.94463	3.47158	0	0	0	CS17
2_2_ATTCTACGTCATATGC	0	0	0	0.427407	3.26055	4.28302	0	0	0	CS17
2_2_ATTCTACTCGCCCTTA	2.64474	2.56274	2.09113	0	0	0	0	0	0	CS17
2_2_ATTCTACTCGTTACGA	2.81045	3.0348	2.34741	0	0.198821	0	0	0	0	CS17
2_2_ATTCTACTCTTGTCAT	3.20843	2.52713	2.40759	0	2.1963	0	0	0	0	CS17
2_2_ATTGGACAGCCCGAAA	2.64738	2.63508	1.76346	0	0	0	0	0	0	CS17
2_2_ATTGGACCAAGAAAGG	0	0	0	3.53769	4.08074	3.83195	0	0	0	CS17
2_2_ATTGGACGTAACGACG	2.59183	2.23674	1.18808	0	0.451197	0	0	0	0	CS17
2_2_ATTGGACGTAATTGGA	3.02538	2.45804	1.62423	0	0.364983	0	0	0	0	CS17
2_2_ATTGGACGTCTTTCAT	3.00007	2.65235	2.65235	0	1.18042	0	0	0	0	CS17
2_2_ATTGGACTCCGAAGAG	2.57928	2.44458	2.23107	0	0	0	0	0	0	CS17
2_2_ATTGGACTCGCTGATA	2.96008	2.69746	1.60711	0	0.210755	0	0	0	0	CS17
2_2_ATTGGACTCTCCAACC	0	0.763169	0	0	3.78839	1.45199	0	0	0	CS17
2_2_ATTGGTGAGCGTGAAC	3.11127	2.90679	2.02462	0	0	0.297108	0	0	0	CS17
2_2_ATTGGTGCAATCTACG	0	0	0	0	3.87002	4.23817	0	0	0	CS17
2_2_ATTGGTGCACATTAGC	0	0	0	2.08692	3.70768	4.24481	0	1.17232	0	CS17
2_2_ATTGGTGGTCAGAGGT	3.10841	2.64029	2.17592	0	1.2289	0	0	0	0	CS17
2_2_ATTGGTGTCTCCCTGA	0	0	0	3.45464	3.89507	4.10815	0	0.31104	0	CS17
2_2_ATTTCTGAGCACACAG	3.03365	2.53339	2.18373	0	0.466668	0	0	0	0	CS17
2_2_ATTTCTGCAGTGACAG	0	0	0	1.54118	4.23641	3.77203	0	0	0	CS17
2_2_ATTTCTGCATTGGCGC	2.97241	2.67611	1.87358	0	0.694199	0	0	0	0	CS17
2_2_CAACCAAAGGACGAAA	3.27874	2.70212	2.33701	0	0	0.375769	0	0	0	CS17
2_2_CAACCAAAGGATTCGG	2.96749	2.6738	2.38842	0	0.202872	0	0	0	0	CS17
2_2_CAACCAACACAGGAGT	0	0	0	3.7324	4.08461	4.56658	0	0.321606	0	CS17
2_2_CAACCAACACCAGGTC	2.8023	2.5445	1.90858	0	0	0	0	0	0	CS17
2_2_CAACCAACAGATCCAT	0	0	0	2.65797	3.69015	4.6811	0	0	0	CS17
2_2_CAACCAACATTACCTT	2.71197	1.84572	1.07812	0	0	0	0	0	0	CS17
2_2_CAACCAAGTATTACCG	2.77338	2.60565	2.13037	0	0.425175	0	0	0	0	CS17
2_2_CAACCAATCCTCAATT	3.13206	2.20717	2.56529	0	0	0	0	0	0	CS17
2_2_CAACCAATCCTGCCAT	1.72021	2.28428	0	0	0	0.533854	0	0	0	CS17
2_2_CAACCTCAGAACAATC	3.03985	2.71263	2.06215	0	0	0.295011	0	0	0	CS17
2_2_CAACCTCAGTAGCCGA	0	0	0	1.99128	3.52724	4.46693	0	0	0	CS17
2_2_CAACCTCAGTGGTCCC	0	0	0	2.50802	3.48717	4.49573	0	0	0	CS17
2_2_CAACCTCCAACGATGG	2.55754	2.25718	1.51161	0.170588	0.911484	0	0	0	0	CS17
2_2_CAACCTCCACTAGTAC	0	0	0	1.65973	3.33561	4.3345	0	0	0	CS17
2_2_CAACCTCGTCGAGATG	1.87854	2.23895	1.74617	0	0	0	0	0	0	CS17
2_2_CAACCTCGTGCGAAAC	0	0	0	2.58469	3.32314	4.14459	0	0.492768	0	CS17
2_2_CAACTAGAGCTGAAAT	3.06568	2.41811	1.96498	0	1.51119	0	0	0	0	CS17
2_2_CAACTAGCAGCTGCAC	2.82683	2.98844	1.61746	0	0	0	0	0	0	CS17
2_2_CAACTAGCATGCATGT	0	0	0	2.31042	3.17079	4.12643	0	0	0	CS17
2_2_CAACTAGGTAAAGTCA	2.57653	2.7461	1.72982	0	0	0	0	0	0	CS17
2_2_CAACTAGGTCAAAGAT	0	0	0	0.449526	4.5259	4.65987	0	0.173272	0	CS17
2_2_CAACTAGTCAATACCG	0	0	0	3.09258	3.84	4.46766	0	0.253195	0	CS17
2_2_CAAGAAAAGAGCCCAA	3.05028	2.45434	2.1555	0	1.32849	0	0	0	0	CS17
2_2_CAAGAAAAGCAGGCTA	2.59919	3.01933	1.63918	0	0	0	0	0	0	CS17
2_2_CAAGAAACAAGTCTAC	2.3492	2.82715	0.65084	0	0	0	0	0	0	CS17
2_2_CAAGAAACAGCGTTCG	2.95979	2.52316	1.68059	0	1.15825	0	0	0	0	CS17
2_2_CAAGAAAGTTCGTGAT	1.98404	2.79699	2.05953	0	0	0	0	0	0	CS17
2_2_CAAGATCAGCAGCCTC	3.1708	1.42992	1.8247	0	0	0	0	0	0	CS17
2_2_CAAGATCCACGACGAA	0	0	0	2.57731	3.74505	4.26373	0	0	0.326484	CS17
2_2_CAAGATCCATTAGGCT	3.04591	0	2.31295	1.86601	1.86601	0	0	0	0	CS17
2_2_CAAGATCGTAGATTAG	2.82239	2.49088	2.18701	0	0.756024	0	0	0	0	CS17
2_2_CAAGATCGTAGCAAAT	3.16801	2.07734	2.04441	0	0	0	0	0	0	CS17
2_2_CAAGATCGTCCGTGAC	2.48506	3.36135	2.68037	0	1.07892	0.830441	0	0	0	CS17
2_2_CAAGATCGTGAGTATA	0	0	0	2.81055	3.88619	4.15522	0	0	0	CS17
2_2_CAAGATCGTGTAATGA	2.7335	2.31798	1.2853	0	0	0	0	0	0	CS17
2_2_CAAGATCTCAGGCCCA	0	0	0	2.89342	3.75731	3.99075	0	0	0	CS17
2_2_CAAGATCTCCTGCCAT	0	0	0	1.85255	3.4374	3.91046	0	0	0	CS17
2_2_CAAGGCCAGGGTTTCT	2.68571	2.82763	2.21933	0	0	0	0	0	0	CS17
2_2_CAAGGCCAGTTGAGTA	2.7124	2.39624	2.21561	0	0	0	0	0	0	CS17
2_2_CAAGGCCCAGGAACGT	2.74739	2.01353	2.07359	0	0	0	0	0	0	CS17
2_2_CAAGGCCCAGTAAGAT	0	0	0	3.47852	3.84084	3.92606	0	0	0	CS17
2_2_CAAGGCCCATCGGACC	3.08572	2.31927	1.96181	0	0	0	0	0	0	CS17
2_2_CAAGGCCGTTCGAATC	0.418564	0.418564	0	3.89872	3.5492	4.43277	0	0	0	CS17
2_2_CAAGGCCGTTCGGCAC	2.52444	2.32661	1.33525	0	0	0	0	0.131071	0	CS17
2_2_CAAGGCCTCAAGATCC	2.61775	2.75869	1.47492	0	0	0	0	0	0	CS17
2_2_CAAGTTGAGAAGAAGC	0	0	0	2.96398	3.73157	4.21522	0	0	0	CS17
2_2_CAAGTTGAGGTTCCTA	3.14011	2.88806	1.71243	0	0.793587	0	0	0.264538	0	CS17
2_2_CAAGTTGCAGTAACGG	0	0	0	3.58894	4.07663	4.43349	0	0.575378	0	CS17
2_2_CAAGTTGTCTGTCAAG	0	0	0	1.57582	3.72	5.11134	0	0	0	CS17
2_2_CAAGTTGTCTTACCTA	1.55745	0	0	0	0	0	0	0	0	CS17
2_2_CACAAACAGAAGGGTA	0	0	0	1.79212	3.04493	4.61554	0	0	0	CS17
2_2_CACAAACAGCAGGCTA	2.8517	2.1362	2.22968	0	0.244172	0	0	0	0	CS17
2_2_CACAAACAGCGAGAAA	2.59797	2.66289	1.3093	0	0.642482	0	0	0	0	CS17
2_2_CACAAACAGTAGGTGC	0	0	0	2.51122	3.85408	3.71534	0	0.644793	0	CS17
2_2_CACAAACCAATAAGCA	0	0	0	2.28393	3.38266	4.46761	0	0	0	CS17
2_2_CACAAACGTCAATACC	0	0	0	3.83531	3.20213	4.29041	0	0	0	CS17
2_2_CACAAACGTCACTGGC	3.12235	2.48278	1.17705	0	2.01289	0	0	0	0	CS17
2_2_CACAAACGTGCCTGCA	2.80867	2.27361	2.07895	2.35836	3.11259	2.74765	0	0	0	CS17
2_2_CACAAACTCATCGCTC	0	0	0	3.40521	3.15991	3.96441	0	0	0	CS17
2_2_CACAAACTCTATCCTA	0	0	0	1.11126	2.94301	4.3601	0	0.315231	0	CS17
2_2_CACACAAAGTTATCGC	2.9407	3.02707	1.43547	0	0	0.193461	0	0	0	CS17
2_2_CACACAACACCAGATT	0	0	0	1.92263	3.80822	3.84456	0	0.442175	0	CS17
2_2_CACACAACATGCCCGA	2.81095	2.75732	1.28212	0	0.3605	0.196408	0	0	0	CS17
2_2_CACACAAGTACCGAGA	2.73207	2.8379	1.62405	0	0.496644	0	0	0	0	CS17
2_2_CACACAAGTGAAGGCT	2.77438	2.55402	2.05539	0	0.210929	0.111016	0	0	0	CS17
2_2_CACACAATCACCACCT	3.04687	2.74894	1.78005	0	0	0.152153	0	0.284184	0	CS17
2_2_CACACAATCCCTAATT	0	0	0	2.69128	3.82795	4.0451	0	0.910895	0	CS17
2_2_CACACCTAGGTCATCT	0	0	0	1.12167	1.97545	4.0411	0	0	0	CS17
2_2_CACACCTAGTATGACA	0	0	0	2.04899	3.98394	4.47505	0	0	0	CS17
2_2_CACACCTCAGGGTTAG	0	1.57969	0	0	4.1264	0	0	1.57969	0	CS17
2_2_CACACCTCATCCGTGG	0	0	0	2.28796	2.75735	4.09488	0	0	0	CS17
2_2_CACACCTTCCAGTATG	3.34245	2.05695	2.46134	0	0	0.396958	0	0	0	CS17
2_2_CACACTCCATCATCCC	3.13114	2.14613	2.08546	0	0.407762	0	0	0	0	CS17
2_2_CACACTCCATGCTGGC	2.05182	2.53579	1.58421	0	0.309926	0	0	0	0	CS17
2_2_CACACTCGTATAATGG	3.04628	3.05704	2.24332	0	0.760086	0	0	0	0	CS17
2_2_CACACTCGTATAGGTA	0	0	0	3.5114	4.3199	3.84213	0	0	0	CS17
2_2_CACACTCGTTTGGCGC	3.05325	2.55195	2.46709	0	1.12753	0	0	0	0	CS17
2_2_CACACTCTCTGCGACG	2.46655	2.47575	1.81133	0.361601	0	0	0	0	0	CS17
2_2_CACAGGCAGAGTCTGG	0	0	0	1.9921	4.25759	4.06812	0	0.384551	0	CS17
2_2_CACAGGCAGCTCTCGG	2.74861	2.27243	1.98322	0.298709	0	0	0	0	0	CS17
2_2_CACAGGCAGGTCGGAT	3.14787	2.84857	1.81154	0	0	0	0	0	0	CS17
2_2_CACAGGCCACATAACC	3.0532	1.82592	2.01632	0	0	0.501419	0	0.281813	0	CS17
2_2_CACAGGCCACCACCAG	2.62354	2.7937	2.15995	0	0.994952	0	0	0	0	CS17
2_2_CACAGGCTCCTATTCA	2.77757	2.77757	2.06964	0	0	0.220911	0	0	0	CS17
2_2_CACAGTAAGATATACG	3.02223	2.56828	1.43783	0	1.37218	0	0	0	0	CS17
2_2_CACAGTAAGGGATGGG	0	0	0	1.08741	4.10083	3.52749	0	0	0	CS17
2_2_CACAGTACAAAGCGGT	2.34685	2.90606	1.85653	0	0	0	0	0	0	CS17
2_2_CACAGTACACGTGAGA	2.95187	2.74171	1.80496	0	0	0.216635	0	0	0	CS17
2_2_CACAGTACAGACACTT	3.41514	2.32181	2.56128	0	0	0	0	0	0	CS17
2_2_CACAGTACAGCTGTTA	3.2338	2.61709	2.54004	0	0	0	0	0	0	CS17
2_2_CACATAGAGCTCTCGG	0	0	0	2.5972	3.96604	4.45064	0	0	0	CS17
2_2_CACATAGAGGAATTAC	0	0	0.474449	2.47891	3.40592	3.55532	0	0	0	CS17
2_2_CACATAGAGTAGCCGA	3.03889	2.69975	2.31378	0	0	0.188224	0	0	0	CS17
2_2_CACATAGCAAAGGCGT	2.97383	3.39724	2.31026	0	0	0	0	0	0	CS17
2_2_CACATAGCAAGGACTG	0	0	0	2.91987	3.88747	4.05937	0	0.226488	0	CS17
2_2_CACATAGTCAACACAC	2.76787	2.21274	2.39847	0	0.292069	0	0	0	0	CS17
2_2_CACATTTAGAAACGAG	2.22868	2.70096	1.72834	0	0	0	0	0	0	CS17
2_2_CACATTTAGCGTTGCC	2.95873	2.53823	1.745	0	0	0	0	0.488653	0	CS17
2_2_CACATTTCAGGGTTAG	3.15006	2.35832	2.39535	0	0.468956	0	0	0	0	CS17
2_2_CACATTTCAGTTCCCT	2.78469	2.67987	1.97631	0	0	0	0	0	0	CS17
2_2_CACATTTGTAGGCTGA	2.85051	2.34609	2.19312	0	1.42268	0	0	0.441839	0	CS17
2_2_CACATTTGTGATGATA	3.08756	1.82952	2.72118	0	0	0	0	0	0	CS17
2_2_CACATTTTCCCAACGG	2.04237	2.21337	2.31302	0	1.14944	0	0	0	0	CS17
2_2_CACATTTTCCTTGACC	2.6522	2.79403	2.24388	0	0	0.195691	0	0	0	CS17
2_2_CACATTTTCTTACCGC	3.03362	2.72165	2.36069	0	0	0	0	0	0	CS17
2_2_CACCACTAGAGCTTCT	2.47326	2.57444	1.9183	0	0	0	0	0	0	CS17
2_2_CACCACTAGCAATATG	0	0	0	2.82685	3.01458	4.59969	0	0.177146	0	CS17
2_2_CACCACTAGCACCGTC	2.60259	2.42701	1.94271	0.16648	0	0	0	0	0	CS17
2_2_CACCACTTCAACTCTT	0	0	0	0.417562	3.80204	4.9297	0	0.417562	0	CS17
2_2_CACCACTTCGATGAGG	2.25641	2.54028	1.92302	0	1.34796	0.1332	0	0	0	CS17
2_2_CACCACTTCTCCGGTT	0	0	0	1.19424	3.52016	3.85059	0	0.454419	0	CS17
2_2_CACCAGGAGAGCTATA	0	0	0	3.65662	4.58861	4.43529	0	0.409002	0	CS17
2_2_CACCAGGCAATGAAAC	3.00389	1.00875	0	0	0	0	0	0	0	CS17
2_2_CACCTTGAGACTAGGC	2.41864	2.85468	1.70501	0	0	0	0	0	0	CS17
2_2_CACCTTGAGGTGCACA	0.923155	0	0	1.9557	1.9557	4.342	0	0	0	CS17
2_2_CACCTTGAGTGTGAAT	2.55413	2.3062	2.21802	0	0	0	0	0	0.755901	CS17
2_2_CACCTTGCAATCTACG	2.62537	2.47948	2.60249	0	0	0	0	0	0	CS17
2_2_CACCTTGCAGACAAGC	3.06363	2.54419	1.99831	0	0	0	0	0	0	CS17
2_2_CACCTTGGTAGAGTGC	2.51097	2.76636	1.56283	0	0	0.320075	0	0	0	CS17
2_2_CACCTTGGTGCATCTA	2.37485	2.97164	2.51563	0.68054	0	0	0	0	0	CS17
2_2_CACCTTGTCCACTGGG	2.88333	2.4997	1.5679	0.351954	0.490275	0	0	0.611767	0	CS17
2_2_CACCTTGTCGATAGAA	0	0	0	2.42905	3.93473	4.83185	0	0	0	CS17
2_2_CACTCCAAGTCATGCT	2.72176	2.69547	2.58278	0	0	0	0	0	0	CS17
2_2_CACTCCAGTATAAACG	2.77107	1.97095	2.51922	0	0	0	0	0	0	CS17
2_2_CACTCCAGTCTCTTAT	2.9697	1.78664	2.07407	0	0.467705	0	0	0	0	CS17
2_2_CACTCCAGTGTGCGTC	2.75659	2.75659	2.34299	0	0	0	0	0	0	CS17
2_2_CACTCCAGTTCAGGCC	3.21359	2.72418	2.11799	0	0.570946	0.325679	0	0	0	CS17
2_2_CACTCCATCCACGCAG	0	0	0	3.35394	3.65784	4.50016	0	0.843947	0	CS17
2_2_CAGAATCCACCAACCG	0	0	0	4.02747	3.697	4.47396	0	0.656984	0	CS17
2_2_CAGAATCCACCTTGTC	0	0	0.272702	2.55826	3.97109	4.25702	0	0	0	CS17
2_2_CAGAATCCAGTGACAG	2.58122	3.01047	1.53987	0	0.681613	0	0	0	0	CS17
2_2_CAGAATCGTAGGCATG	0	0	0	0.538066	4.29993	4.24357	0	0.885989	0	CS17
2_2_CAGAATCTCCTCGCAT	2.38402	2.44578	2.53181	0	0.792749	0	0	0	0	CS17
2_2_CAGAATCTCGGCTTGG	2.47418	3.11338	1.86191	0	0	0	0	0	0	CS17
2_2_CAGAGAGAGACATAAC	3.09205	2.57121	2.04972	0.216428	0	0	0	0.394247	0	CS17
2_2_CAGAGAGAGGAGTTTA	2.31042	3.1837	1.96712	0	0.630516	0	0	0	0	CS17
2_2_CAGAGAGAGTAACCCT	3.05918	2.9168	1.68092	0	0	0	0	0	0	CS17
2_2_CAGAGAGAGTGGACGT	2.69939	2.69939	2.11409	0	0	0	0	0	0	CS17
2_2_CAGAGAGCAATACGCT	0	0.461363	0	3.05519	3.86909	4.43025	0	0	0	CS17
2_2_CAGAGAGGTAAGAGAG	2.45801	2.41238	1.41738	0	0.577498	0	0	0	0	CS17
2_2_CAGAGAGGTGTGACGA	0	0	0	0	0	0	0	0	0	CS17
2_2_CAGAGAGTCACCTTAT	2.57279	2.23606	2.20478	0	0	0	0	0	0	CS17
2_2_CAGAGAGTCTCTTGAT	2.87295	2.48859	1.89384	0	0	0	0	0	0	CS17
2_2_CAGATCAAGGAATCGC	0	0	0	0.826663	4.10884	4.62874	0	0.312865	0	CS17
2_2_CAGATCAAGGCCCTCA	0	0	0	3.87611	3.9661	4.43581	0	0.646259	0	CS17
2_2_CAGATCAAGTGGGCTA	3.22575	3.22575	2.49787	0	0	0	0	0	0	CS17
2_2_CAGATCACACGCATCG	2.62562	2.27994	2.22457	0	0.629999	0	0	0	0	CS17
2_2_CAGATCACACGGTGTC	2.72781	2.16529	1.82783	0	1.11277	0	0	0	0	CS17
2_2_CAGATCACATCCGTGG	0	0	0	2.99454	4.24827	3.78617	0	0.512672	0	CS17
2_2_CAGCAGCAGCGTTGCC	0	0	0	3.03894	3.80957	4.15957	0	0.395384	0	CS17
2_2_CAGCAGCAGGCAGGTT	2.41144	2.63141	1.6844	0	1.91115	0	0	0	0	CS17
2_2_CAGCAGCAGTTACCCA	0	0	0	1.04243	3.9025	4.12478	0	0.717453	0	CS17
2_2_CAGCAGCGTCGGCTCA	1.80395	0	0	0	0	0	0	0	0	CS17
2_2_CAGCAGCGTGAAATCA	2.94556	2.72569	2.67525	0	0	0	0	0	0	CS17
2_2_CAGCAGCGTTGATTGC	2.59197	2.64496	0.737277	0	0.737277	0	0	0	0	CS17
2_2_CAGCAGCTCCCTTGTG	2.51917	2.82756	2.51917	0	0	0.342026	0	0	0	CS17
2_2_CAGCAGCTCGAATGGG	0	0	0	2.64184	4.15058	3.63697	0	0.679588	0	CS17
2_2_CAGCATAAGCTTATCG	2.76888	2.42681	1.86144	0	0.240316	0	0	0	0	CS17
2_2_CAGCATAAGGGTGTGT	2.62825	2.04936	3.0259	0	0	0	0	0	0	CS17
2_2_CAGCATACAGACGCAA	2.58588	2.56758	1.91345	0	0	0	0	0	0	CS17
2_2_CAGCATACATACTACG	2.37276	2.72465	0.949129	0	0.857496	0.203927	0	0	0	CS17
2_2_CAGCCGAAGAGTCGGT	2.81463	2.66097	1.90276	0	0	0	0	0	0	CS17
2_2_CAGCCGAAGTGTGAAT	2.8507	2.74868	2.04274	0	0	0	0	0	0	CS17
2_2_CAGCCGACACGTAAGG	2.78514	3.16354	1.89665	0	0.260887	0.467601	0	0	0	CS17
2_2_CAGCCGACAGACGTAG	2.88471	2.77004	2.23117	0	0	0	0	0	0	CS17
2_2_CAGCCGACATTACCTT	2.68345	2.62019	1.5988	0	0	0	0	0	0	CS17
2_2_CAGCGACAGATGGGTC	2.57757	2.73125	1.02135	0	0	0	0	0	0	CS17
2_2_CAGCGACCAGACGCAA	2.65424	2.57884	1.59391	0	0.709195	0	0	0	0	CS17
2_2_CAGCGACCAGGATCGA	0	0	0	2.30452	3.07104	3.48885	0	0.543227	0	CS17
2_2_CAGCGACCATCCGTGG	3.11972	1.76555	2.58577	0	0	0	0	0	0	CS17
2_2_CAGCGACGTCGGATCC	2.69225	2.32009	1.24433	0	0.302284	0	0	0	0	CS17
2_2_CAGCGACGTGTGACCC	2.46763	3.01701	1.58638	0	0.83088	0	0	0.358918	0	CS17
2_2_CAGCTAAAGTTACCCA	2.89751	1.77393	1.40087	0	0	0	0	0	0	CS17
2_2_CAGCTAACACACGCTG	3.09066	2.62005	1.82276	0	0	0	0	0	0	CS17
2_2_CAGCTAACACCGAATT	2.68309	2.41172	1.49898	0	0	0	0	0	0	CS17
2_2_CAGCTAACATCACAAC	2.69131	2.50559	2.07951	0	0.223159	0	0	0	0	CS17
2_2_CAGCTAACATCGGGTC	0	0	0	2.59971	3.27614	4.15658	0	0	0	CS17
2_2_CAGCTAAGTGGTACAG	2.59502	1.91854	1.4108	0	0	0	0	0.935939	0	CS17
2_2_CAGCTAAGTTGGAGGT	0	0	0	2.16025	3.44851	4.48327	0	0	0	CS17
2_2_CAGCTAATCACCGTAA	2.71814	2.40463	2.01175	0	0	0	0	0	0	CS17
2_2_CAGCTAATCGCACTCT	2.84565	2.41299	2.48422	0	0	0	0	0	0	CS17
2_2_CAGCTGGAGCACGCCT	0	0	0	3.44229	3.57389	4.33412	0	0	0	CS17
2_2_CAGCTGGGTGCAGACA	3.02472	2.67325	2.0045	0	0	0	0	0	0	CS17
2_2_CAGCTGGGTGCCTTGG	0	0	0	2.61609	4.16528	4.28996	0	0	0	CS17
2_2_CAGCTGGTCGCAGGCT	0	0	0	2.82676	3.61842	4.24362	0	0	0	CS17
2_2_CAGCTGGTCGCCAAAT	0	0	0	2.61364	4.11427	4.07636	0	0.225519	0	CS17
2_2_CAGGTGCCAACTGCTA	0	0	0	3.43555	3.93563	4.61897	0	0.705264	0	CS17
2_2_CAGGTGCCACCGAAAG	0	1.41478	1.12397	0	3.03168	0	0	0	0	CS17
2_2_CAGGTGCGTCGCATAT	2.93239	2.64825	1.78566	0	0	0	0	0	0	CS17
2_2_CAGGTGCGTGTGACCC	2.15056	2.79458	1.58578	0	0.30233	0	0	0	0	CS17
2_2_CAGGTGCGTTTAAGCC	2.0825	2.53906	1.6423	0	0.389495	0	0	0	0	CS17
2_2_CAGGTGCTCCGAAGAG	0	0	0	2.46055	3.9936	3.9415	0	0	0	CS17
2_2_CAGGTGCTCGCCTGAG	0	0	0	2.4645	3.70582	4.80568	0	0.786312	0	CS17
2_2_CAGTCCTAGCGTGAAC	0	0	0	1.74679	3.81958	4.09363	0	0.151275	0	CS17
2_2_CAGTCCTAGCTAACTC	2.90666	3.01835	2.01301	0	0	0	0	0	0	CS17
2_2_CAGTCCTAGGCGATAC	3.06946	2.85014	2.24917	0	0.201433	0.369015	0	0	0	CS17
2_2_CAGTCCTAGTGGGCTA	0	0	0	1.95641	3.83053	4.25726	0	0.383372	0	CS17
2_2_CAGTCCTCAAACGCGA	2.47718	2.74804	1.45695	0	0.480827	0.344729	0	0	0	CS17
2_2_CAGTCCTCAGATCCAT	0	0	0	1.19122	3.87449	4.07823	0	0	0	CS17
2_2_CAGTCCTCAGTTTACG	2.52022	2.38807	2.40806	0	0.364412	0	0	0.364412	0	CS17
2_2_CAGTCCTCATTACCTT	2.99699	2.36269	1.38448	0	0	0	0	0	0	CS17
2_2_CAGTCCTTCATGTCTT	0	0	0	3.81485	3.97911	4.68098	0	0.720972	0	CS17
2_2_CAGTCCTTCTGCGGCA	2.49572	2.08157	1.5834	0	0	0	0	0	0.216696	CS17
2_2_CATATGGTCCGGGTGT	2.26751	2.4669	2.18114	0	0.42699	0	0	0	0	CS17
2_2_CATATTCAGATTACCC	0	0	0	2.00514	3.51809	4.00285	0	0	0	CS17
2_2_CATATTCCAGCGAACA	2.7892	2.56036	1.37021	0	0	0.178769	0	0	0	CS17
2_2_CATATTCCAGCTCCGA	2.67375	3.11311	2.3022	0	0	0	0	0	0	CS17
2_2_CATATTCCATACAGCT	0	0	0	3.01333	4.17635	4.40856	0	0	0	CS17
2_2_CATCAAGAGTAGGCCA	3.15575	2.42758	2.33197	0	0.935978	0	0	0	0	CS17
2_2_CATCAAGAGTATCTCG	2.87314	2.40892	1.84488	0	1.08295	0	0	0	0	CS17
2_2_CATCAAGGTCGGCATC	2.48276	2.25503	0	1.2351	0	0	0	0	0	CS17
2_2_CATCAAGGTCTAGAGG	2.70851	2.4084	2.21602	0.459716	2.35447	0.859419	0	0	0	CS17
2_2_CATCAAGGTCTCGTTC	3.07089	2.69446	1.93901	0	0	0	0	0	0	CS17
2_2_CATCAAGGTGACTCAT	2.54399	2.43598	1.41782	0	0	0	0	0	0	CS17
2_2_CATCAAGTCAACGAAA	2.6474	2.43758	1.48178	0	0.795056	0	0	0	0	CS17
2_2_CATCAAGTCAAGATCC	2.81283	2.56832	1.65161	0.263207	0	0	0	0	0	CS17
2_2_CATCAAGTCAGCAACT	2.55169	1.25537	2.26205	0	0	0	0	0	0	CS17
2_2_CATCAAGTCCTTTACA	0	0	0	3.27566	3.17111	4.3088	0	0	0	CS17
2_2_CATCAAGTCGGTGTTA	2.10893	1.76237	0	0	0	0	0	0	0	CS17
2_2_CATCAGACAGATGGGT	0	0	0	2.69837	3.83431	4.08081	0	0	0	CS17
2_2_CATCAGACAGCCTTTC	2.95686	2.5394	1.99093	0	0.679387	0	0	0	0	CS17
2_2_CATCAGAGTCACTGGC	2.76348	2.89645	1.77621	0	0.508723	0	0	0	0	CS17
2_2_CATCAGAGTCATATCG	2.50055	2.24675	1.82524	0	0.576973	0	0	0.576973	0	CS17
2_2_CATCAGATCATGTAGC	2.51402	2.02163	1.93088	0	0	0	0	0	0	CS17
2_2_CATCCACAGCGCTCCA	2.6295	2.53412	2.08742	0	0	0	0	0.224973	0	CS17
2_2_CATCCACCAAAGAATC	3.1851	2.44124	2.28035	0	0	0	0	0	0	CS17
2_2_CATCCACCAGACTCGC	2.53364	2.23398	1.7426	0	0.89605	0	0	0.434192	0	CS17
2_2_CATCCACCATTATCTC	3.23624	2.33308	2.28688	0	0	0	0	0	0	CS17
2_2_CATCCACGTCTAGAGG	0	0	0	2.84471	3.83623	4.19771	0	0.404368	0	CS17
2_2_CATCCACGTCTGGAGA	2.88445	2.26536	1.70566	0	0	0	0	0	0	CS17
2_2_CATCCACGTGCCTGCA	0.402487	0	0	2.63074	3.5886	5.15015	0	0	0	CS17
2_2_CATCCACGTGGAAAGA	2.18513	3.06892	1.91506	0	0	0	0	0	0	CS17
2_2_CATCCACGTTAGTGGG	0	0	0	2.04141	3.64063	3.7949	0	1.06131	0	CS17
2_2_CATCCACTCGATAGAA	2.53303	2.41343	1.82526	0	0	0	0	0	0	CS17
2_2_CATCGAAAGCGATATA	2.38683	3.08058	2.12177	0	0	0	0	0	0	CS17
2_2_CATCGAAGTCGACTGC	2.89692	2.97426	2.02233	0	0.64739	0	0	0	0	CS17
2_2_CATCGAAGTCGGCACT	2.31489	2.75363	2.31489	0	0	0	0	0.225892	0	CS17
2_2_CATCGAATCACGCATA	3.10936	3.08814	2.5089	0	0	0	0	0	0	CS17
2_2_CATCGAATCCTACAGA	2.73013	2.71004	1.71829	0	0	0	0	0	0	CS17
2_2_CATCGAATCGATCCCT	0	0	0	3.46313	3.69598	4.29764	0	0.381794	0	CS17
2_2_CATCGAATCGATGAGG	2.39484	2.83451	1.51125	0	0.320976	0.118811	0	0	0	CS17
2_2_CATCGAATCTACTTAC	0	0	0	2.9747	4.29535	3.97392	0	0	0	CS17
2_2_CATCGGGAGTTTGCGT	2.70298	2.73576	2.01019	0	0.222059	0.55729	0	0	0	CS17
2_2_CATCGGGCAATAGAGT	0	0	0	2.06881	3.81107	4.42345	0	0.642912	0	CS17
2_2_CATCGGGCAGTAAGAT	0.327801	0	0	2.4733	3.32381	4.52352	0	0.574265	0	CS17
2_2_CATCGGGGTACAAGTA	2.70191	2.50175	1.07558	0	0.457114	0.675924	0	0	0	CS17
2_2_CATCGGGGTCTGATCA	2.74747	2.26576	2.15293	0	0	0	0	0	0	CS17
2_2_CATGACAAGGCAGGTT	0	0	0	1.63641	3.30318	4.29016	0	0	0	CS17
2_2_CATGACACAGCGAACA	2.49109	2.32887	2.13515	1.96041	1.74854	1.3116	0	0	0	CS17
2_2_CATGACAGTGTCTGAT	0	0	0	2.27436	3.22958	4.42684	0	0	0	CS17
2_2_CATGACATCCCAAGTA	2.43301	1.9278	1.46181	0	0	0	0	0	0	CS17
2_2_CATGCCTAGGCACATG	2.61593	2.50188	1.93118	0	0.963878	0	0	0	0	CS17
2_2_CATGCCTGTCCAGTAT	3.21613	2.64161	1.54686	0	0.177781	0	0	0	0	CS17
2_2_CATGGCGAGATGTGTA	0	0	0	2.3313	3.74688	4.25224	0	0	0	CS17
2_2_CATGGCGAGGAGTAGA	2.46864	2.7838	2.03988	0	0.572043	0	0	0	0	CS17
2_2_CATGGCGCAAGCCATT	0	0	0	0.778899	3.47338	4.17837	0	0.258331	0	CS17
2_2_CATGGCGCAAGTAGTA	2.98637	2.69547	2.00552	0	0	0	0	0	0	CS17
2_2_CATGGCGCAGGGTACA	2.60098	2.58856	2.45505	0	1.20268	0	0	0	0	CS17
2_2_CATGGCGCATCGGAAG	0	0	0	2.37844	4.16096	3.71677	0	0.398376	0	CS17
2_2_CATGGCGGTGGTCTCG	2.95461	2.43636	2.19783	0	0	0	0	0	0	CS17
2_2_CATGGCGTCCACGAAT	0	0.516162	0	2.74246	3.55869	4.36983	0	0.291021	0	CS17
2_2_CATTATCAGATCCCAT	2.39343	2.5662	1.80326	0	0	0	0	0	0	CS17
2_2_CATTATCAGGCCCTCA	0	0	0	2.63493	3.8404	4.0349	0	0	0	CS17
2_2_CATTATCCAGACAAGC	2.80049	2.5006	1.84506	0	0	0	0	0	0	CS17
2_2_CATTATCCAGATGAGC	2.53568	2.7141	1.65389	0	0.5333	0.301788	0	0	0	CS17
2_2_CATTATCGTAGGGACT	0	0	0	3.23742	3.73508	4.2728	0	0	0	CS17
2_2_CATTATCGTCTGATTG	2.7302	2.66658	1.87392	0	0	0	0	0	0	CS17
2_2_CATTATCGTTCGTTGA	2.68953	2.47897	1.80554	0	0	0	0	0	0	CS17
2_2_CATTATCTCAGCTCTC	0	0	0	3.24764	3.35477	3.86178	0	0	0	CS17
2_2_CATTATCTCGTCTGAA	2.65426	2.52278	1.78095	0	0.748805	0	0	0	0	CS17
2_2_CATTATCTCTACTTAC	0	0	0	4.33992	4.07665	4.07665	0	0.90806	0	CS17
2_2_CATTCGCAGACCTTTG	2.3764	2.75041	1.91263	0	1.16924	0	0	0	0	CS17
2_2_CATTCGCAGAGGGCTT	2.64138	2.2779	1.90236	0	0.966627	0	0	0.341649	0	CS17
2_2_CATTCGCCATCAGTCA	0	0	0	2.35405	3.50298	3.73373	0	0.374126	0	CS17
2_2_CATTCGCGTGAGGGAG	2.29227	2.55437	1.37771	0	0.160808	0	0	0	0	CS17
2_2_CATTCGCGTTACTGAC	3.05447	2.25991	2.13711	0	0	0	0	0	0	CS17
2_2_CATTCGCGTTCCGGCA	2.72322	2.72322	2.18663	0	0	0	0	0.490058	0	CS17
2_2_CATTCGCTCCTAAGTG	0	0	0	1.69436	3.99813	4.26552	0	0.427345	0	CS17
2_2_CCAATCCAGAGTACAT	2.76514	2.03744	2.19208	0	0	0	0	0	0	CS17
2_2_CCAATCCAGTACACCT	2.81412	2.78264	1.95022	0	0	0	0	0	0	CS17
2_2_CCAATCCAGTACGTAA	1.77904	2.44684	1.39829	0	1.81785	0.384559	0	0	0	CS17
2_2_CCAATCCAGTAGGTGC	3.08593	2.69742	2.08524	0	0	0	0	0	0	CS17
2_2_CCAATCCAGTTTGCGT	2.4797	2.9725	2.26904	0	0	0	0	0	0	CS17
2_2_CCAATCCCACAGGCCT	3.04508	2.61294	2.17408	0.351573	0.719425	0.191158	0	0	0	CS17
2_2_CCAATCCCATTAACCG	2.85785	2.11621	1.43355	0	0	0	0	0	0	CS17
2_2_CCAATCCGTCGCGGTT	3.07425	3.15198	2.34589	0	0	0	0	0	0	CS17
2_2_CCAATCCGTGCACGAA	0	0	0	3.16737	3.42365	4.46381	0	0.394696	0	CS17
2_2_CCAATCCGTGCGAAAC	3.08843	2.77701	2.08519	0	0.330347	0	0	0	0	CS17
2_2_CCAATCCGTTTAGGAA	2.74877	2.76808	2.45642	0	0	0.265939	0	0	0	CS17
2_2_CCACCTAAGAAACGAG	0	0	0	3.45613	4.21949	3.42439	0	0	0	CS17
2_2_CCACCTAAGACCTTTG	0	0	0	1.65079	3.21338	4.23017	0	0	0	CS17
2_2_CCACCTAAGAGCAATT	3.19302	2.69495	1.36616	0	0	0	0	0	0	CS17
2_2_CCACCTAAGGCGTACA	2.8639	2.24029	1.87333	0	0.421834	0	0	0	0	CS17
2_2_CCACCTACAGACGCTC	2.69445	2.91389	1.72261	0	0.545912	0.216772	0	0	0	CS17
2_2_CCACCTACAGTGACAG	0	0	0	0	1.55347	0	0	0	0	CS17
2_2_CCACCTAGTAAAGGAG	2.76587	2.65144	1.8173	0	0.620149	0	0	0	0	CS17
2_2_CCACCTAGTAGCGATG	2.61434	2.09986	1.41217	0	0.214171	0	0	0	0	CS17
2_2_CCACCTAGTTATCACG	2.45135	2.41411	1.37854	0.249024	0.687987	0.820872	0	0	0	CS17
2_2_CCACGGAAGGTCGGAT	2.78466	2.73895	2.04808	0	0	0	0	0	0	CS17
2_2_CCACGGACAAGAAGAG	3.05955	2.52446	1.63364	0	0	0	0	0	0	CS17
2_2_CCACGGACAGCTCCGA	0.832381	0	0	0	3.67159	5.165	0	0	0	CS17
2_2_CCACGGAGTATAGTAG	2.50887	2.43115	1.13161	0	1.08835	0.123359	0	0.504678	0	CS17
2_2_CCACTACAGCATGGCA	1.46634	1.84583	0	2.12026	2.45674	3.93183	0	0	0	CS17
2_2_CCACTACAGTGTGAAT	3.29264	2.14926	2.04419	0	0.218709	0	0	0	0	CS17
2_2_CCACTACCACGTCTCT	3.20432	2.8241	1.58852	0	0.418404	0	0	0	0	CS17
2_2_CCACTACGTCAAACTC	0	0	0	2.14892	3.771	4.50655	0	1.08113	0	CS17
2_2_CCACTACGTTGCGTTA	2.53904	2.42192	1.64872	0	1.45089	0	0	0	0	CS17
2_2_CCACTACTCGCATGGC	0	0	0	2.80299	2.98248	4.34417	0	0	0	CS17
2_2_CCACTACTCTTGTACT	0	0	0	0	3.49615	4.20859	0	1.03954	0	CS17
2_2_CCAGCGAAGAGGTACC	3.04029	2.14405	1.85339	0	0	0	0	0	0	CS17
2_2_CCAGCGAAGCCAGTTT	0	0	0	0	1.75601	4.10867	0	0	0	CS17
2_2_CCAGCGAAGGGATCTG	1.8906	3.09989	1.58782	0	0.623329	0	0	0	0	CS17
2_2_CCAGCGATCGCCTGAG	2.47614	3.2573	1.75497	0	0.426232	0	0	0.235656	0	CS17
2_2_CCATGTCAGCGCCTCA	0	0	0	2.6675	3.16018	3.78495	0	0	0	CS17
2_2_CCATGTCAGCTAGTTC	2.4613	2.60319	1.88077	0	1.32953	0	0	0	0	CS17
2_2_CCATGTCCACAACGCC	0	0	0	2.7308	4.00148	4.08272	0	0	0	CS17
2_2_CCATGTCCAGATCCAT	2.10771	1.52924	2.39246	0	0.643783	0	0	0	0	CS17
2_2_CCATGTCGTCGGATCC	2.66052	2.59422	1.90722	0	0	0	0	0	0	CS17
2_2_CCATGTCTCATTATCC	0	0	0	3.35071	4.03415	4.34946	0	0	0	CS17
2_2_CCATGTCTCCGTCATC	2.98911	2.59392	2.2869	0	0	0	0	0	0	CS17
2_2_CCATTCGAGCGCTCCA	2.57485	2.50113	2.09841	0	0.575219	0	0	0	0	CS17
2_2_CCATTCGAGTCACGCC	0	0	0	1.50727	3.99814	4.27219	0	0.577161	0	CS17
2_2_CCATTCGGTCAAAGCG	2.56079	2.69119	1.57521	0	0	0	0	0	0	CS17
2_2_CCCAATCAGCTAACAA	1.923	2.94735	2.13234	0	0	0	0	0	0	CS17
2_2_CCCAATCCAATAGCAA	2.90353	1.49238	2.85512	0	0	1.00204	0	0	0	CS17
2_2_CCCAATCCATAAGACA	0	0	0	0	2.0822	0	0	0	0	CS17
2_2_CCCAATCGTCGAACAG	0	0	0	4.23617	3.56561	4.64889	0	0.176504	0	CS17
2_2_CCCAATCGTGTGAATA	0	0	0	1.00323	3.95735	4.4756	0	0.401089	0	CS17
2_2_CCCAATCGTTCTCATT	0	0	0	2.9561	3.75252	4.2201	0	0	0	CS17
2_2_CCCAATCTCTACTCAT	3.07672	2.68262	1.8795	0	1.10468	0	0	0	0	CS17
2_2_CCCAGTTCACAACGCC	1.7519	1.84738	0.893679	2.03378	3.0202	3.9508	0	0	0	CS17
2_2_CCCAGTTCACCTCGTT	2.87266	2.37326	1.82677	0	0.871434	0	0	0	0	CS17
2_2_CCCAGTTCAGCGTCCA	0	0	0	0	3.51505	4.27126	0	0	0	CS17
2_2_CCCAGTTGTGACTCAT	0	0	0	1.99947	3.64802	4.44169	0	0	0	CS17
2_2_CCCAGTTGTGCATCTA	2.89644	2.44117	2.61697	0	1.07559	0	0	0	0	CS17
2_2_CCCAGTTGTGGCGAAT	0	0	0	1.81276	3.6252	4.05377	0	0.193623	0	CS17
2_2_CCCAGTTGTTTCGCTC	2.58281	2.70052	1.60299	0	0	0	0	0	0	CS17
2_2_CCCAGTTTCAATACCG	2.27514	2.45099	1.97896	0	0	0	0	0	0	CS17
2_2_CCCAGTTTCGGATGTT	0	0	0	2.73456	3.89202	4.57962	0	0.376542	0	CS17
2_2_CCCATACAGCTCCCAG	0	0	0	3.36655	3.63989	3.7976	0	0	0	CS17
2_2_CCCATACCAACACGCC	2.9314	2.52205	1.4898	0	0	0	0	0	0	CS17
2_2_CCCATACCATACTACG	1.57359	2.70945	0.821823	0	0	0	0	0	0	CS17
2_2_CCCATACCATCCCATC	2.14555	2.55406	2.14555	0	1.71954	0	0	0	0	CS17
2_2_CCCATACGTCAGCTAT	2.30372	3.01111	0.496929	0	0	0	0	0	0	CS17
2_2_CCCATACGTCTCCACT	2.35857	3.04971	1.47053	0	0	0	0	0	0	CS17
2_2_CCCATACTCCAATGGT	0	0	0	1.51528	3.96429	3.7384	0	0	0	CS17
2_2_CCCTCCTAGGCTATCT	1.75186	0	0	0	1.75186	3.53681	0	0	0	CS17
2_2_CCCTCCTCACAGACAG	0	0	0	2.37456	4.24161	4.97149	0	0.634473	0	CS17
2_2_CCCTCCTCACGAAATA	3.25523	2.516	1.94024	0	0	0	0	0	0	CS17
2_2_CCCTCCTGTTTGCATG	3.02491	2.61144	1.6064	0	0.97846	0	0	0	0	CS17
2_2_CCCTCCTTCACGACTA	2.69757	2.61103	1.82934	0	0.268221	0	0	0	0	CS17
2_2_CCCTCCTTCTGTTGAG	0	0	0	2.20249	4.0371	4.40029	0	0	0	CS17
2_2_CCGGGATAGCCCAATT	0	0	0	2.69344	3.88387	4.29535	0	0.66254	0	CS17
2_2_CCGGGATAGGGATCTG	1.25761	2.77894	2.40405	0	0	0	0	0	0	CS17
2_2_CCGGGATCATAGACTC	0	0	0	2.87898	3.43048	4.13957	0	0.45067	0	CS17
2_2_CCGGGATGTACCAGTT	2.6746	2.73405	2.04812	0	0.537003	0	0	0	0	CS17
2_2_CCGGGATTCTCAACTT	2.74361	2.59665	1.59365	0	0	0	0	0	0	CS17
2_2_CCGGTAGAGACAAAGG	2.5558	2.22888	1.71546	0	0.346757	0	0	0.129411	0	CS17
2_2_CCGGTAGCAACTGGCC	0	0	0	2.08812	3.89083	4.2464	0	0.268025	0	CS17
2_2_CCGGTAGCAGCTCCGA	0	0	0	3.27964	4.18242	3.32444	0	0	0	CS17
2_2_CCGGTAGCATAGTAAG	2.62005	3.13028	1.37097	0	1.18967	0	0	0	0	CS17
2_2_CCGTACTAGCGACGTA	0	0	0	3.36804	3.68529	3.12105	0	0.55804	0	CS17
2_2_CCGTACTGTAGCGCAA	2.62453	2.53644	0.771712	0	0	0	0	0	0	CS17
2_2_CCGTACTTCCAGAAGG	0	0	0	3.71498	4.00152	4.05228	0	0.341231	0	CS17
2_2_CCGTGGAAGCCCAGCT	2.56066	2.68909	1.84399	0	0.883407	0	0	0	0	CS17
2_2_CCGTGGAAGGAACTGC	2.27982	2.57532	1.28476	0	0.444749	0	0	0	0	CS17
2_2_CCGTGGACACAACTGT	0	0	0	3.45862	4.04475	4.57312	0	0	0	CS17
2_2_CCGTGGACAGCCAGAA	2.90584	2.29861	2.44758	0	0	0	0	0	0	CS17
2_2_CCGTGGAGTAACGACG	2.85531	2.85531	2.09288	0	0	0	0	0	0	CS17
2_2_CCGTGGATCAGTCCCT	2.45929	2.79182	1.98679	0	0	0	0.190402	0	0	CS17
2_2_CCGTTCAAGTGATCGG	3.03134	0.725717	0.725717	0	0	0	0	0	0	CS17
2_2_CCGTTCATCCTTGACC	2.69025	2.21007	1.84164	0	0.81034	0	0	0	0	CS17
2_2_CCTAAAGCAAGTTCTG	0	0	0	1.81611	3.89595	4.44545	0	0	0	CS17
2_2_CCTAAAGCACTGTCGG	2.86059	2.97899	1.98981	0	0	0	0	0	0	CS17
2_2_CCTAAAGCAGCGTAAG	0	0	0	1.07712	3.43718	3.96889	0	0.720818	0	CS17
2_2_CCTAAAGCAGCTGCTG	2.43638	2.41207	1.82709	0	0	0	0	0	0	CS17
2_2_CCTAAAGCAGTCGTGC	0	0	0	3.6827	3.46834	3.77941	0	0	0	CS17
2_2_CCTAAAGTCAAACCAC	0.243063	0	0	2.46222	4.10833	3.94138	0	0	0	CS17
2_2_CCTACACAGAGGTTAT	2.54114	2.63527	1.46815	0	0	0	0	0	0	CS17
2_2_CCTACACAGGATCGCA	2.94379	2.11716	2.04709	0	0	0	0	0	0	CS17
2_2_CCTACACCAAACAACA	3.10432	2.51176	1.11146	0	0.20419	0	0	0	0	CS17
2_2_CCTACACGTAGCGTGA	2.91584	2.75637	2.49433	0	0	0	0	0	0	CS17
2_2_CCTACACTCGGCCGAT	2.92678	2.74694	2.19026	0	1.11461	0	0	0	0	CS17
2_2_CCTACCAAGAGACGAA	2.97919	1.96162	1.7497	0	0	0	0	0	0	CS17
2_2_CCTACCAAGATCCGAG	2.58547	1.68722	1.77094	0	0.273535	0	0	0	0	CS17
2_2_CCTACCACATCACGTA	3.21009	2.69164	1.60212	0	0	0	0	0	0	CS17
2_2_CCTACCAGTCGAACAG	2.90229	2.61836	1.75223	0	0	0.23496	0	0	0	CS17
2_2_CCTACCATCCACTGGG	2.95887	2.85688	1.85627	0	0	0	0	0	0	CS17
2_2_CCTACCATCCGGCACA	3.06642	2.54997	1.95083	0	0	0.232992	0	0	0	CS17
2_2_CCTACCATCGTCTGAA	2.51783	2.55703	1.3546	0	0.688865	0	0	0	0	CS17
2_2_CCTAGCTAGTTATCGC	0.240368	0	0	2.75192	3.67842	4.31625	0	0.43401	0	CS17
2_2_CCTAGCTAGTTTGCGT	2.96501	2.80874	0.48462	0	0	0	0	0	0	CS17
2_2_CCTAGCTCAAGAAGAG	0	0	0	2.84254	4.1587	4.14834	0	0.97415	0	CS17
2_2_CCTAGCTGTTCAGACT	2.73554	2.31401	1.53599	0	0.844063	0.153343	0	0	0	CS17
2_2_CCTAGCTTCACGCATA	2.78442	2.18505	1.21412	0	0	0	0	0	0	CS17
2_2_CCTAGCTTCATCGCTC	3.13235	1.89594	2.08858	0	0	0	0	0	0	CS17
2_2_CCTAGCTTCGCAGGCT	2.96113	2.73091	1.84012	0	0.743653	0	0	0	0	CS17
2_2_CCTAGCTTCGCATGGC	3.09209	2.76974	2.22309	0	0.500893	0	0	0	0	CS17
2_2_CCTATTACAGGTGCCT	3.42085	2.66057	1.86103	0	1.31243	0	0	0	0	CS17
2_2_CCTCAGTAGCCCGAAA	0	0	0	3.46811	3.97368	4.24342	0	0.208567	0	CS17
2_2_CCTCAGTAGCGACGTA	0	0	0	2.91622	3.6336	4.68555	0	0	0	CS17
2_2_CCTCAGTAGCGTGTCC	2.80049	2.63302	2.39036	0	0	0	0	0	0	CS17
2_2_CCTCAGTAGCTAGGCA	0	0	0	1.34638	4.15513	4.39475	0	1.23468	0	CS17
2_2_CCTCAGTAGTACACCT	2.70714	2.64704	1.7592	0	0.504169	0	0	0	0	CS17
2_2_CCTCAGTCAAGGACAC	2.54678	2.25728	1.66365	1.14399	0	0	0	1.14399	0	CS17
2_2_CCTCAGTCAGACGCCT	2.1273	2.68977	1.48887	0	0	0	0	0	0	CS17
2_2_CCTCAGTTCTCCCTGA	0	0	0	0.448481	2.85716	0	0	0	0	CS17
2_2_CCTCTGAAGCAGCCTC	2.95377	2.47218	2.04685	0	1.11592	0.257116	0	0	0	CS17
2_2_CCTCTGAAGGTGATTA	2.57053	2.80904	1.7097	0	0	0	0	0	0	CS17
2_2_CCTCTGAAGTACATGA	2.75679	2.83995	1.51529	0	0.670887	0	0	0	0.128013	CS17
2_2_CCTCTGAAGTCCCACG	0	0	0	3.26488	4.27027	3.57524	0	0	0	CS17
2_2_CCTCTGAAGTCGTTTG	3.0322	2.57638	1.51372	0	0	0	0	0	0	CS17
2_2_CCTCTGAGTAATCACC	0	0	0	1.41226	3.65457	3.8292	0	0	0	CS17
2_2_CCTCTGAGTGGTCTCG	2.62487	2.47505	2.65532	0	0	0.355405	0	0	0	CS17
2_2_CCTCTGATCATCGCTC	0	0	0	2.32111	3.98901	4.25716	0	0	0	CS17
2_2_CCTCTGATCCCATTAT	2.55396	2.78587	1.91943	0	0.201907	0	0	0	0	CS17
2_2_CCTCTGATCTTTACAC	0	0.472098	0	3.8341	3.75259	4.10149	0	0	0	CS17
2_2_CCTTACGAGACGCTTT	3.00203	2.61482	2.83467	0	0.574022	0.574022	0	0	0	CS17
2_2_CCTTACGAGCTATGCT	3.14099	2.49017	0.994013	0	0	0	0	0	0	CS17
2_2_CCTTACGAGCTTATCG	3.12968	2.21227	1.74855	0	0	0	0	0	0	CS17
2_2_CCTTACGAGGATCGCA	2.32655	2.59443	1.42224	0	0.179525	0	0	0.179525	0	CS17
2_2_CCTTACGAGTTTAGGA	2.93342	2.61026	1.97098	0	1.43804	0	0	0.804485	0	CS17
2_2_CCTTACGCAGCAGTTT	0	0	0	1.65236	3.12856	3.87447	0	0.911948	0	CS17
2_2_CCTTACGCAGCCAATT	2.45799	2.74888	1.33331	0.284168	0.839246	1.03233	0	0	0	CS17
2_2_CCTTACGGTCGCCATG	2.7966	2.76533	1.32841	0	0.69769	0	0	0.408496	0	CS17
2_2_CCTTACGGTCTGCGGT	2.24353	2.55277	1.75486	0	0.520715	0	0	0	0	CS17
2_2_CCTTACGGTGTCTGAT	0	0	0	1.86295	3.4529	4.53019	0	0.318716	0	CS17
2_2_CCTTACGGTTGCTCCT	0	0	0	2.8029	3.4861	4.00527	0	0.853208	0	CS17
2_2_CCTTCCCAGGAATTAC	0	0	0	2.06385	3.88734	4.25265	0	0	0	CS17
2_2_CCTTCCCAGTCCGTAT	3.12303	2.90599	1.97468	0.200147	0.634632	0.936515	0	0	0	CS17
2_2_CCTTCCCAGTGGACGT	3.23515	2.34258	1.71863	0	0	0	0	0	0	CS17
2_2_CCTTCCCGTATGAATG	0	0	0	2.787	4.06253	3.95908	0	0	0	CS17
2_2_CCTTCCCTCAAGCCTA	0	0	0	2.33409	4.03775	4.7161	0	0	0	CS17
2_2_CCTTCCCTCCCGGATG	3.12346	2.75058	2.55512	0	0	0	0	0	0	CS17
2_2_CCTTCCCTCGAGAACG	3.29444	2.42097	2.1249	0	0	0	0	0	0	CS17
2_2_CCTTCGAAGATCTGAA	2.78862	2.65072	1.30635	0	0	0	0	0	0	CS17
2_2_CCTTCGAAGCACACAG	0	0	0	0.352568	4.04693	4.04693	0	0	0	CS17
2_2_CCTTCGACACAGCCCA	2.81273	2.39448	1.11703	0.146811	0.74524	0.146811	0	0	0	CS17
2_2_CCTTCGACACCCATTC	2.41047	2.5376	1.58578	0	0	0	0	0	0	CS17
2_2_CCTTCGAGTTGATTGC	2.68391	1.95138	2.04243	0	0.201833	0	0	1.30392	0	CS17
2_2_CCTTCGAGTTTGTTTC	0	0	0	3.15469	3.27872	4.86355	0	0	0	CS17
2_2_CCTTCGATCAGCTCTC	2.5273	2.88906	1.76651	0	0	0	0	0	0	CS17
2_2_CCTTCGATCAGTTCGA	3.32187	2.74536	1.98976	0	0	0	0	0	0	CS17
2_2_CCTTCGATCTCATTCA	3.19495	2.45629	1.91608	0	0.38086	0	0	0	0	CS17
2_2_CCTTTCTAGAGACGAA	0	0	0	2.65831	4.01828	4.47333	0	0.321507	0	CS17
2_2_CCTTTCTAGGCTAGAC	0	0	0	3.67686	3.69998	4.39979	0	0	0	CS17
2_2_CCTTTCTCAGGCAGTA	3.2739	2.22649	2.69319	0	0	0	0	0	0	CS17
2_2_CCTTTCTCATACGCTA	0	0	0	2.25708	3.8638	4.67969	0	0.595964	0	CS17
2_2_CCTTTCTCATGACATC	2.75499	2.24724	2.2098	0	1.12701	0	0	0.298427	0	CS17
2_2_CCTTTCTGTGAAAGAG	3.02702	2.02091	2.6455	0	0	0	0	0	0	CS17
2_2_CCTTTCTGTTCGAATC	2.75306	3.02035	2.25625	0	0	0	0	0	0	CS17
2_2_CCTTTCTTCTGGCGTG	0	0	0	2.90828	2.52974	4.6134	0	0	0	CS17
2_2_CGAACATGTAGAGCTG	2.6852	3.05452	1.70317	0	0	0	0	0	0	CS17
2_2_CGAACATGTCGGCATC	2.64336	2.86554	1.60236	0	0.382837	0	0	0	0	CS17
2_2_CGAACATGTGTTTGGT	0.738207	1.45314	0.738207	0	3.07968	0	0	0	0	CS17
2_2_CGAACATTCGACCAGC	2.97291	2.69452	1.70911	0	0	0	0	0	0	CS17
2_2_CGAACATTCGGGAGTA	2.6889	2.9662	1.41948	0	0.462355	0	0	0	0	CS17
2_2_CGAACATTCTACTATC	1.19705	0.654473	0.379849	2.09949	3.7914	3.69287	0	0.916974	0	CS17
2_2_CGAATGTAGTGAACGC	0	0	0	2.8736	0	3.29505	0	0	0	CS17
2_2_CGAATGTCACACCGCA	2.63665	1.61424	1.61424	0	0.941923	0	0	0.513228	0	CS17
2_2_CGAATGTCAGGCTGAA	0	0	0	3.94677	3.39954	4.21835	0	0.190442	0	CS17
2_2_CGAATGTCATATACCG	2.69198	2.95903	1.7799	0	0	0	0	0	0	CS17
2_2_CGAATGTGTAGATTAG	2.98642	1.77963	1.92039	0	0	0	0	0	0	CS17
2_2_CGAATGTGTCAGAAGC	2.4797	2.66713	1.38825	0	0	0	0	0	0	CS17
2_2_CGACCTTAGGTGATTA	0	0.269493	0	0.805226	3.87791	4.25253	0	0	0	CS17
2_2_CGACCTTAGTACGTAA	3.58888	3.13283	2.00132	0	0.863387	0	0	0	0	CS17
2_2_CGACCTTCAGACTCGC	2.90166	2.97385	1.80996	0	0	0	0	0	0	CS17
2_2_CGACCTTCAGCAGTTT	0	0	0	3.2826	3.24412	4.60577	0	0.407357	0	CS17
2_2_CGACCTTCATCCGCGA	0	0	0	3.23563	2.81123	4.34637	0	0	0	CS17
2_2_CGACCTTGTGCTCTTC	0	0	0	2.97288	3.9186	4.37369	0	0.464967	0	CS17
2_2_CGACTTCCAACCGCCA	2.74723	2.44246	1.62886	0	0	0.413602	0	0	0	CS17
2_2_CGACTTCCAGATGGCA	2.68562	2.88991	2.19074	0	1.375	0	0	0.440882	0	CS17
2_2_CGACTTCCAGCGTCCA	0	0	0	0	2.52446	0	0	0	0	CS17
2_2_CGACTTCCAGTCCTTC	0	0	0	2.08548	3.88315	4.00955	0	0	0	CS17
2_2_CGACTTCGTAGCACGA	0	0	0	0	4.11103	4.32507	0	0.365509	0	CS17
2_2_CGACTTCGTATAGGTA	2.73589	2.29164	1.6765	0	0	0	0	0	0	CS17
2_2_CGACTTCTCTTACCGC	0	0	0	2.33407	3.82401	4.31804	0	0.417244	0	CS17
2_2_CGAGAAGAGCCAGAAC	0	0	0	3.3485	3.87275	4.24996	0	0	0	CS17
2_2_CGAGAAGAGTGCGTGA	1.25437	2.43713	0.982238	0	0	0	0	0	0	CS17
2_2_CGAGAAGCACGAAATA	0	0	0	2.76844	3.68222	4.01821	0	0	0	CS17
2_2_CGAGAAGGTAGCGTCC	2.514	2.76973	0.978924	0	0	0	0	0	0	CS17
2_2_CGAGAAGTCTTAGAGC	0.463049	0	0	3.32487	3.53437	3.7705	0	0	0	CS17
2_2_CGAGCACAGACCGGAT	0	0	0	2.4974	3.35894	4.53573	0	0	0	CS17
2_2_CGAGCACAGCGTTCCG	0	1.53765	0	0	0	0	0	0	0	CS17
2_2_CGAGCACAGGTAGCTG	2.67122	2.19443	2.10745	0	0	0	0	0	0	CS17
2_2_CGAGCACAGTTCGATC	0	0	0	1.94008	3.54874	4.06599	0	0.449516	0	CS17
2_2_CGAGCACCATCACGTA	0	0	0	2.18283	3.90173	4.52684	0	0.273728	0	CS17
2_2_CGAGCACCATGTAGTC	0	0	0	1.82504	3.93939	4.62007	0	0	0	CS17
2_2_CGAGCACGTGACAAAT	0	0.68784	0	2.47515	4.36315	4.17917	0	0	0	CS17
2_2_CGAGCACGTGCGGTAA	2.07322	2.97217	1.72874	0	0.572256	0	0	0	0	CS17
2_2_CGAGCCAAGTACTTGC	2.74783	2.59922	1.07018	0	0	0	0	0	0	CS17
2_2_CGAGCCACACAAGTAA	2.4486	2.90199	1.8577	0	1.24087	0	0	0	0	CS17
2_2_CGAGCCAGTATGAAAC	2.24214	2.33205	1.23415	0	0	0	0	0	0	CS17
2_2_CGAGCCAGTCAGAATA	2.24313	2.11916	1.87074	0	0	0	0	0	0	CS17
2_2_CGAGCCAGTCATTAGC	2.35467	2.46512	1.14835	0	0	0	0	0	0	CS17
2_2_CGAGCCATCCCATTAT	0.379485	0	0	3.47052	4.44264	3.8965	0	0	0	CS17
2_2_CGAGCCATCCCTTGCA	2.62513	2.74723	2.00191	0	0.570066	0	0	0	0	CS17
2_2_CGATCGGAGCTAAACA	2.54855	2.62256	0.684299	0.83718	0.503754	0.684299	0	0	0	CS17
2_2_CGATCGGAGTCATCCA	2.62951	2.71292	1.82892	0	0.590107	0	0	0	0	CS17
2_2_CGATCGGCAGATGGGT	0	0	0	1.95067	3.83124	3.77869	0	0.58052	0	CS17
2_2_CGATCGGGTGTTCGAT	0	0	0	1.4751	3.94764	4.11422	0	0.674614	0	CS17
2_2_CGATCGGGTTCATGGT	0	0.403591	0	3.57804	4.62184	3.7262	0	0	0	CS17
2_2_CGATCGGGTTGGGACA	3.05322	1.72515	2.325	0	0	0	0	0	0	CS17
2_2_CGATCGGTCCGAATGT	2.61614	2.50953	1.72489	0	0	0	0	0	0	CS17
2_2_CGATGGCAGATCGATA	2.50718	1.97947	1.57357	0	0	0	0	0	0	CS17
2_2_CGATGGCCAGGGTTAG	2.31487	2.99955	1.39654	0	0	0	0	0	0	CS17
2_2_CGATGGCCATTTGCTT	3.11296	2.4327	2.06022	0	0.386795	0	0	0	0	CS17
2_2_CGATGGCGTAGTAGTA	2.74534	2.5899	2.00746	0	0	0	0	0.247009	0	CS17
2_2_CGATGGCGTAGTGAAT	0	0.953057	0	2.62097	4.18025	4.17046	0	0	0	CS17
2_2_CGATGGCGTGATGCCC	0	2.08545	0	0	2.38578	5.00403	0	0	0	CS17
2_2_CGATGGCGTGGTGTAG	2.51174	2.74487	1.69555	0	0.962433	0	0	0	0	CS17
2_2_CGATGTACAATAGAGT	2.54253	2.63748	1.85334	0	0	0	0	0	0	CS17
2_2_CGATGTAGTCTAGTCA	0	1.74759	0	0	4.08062	0.358359	0	0.621628	1.66955	CS17
2_2_CGATGTATCTGTCTCG	0	0	0	2.58846	3.60747	4.00385	0	0.301357	0	CS17
2_2_CGATTGACAGGTGCCT	0	0	0	2.90256	3.9639	4.10247	0	0	0	CS17
2_2_CGATTGAGTAAACCTC	3.02362	1.08403	1.36987	0	1.92712	0	0	0	0	CS17
2_2_CGATTGAGTAGCCTCG	0	0	0	2.82346	3.84387	3.86295	0	0.165467	0	CS17
2_2_CGATTGAGTCTTGTCC	2.78887	2.56206	1.85042	0	0	0	0	0.438256	0	CS17
2_2_CGATTGAGTGTAAGTA	2.39329	2.7521	2.56028	0	0	0	0	0	0	CS17
2_2_CGATTGATCTTTCCTC	2.8033	2.38896	1.42484	0	0	0	0.134102	0	0	CS17
2_2_CGCCAAGAGGAATGGA	2.29342	3.15241	2.01504	0	0.674531	0	0	0	0	CS17
2_2_CGCCAAGTCTAGCACA	0	0	0	2.41135	3.57231	3.9552	0	0	0	CS17
2_2_CGCCAAGTCTCGCATC	2.68542	2.81283	1.66205	0	0.996225	0	0	0	0	CS17
2_2_CGCCAAGTCTCTGTCG	0	0	0	2.85438	3.85785	4.0729	0	0.204794	0	CS17
2_2_CGCGGTAAGATGCCTT	2.53928	2.45286	1.78891	0	0.123217	0.232904	0	0	0	CS17
2_2_CGCGGTAAGCGTTGCC	2.71592	2.95445	1.98028	0	0	0	0	0	0	CS17
2_2_CGCGGTATCGATAGAA	2.81664	2.30882	2.29026	0	1.75935	0	0	0.314736	0	CS17
2_2_CGCGTTTAGTAGGCCA	2.60869	2.65487	2.07097	0	0	0	0	0	0	CS17
2_2_CGCGTTTCAGATCGGA	2.16085	2.75475	0.824068	0	0	0	0	0	0	CS17
2_2_CGCGTTTCAGCCAGAA	0	0	0	2.49684	4.29642	4.47393	0	0.512011	0	CS17
2_2_CGCGTTTCAGGGATTG	2.73681	2.54773	1.95714	0	0	0	0	0	0	CS17
2_2_CGCGTTTCATGCTAGT	0	0	0	3.67297	3.17894	3.85105	0	0.74015	0	CS17
2_2_CGCGTTTGTAGAAAGG	2.79291	1.95766	2.41761	0	0	0	0	0	0	CS17
2_2_CGCGTTTGTTACGGAG	2.68349	2.54066	1.17134	0	0.748181	0	0	0	0	CS17
2_2_CGCGTTTTCGGACAAG	1.06623	0.668957	0	3.7588	3.19166	3.47886	0	0	0	CS17
2_2_CGCGTTTTCGGAGGTA	2.17345	2.35587	1.876	0	0.224138	0.224138	0	0	0	CS17
2_2_CGCGTTTTCGTCTGCT	2.75828	2.29449	1.64499	0	0	0	0	0	0	CS17
2_2_CGCTATCAGCGATCCC	2.35169	2.76089	1.64724	0	0.246477	0	0	0	0	CS17
2_2_CGCTATCAGGCAGGTT	2.55961	2.38984	1.57992	0	0	0	0	0	0	CS17
2_2_CGCTATCAGTATCGAA	3.00524	2.55022	2.57862	0	0.314123	0	0	0	0	CS17
2_2_CGCTATCCAGCCAATT	2.85403	1.87739	1.25748	0	0.696451	0	0	0	0	CS17
2_2_CGCTATCGTGTGACGA	0	0	0	2.84185	4.1316	4.61707	0	0.483076	0	CS17
2_2_CGCTATCTCACCAGGC	2.39599	2.87409	1.80921	0	0.208698	0	0	0	0	CS17
2_2_CGCTATCTCACCTTAT	3.02748	2.70821	1.75903	0	0.812682	0.189786	0	0	0	CS17
2_2_CGCTATCTCGCCAGCA	1.78852	2.70442	1.60633	0	2.63544	0	0	0	0	CS17
2_2_CGCTATCTCTCTTGAT	0	0	0	2.02724	4.12896	4.7481	0	0.818858	0	CS17
2_2_CGCTATCTCTTCGGTC	0	0	0	2.64654	4.34543	4.66194	0	0	0	CS17
2_2_CGCTGGAGTAGAGCTG	0	0	0	3.89606	3.46014	4.40678	0	0	0	CS17
2_2_CGCTGGATCAAAGACA	0.280192	0	0	1.82037	3.43639	4.55837	0	0.498814	0	CS17
2_2_CGCTGGATCTGCCCTA	0	0	0	2.6805	4.48022	4.27099	0	0	0	CS17
2_2_CGCTTCAAGACAATAC	2.56114	2.19356	0	0	0	0	0	0	0	CS17
2_2_CGCTTCAAGCTAGCCC	2.34724	2.42625	1.38853	0	0	0	0	0	0	CS17
2_2_CGCTTCACACCGATAT	0	0	0	2.86759	3.63868	4.32645	0	0	0	CS17
2_2_CGCTTCACATGCGCAC	0	0	0	1.57455	4.01741	4.22652	0	0	0	CS17
2_2_CGCTTCATCATCACCC	3.23339	2.49877	1.62155	0	0	0	0	0	0	CS17
2_2_CGCTTCATCCTGTACC	3.72804	0	1.77015	0	0.964663	0	0	0	0	CS17
2_2_CGGACACCACCCATGG	0	0	0	2.69169	3.66995	4.49137	0	0.513453	0	CS17
2_2_CGGACACCACTCGACG	0	0	0	3.6963	3.3502	4.22945	0	0	0	CS17
2_2_CGGACGTAGGTGTTAA	2.78623	2.50656	0.925043	0	0	0	0	0	0	CS17
2_2_CGGACGTCAGCATGAG	2.31532	2.72844	1.82145	0	1.24331	0.220505	0	0	0	CS17
2_2_CGGACGTCAGGTGCCT	0	0	0	2.19205	3.68819	3.7785	0	0.872076	0	CS17
2_2_CGGACGTGTGGTACAG	2.62151	3.04061	2.01359	0	0	0	0	0	0	CS17
2_2_CGGACGTGTTCCACGG	2.33069	1.956	2.00527	0	0	0	0	0	0	CS17
2_2_CGGACGTGTTCGTGAT	2.54037	2.74345	0.576028	0	0	0	0	0	0	CS17
2_2_CGGACGTTCTGATACG	2.39026	2.46323	1.85181	0	0	0.345843	0	0	0	CS17
2_2_CGGACTGAGTGCCAGA	2.78603	2.0394	1.49477	0	0	0	0	0	0	CS17
2_2_CGGACTGAGTGGACGT	2.37137	2.34955	1.54753	0	0.208022	0	0	0	0	CS17
2_2_CGGACTGCAGTAAGCG	3.40746	0	2.53966	0	0	0	0	0	0	CS17
2_2_CGGACTGCATGAGCGA	0	0	0	3.72617	3.76234	4.57811	0	0	0	CS17
2_2_CGGACTGGTGCGGTAA	2.47651	2.14545	2.04219	0	0	0.608914	0	0	0	CS17
2_2_CGGACTGTCAGTTTGG	2.56924	3.02084	2.70996	0	0	0.363528	0	0	0	CS17
2_2_CGGAGCTGTCAGGACA	2.81762	2.88543	1.60803	0	0	0	0	0	0	CS17
2_2_CGGAGCTGTTCCTCCA	1.6081	2.23921	1.43381	1.82314	2.26026	2.84333	0	0	0	CS17
2_2_CGGAGTCAGCTGCAAG	2.56021	2.63143	2.23613	0	0	0	0	0	0	CS17
2_2_CGGAGTCCAATGGATA	2.75659	1.95613	1.28156	0	0	0.360264	0	0	0	CS17
2_2_CGGAGTCCACCGAATT	0	0	0	0.395836	3.55517	0.678668	0	0	0	CS17
2_2_CGGAGTCGTCATATGC	2.7999	2.37358	2.27507	0	0	0	0	0	0	CS17
2_2_CGGAGTCGTCCTCTTG	2.929	2.95426	1.90857	0	0	0.786885	0	0	0	CS17
2_2_CGGAGTCGTTATCGGT	2.83513	2.39482	1.00549	0	0	0	0	0	0	CS17
2_2_CGGAGTCTCCTTTACA	2.44891	2.27933	1.68363	0	0	0	0	0	0	CS17
2_2_CGGAGTCTCGAGAGCA	2.79478	2.76298	2.50661	0	0	0	0	0	0	CS17
2_2_CGGCTAGAGACTAAGT	2.26961	2.84547	1.79554	0	0.376112	0	0	0	0	CS17
2_2_CGGCTAGAGCCTATGT	2.69495	2.56612	2.06716	0	0	0	0	0	0	CS17
2_2_CGGCTAGTCCACGTTC	0	0.585502	0	3.63782	4.21149	4.41856	0	0	0	CS17
2_2_CGGGTCAAGTACGCGA	2.22647	2.492	1.12063	0	0.662401	0	0	0	0	CS17
2_2_CGGGTCACACAACTGT	0	0	0	3.99819	3.85627	4.41736	0	0	0	CS17
2_2_CGGGTCACAGTTCCCT	2.56491	2.71126	2.15286	0	0	0	0	0	0	CS17
2_2_CGGGTCAGTTCAGACT	2.91778	2.34573	1.5922	0	0.525201	0.766087	0	0	0	CS17
2_2_CGGGTCATCAGGTAAA	2.86987	2.73151	2.4003	0	0.861725	0	0	0	0	CS17
2_2_CGGGTCATCCTTTCTC	2.64938	1.90155	2.40496	0.198102	0	0	0	0	0	CS17
2_2_CGGGTCATCTGAGGGA	2.54297	2.79015	2.09584	0	0	0	0	0	0	CS17
2_2_CGGTTAAAGCCACCTG	0	0	0	3.18006	3.3621	4.6784	0	0	0	CS17
2_2_CGGTTAACAATCTGCA	2.65914	2.99459	1.51693	0	1.28353	1.14261	0	0.885124	0	CS17
2_2_CGGTTAAGTAAGTGTA	2.8972	2.55989	1.63921	0	0	0	0	0.575675	0	CS17
2_2_CGGTTAAGTTTGTTGG	0	0	0	3.74063	3.5234	4.32561	0	0	0	CS17
2_2_CGGTTAAGTTTGTTTC	0	0	0.195629	2.7253	3.18305	4.46837	0	0.195629	0	CS17
2_2_CGTAGCGAGCTGCCCA	0	0	0	2.61319	4.26771	4.19033	0	0	0	CS17
2_2_CGTAGCGAGGCTAGGT	2.93979	2.70347	2.22024	0	0	0	0	0	0	CS17
2_2_CGTAGCGCAAGACGTG	2.58683	3.00618	2.11248	0	0.712158	0	0	0.297233	0	CS17
2_2_CGTAGCGGTAAACGCG	2.79641	3.00727	1.64498	0	0.982959	0	0	0	0	CS17
2_2_CGTAGCGTCATCTGTT	0	0	0	0	1.33282	0	0	0	0	CS17
2_2_CGTAGCGTCATGTGGT	0	0	0	3.24191	4.12282	4.14597	0	0	0	CS17
2_2_CGTAGCGTCCCATTTA	3.11182	2.72837	1.86728	0	0.816456	0	0	0	0	CS17
2_2_CGTAGGCAGACGCAAC	2.09367	2.27168	2.49049	0	0	0	0	0	0	CS17
2_2_CGTAGGCGTTTAGCTG	1.8978	2.75228	1.79243	0	0.847755	0	0	0	0	CS17
2_2_CGTAGGCTCGAGAACG	0	0	0	3.48927	3.55862	3.90248	0	0	0	CS17
2_2_CGTAGGCTCGCCGTGA	2.46959	2.42573	2.07065	0	1.30952	0	0	0	0	CS17
2_2_CGTAGGCTCTAAGCCA	2.7278	2.36618	1.73035	0	0	0	0	0	0.315839	CS17
2_2_CGTAGGCTCTGTCAAG	2.7691	2.5679	2.11198	0	0	0.484078	0	0	0	CS17
2_2_CGTCACTAGCGATAGC	3.31008	2.39746	2.39746	0	0	0	0	0	0	CS17
2_2_CGTCACTAGTGTTAGA	2.69052	2.43017	2.10505	0	0	0	0	0	0	CS17
2_2_CGTCACTCACTTACGA	2.79813	2.54844	1.64303	0	0.309454	0.545436	0	0	0	CS17
2_2_CGTCACTGTAGCTAAA	3.20308	2.65983	2.84918	0	0	0	0	0.377347	0	CS17
2_2_CGTCACTTCACATGCA	0	0	0	1.09107	3.95286	4.34124	0	0	0	CS17
2_2_CGTCAGGCAGGAATCG	2.28165	2.95906	0.963072	0	1.04771	0	0	0.527194	0	CS17
2_2_CGTCAGGCAGGGTACA	0	0	0	0.850229	3.92369	3.66284	0	0	0	CS17
2_2_CGTCAGGGTCTGGTCG	0	0	0	3.37799	3.63396	3.96069	0	0.173964	0	CS17
2_2_CGTCAGGGTGAACCTT	3.17289	2.70429	2.12913	0.36168	0	0	0	0	0	CS17
2_2_CGTCAGGGTTAGGGTG	3.14734	2.72782	1.78336	0	0.974536	0.242938	0	0	0	CS17
2_2_CGTCAGGGTTCCCGAG	0	0	0	3.24671	3.85315	4.38003	0	0	0	CS17
2_2_CGTCAGGTCAGGATCT	2.78892	2.39497	1.05396	0	0	0	0	0	0	CS17
2_2_CGTCAGGTCAGTGTTG	2.60767	2.6855	2.34133	0	0.549324	0	0	0	0	CS17
2_2_CGTCAGGTCTTGTCAT	1.55581	1.69707	0.622094	2.67536	3.23659	3.92986	0	0	0	CS17
2_2_CGTCCATCAGATAATG	2.8501	2.3689	1.90559	0	0	0	0	0	0	CS17
2_2_CGTCCATGTGATGATA	3.21599	2.58247	2.35813	0	1.14005	0	0	0	0	CS17
2_2_CGTCCATTCAACCATG	3.01596	2.86819	2.12012	0	0	0.358586	0	0	0	CS17
2_2_CGTCTACAGAACTGTA	0	0	0	3.10281	4.19668	4.24309	0	0.719058	0	CS17
2_2_CGTCTACAGACTAGGC	2.69124	2.8622	2.59338	0	0	0	0	0	0	CS17
2_2_CGTCTACAGGGTGTGT	2.48717	2.7749	1.61141	0	0.982374	0.694383	0	0	0	CS17
2_2_CGTCTACCAAGAGGCT	2.73211	2.33962	1.68443	0	0	1.22207	0	0	0	CS17
2_2_CGTCTACCATATACCG	2.58939	2.64923	1.63066	0	1.57555	0	0	0	0	CS17
2_2_CGTCTACTCCACGAAT	2.5151	2.70398	1.64775	0	0	0	0	0.126924	0	CS17
2_2_CGTCTACTCCCATTAT	1.7394	1.05695	2.0244	0	0	0	0	0	0	CS17
2_2_CGTGAGCCACTAAGTC	2.77835	2.87183	1.03036	0	0.371923	0	0	0.371923	0	CS17
2_2_CGTGAGCCACTGCCAG	2.39072	2.87094	1.51366	0	0	0.303309	0	0	0	CS17
2_2_CGTGAGCGTACATCCA	2.34452	2.41435	2.26944	0	0	0	0	0.562048	0	CS17
2_2_CGTGTAAAGCAGACTG	2.74071	2.41131	1.67698	0	1.36087	0	0	0	0	CS17
2_2_CGTGTAAAGGTAAACT	2.49739	2.77593	1.46908	0	1.33176	0	0	0	0	CS17
2_2_CGTGTAACAGTTCCCT	2.42541	2.82475	1.9937	0.949983	0	0	0	0	0	CS17
2_2_CGTGTAATCAGGCAAG	0	0	0	1.50384	4.15859	4.66314	0	0	0	CS17
2_2_CGTGTAATCCTCAACC	2.5609	2.3474	2.24736	0	0.404004	0.404004	0	0	0	CS17
2_2_CGTGTCTAGCTCCTTC	2.76208	2.59567	1.14978	0	0.431376	0	0	0	0	CS17
2_2_CGTGTCTCAAGCCGCT	0	0	0	3.18284	4.0528	3.84457	0	0	0	CS17
2_2_CGTGTCTCACATTAGC	2.58788	3.0768	1.69988	0	0.246532	0	0	0	0	CS17
2_2_CGTGTCTGTAGGAGTC	2.40124	2.81174	1.85137	0	0	0	0	0	0	CS17
2_2_CGTGTCTGTTCACGGC	2.21127	2.90821	1.32983	0	0	0	0.356102	0	0	CS17
2_2_CGTGTCTTCAACACGT	0	0	0	3.57856	3.94325	4.32214	0	0	0	CS17
2_2_CGTGTCTTCAGAGCTT	3.09261	2.29131	2.09313	0	0	0	0	0	0	CS17
2_2_CGTGTCTTCGGTGTTA	3.19278	1.02841	1.02841	0	0	1.02841	0	1.02841	0	CS17
2_2_CGTTAGAAGAATAGGG	2.50532	2.98001	2.15335	0	0.793563	0	0	0.159596	0	CS17
2_2_CGTTAGACACCTGGTG	2.98952	1.94855	2.30536	0	0	0	0	0	0	CS17
2_2_CGTTAGAGTCCGTGAC	0	0	0	2.4414	3.83844	4.07557	0	0	0	CS17
2_2_CGTTAGATCAGCTGGC	0	0	0	3.25104	2.73228	2.54596	0	0.835586	0	CS17
2_2_CGTTAGATCTGAAAGA	0	0	0	2.99766	3.56302	4.06788	0	0	0	CS17
2_2_CGTTCTGAGGTGATTA	2.84796	2.49689	1.64466	0	0	0.656857	0	0	0	CS17
2_2_CGTTCTGGTGCCTTGG	0	0	0	1.09101	3.73728	4.16314	0	0.307121	0	CS17
2_2_CGTTCTGGTTCGTCTC	2.6813	2.62319	2.0001	0	1.24515	0	0	0	0	CS17
2_2_CGTTCTGTCAACGGGA	2.87676	2.4878	1.90535	0	0.597404	0	0	0	0	CS17
2_2_CGTTCTGTCCAAGTAC	0	0	0	1.53413	3.98418	3.96465	0	0	0	CS17
2_2_CGTTGGGAGAACAATC	0	0	0	2.47448	3.87726	4.64901	0	0	0	CS17
2_2_CGTTGGGAGGGTGTGT	2.15171	3.05189	1.78444	0	0	0	0	0	0	CS17
2_2_CGTTGGGCAAGAGTCG	2.80085	2.56248	1.09683	0	1.3198	0	0	0	0	CS17
2_2_CGTTGGGCACATTTCT	0	0	0	3.39992	3.80252	3.71603	0	0	0	CS17
2_2_CGTTGGGCAGCCTGTG	0	0	0	1.15578	4.04194	3.60264	0	0	0	CS17
2_2_CGTTGGGGTACATGTC	0	0	0	2.83616	3.73906	4.04939	0	0	0	CS17
2_2_CGTTGGGGTTCACCTC	0	0	0	2.48838	3.79707	4.7501	0	0	0	CS17
2_2_CTAACTTAGTTACCCA	2.52345	2.33576	1.05343	0	1.14239	0	0	0	0	CS17
2_2_CTAACTTGTTCAGGCC	2.20132	2.7244	1.56338	0	0.311385	0	0	0.311385	0	CS17
2_2_CTAACTTTCGGTGTCG	0	0.792405	0	3.40149	3.6287	4.26415	0	0	0	CS17
2_2_CTAAGACAGCCACGTC	0	0	0	2.38143	3.62618	4.32095	0	0	0	CS17
2_2_CTAAGACAGGTGACCA	2.26539	2.60711	1.21044	0	0.273073	0	0	0	0	CS17
2_2_CTAAGACAGGTGATAT	2.76055	2.74482	1.09007	0	0.554132	0	0	0	0	CS17
2_2_CTAAGACCAAGACACG	0	0	0	1.54073	3.62075	3.91295	0	0.27338	0	CS17
2_2_CTAAGACCAATGAATG	0	0	0	2.65835	3.54351	4.25338	0	0	0	CS17
2_2_CTAAGACCATTAACCG	0	0	0	0	3.42803	0.897898	0	0	0	CS17
2_2_CTAAGACCATTCCTGC	0	0	0	1.74711	3.77602	4.72576	0	0	0	CS17
2_2_CTAAGACGTAAGTAGT	2.78087	2.25084	1.29607	0	1.13909	0	0	0	0	CS17
2_2_CTAAGACTCCTGCAGG	2.39404	2.7511	2.19961	0.244202	0	0	0	0	0	CS17
2_2_CTAAGACTCGTTGCCT	2.46712	2.60691	1.78374	0	0.723268	0	0	0	0	CS17
2_2_CTAATGGAGTGGGATC	0	0	0	1.92716	3.42878	3.86011	0	0.682253	0	CS17
2_2_CTAATGGCAAGGACAC	3.19168	2.99348	1.95661	0	0.679075	0	0	0	0	CS17
2_2_CTAATGGCACGCCAGT	0	0	0	0.404368	3.55215	4.43053	0	0.222486	0	CS17
2_2_CTAATGGCAGGAACGT	3.1233	2.90185	2.27675	0	1.8934	0	0	0	0	CS17
2_2_CTAATGGTCGATAGAA	0	0	0	2.66853	3.91606	3.67547	0	0	0	CS17
2_2_CTACACCAGAATTCCC	0	0	0	1.77522	3.94843	4.60621	0	0.142519	0	CS17
2_2_CTACACCGTACGCTGC	0	0	0	1.34788	3.51477	4.52714	0	0.275042	0	CS17
2_2_CTACACCTCAACGAAA	2.58912	2.44741	1.50839	0	0	0	0	0.814012	0	CS17
2_2_CTACACCTCAGTCAGT	2.91835	3.07706	2.56026	0	0	0	0	0	0	CS17
2_2_CTACACCTCCACGTGG	2.48411	2.48411	1.92778	0	0	0.173525	0	0	0	CS17
2_2_CTACACCTCTATCCTA	0	0	0	0	2.67376	0	0	0	0	CS17
2_2_CTACATTAGGCCGAAT	2.7825	2.51523	2.04995	0	0	0	0	0	0	CS17
2_2_CTACATTAGTGAACGC	2.63416	2.34072	0.953318	0	0	0	0	0	0	CS17
2_2_CTACATTGTAAATACG	2.55012	1.78709	2.13512	0	0	0	0	0	0	CS17
2_2_CTACATTGTACTTAGC	3.17032	3.13124	2.18709	0	0	0	0	0	0	CS17
2_2_CTACATTGTCAGAGGT	0.277826	0	0	2.39132	3.32868	4.39128	0	0	0	CS17
2_2_CTACATTTCCCTAATT	2.81528	2.41928	1.75399	0	0	0	0	0	0	CS17
2_2_CTACATTTCGATAGAA	3.22563	2.86357	1.89798	0	1.24308	1.78045	0	0	0	CS17
2_2_CTACCCACATCCTTGC	1.92815	2.49223	1.65125	0	0	0	0	0.200296	0	CS17
2_2_CTACCCAGTACAAGTA	2.65118	2.72783	2.02622	0	0	0	0	0	0	CS17
2_2_CTACCCAGTCAACTGT	0	0	0	2.43692	3.81464	5.02748	0	0	0	CS17
2_2_CTACCCAGTGCAACGA	0	0	0	1.04905	3.0636	4.39151	0	0	0	CS17
2_2_CTACGTCAGAATTCCC	2.96719	2.65418	1.66808	0	0.653292	0	0	0	0	CS17
2_2_CTACGTCAGATGTGTA	3.01942	2.76476	1.7848	0	1.01915	0	0	0	0	CS17
2_2_CTACGTCCACGCGAAA	0	0	0	2.02414	3.91336	4.00723	0	0.186729	0	CS17
2_2_CTACGTCCAGGGCATA	3.08354	2.21511	2.44453	0	0	0	0	0	0	CS17
2_2_CTACGTCGTCAATGTC	0	0.529231	0	0	3.87548	4.02736	0	0	0	CS17
2_2_CTACGTCGTCACCTAA	2.75475	2.01617	2.534	0	0.881744	0	0	0	0	CS17
2_2_CTAGAGTTCAGCTTAG	2.37034	2.60826	1.85465	0	0	0	0	0	0	CS17
2_2_CTAGAGTTCAGGCAAG	0	0	0	0	3.44939	4.40131	0	0	0	CS17
2_2_CTAGCCTAGCGATAGC	0	0	0	2.93175	3.44018	4.87253	0	0	0	CS17
2_2_CTAGCCTCAAACGTGG	2.56638	2.58432	2.43089	0	0.38616	0	0	0	0	CS17
2_2_CTAGCCTCAGGGTATG	2.64329	2.78014	1.11907	0	0	0	0	0	0	CS17
2_2_CTAGCCTGTAACGACG	2.48851	2.07054	2.12372	0	0	0	0	0	0	CS17
2_2_CTAGCCTGTAGGCATG	0	0	0	2.45806	2.45806	3.70565	0	0	0	CS17
2_2_CTAGTGAAGCTTATCG	0	0	0	0	2.39246	3.31446	0	0	0	CS17
2_2_CTAGTGAAGTGTACGG	2.41368	2.2572	1.91417	0	0	0	0	0	0	CS17
2_2_CTAGTGAAGTGTACTC	0	0	0	3.24481	3.65184	4.20656	0	0	0	CS17
2_2_CTAGTGACAGTATGCT	3.03699	2.61952	2.04626	0	0.558912	0	0	0	0	CS17
2_2_CTAGTGAGTGTTTGGT	2.60183	2.83071	2.01163	0	0.526976	0	0	0	0	CS17
2_2_CTCACACAGTCAATAG	2.69057	2.52905	0.864578	0	0	0	0	0	0	CS17
2_2_CTCACACAGTCGTACT	2.9578	2.54614	1.55032	0	0	0	0	0	0	CS17
2_2_CTCACACCAATGTAAG	2.45613	2.43412	1.88458	0	0.70072	0	0	0	0	CS17
2_2_CTCACACGTTCTGAAC	2.77349	2.31131	1.87666	0	0	0	0	0	0	CS17
2_2_CTCACACTCTCCAACC	2.7649	2.37738	1.80843	0	0.615262	0	0	0.192713	0	CS17
2_2_CTCAGAAAGTTCGCGC	2.66683	2.55089	1.35814	0	1.04325	0	0	0	0	CS17
2_2_CTCAGAACAGGCTGAA	0	0	0	0	3.62638	4.00087	0	0	0	CS17
2_2_CTCAGAAGTGTTGGGA	1.79419	2.69894	1.0188	0	1.51287	0	0	0	0	CS17
2_2_CTCAGAATCGCTTGTC	2.68927	2.22274	2.41526	0	1.63243	0.33076	0	0	0	CS17
2_2_CTCAGAATCTTGCCGT	2.93702	2.28437	1.46031	0	0.36532	0.507699	0	0	0	CS17
2_2_CTCATTAAGACTTGAA	2.003	2.66423	1.1433	0	0	0	0	0	0	CS17
2_2_CTCATTACATGACGGA	0	0	0	3.61218	3.88354	4.07914	0	0.530591	0	CS17
2_2_CTCATTACATTACCTT	0	0.189544	0	2.47252	3.46873	4.55297	0	0.486182	0	CS17
2_2_CTCATTAGTGGTAACG	2.92828	2.14988	1.71385	0	0	0	0	0	0	CS17
2_2_CTCATTATCCAACCAA	2.97096	2.5097	1.73631	0	0	0	0	0	0	CS17
2_2_CTCATTATCGCGTTTC	3.02211	2.58091	2.05887	0	0.397678	0	0	0	0	CS17
2_2_CTCGAAAAGATGTGGC	0	0	0	1.11833	3.84178	4.22512	0	0.904719	0	CS17
2_2_CTCGAAACAATGTTGC	2.68867	1.08481	1.08481	0	0	0	0	0	0	CS17
2_2_CTCGAAAGTCCAACTA	3.11477	2.30157	2.25305	0.536331	0	0	0	0	0	CS17
2_2_CTCGAAATCGCATGAT	2.45878	2.13109	1.2166	0	0	0.13844	0	0	0	CS17
2_2_CTCGAGGAGTGGACGT	0	0	0	1.94674	3.93508	3.82574	0	0	0	CS17
2_2_CTCGAGGAGTGGGCTA	2.89226	2.7473	1.89882	0	0.733098	0.432276	0	0	0	CS17
2_2_CTCGAGGAGTTTAGGA	0	0	0	3.22116	3.37376	3.704	0	0	0	CS17
2_2_CTCGAGGGTAGAGCTG	2.68619	2.19471	1.41924	0	1.71533	0	0	0	0	CS17
2_2_CTCGAGGGTCTCCCTA	2.89882	2.59745	2.6515	0	1.17474	0	0	0	0	CS17
2_2_CTCGAGGGTGCGCTTG	2.36767	2.69795	1.87114	0	1.16261	0	0	0	0	CS17
2_2_CTCGAGGGTGTCAATC	2.44474	2.67082	2.36558	0	0	0	0	0	0	CS17
2_2_CTCGAGGTCCGATATG	0	0	0	2.35473	3.77485	4.37184	0	0.353323	0	CS17
2_2_CTCGGAGAGAACAACT	2.79634	2.08236	1.79454	0	0.849207	0	0	0	0	CS17
2_2_CTCGGAGAGACCTTTG	2.11797	2.97192	1.95942	0	0	0.397174	0	0	0	CS17
2_2_CTCGGAGAGATAGTCA	0	0	0	3.10563	3.84267	4.04061	0	0	0	CS17
2_2_CTCGGAGAGTTGCAGG	2.9383	2.63951	1.59905	0	0	0	0	0	0	CS17
2_2_CTCGGAGCAGACGCTC	0	0	0	0	2.42461	0.949448	0	0	0	CS17
2_2_CTCGGAGCAGTATCTG	2.61978	2.59896	1.89597	0	0	0	0	0	0	CS17
2_2_CTCGGAGTCAGTCCCT	2.62555	2.38785	1.47513	0	0	0	0	0	0	CS17
2_2_CTCGGAGTCTGCAGTA	2.96115	2.64235	2.03625	0	0	0	0	0	0	CS17
2_2_CTCGGGAAGCCAGTTT	2.07313	2.36298	1.30099	0	0	0	0	0	0	CS17
2_2_CTCGGGACAAGCTGTT	0	0	0.346769	0	2.76768	0	0	0	0	CS17
2_2_CTCGGGACATCAGTCA	0	0	0	2.78172	3.76866	4.88598	0	0	0	CS17
2_2_CTCGGGAGTGGTGTAG	0	0	0	2.70814	3.29593	3.80676	0	0	0	CS17
2_2_CTCGGGAGTTCCACAA	2.62229	2.24351	1.19334	0	1.26791	0	0	0	0	CS17
2_2_CTCGTACCATCTACGA	2.44147	2.3595	1.83178	0	0.544325	0	0	0	0	CS17
2_2_CTCGTACTCGCCATAA	2.66832	3.1151	2.21047	0	0	0.302358	0	0	0	CS17
2_2_CTCGTCAAGCACCGCT	3.10879	2.67825	2.83145	0	0.918933	0	0	0	0	CS17
2_2_CTCGTCAAGCGTGAAC	2.14757	2.90187	1.64098	0	0.173197	0	0	0	0	CS17
2_2_CTCGTCAAGTGGCACA	0	0	0	1.64062	3.98548	3.49709	0	0.809821	0	CS17
2_2_CTCGTCACAGCGATCC	2.9826	2.14461	1.44241	0	0	0	0	0	0	CS17
2_2_CTCGTCAGTAAGGATT	2.98406	2.38445	2.61508	0	0.532859	0	0	0	0	CS17
2_2_CTCGTCAGTACCGGCT	0	0	0	0	3.87735	4.34639	0	0	0	CS17
2_2_CTCGTCAGTAGGACAC	2.6774	2.76369	2.32014	0	0.928029	0	0	0	0	CS17
2_2_CTCGTCAGTCAATACC	2.88963	2.18909	2.92062	0	0	0	0	0	0	CS17
2_2_CTCGTCAGTCTGGTCG	0	0	0	2.71828	3.81831	4.56691	0	0.633738	0	CS17
2_2_CTCGTCATCAATCTCT	2.8896	2.68026	1.98913	0	0	0	0	0	0	CS17
2_2_CTCGTCATCACGAAGG	2.99804	2.51214	1.98353	0	0.790935	0.215991	0	0	0	CS17
2_2_CTCGTCATCAGCACAT	2.74704	2.86281	2.35816	0	0	0.214535	0	0	0	CS17
2_2_CTCGTCATCATGCAAC	0	0	0.27013	3.18883	4.1136	3.97223	0	0	0	CS17
2_2_CTCGTCATCCTAGTGA	2.82993	1.9391	1.61725	0	1.57414	0	0	0.192758	0	CS17
2_2_CTCGTCATCTTCCTTC	2.87815	2.41402	2.25426	0	0.60175	0	0	0	0	CS17
2_2_CTCTAATCAGGCAGTA	2.31841	2.58724	1.29512	0	0	0	0	0	0	CS17
2_2_CTCTAATTCAGGCCCA	0	0.150472	0	2.78895	3.87982	4.617	0	0.964633	0	CS17
2_2_CTCTACGAGACATAAC	2.57095	1.76324	1.89259	1.85731	2.9107	4.07126	0	0	0	CS17
2_2_CTCTACGAGTGGAGTC	2.37456	2.90498	2.10902	0	0.607262	0	0	0	0	CS17
2_2_CTCTACGAGTTCGCGC	0	0	0	1.65157	3.64514	4.4669	0	0	0	CS17
2_2_CTCTGGTAGAACAATC	2.52629	2.32735	1.99028	0	0	0.372428	0	0	0	CS17
2_2_CTCTGGTGTACCAGTT	0	0	0	2.59894	3.88081	3.63651	0	0.328616	0	CS17
2_2_CTCTGGTGTCGTTGTA	0.285614	0	0	2.72227	3.86308	4.53862	0	0	0	CS17
2_2_CTCTGGTGTTCAACCA	0	0	0	1.40366	3.85123	3.96423	0	0.413221	0	CS17
2_2_CTCTGGTTCTTGTATC	3.17542	2.48493	2.022	0	1.45318	0	0	0	0	CS17
2_2_CTGAAACAGGATGCGT	2.58434	2.53932	1.56717	0	0	0	0	0	0	CS17
2_2_CTGAAACAGGCAATTA	2.46457	2.73077	1.94261	0	0	0	0	0	0	CS17
2_2_CTGAAACAGTCGATAA	3.01678	2.74895	2.31663	0	0.762055	0	0	0	0	CS17
2_2_CTGAAACCACGTAAGG	0	0	0	0.683602	4.01245	4.41187	0	0	0	CS17
2_2_CTGAAACCAGCATACT	2.8737	2.28482	1.06155	0	1.3445	0	0	0	0	CS17
2_2_CTGAAACGTTACTGAC	2.71326	2.7271	0.986186	0	1.7989	0	0	0.488808	0	CS17
2_2_CTGAAACTCATGTGGT	2.36275	2.5185	1.88602	0	0	0.201898	0	0	0	CS17
2_2_CTGAAGTCAAACTGTC	0	0	0	2.49252	3.47016	3.95494	0	0.824092	0	CS17
2_2_CTGAAGTCAACAACCT	2.6657	2.55935	2.38251	0	0.828311	0.149438	0	0	0	CS17
2_2_CTGAAGTCAACACGCC	3.00215	2.59776	1.87172	0	0.540768	0	0	0.390837	0	CS17
2_2_CTGAAGTCAGCGTAAG	0	0	0	2.44598	4.0993	4.51232	0	0.233922	0	CS17
2_2_CTGAAGTCAGGTTTCA	2.83202	2.70256	1.72976	0	0	0	0	0	0	CS17
2_2_CTGAAGTGTCCTAGCG	2.37118	2.84394	2.01134	0	0.358761	0	0	0	0	CS17
2_2_CTGAAGTTCAATACCG	2.89072	2.63698	2.481	0	0.623115	0	0	0	0	CS17
2_2_CTGATAGAGACTGTAA	2.61809	2.53591	1.72224	0	0	0	0	0	0	CS17
2_2_CTGATAGAGCCACGCT	2.94775	2.79769	2.33187	0	0.723933	0	0	0	0	CS17
2_2_CTGATAGCAACGATCT	2.94896	2.78174	1.47959	0	0	0.373046	0	0	0	CS17
2_2_CTGATAGGTAAATACG	2.80826	3.06759	1.77649	0	0.355488	0.193458	0	0	0	CS17
2_2_CTGATAGGTAGCGATG	2.1389	1.8241	1.32214	1.79912	3.29532	3.76204	0	0.266752	0	CS17
2_2_CTGATAGTCCACGTTC	0	0	0	1.67785	3.62962	4.03173	0	0	0	CS17
2_2_CTGATAGTCGCGTTTC	0	0	0	2.97692	3.8442	3.81974	0	0	0	CS17
2_2_CTGATCCCAACTGGCC	0	0	0	2.38424	3.94924	4.42239	0	0.479753	0	CS17
2_2_CTGATCCCACTCTGTC	2.79457	2.22661	1.51372	0	0	0	0	0	0	CS17
2_2_CTGCCTAAGATCTGCT	0	0	0	3.46991	4.00548	4.10963	0	0	0	CS17
2_2_CTGCCTAAGGATGTAT	0	0	0	2.45904	4.06538	4.38273	0	0	0	CS17
2_2_CTGCCTACATAGACTC	0	0	0	3.49607	3.63267	4.22377	0	0	0	CS17
2_2_CTGCCTAGTAGTGAAT	2.91783	2.63944	2.20033	0	0	0.148903	0	0	0	CS17
2_2_CTGCCTAGTGTTGAGG	2.79506	2.6863	2.02256	0.171733	1.11873	0.171733	0	0	0	CS17
2_2_CTGCCTATCGGTTCGG	0.265676	0	0	3.00428	3.35663	3.85557	0	0	0	CS17
2_2_CTGCCTATCTAACTCT	3.25837	2.17778	1.6486	0	0.323379	0	0	0	0	CS17
2_2_CTGCCTATCTTGCATT	0	0.389319	0	3.22981	3.58967	3.74175	0	0.213487	0	CS17
2_2_CTGCGGAGTATTCGTG	2.49628	3.13617	1.8624	0	1.34783	0	0	0	0	CS17
2_2_CTGCGGAGTCGAGTTT	0	3.03024	0	0	3.88391	0	0	0.739349	1.45482	CS17
2_2_CTGCGGATCCTCTAGC	0	0	0	2.04979	3.55052	4.61826	0	0.257883	0	CS17
2_2_CTGCTGTAGGCCGAAT	0.225928	0	0	0	3.80903	0.410102	0	1.02043	0	CS17
2_2_CTGCTGTCACAAGTAA	0	0	0	2.14084	3.9569	4.4895	0	0	0	CS17
2_2_CTGCTGTCACATAACC	0	0	0	1.67861	3.53841	4.85855	0	0	0	CS17
2_2_CTGCTGTCACCCATGG	2.08816	2.45144	2.01235	0.463213	0	0	0	0	0	CS17
2_2_CTGCTGTCACGGCGTT	0	0	0	2.89756	3.6811	4.03988	0	0	0	CS17
2_2_CTGCTGTGTCATACTG	3.38945	2.70848	2.25011	0	0	0	0	0	0	CS17
2_2_CTGCTGTTCCAGAAGG	0	0	0	2.39956	3.66033	4.64784	0	0	0	CS17
2_2_CTGCTGTTCGTAGGAG	3.29449	2.07822	2.65546	0	0.559016	0	0	0	0	CS17
2_2_CTGGTCTAGAGCTGCA	2.79008	2.89783	2.35077	0	1.59663	0	0	0	0	CS17
2_2_CTGGTCTAGGCTCAGA	0	0	0	2.20638	3.39925	3.8196	0	0.419678	0	CS17
2_2_CTGGTCTCAGGACCCT	2.52917	2.63646	1.97623	0	0	0	0	0	0	CS17
2_2_CTGGTCTGTTTAAGCC	3.16407	1.92307	2.16463	0	0	0	0	0	0	CS17
2_2_CTGGTCTTCCAAAGTC	2.88771	2.90023	1.86015	0	0	0.372983	0	0	0	CS17
2_2_CTGTGCTAGCGGATCA	2.54974	2.90932	0.98815	0	0	0	0	0	0	CS17
2_2_CTGTGCTAGGTAGCCA	2.573	2.88743	2.74252	0	1.22994	0	0	0	0	CS17
2_2_CTGTGCTGTAGCGTGA	2.70905	2.4951	2.1212	0	0.200865	0	0	0	0	CS17
2_2_CTGTGCTTCGGCGGTT	2.94631	2.22466	1.93844	0	0	0	0	0	0	CS17
2_2_CTGTGCTTCTTGTACT	0	0	0	2.54549	3.37097	4.45715	0	0.525408	0	CS17
2_2_CTGTTTAAGCTTATCG	0	0	0	2.18436	3.85221	4.28039	0	0	0	CS17
2_2_CTGTTTAAGGACCACA	2.68164	2.63571	2.64739	0	0.837988	0.151831	0	0	0	CS17
2_2_CTGTTTAAGGTGACCA	3.23006	2.39651	2.51336	0	0	0	0	0	0	CS17
2_2_CTGTTTACACGGCCAT	2.93664	2.55735	2.1522	0	0.28563	0	0	0	0	CS17
2_2_CTGTTTACATGACGGA	0	0	0	3.08357	3.39089	4.16718	0	0	0	CS17
2_2_CTGTTTAGTCATGCAT	3.03704	2.59542	2.55342	0	0	0	0	0	0	CS17
2_2_CTGTTTAGTTAGATGA	2.83666	2.28452	2.59822	0	0	0	0	0	0	CS17
2_2_CTGTTTATCGGATGGA	1.95584	2.49886	2.66401	0	0.898848	0	0	0	0	CS17
2_2_CTTAACTAGAGATGAG	2.60004	2.73426	1.21311	0	0.194663	0	0	0	0	CS17
2_2_CTTAACTAGGTGTGGT	3.05294	2.20509	0.766864	0.455208	0	0	0	0	0	CS17
2_2_CTTAACTGTCGAGATG	0	0	0	2.18675	3.51319	4.01482	0	0	0	CS17
2_2_CTTAACTGTCTGGAGA	0.645827	0	0	4.12401	2.82627	3.60682	0	0.374169	0	CS17
2_2_CTTAACTGTCTTCGTC	0	0	0	1.45904	3.8373	3.58579	0	0	0	CS17
2_2_CTTAACTGTGACTACT	0	0	0	1.79102	3.77631	4.33993	0	0	0	CS17
2_2_CTTAACTGTGTGGTTT	2.36615	2.41158	1.86364	0	0	0	0	0	0	CS17
2_2_CTTACCGAGATCCGAG	2.66433	2.52949	1.89617	0	0.204094	0.204094	0	0	0	CS17
2_2_CTTACCGTCGTTTATC	2.9292	2.16346	0.932258	0	0	0	0	0	0	CS17
2_2_CTTACCGTCTACGAGT	0	0	0	2.8022	3.94087	4.86034	0	0	0	CS17
2_2_CTTAGGAAGGCGATAC	3.20756	2.92258	1.49617	0	0	0	0	0	0	CS17
2_2_CTTAGGAAGTTCGCAT	3.10312	2.31397	1.90788	0	0.69949	0	0	0	0	CS17
2_2_CTTAGGACAAGCCTAT	2.93965	2.7785	1.40368	0	0	0	0	0	0	CS17
2_2_CTTAGGACACCAGGCT	2.77635	2.27672	2.25148	0	0	0	0	0	0	CS17
2_2_CTTAGGAGTCTAGCCG	2.96546	2.5732	2.2487	0	0	0	0	0	0	CS17
2_2_CTTAGGATCTGCAGTA	2.7674	2.79583	2.0354	0	0	0	0	0	0	CS17
2_2_CTTCTCTAGAGACTAT	2.9311	2.50351	2.03791	0	0.264968	0.141234	0	0	0	CS17
2_2_CTTCTCTAGTGAATTG	2.86997	2.2924	1.55604	0	0	0.121302	0	0	0	CS17
2_2_CTTCTCTCAAACAACA	0	0	0	3.22965	4.0348	4.36027	0	0	0	CS17
2_2_CTTCTCTCAATGGAGC	0	0	0	3.00931	3.58371	4.39983	0	0.865704	0	CS17
2_2_CTTCTCTCAGCATGAG	2.66647	2.345	1.8202	0	0.376	0.141629	0	0	0.265665	CS17
2_2_CTTCTCTGTCCAGTTA	0.343891	0	0	3.29052	4.08918	5.00367	0	0.479729	0	CS17
2_2_CTTCTCTGTGTTGAGG	0.381905	0	0	1.68976	3.79514	4.72606	0	0	0	CS17
2_2_CTTCTCTTCAGTTCGA	2.64477	2.66013	1.34392	0	0.503201	0	0	0	0	CS17
2_2_CTTCTCTTCCTCAACC	3.06424	2.73624	2.2449	0	0	0	0.597036	0	0	CS17
2_2_CTTGGCTAGCCGGTAA	2.7096	2.55599	1.56922	0	0	0	0	0	0	CS17
2_2_CTTGGCTAGGACAGCT	0	0.204942	0	0	3.55872	4.35808	0	1.03661	0	CS17
2_2_CTTGGCTGTCATATGC	0	0	0	2.82282	3.57586	3.74523	0	0.364338	0	CS17
2_2_CTTGGCTTCCTTAATC	0	0	0	3.41422	3.86054	4.47107	0	0.32514	0	CS17
2_2_CTTTGCGAGCTCCTTC	0.503223	0	0	2.34982	3.58328	4.23913	0	0.503223	0	CS17
2_2_CTTTGCGAGTCGTACT	2.90948	2.85552	2.2694	0	0	0.278574	0	0	0	CS17
2_2_CTTTGCGCAAGCCGCT	2.52467	2.4806	2.16536	0	0.890297	0	0	0	0	CS17
2_2_CTTTGCGCACGGTTTA	0	0	0	1.10113	4.08463	4.32917	0	0	0	CS17
2_2_CTTTGCGCATGTAAGA	2.50084	2.60339	1.69454	0	0.600479	0	0	0.152376	0	CS17
2_2_CTTTGCGGTCCTCTTG	2.96371	2.57385	2.1986	0	0.1785	0	0	0	0	CS17
2_2_CTTTGCGGTGGCTCCA	0	0	0	1.85314	4.12898	3.63225	0	0	0	CS17
2_2_CTTTGCGGTTGCGCAC	2.69069	2.41726	2.22672	0	0	0	0	0.39638	0	CS17
2_2_CTTTGCGTCGTATCAG	2.99912	2.76194	2.17115	0	0.534277	0	0	0	0	CS17
2_2_GAAACTCAGCTCCCAG	2.34484	2.73598	1.96049	0	0.244827	0	0	0	0	CS17
2_2_GAAACTCCAAACGCGA	3.00294	2.31522	1.41502	0	0.20099	0	0	0.368266	0	CS17
2_2_GAAACTCCAAGCGCTC	2.99818	2.54883	1.96331	0	0.950657	0	0	0	0	CS17
2_2_GAAACTCCACTCAGGC	0	0	0	0	3.28887	0.390698	0	0	0	CS17
2_2_GAAACTCGTGTCCTCT	1.46775	1.79329	0.60697	0	2.72081	2.54066	0	0	0	CS17
2_2_GAAATGAAGACGCAAC	0	0	0	1.68575	3.95577	4.34282	0	0.156231	0	CS17
2_2_GAAATGAAGAGGTACC	2.94783	2.82963	1.65832	0	0.235589	0	0	0	0	CS17
2_2_GAAATGACAAGGACAC	0	0	0	2.77035	3.54116	4.3023	0	0	0	CS17
2_2_GAAATGACATTCGACA	2.85107	2.18674	1.9358	0	0	0	0	0	0	CS17
2_2_GAAATGATCACCCGAG	0	0	0	1.66576	3.90557	3.82345	0	0.171015	0.171015	CS17
2_2_GAAATGATCGTTTAGG	2.68001	2.90422	1.67011	0	1.2775	0	0	0.731497	0	CS17
2_2_GAACATCCACCAGATT	2.44008	2.03255	1.81166	2.04768	2.54586	3.82947	0	0	0	CS17
2_2_GAACATCGTTGGTGGA	0	0	0	3.79394	3.95152	4.42342	0	0	0	CS17
2_2_GAACATCTCTCCCTGA	3.08267	2.80209	2.41067	0	0.588142	0	0	0.427722	0	CS17
2_2_GAACATCTCTGCGTAA	2.76073	2.09444	1.34765	0	0.450866	0	0	0.250631	0	CS17
2_2_GAACCTAAGTCCCACG	0	0	0	2.39137	3.63336	4.14189	0	0	0	CS17
2_2_GAACCTATCCGCATCT	0	0	0.196703	4.15271	3.69209	4.10008	0	0	0	CS17
2_2_GAACCTATCCTTGACC	0	0	0	0.949173	4.31967	3.85413	0	0.583213	0	CS17
2_2_GAACGGAAGCGCTCCA	0	0	0	3.0669	3.03226	3.45673	0	0.901186	0	CS17
2_2_GAACGGAAGGGATGGG	0	0	0	1.84287	3.76759	3.73928	0	0	0	CS17
2_2_GAACGGAGTCGGCTCA	0	0	0	2.04482	2.63462	3.94578	0	0.417076	0	CS17
2_2_GAACGGAGTTCAGACT	2.70381	2.56076	1.09559	0.557673	0	0.403954	0	0	0	CS17
2_2_GAACGGATCCAGTATG	0	0.620745	0	1.9891	4.29801	4.27434	0	0	0	CS17
2_2_GAACGGATCGGCATCG	2.44232	2.93767	2.20192	0	0.201633	0.201633	0	0	0	CS17
2_2_GAAGCAGAGCTAAGAT	2.11888	2.30373	1.50228	2.15868	2.97482	3.65384	0	0.291123	0	CS17
2_2_GAAGCAGAGCTGTTCA	2.98375	3.38405	2.37289	0	0	0	0	0	0	CS17
2_2_GAAGCAGCAAGGTTCT	2.8141	2.10853	1.13479	0.471882	0	0.471882	0	0	0	CS17
2_2_GAAGCAGCACAGGAGT	2.63389	2.9202	2.58868	0	0	0	0	0	0	CS17
2_2_GAAGCAGCACCGATAT	2.80352	2.63985	2.20034	0	0.440616	0	0	0	0	CS17
2_2_GAAGCAGTCCCAAGTA	2.89947	2.65674	1.99113	0	0.471418	0	0	0	0	CS17
2_2_GAAGCAGTCCGAAGAG	0	0	0	3.81401	3.4713	4.47963	0	0	0	CS17
2_2_GAATAAGAGACAATAC	0	0	0	2.33345	3.97093	4.57021	0	0.339989	0	CS17
2_2_GAATAAGAGGAGCGTT	2.84642	2.77464	2.00723	0	0	0	0	0	0	CS17
2_2_GAATAAGAGGTGCTTT	2.73702	2.46551	2.23237	0	0	0.90364	0	0	0	CS17
2_2_GAATAAGGTCCAAGTT	0	0	0	2.08407	4.11476	4.6844	0	0	0	CS17
2_2_GAATAAGGTCGCTTTC	0	0	0	3.5827	3.33302	4.5347	0	0	0	CS17
2_2_GAATAAGTCGCGTAGC	2.63776	2.25004	1.38525	0	0	0	0	0	0	CS17
2_2_GAATAAGTCTACCAGA	0	0	0	3.45731	3.94164	3.3039	0	0.497569	0	CS17
2_2_GAATGAAAGAAACCAT	2.73326	2.60687	1.48716	0	0.521706	0	0	0.205631	0	CS17
2_2_GAATGAAAGAGTCTGG	2.42591	2.66766	2.00758	0	0	0	0	0	0	CS17
2_2_GAATGAAAGGGCTTCC	2.44819	2.72296	1.83796	0	0	0	0	0.34106	0	CS17
2_2_GAATGAACAAGCTGGA	2.39002	2.66895	1.4105	0	1.18537	0	0	0	0	CS17
2_2_GAATGAACAGCTGCTG	2.83445	2.23743	1.41307	0	0	0	0	0.390852	0	CS17
2_2_GAATGAAGTCAATACC	2.85607	1.87722	1.77438	0	2.13433	0	0	0	0	CS17
2_2_GAATGAAGTGCCTTGG	0	0.234038	0	3.18656	3.46934	3.61431	0	0.582817	0	CS17
2_2_GAATGAATCACTTCAT	0.800225	0.597385	0.342653	1.35086	2.61514	4.33867	0	0	0	CS17
2_2_GAATGAATCATGTGGT	3.21518	3.08046	1.80358	0	0	0	0	0	0	CS17
2_2_GACACGCAGACTAAGT	0	0	0	2.73561	3.69653	4.69176	0	0	0	CS17
2_2_GACACGCAGCTAGGCA	0	0	0	2.35478	3.88525	4.50542	0	0.36008	0	CS17
2_2_GACACGCAGGCATGTG	3.00157	2.68196	2.75826	0	0	0	0	0	0	CS17
2_2_GACACGCAGTTGTCGT	1.96884	2.49892	0.853573	0.932398	1.40639	2.8874	0	0	0	CS17
2_2_GACACGCTCACTCCTG	0	0	0	1.33143	3.53102	3.86728	0	0	0	CS17
2_2_GACACGCTCGCGATCG	2.57382	2.77262	2.0938	0	1.82334	0.175897	0	0.45549	0	CS17
2_2_GACACGCTCTAGAGTC	2.90897	2.49223	1.48778	0	0	0.0960384	0	0	0	CS17
2_2_GACAGAGCAGACTCGC	2.8903	2.52509	1.52416	0	0	0.214642	0	0	0.214642	CS17
2_2_GACAGAGCATCACAAC	2.4925	2.55596	1.21691	0	1.21691	0	0	0	0	CS17
2_2_GACAGAGCATGTCTCC	2.87961	2.66588	1.55879	0	0.682624	0	0	0	0	CS17
2_2_GACAGAGGTCCGTGAC	0	0	0	3.03524	4.07311	3.99591	0	0.696682	0	CS17
2_2_GACAGAGGTCTCAACA	2.64725	2.19087	1.90603	0	0.907355	0	0	0	0	CS17
2_2_GACCAATAGCGCTTAT	2.72883	2.27226	1.97062	0	0	0	0	0	0	CS17
2_2_GACCAATAGCTGATAA	3.26314	2.15955	2.00004	0	0	0.354844	0	0	0	CS17
2_2_GACCAATAGGCTAGGT	0	0	0	0.892738	3.97529	4.40796	0	0	0	CS17
2_2_GACCAATGTCGAGTTT	2.61098	2.34199	1.87235	0	2.24968	0	0	0	0	CS17
2_2_GACCAATTCAGGTAAA	0	0	0	2.3424	3.73194	4.07762	0	0	0	CS17
2_2_GACCAATTCGGCGCAT	2.60102	2.55701	2.22678	0	1.70433	0.135481	0	0	0	CS17
2_2_GACCTGGAGGATGTAT	2.78966	2.52225	1.30716	0	0	0	0	0	0	CS17
2_2_GACCTGGAGGATTCGG	0.76984	0	0	1.49923	3.34097	4.62937	0	0	0	CS17
2_2_GACCTGGCACAACGTT	0	0	0	2.87346	4.28541	3.69397	0	0.991032	0	CS17
2_2_GACCTGGCATCCTAGA	3.02338	2.52955	2.14493	0	0	0	0	0	0	CS17
2_2_GACCTGGGTTACGGAG	2.52539	2.85776	1.19367	0	0	0	0	0	0	CS17
2_2_GACGCGTAGACCGGAT	3.11602	1.78751	1.58291	0	0	0	0	0	0	CS17
2_2_GACGCGTCACCACCAG	2.6865	2.72106	1.68417	0	0	0	0	0	0	CS17
2_2_GACGCGTCACGGTAGA	0	0	0	3.48863	3.41411	4.05054	0	0	0	CS17
2_2_GACGCGTCATACGCTA	2.43854	2.53513	2.14614	0	0.457998	0	0	0	0	CS17
2_2_GACGCGTCATACTACG	2.18928	3.05427	1.46441	0	0	0	0	0	0	CS17
2_2_GACGCGTGTTATGTGC	2.76389	2.24299	1.90164	0	0	0	0	0	0	CS17
2_2_GACGCGTTCCTAAGTG	2.89184	2.34424	1.14049	0	0.26547	0.475046	0	0	0	CS17
2_2_GACGCGTTCGGTTCGG	0	0	0	2.87006	3.26611	4.15924	0	0.697323	0	CS17
2_2_GACGCGTTCTTCTGGC	2.46382	2.62447	2.10003	0	0	0	0	0	0	CS17
2_2_GACGGCTAGACCTTTG	0	0	0	1.20655	3.60847	4.76487	0	0	0	CS17
2_2_GACGGCTAGAGCTTCT	2.94642	2.03228	1.84137	0	0	0	0	0	0	CS17
2_2_GACGGCTAGGCGACAT	1.9545	2.61792	1.6303	0	0.178561	0	0	0.178561	0	CS17
2_2_GACGGCTCAAGTAATG	0	0	0	3.40243	3.67061	4.54574	0	0	0	CS17
2_2_GACGGCTTCAGTGCAT	2.20334	2.88287	1.25768	0	0.69659	0.920421	0	0	0	CS17
2_2_GACGGCTTCCTGCTTG	2.44833	2.56025	1.41865	0	0.942259	0.461949	0	0	0	CS17
2_2_GACGGCTTCTCAACTT	2.80724	2.39747	1.83788	0	0	0	0	0	0	CS17
2_2_GACGTGCAGGACCACA	2.98392	2.88819	2.14923	0	0.733618	0	0	0	0	CS17
2_2_GACGTGCCAATAGCGG	2.84938	2.33705	2.36996	0	0	0	0	0	0	CS17
2_2_GACGTGCTCAACGGCC	2.26039	2.70495	1.58188	0	0	0	0	0	0	CS17
2_2_GACGTGCTCACCGGGT	2.91781	2.15424	2.46183	0	0	0	0	0	0	CS17
2_2_GACGTGCTCCGAAGAG	0	0	0	3.64656	3.74834	4.06276	0	0	0	CS17
2_2_GACGTGCTCCGCGGTA	3.00986	2.49975	2.35161	0	0	0	0	0	0	CS17
2_2_GACGTTAAGCTGAAAT	3.04727	2.17612	1.96332	0	0	0	0	0	0	CS17
2_2_GACGTTAAGGTAGCCA	2.46843	2.66636	1.50918	0	0.210965	0.210965	0	0	0	CS17
2_2_GACGTTACAATAGCGG	0	0	0	2.20136	3.34381	3.399	0	0	0	CS17
2_2_GACGTTACACATCCGG	2.59107	2.72277	1.30386	0	0.429635	0.237716	0	0	0	CS17
2_2_GACGTTACAGACAGGT	2.70602	2.33984	2.21726	0	0	0	0	0	0	CS17
2_2_GACGTTAGTACCATCA	3.01121	2.24591	1.53061	0	0.338138	0	0	0	0	CS17
2_2_GACGTTATCGCAAGCC	0	0	0	3.22389	3.54893	4.6356	0	0	0	CS17
2_2_GACTAACAGACACTAA	2.9036	3.00787	1.88902	0	0.182706	0.182706	0	0	0	CS17
2_2_GACTAACAGACCGGAT	0	0	0	0.634639	4.21177	4.06081	0	0	0	CS17
2_2_GACTAACAGACCTAGG	0	0	0	0.524581	3.22451	4.43628	0	0	0	CS17
2_2_GACTAACCAAACAACA	2.96305	2.34778	1.86998	0	0	0.17332	0	0.320992	0	CS17
2_2_GACTAACCACAGACTT	2.53245	2.6019	1.53042	0	0.644496	0	0	0	0	CS17
2_2_GACTAACTCGGCTACG	2.82114	2.26972	1.91464	0	0.200881	0	0	0	0	CS17
2_2_GACTACAAGAGAGCTC	0	0.362336	0	3.51901	4.1398	3.94459	0	0.362336	0	CS17
2_2_GACTACAAGAGTCGGT	2.7899	2.25009	2.27533	0	0	0	0	0	0	CS17
2_2_GACTACAAGCTAGGCA	2.64688	2.51222	1.56391	0	0	0	0	0	0	CS17
2_2_GACTACACACCTCGTT	3.07382	2.43523	1.99859	0	1.38045	0	0	0	0	CS17
2_2_GACTACACATAGACTC	2.68373	2.27915	0.680194	0	0	0	0	0	0	CS17
2_2_GACTACAGTAACGACG	0	1.68134	0	0	3.54167	0	0	0.395995	1.36486	CS17
2_2_GACTACATCTTTAGGG	3.34063	2.25406	2.0323	0	0.536803	0	0	0	0	CS17
2_2_GACTGCGAGTTAGCGG	2.51445	2.54792	1.47382	0	0	0	0	0	0	CS17
2_2_GAGCAGAAGATAGGAG	2.32464	2.37736	2.18962	0	0.978382	0	0	0	0	CS17
2_2_GAGCAGAAGTTAAGTG	2.37407	2.89551	1.61809	0	0	0.313047	0	0.74325	0	CS17
2_2_GAGCAGATCCCTTGTG	2.86806	2.504	1.72971	0	0.397646	0	0	0	0	CS17
2_2_GAGGTGAAGTCACGCC	0	0	0	2.43447	3.96084	3.86795	0	0	0	CS17
2_2_GAGGTGACAAGCCTAT	0	0	0	0	2.75887	0	0	0	0	CS17
2_2_GAGGTGAGTCGAAAGC	0.300445	0	0	2.42821	4.15744	3.75431	0	0.422446	0	CS17
2_2_GAGGTGATCACTTCAT	2.75965	2.63084	2.35562	0	0	0	0	0	0	CS17
2_2_GAGGTGATCCTAGGGC	3.12039	2.48045	1.6185	0	0.213473	0	0	0	0	CS17
2_2_GAGGTGATCGTAGGAG	2.96754	2.11952	2.33683	0	0	0	0	0	0	CS17
2_2_GAGGTGATCTTTAGGG	0	0	0	0	1.51941	0	0	0	0	CS17
2_2_GAGTCCGAGCTGCCCA	2.53009	1.96071	1.86413	0	1.50145	0	0	0	0	CS17
2_2_GAGTCCGGTAATCGTC	0	0	0	0	3.27001	1.73825	0	0	0	CS17
2_2_GAGTCCGGTGGCGAAT	0	0	0	1.42509	3.70508	4.05174	0	0	0	CS17
2_2_GAGTCCGTCATACGGT	2.75273	2.24254	2.12138	0	0	0	0	0	0	CS17
2_2_GAGTCCGTCGCTAGCG	2.54988	2.7075	1.08775	0	0	0	0	0.362728	0	CS17
2_2_GATCAGTAGATATACG	0	0	0	2.31245	4.17468	4.20423	0	0.832858	0	CS17
2_2_GATCAGTCAGACTCGC	2.30624	2.46688	1.62552	0	0.255806	0	0	0	0	CS17
2_2_GATCAGTCATGCAACT	2.90492	2.51428	2.26508	0	0.758827	0	0	0	0	CS17
2_2_GATCAGTGTTATGTGC	2.38763	1.38536	1.45766	0	0	0	0	0	0	CS17
2_2_GATCAGTTCTCTTGAT	2.92607	2.5819	1.66778	0	1.37178	0	0	0	0	CS17
2_2_GATCGATAGAAACCGC	2.32994	1.98355	1.8743	0	0	0	0	0	0	CS17
2_2_GATCGATCAATGAAAC	0	0	0	1.97351	3.63754	3.79657	0	0.303101	0	CS17
2_2_GATCGATCATGATCCA	2.7573	3.25973	1.41835	0	0.750457	0	0	0	0	CS17
2_2_GATCGATGTTATGCGT	2.29428	2.69107	2.17505	0	2.25609	0	0	0.315944	0	CS17
2_2_GATCGATGTTCATGGT	0	0	0	3.00527	4.05025	3.58863	0	0.627193	0	CS17
2_2_GATCGATTCTTAGAGC	2.78937	2.57348	2.02581	0	0.233719	0	0	0	0	CS17
2_2_GATCGCGAGCTCAACT	0	0	0.137122	3.83123	3.59106	4.23051	0	0.365271	0	CS17
2_2_GATCGCGCATCCTAGA	0	0	0	0	2.66744	0	0	0	0	CS17
2_2_GATCGCGCATGTAGTC	0	0.797958	0.797958	2.89558	3.41128	4.50129	0	0	0	CS17
2_2_GATCGCGGTCCCGACA	0	0	0	1.25399	3.80973	4.50912	0	0.662231	0	CS17
2_2_GATCGCGGTGCGCTTG	2.60196	2.54137	1.37973	0	0	0	0	0	0	CS17
2_2_GATCGCGTCAGGCGAA	2.01031	2.72895	2.07033	0	0.379689	0	0	0	0	CS17
2_2_GATCGTAAGATGTTAG	0	0	0	1.91518	3.53663	3.8449	0	0.602609	0	CS17
2_2_GATCGTAAGCGAGAAA	3.22858	2.49054	2.24417	0	0	0	0	0	0	CS17
2_2_GATCGTAAGCGTGAGT	2.6156	3.11566	1.94888	0	0	0	0	0	0	CS17
2_2_GATCGTACATATACCG	3.10848	2.21597	2.362	0	0	0	0	0	0	CS17
2_2_GATCGTAGTATAGGGC	2.72245	2.93237	1.74732	0	0	0	0	0	0	CS17
2_2_GATCGTAGTGATGATA	2.48288	2.73707	1.96876	0	0	0	0	0.176099	0	CS17
2_2_GATCGTATCCTAAGTG	0	0	0	2.21505	3.71907	4.68732	0	0	0	CS17
2_2_GATCGTATCGATGAGG	0	0	0	0.746236	3.64161	3.96216	0	0.605291	0	CS17
2_2_GATCGTATCGTCTGCT	2.99779	1.96604	1.60794	0	0	0	0	0	0	CS17
2_2_GATCGTATCTCGTTTA	2.42495	2.42495	1.94232	0	0	0	0	0	0	CS17
2_2_GATCTAGAGAGGGATA	2.63098	2.96582	0.800822	0	0	0	0	0	0	CS17
2_2_GATCTAGCAAGCCATT	2.67862	2.76492	2.15844	0	0	0	0	0	0	CS17
2_2_GATCTAGCATACGCCG	2.86379	2.62104	2.0898	0	0.21197	0	0	0	0	CS17
2_2_GATCTAGCATGGTCTA	2.54395	2.57944	2.0373	0	0.207011	0	0	0	0	CS17
2_2_GATCTAGGTCCGAACC	0	0	0	3.00746	3.53585	3.84561	0	0.856391	0	CS17
2_2_GATCTAGGTCGCATAT	2.86208	2.69368	1.92803	0	0	0	0	0	0	CS17
2_2_GATCTAGGTCGGCACT	0	0	0	2.55226	3.51301	3.76505	0	0	0	CS17
2_2_GATCTAGGTCTAACGT	0	0	0	3.08929	3.43062	4.41208	0	0.523107	0	CS17
2_2_GATCTAGGTTCCAACA	2.94656	2.42931	1.88997	0	0	0	0	0	0	CS17
2_2_GATCTAGTCACTTACT	3.01206	2.72168	1.50258	0	0	0	0	0	0	CS17
2_2_GATGAAAAGTCTCCTC	1.51501	2.34806	1.51501	0	0	0	0	0	0	CS17
2_2_GATGAAACAGCCTATA	0	0	0	3.21656	4.01732	3.72105	0	0	0	CS17
2_2_GATGAAACATGCCACG	3.19284	2.24585	1.86666	0	0.403442	0	0	0	0	CS17
2_2_GATGAAAGTAACGTTC	2.69273	2.63798	2.03982	0	0.58052	0	0	0	0	CS17
2_2_GATGAAATCCTGCTTG	2.59978	2.59978	1.60237	0.448781	0	0.448781	0	0	0	CS17
2_2_GATGAGGAGAGGACGG	2.49326	2.5598	1.79097	0	0	0	0	0	0	CS17
2_2_GATGAGGAGAGTGACC	2.52736	2.37998	1.77535	0	0	0	0	0	0	CS17
2_2_GATGAGGCACTTAAGC	0	0	0	2.28774	3.80267	4.46443	0	0.366471	0	CS17
2_2_GATGAGGCAGTCACTA	3.01715	2.52214	2.021	0	0.597864	0	0	0	0	CS17
2_2_GATGAGGCATATGAGA	1.96147	2.2498	1.55472	0	0	0	0	0	0	CS17
2_2_GATGAGGGTAGGACAC	3.15645	2.533	2.18403	0	0.65612	0	0	0	0	CS17
2_2_GATGAGGGTCGCGGTT	0	0	0	0	1.4443	0	0	0	0	CS17
2_2_GATGAGGGTGGTACAG	0	0	0	3.42865	3.81079	4.07383	0	0	0	CS17
2_2_GATGAGGTCTGTCTAT	0	0	0	3.34609	3.63749	3.86285	0	0.53735	0	CS17
2_2_GATGCTAGTGTATGGG	0	0	0	1.8516	3.81337	4.30631	0	0	0	CS17
2_2_GATGCTAGTTGAGGTG	2.31666	2.60168	2.12322	0	0.512171	0	0	0	0	CS17
2_2_GATTCAGAGAGTTGGC	2.85205	2.35346	2.65764	0	0	0.292719	0	0	0	CS17
2_2_GATTCAGAGCGTTGCC	2.68955	2.92566	1.5936	0	1.5936	0	0	0	0	CS17
2_2_GATTCAGAGGCTCTTA	2.52477	2.47828	1.44975	0	1.30691	0	0	0	0	CS17
2_2_GATTCAGCAGACGTAG	0	0	0	2.28278	4.03695	3.53599	0	0.2734	0	CS17
2_2_GATTCAGCAGGTGCCT	0	0	0	3.6875	3.68244	3.73197	0	0.18381	0	CS17
2_2_GATTCAGGTAAATGAC	2.98129	2.63434	2.53037	0	0	0	0	0	0	CS17
2_2_GATTCAGGTGGCGAAT	2.54214	1.73743	0	0	0	0	0	0	0	CS17
2_2_GATTCAGTCATGGTCA	3.11839	2.63325	1.85669	0	0	0	0	0	0	CS17
2_2_GATTCAGTCGATCCCT	1.83265	1.42317	0	1.13146	0	0	0	0	0	CS17
2_2_GATTCAGTCGTGGTCG	2.31125	2.80344	1.14362	0	0	0	0	0	0	CS17
2_2_GCAAACTAGAAGCCCA	0	0	0	0.729935	3.82718	4.2143	0	0.918258	0	CS17
2_2_GCAAACTAGGATGGTC	0	0	0	0	3.72222	0.310106	0	0.546467	0	CS17
2_2_GCAAACTCAATAGAGT	2.40189	2.56307	1.4989	0	0	0.326645	0	0	0	CS17
2_2_GCAAACTCAATTGCTG	0	0	0	1.65421	3.42109	4.36478	0	0	0	CS17
2_2_GCAAACTCACGTGAGA	0	0	0	0	4.09953	0.98236	0	0	0.607249	CS17
2_2_GCAAACTCACTATCTT	0.194045	0	0	2.42297	4.01834	4.3823	0	0.194045	0	CS17
2_2_GCAAACTCACTTCTGC	2.89849	2.16315	1.33486	0	0	0	0	0	0	CS17
2_2_GCAAACTCATGACGGA	2.69556	2.32329	2.32329	0	0	0	0	0	0	CS17
2_2_GCAAACTTCCTTTACA	2.60735	2.90231	1.44859	0	0	0	0	0	0	CS17
2_2_GCAAACTTCTAAGCCA	2.99315	2.57878	2.59575	0	0	0.203411	0	0	0	CS17
2_2_GCAATCAAGTACGTTC	2.79066	2.56108	1.59929	0	0.340094	0.096464	0	0	0	CS17
2_2_GCAATCACAGGGTTAG	2.8027	2.93053	2.58335	0	0	0	0	0	0	CS17
2_2_GCAATCAGTAAGTAGT	0	0	0	1.26213	3.64887	4.15513	0	0	0	CS17
2_2_GCAATCAGTCACCTAA	2.99765	2.49172	2.09234	0	0	0	0	0	0	CS17
2_2_GCAATCAGTCCAGTAT	2.81839	1.91134	1.88252	0.175692	0.325081	0	0	0	0	CS17
2_2_GCAATCATCGTACGGC	2.28025	2.79505	2.12614	0	0.335794	0	0	0	0	CS17
2_2_GCAATCATCTAACTTC	0	0	0	3.38882	3.86593	4.42867	0	0.592656	0	CS17
2_2_GCACATAAGAGTTGGC	3.42474	2.45026	2.12287	0	0	0	0	0	0	CS17
2_2_GCACATAAGGCCGAAT	2.42129	2.52428	1.23633	0	0	0	0	0	0	CS17
2_2_GCACATACAACGCACC	0	0	0	1.76878	3.79708	3.72155	0	0.184531	0	CS17
2_2_GCACATACACTTGGAT	0	0	0	3.12674	3.68958	4.51868	0	0	0	CS17
2_2_GCACATATCCTTGGTC	0	0	0	0	3.79977	1.39702	0	0.502049	0	CS17
2_2_GCACATATCGCCAGCA	0	0	0.39093	2.04083	3.3246	3.83824	0	0	0	CS17
2_2_GCACATATCGCCCTTA	2.66855	2.59573	1.84324	0	0	0.40971	0	0	0	CS17
2_2_GCACATATCGTTTGCC	0	0	0	3.1162	3.70295	3.57874	0	0.212631	0	CS17
2_2_GCACTCTAGCGATCCC	2.66896	2.59159	1.50196	0	0	0	0	0	0	CS17
2_2_GCACTCTAGCTAACAA	0	0.440777	0	2.87931	2.90996	4.48945	0	0.440777	0	CS17
2_2_GCACTCTAGGACGAAA	2.55542	2.35447	2.19387	0	0.577377	0	0	0	0	CS17
2_2_GCACTCTCATTGGTAC	0	0	0	1.03889	4.09252	4.10765	0	0	0	CS17
2_2_GCACTCTTCTCCTATA	0	0	0	1.15478	3.79474	4.51166	0	0.675964	0	CS17
2_2_GCACTCTTCTCGAGTA	2.94043	2.42708	2.19587	0	0.329053	0.329053	0	0	0	CS17
2_2_GCACTCTTCTGGCGTG	2.24847	2.86709	2.01358	0.165752	0	0.307898	0	0	0	CS17
2_2_GCAGCCAAGCAGGCTA	2.3448	2.5331	1.5122	0	0.463387	0	0	0	0	CS17
2_2_GCAGCCAAGTAGTGCG	3.10015	2.63058	2.2881	0	0	0	0	0	0	CS17
2_2_GCAGCCACAATGGAGC	2.84249	2.03713	2.16269	0	2.5493	0	0	0	0	CS17
2_2_GCAGCCACACATGACT	2.89805	2.20446	1.85268	0	0	0	0	0	0	CS17
2_2_GCAGCCACACCGAATT	2.93148	2.89533	2.06435	0	0	0	0	0	0	CS17
2_2_GCAGCCACAGGATTGG	2.82889	1.09555	0	0	0	0	0	0	0	CS17
2_2_GCAGCCACATGCAACT	3.18438	2.4799	2.03011	0	0	0	0	0	0	CS17
2_2_GCAGCCAGTAGCGTAG	2.8979	1.95275	1.83124	0	0.338756	0	0	0	0	CS17
2_2_GCAGCCAGTGAAATCA	3.03522	2.60529	1.83494	0	0.812489	1.56036	0	0	0	CS17
2_2_GCAGTTACAACACCTA	2.29495	2.48972	0.771952	0	0	0	0	0	0	CS17
2_2_GCAGTTACACAGGCCT	3.01304	2.49488	2.24616	0	0.847768	0	0	0	0	CS17
2_2_GCAGTTAGTAAGGGAA	0	0	0	1.82045	3.83467	4.59833	0	0	0	CS17
2_2_GCAGTTAGTATATGGA	2.17131	2.35413	1.25053	0	0.257119	0	0	0	0	CS17
2_2_GCAGTTAGTCTTGCGG	2.84565	0	0	0	2.01291	0	0	0	0	CS17
2_2_GCAGTTAGTGGTAACG	3.07357	2.52599	2.33532	0	0	0	0	0	0	CS17
2_2_GCAGTTATCAGTCCCT	2.82203	2.42666	1.87025	0	0	0	0	0	0	CS17
2_2_GCATACAAGAAGGACA	0	0	0	2.88921	4.10704	4.01949	0	0	0	CS17
2_2_GCATACACAACTTGAC	0	0	0	2.25896	3.61383	4.1751	0	0	0	CS17
2_2_GCATACACACTGTCGG	3.2072	2.79965	2.10023	0	0	0	0	0	0	CS17
2_2_GCATACACAGCCTTGG	2.98892	2.6324	1.3165	0	0	0	0	0	0	CS17
2_2_GCATACACATAGTAAG	2.54886	2.71501	1.26511	0	0.380113	0	0	0.380113	0	CS17
2_2_GCATACATCCATTCTA	0	0	0	3.35479	3.02795	3.78407	0	0	0	CS17
2_2_GCATGATAGGGCATGT	0	0	0	1.28473	3.25154	3.81623	0	0	0	CS17
2_2_GCATGATGTATTCGTG	2.43324	2.77359	1.76667	0	0	0	0	0	0	CS17
2_2_GCATGATGTTTGGGCC	2.78954	2.6254	1.64633	0.220218	0.400584	0.220218	0	0	0	CS17
2_2_GCATGATTCACAGTAC	0	0	0	1.41038	3.43546	3.88571	0	0	0	CS17
2_2_GCATGATTCGGAGCAA	0	0	0.139785	2.3323	3.66245	4.529	0	0	0	CS17
2_2_GCATGCGAGACGCACA	2.82178	2.57277	1.86153	0	0.68709	0	0	0	0	CS17
2_2_GCATGCGAGTAGATGT	0	0	0	2.00146	4.12388	4.36289	0	0.649334	0	CS17
2_2_GCATGCGCAGCGTTCG	2.3036	1.58135	2.3036	0	0.827314	0	0	0	0	CS17
2_2_GCATGCGCATGCCCGA	0	1.20848	0	4.04937	4.30928	3.35318	0	0	0	CS17
2_2_GCATGCGGTCTTTCAT	2.8427	2.3191	2.43122	0	0	0	0	0	0	CS17
2_2_GCATGCGGTGCACCAC	0	0.198924	0	2.75659	4.23102	4.80803	0	0	0	CS17
2_2_GCATGCGGTGCCTGCA	2.61747	2.48657	2.26092	0	0	0	0	0.317406	0	CS17
2_2_GCATGCGTCAACGAAA	3.19678	2.88904	2.04136	0	0	0	0	0	0	CS17
2_2_GCATGTACACCTATCC	0	0	0	2.9311	3.68447	4.60241	0	0	0	CS17
2_2_GCATGTACAGCTGTGC	2.95131	2.90984	2.55836	0	0	0	0	0	0	CS17
2_2_GCATGTACATTAGCCA	0	0	0	0	1.55324	0	0	0	0	CS17
2_2_GCATGTAGTTGCCTCT	0	0	0.275263	3.34114	4.38871	4.39654	0	0	0	CS17
2_2_GCCAAATGTAGGGACT	0	0	0	2.39726	3.82392	4.30287	0	0.655069	0	CS17
2_2_GCCTCTAAGTTTAGGA	0	0	0	3.4674	3.7773	4.61202	0	0.162492	0	CS17
2_2_GCCTCTACACGTCTCT	3.23182	2.29368	2.60447	0	1.62814	0.393187	0	0	0	CS17
2_2_GCCTCTACAGCCTTGG	3.20598	2.51691	2.8265	0	0	0.641447	0	0	0	CS17
2_2_GCCTCTATCAGTTCGA	2.89636	2.53954	1.65378	0	0.879172	0.183381	0	0	0	CS17
2_2_GCCTCTATCTCGTTTA	3.16234	2.78631	2.69336	0	0	0	0	0	0	CS17
2_2_GCGACCAAGCTTCGCG	2.60286	1.80074	1.75581	0	0	0	0	0.426583	0	CS17
2_2_GCGACCAAGTCGTTTG	2.90905	2.65894	1.87699	0	0	0	0	0	0	CS17
2_2_GCGACCAAGTGAAGAG	2.91376	2.49232	1.34847	0	0	0	0	0	0	CS17
2_2_GCGACCAAGTGGTCCC	0.540085	0	0	2.95813	3.40134	4.58901	0	0	0	CS17
2_2_GCGACCAGTAGCGCTC	0	0.16978	0	0.746815	4.05393	4.22473	0	0.655042	0	CS17
2_2_GCGACCAGTGAGGCTA	0	0	0	1.19884	3.65641	3.61274	0	0	0	CS17
2_2_GCGAGAAAGACAAAGG	2.03955	1.6119	1.30152	0	0	0	0	0	0	CS17
2_2_GCGAGAAAGACGCACA	0	0	0	2.10632	3.64526	3.92797	0	0	0	CS17
2_2_GCGAGAAAGATGAGAG	0	0	0	1.67187	3.85467	3.66103	0	0	0	CS17
2_2_GCGAGAAAGCAGATCG	0	0	0	2.89582	3.59149	3.82312	0	0	0	CS17
2_2_GCGAGAAAGGCTATCT	0	0	0	0	0	0	0	0	0	CS17
2_2_GCGAGAACAGCTCGCA	2.69553	2.40444	1.42685	0	0.891543	0	0	0	0	CS17
2_2_GCGAGAAGTAATAGCA	0	0	0	2.1285	3.95179	4.33651	0	0.146258	0	CS17
2_2_GCGAGAAGTTTAGGAA	0	0	0	3.43026	3.51457	4.46627	0	0	0	CS17
2_2_GCGAGAATCAGCACAT	2.86381	2.78538	2.32784	0	0	0	0	0	0	CS17
2_2_GCGCAACAGACTGTAA	3.15078	2.68903	1.80509	0	0	0	0	0	0	CS17
2_2_GCGCAACGTGCGAAAC	2.5079	2.8773	1.71786	0	0.266081	0	0	0	0	CS17
2_2_GCGCAACTCGGTCCGA	2.77285	2.41617	1.75809	0	0	0	0	0	0	CS17
2_2_GCGCAACTCGTTACAG	3.5051	2.61173	2.45793	0.21732	0	0	0	0.21732	0	CS17
2_2_GCGCAACTCTAGCACA	0	0	0	1.35016	4.05873	4.48953	0	0	0	CS17
2_2_GCGCAGTAGTACGACG	2.43233	2.69781	1.72557	0	0	0	0	0	0	CS17
2_2_GCGCAGTAGTACGTTC	0	0	0	2.54891	3.53027	4.42547	0	0	0	CS17
2_2_GCGCAGTCACGAAACG	2.40653	1.99556	2.22201	0	0	0	0	0	0	CS17
2_2_GCGCAGTCAGCTCGCA	0	0	0	2.69968	2.76273	4.52523	0	0	0	CS17
2_2_GCGCAGTGTTGACGTT	0	0	0	2.88218	3.29753	4.04838	0	0	0	CS17
2_2_GCGCAGTTCACGATGT	2.71515	2.30029	2.03715	0	1.02798	0	0	0	0	CS17
2_2_GCGCAGTTCCGTTGCT	2.57936	2.94407	1.20047	0	0.254804	0	0	0	0	CS17
2_2_GCGCAGTTCTCGATGA	2.92897	2.47632	1.53309	0	0	0	0	0	0	CS17
2_2_GCGCCAAAGCAGACTG	2.80921	2.82529	1.71766	0	0.430367	0	0	0	0	CS17
2_2_GCGCCAAAGGACATTA	2.8503	2.42875	0.829901	0	0.230015	0.230015	0	0	0	CS17
2_2_GCGCCAACAGTAGAGC	2.73393	2.43427	1.46361	0	0.845271	0	0	0	0	CS17
2_2_GCGCCAACATACGCTA	2.38082	2.56834	0.749149	0	0	0	0	0	0	CS17
2_2_GCGCCAAGTAAGGATT	2.47195	2.96838	1.49545	0	0	0	0	0	0	CS17
2_2_GCGCCAAGTAGGCTGA	2.72418	2.54852	2.15329	0	0	0.552019	0	0.399562	0	CS17
2_2_GCGCCAAGTCACTGGC	1.97052	2.37734	1.40786	0.933583	1.11781	0	0	0	0	CS17
2_2_GCGCCAATCCACTGGG	0	0	0	4.00693	3.64446	4.25278	0	0.942776	0	CS17
2_2_GCGCCAATCTTGGGTA	2.51406	2.14827	2.17251	0	0	0	0	0.816104	0	CS17
2_2_GCGCGATAGCGGATCA	3.30752	2.90007	0.979131	0	0.745785	0	0	0	0	CS17
2_2_GCGCGATCAAGGCTCC	2.2871	2.65812	1.73754	0.418955	0.418955	0	0	0	0	CS17
2_2_GCGCGATCATCCGCGA	2.79352	2.89489	2.23713	0	0.873136	0	0	0	0	CS17
2_2_GCGCGATCATGATCCA	2.92841	2.43687	2.26406	0	1.11254	0	0	0	0	CS17
2_2_GCGCGATCATGCTGGC	0.15907	0	0	1.60255	3.55931	4.05272	0	0.15907	0	CS17
2_2_GCGCGATTCTGCAGTA	2.6323	2.76113	2.0086	0	0	0	0	0	0	CS17
2_2_GCGGGTTAGGGTCTCC	2.3	2.59718	2.06727	0	0.867371	0	0	0	0	CS17
2_2_GCGGGTTAGGTAAACT	0.218368	0	0	3.15496	3.7663	4.28702	0	0.549355	0	CS17
2_2_GCGGGTTCAAACGTGG	0	0	0	3.03908	3.69685	4.45397	0	0	0	CS17
2_2_GCGGGTTCAAAGGCGT	2.65731	2.31582	1.88673	0	0	0	0	0	0	CS17
2_2_GCGGGTTCAAATACAG	2.58508	2.74785	1.63866	0	0.733403	0	0	0	0	CS17
2_2_GCGGGTTCAGGCTCAC	3.22924	2.42162	2.5012	0	0	0	0	0	0	CS17
2_2_GCGGGTTCATTTGCTT	2.65757	2.75766	1.61014	0	0	0	0	0	0	CS17
2_2_GCGGGTTGTGATGCCC	3.08067	2.56188	1.89692	0	0	0	0	0	0	CS17
2_2_GCTCCTACACTGTCGG	3.01633	2.59627	1.90648	0	0	0.276342	0	0	0	CS17
2_2_GCTCCTATCTACCTGC	3.18379	2.19958	0.803809	0	1.40734	1.15043	0	0	0	CS17
2_2_GCTCTGTAGACATAAC	3.08287	2.43453	2.81034	0	0	0	0	0	0	CS17
2_2_GCTCTGTAGGAGCGAG	2.99557	2.67706	2.4773	0	0	0	0	0	0	CS17
2_2_GCTCTGTCACGGTGTC	0	0	0	2.78	4.20062	3.92502	0	0.147684	0	CS17
2_2_GCTCTGTTCTTGCATT	2.66916	2.09183	2.44194	0	1.10076	0	0	0	0	CS17
2_2_GCTGCAGAGAAACCAT	2.77574	2.35074	2.07272	0	0	0	0	0	0	CS17
2_2_GCTGCAGAGATGTGGC	2.88929	2.61535	1.9928	0	0.700005	0	0	0	0	CS17
[truncated: 12,028 more rows]

## Sheet: Fig2f_left
	cell_subtype	pseudotime_dm
1_1_AAAGGATAGAGGGTGG	Intermediate cells	4955
1_1_AACGTCATCAAGAGTA	Intermediate cells	5061
1_1_AAGACAACAAGTATAG	Intermediate cells	5180
1_1_AAGCGAGTCCGAAATC	AECs	3487
1_1_AAGGTAAGTGTCTTAG	Intermediate cells	5017
1_1_AAGTTCGTCGTGCAGC	Intermediate cells	5247
1_1_AATGAAGCAGGTACGA	Intermediate cells	5027
1_1_ACAGGGAAGTGCTACT	AECs	3379
1_1_ACATTTCCACGTGAGA	AESCs_2	4176
1_1_ACCCTTGGTCGCCACA	Intermediate cells	4796
1_1_ACGATGTTCGGCCCAA	AECs	3555
1_1_AGACCATGTCTCGGGT	Intermediate cells	4929
1_1_AGATCGTCAGTGCGCT	AECs	2423
1_1_AGCCAATCACATCCCT	Intermediate cells	4937
1_1_AGTGACTAGTTCCATG	Intermediate cells	5059
1_1_AGTTAGCAGAACCGCA	Intermediate cells	4772
1_1_ATACTTCTCGTGGACC	Intermediate cells	4974
1_1_ATCGATGGTCCCGGTA	AESCs_2	4675
1_1_ATTCATCAGCCGATCC	AECs	5786
1_1_CAAGGGAAGCGTGTCC	AECs	2814
1_1_CAAGGGATCGCGTGCA	AECs	1950
1_1_CACGTGGCAGCTATTG	Intermediate cells	5373
1_1_CAGATCACAAGTGTCT	Intermediate cells	5280
1_1_CATAAGCGTATACAGA	Intermediate cells	4907
1_1_CATTCCGCACTAACGT	AECs	3630
1_1_CATTTCACATCCCGTT	Intermediate cells	5089
1_1_CCACCATAGAACAGGA	Intermediate cells	5001
1_1_CCCTCTCCAGACCTAT	Intermediate cells	4815
1_1_CCGTGAGCATTGGGAG	Intermediate cells	5048
1_1_CCTCACAGTCTGATAC	Intermediate cells	4981
1_1_CCTGCATAGAGAGCGG	Intermediate cells	5045
1_1_CGAGTTATCGTCCATC	AECs	3518
1_1_CGATGGCAGTCTGCAT	Intermediate cells	5062
1_1_CGGGACTTCCCGAGGT	Intermediate cells	5514
1_1_CGTGCTTAGTGATTCC	Intermediate cells	4750
1_1_CGTTCTGAGAGGTTAT	Intermediate cells	4829
1_1_CTAACTTAGGTCATCT	Intermediate cells	5087
1_1_CTAGACAGTTGGCCTG	Intermediate cells	4915
1_1_CTATCCGTCGCTAGCG	Intermediate cells	4877
1_1_CTCATGCCACGGCACT	Intermediate cells	4964
1_1_CTCCGATAGGCGTTGA	Intermediate cells	4942
1_1_GAAATGATCTCTGACC	Intermediate cells	4986
1_1_GACAGCCGTATGAGGC	Intermediate cells	4882
1_1_GAGAGGTAGGCTAAAT	Intermediate cells	5056
1_1_GAGTCTAAGGTGATCG	Macrophages	11482
1_1_GATTCTTAGTGAGGTC	Intermediate cells	4940
1_1_GCACGTGCAACCGTGC	Intermediate cells	4904
1_1_GCACTAAGTTCCGTTC	Intermediate cells	4944
1_1_GCAGGCTAGAACTCCT	Intermediate cells	4966
1_1_GCCAGGTGTGGCGCTT	Macrophages	9358
1_1_GCGTTTCAGGTGCTAG	Intermediate cells	5025
1_1_GCTACAAGTTGTCAGT	Intermediate cells	4417
1_1_GCTGGGTGTAGAGGAA	Intermediate cells	4812
1_1_GCTTTCGAGGTACTGG	Intermediate cells	5173
1_1_GGAACCCTCTGTGTGA	Intermediate cells	4822
1_1_GGGTATTCAATACCCA	Intermediate cells	4760
1_1_GGGTCTGGTCAACCTA	Intermediate cells	4961
1_1_GTCTGTCCAAGGTCAG	AECs	4048
1_1_GTCTGTCGTCTGTCCT	Intermediate cells	4857
1_1_GTCTGTCGTTCCTAGA	AECs	3262
1_1_GTGCACGAGCTGTCCG	Intermediate cells	4979
1_1_GTGCAGCCATGCCGAC	Intermediate cells	5158
1_1_GTGGAGATCCTGTTGC	Intermediate cells	4970
1_1_GTTGAACTCTGGGATT	Intermediate cells	4856
1_1_TAAGTCGCATCTCAAG	Intermediate cells	5014
1_1_TAATTCCAGGATCATA	Intermediate cells	4936
1_1_TAATTCCGTATCTCGA	Intermediate cells	4871
1_1_TACCGGGCAACCGCCA	AECs	3956
1_1_TACGGGCCACAAGGTG	Intermediate cells	5236
1_1_TACTTCAAGTGGTTCT	Intermediate cells	4996
1_1_TAGACTGCAGGCTCTG	Intermediate cells	4990
1_1_TATCCTAAGGGTAATT	Intermediate cells	5011
1_1_TCACAAGGTTCGAAGG	Intermediate cells	5303
1_1_TCAGTCCCATCTTCGC	AECs	2764
1_1_TCATGCCAGTAGCATA	AESCs_2	4407
1_1_TCATGTTGTCGGTGTC	Intermediate cells	4847
1_1_TCATTTGCAAACCATC	AESCs_2	3040
1_1_TCCATCGCAGTAACCT	Intermediate cells	5415
1_1_TCCCAGTGTGAGAGGG	Intermediate cells	4764
1_1_TCGACGGGTCGCCACA	Intermediate cells	5016
1_1_TCGTGCTCACTCATAG	Intermediate cells	4913
1_1_TCTCAGCAGCCAAGGT	Intermediate cells	4738
1_1_TGAATGCCAAGATCCT	AESCs_2	4899
1_1_TGAGACTTCTAATTCC	Intermediate cells	4933
1_1_TGCACGGGTGAATAAC	Intermediate cells	4696
1_1_TGCGACGGTTGGGTTT	AESCs_2	4709
1_1_TGGATCACAACCAATC	AECs	2624
1_1_TGGGAAGTCAGTCACA	AECs	3570
1_1_TGGGAGAGTACGCTAT	Intermediate cells	5020
1_1_TTCACCGTCCAGTACA	Intermediate cells	4917
1_1_TTCGCTGGTGTTGATC	Intermediate cells	4773
1_1_TTCGCTGTCGACGATT	Intermediate cells	4782
1_1_TTCTTCCGTGCATGTT	Intermediate cells	5490
1_1_TTGAACGAGGAACTCG	Intermediate cells	4993
1_1_TTGACCCCAAGGTCAG	Intermediate cells	4923
1_1_TTGGGATAGAAGTGTT	Intermediate cells	5369
1_1_TTGGGTAAGTTTCAGC	Intermediate cells	5050
1_1_TTTCACACACCAGCCA	Intermediate cells	4934
1_1_TTTGACTTCATTGTGG	Intermediate cells	4851
2_2_AAACCTGAGACTAAGT	AESCs_1	218
2_2_AAACCTGAGCCTATGT	AECs	517
2_2_AAACCTGAGGCAGGTT	AESCs_2	4768
2_2_AAACCTGAGTGACATA	AESCs_1	4105
2_2_AAACCTGCAGGTCTCG	AECs	1855
2_2_AAACCTGCATGCCTAA	Intermediate cells	5418
2_2_AAACCTGTCCTATTCA	AESCs_1	683
2_2_AAACGGGCAAAGGAAG	AECs	2714
2_2_AAACGGGCACGACGAA	AESCs_2	4809
2_2_AAACGGGGTGAGGCTA	AECs	1744
2_2_AAACGGGGTTCATGGT	AECs	2932
2_2_AAACGGGTCCAGATCA	AESCs_2	4572
2_2_AAAGATGGTTCGGGCT	AESCs_2	5038
2_2_AAAGATGGTTGGTAAA	AECs	824
2_2_AAAGCAACAGTCGATT	AECs	556
2_2_AAAGCAAGTACAGACG	AECs	2055
2_2_AAAGCAAGTCCATGAT	AECs	1255
2_2_AAAGCAATCCTCGCAT	AESCs_1	322
2_2_AAAGTAGAGAGTCGGT	AECs	4577
2_2_AAAGTAGAGCGTCAAG	AECs	1022
2_2_AAAGTAGCACCACCAG	AESCs_2	4714
2_2_AAAGTAGCATTGGGCC	AECs	861
2_2_AAAGTAGGTATATGAG	AESCs_1	837
2_2_AAAGTAGGTGATGATA	AESCs_2	4214
2_2_AAAGTAGGTTTAGGAA	AECs	61
2_2_AAAGTAGTCGTCTGCT	AECs	585
2_2_AAATGCCGTCGTGGCT	AESCs_1	1945
2_2_AAATGCCGTGAAATCA	AECs	1446
2_2_AAATGCCTCAGGCGAA	AECs	711
2_2_AAATGCCTCTTCATGT	AECs	69
2_2_AACACGTCAGCGTTCG	AECs	2658
2_2_AACACGTTCACTCTTA	AESCs_2	4239
2_2_AACACGTTCCCACTTG	AECs	568
2_2_AACCATGAGCTTATCG	AECs	440
2_2_AACCATGAGTGTGGCA	AESCs_2	4366
2_2_AACCATGTCTCTTGAT	AECs	135
2_2_AACCGCGCAGACGCCT	AESCs_2	2120
2_2_AACCGCGGTAATAGCA	AECs	4157
2_2_AACCGCGGTAGCGCAA	AECs	2224
2_2_AACCGCGGTTCAGCGC	AECs	2013
2_2_AACCGCGTCCGCATCT	AECs	169
2_2_AACGTTGGTCAGATAA	AECs	1713
2_2_AACTCAGAGGACACCA	AECs	586
2_2_AACTCAGCAGGGTATG	AESCs_2	2427
2_2_AACTCAGGTGTTCGAT	AECs	671
2_2_AACTCCCCACCGTTGG	AECs	2094
2_2_AACTCCCCAGTGGAGT	AECs	2810
2_2_AACTCCCGTGATGCCC	AECs	3399
2_2_AACTCCCGTGTTGAGG	AECs	1802
2_2_AACTCTTCAGCATACT	AECs	1100
2_2_AACTCTTCAGCCTTTC	Intermediate cells	5004
2_2_AACTCTTTCATCGATG	AESCs_1	999
2_2_AACTCTTTCGTGGTCG	AECs	659
2_2_AACTTTCAGTACCGGA	AECs	506
2_2_AACTTTCAGTCCTCCT	AECs	141
2_2_AACTTTCAGTTGTCGT	AECs	477
2_2_AAGACCTAGTGCAAGC	AECs	1567
2_2_AAGACCTAGTGTGGCA	Macrophages	6243
2_2_AAGACCTCAATGTTGC	AECs	172
2_2_AAGACCTCACGGTAGA	AESCs_1	732
2_2_AAGACCTCAGTCAGCC	AECs	272
2_2_AAGACCTGTGACGGTA	AECs	1122
2_2_AAGACCTTCCACGTGG	AESCs_1	769
2_2_AAGGAGCCAAACAACA	AECs	472
2_2_AAGGAGCTCGCAAGCC	AECs	264
2_2_AAGGCAGAGCCGTCGT	AESCs_2	4864
2_2_AAGGCAGCAGTCGTGC	AECs	1228
2_2_AAGGCAGCATCCGCGA	AECs	1290
2_2_AAGGTTCCACGGACAA	AESCs_2	2951
2_2_AAGGTTCGTTGTTTGG	AECs	2706
2_2_AAGGTTCTCACTTCAT	AECs	1989
2_2_AAGGTTCTCAGTTAGC	AESCs_1	494
2_2_AATCCAGAGATGTTAG	AECs	4324
2_2_AATCCAGAGCACCGTC	AECs	525
2_2_AATCCAGCAATAACGA	AECs	298
2_2_AATCCAGCACAGCGTC	AECs	799
2_2_AATCCAGCACAGTCGC	Intermediate cells	5035
2_2_AATCCAGGTTCTCATT	AECs	1666
2_2_AATCCAGGTTTGTTGG	AECs	864
2_2_ACACCAAAGAGTCGGT	AECs	1652
2_2_ACACCAACAGCGATCC	AESCs_2	3028
2_2_ACACCAAGTCTGGTCG	AECs	1288
2_2_ACACCAATCAACCATG	AECs	2746
2_2_ACACCAATCAGCATGT	AECs	1611
2_2_ACACCAATCATGTGGT	AECs	3148
2_2_ACACCAATCCATGAGT	AESCs_1	1725
2_2_ACACCAATCTACCAGA	AECs	105
2_2_ACACCCTCAAACCTAC	AECs	183
2_2_ACACCCTCATCGGACC	AECs	123
2_2_ACACCCTTCGCACTCT	AECs	1146
2_2_ACACCGGAGACCCACC	AECs	3918
2_2_ACACCGGAGACGCTTT	AECs	301
2_2_ACACCGGAGCAGGTCA	AECs	1371
2_2_ACACCGGAGCTAGCCC	AESCs_2	4858
2_2_ACACCGGAGCTAGGCA	AESCs_2	2473
2_2_ACACCGGCATGGTAGG	AECs	1771
2_2_ACACCGGGTCATCGGC	AECs	85
2_2_ACACTGAAGATATGGT	AESCs_2	1128
2_2_ACACTGAAGGGATGGG	AESCs_2	4939
2_2_ACAGCCGAGAGAACAG	AECs	2455
2_2_ACAGCCGAGGGAGTAA	AECs	2062
2_2_ACAGCCGCAATGGACG	AECs	165
2_2_ACAGCCGCAGCCTTTC	AECs	2223
2_2_ACAGCCGCAGGAACGT	AECs	443
2_2_ACAGCCGCATGCGCAC	AECs	168
2_2_ACAGCCGTCGGCGCAT	AESCs_1	2321
2_2_ACAGCCGTCTGGCGTG	AESCs_2	3797
2_2_ACAGCCGTCTTGTACT	AESCs_1	1062
2_2_ACAGCTAAGAGCTATA	AESCs_2	1643
2_2_ACAGCTAAGTGAAGTT	AESCs_1	1395
2_2_ACATACGAGATACACA	AECs	1579
2_2_ACATACGAGGCGTACA	AECs	467
2_2_ACATACGCAGTAACGG	AECs	937
2_2_ACATACGGTAGGCTGA	AESCs_1	812
2_2_ACATACGGTCTAGCGC	AECs	1443
2_2_ACATACGGTTAAGACA	AECs	1459
2_2_ACATACGGTTTAGGAA	AESCs_1	213
2_2_ACATCAGCAGACGCTC	AESCs_2	4867
2_2_ACATCAGCAGATAATG	AECs	843
2_2_ACATCAGCAGCTCGAC	AESCs_2	4874
2_2_ACATCAGCAGTATCTG	AESCs_1	687
2_2_ACATCAGCATCGACGC	AECs	390
2_2_ACATCAGGTAGCTCCG	AECs	1610
2_2_ACATGGTAGCCGCCTA	AECs	1071
2_2_ACATGGTGTAAGAGAG	AECs	877
2_2_ACATGGTTCACGGTTA	Macrophages	5696
2_2_ACATGGTTCAGGCGAA	AECs	932
2_2_ACATGGTTCCGAATGT	AESCs_2	4550
2_2_ACATGGTTCGGTTCGG	AECs	1832
2_2_ACATGGTTCTGCTGCT	AECs	810
2_2_ACCAGTACACGGTAGA	AECs	645
2_2_ACCAGTAGTCGAGATG	AECs	741
2_2_ACCAGTAGTCTTTCAT	AECs	246
2_2_ACCAGTATCGTGACAT	AECs	1098
2_2_ACCCACTAGTAATCCC	AESCs_2	4427
2_2_ACCCACTAGTGAACAT	AECs	1310
2_2_ACCGTAACAGGAATGC	AESCs_1	315
2_2_ACCGTAAGTCATGCCG	AESCs_1	546
2_2_ACCGTAATCCTCAATT	AESCs_2	4921
2_2_ACCTTTAAGGTCGGAT	AECs	2354
2_2_ACCTTTACAGATCGGA	AECs	396
2_2_ACGAGCCGTAAAGGAG	AECs	2607
2_2_ACGAGCCGTCTAAACC	AECs	2907
2_2_ACGAGCCTCTATCGCC	AECs	664
2_2_ACGAGGAAGAAACCGC	AESCs_2	4094
2_2_ACGAGGAAGGAGCGAG	AECs	198
2_2_ACGAGGACATCCGGGT	AECs	728
2_2_ACGAGGACATCGGTTA	AESCs_2	4719
2_2_ACGAGGACATGTTCCC	AECs	628
2_2_ACGAGGAGTTCGCTAA	AECs	2417
2_2_ACGATACAGAAGAAGC	AECs	509
2_2_ACGATACAGCTCCTCT	AECs	3920
2_2_ACGATACGTTCTGTTT	AECs	2486
2_2_ACGATACTCGCCAAAT	AESCs_2	4681
2_2_ACGATGTAGCCACGTC	AESCs_2	2875
2_2_ACGATGTAGTTCGCGC	AESCs_1	508
2_2_ACGATGTGTCTACCTC	AECs	3132
2_2_ACGATGTTCCTCAATT	AECs	773
2_2_ACGCAGCGTTGGAGGT	AESCs_2	4436
2_2_ACGCAGCTCGTTGCCT	AECs	1467
2_2_ACGCAGCTCTATCCTA	AESCs_2	4254
2_2_ACGCAGCTCTTTAGGG	AECs	2249
2_2_ACGCCAGGTTCAACCA	AECs	1217
2_2_ACGCCAGTCACCTCGT	AECs	3198
2_2_ACGCCAGTCTGCAAGT	AESCs_2	1531
2_2_ACGCCGAGTCGGATCC	AECs	1510
2_2_ACGGCCAAGCATGGCA	AECs	2927
2_2_ACGGCCACAATCGGTT	AECs	3020
2_2_ACGGCCACATGCCTAA	AESCs_2	3858
2_2_ACGGCCAGTAATTGGA	AECs	1842
2_2_ACGGCCAGTGAAGGCT	AESCs_1	2446
2_2_ACGGCCAGTGCTTCTC	AECs	2990
2_2_ACGGCCAGTGGGTCAA	AECs	252
2_2_ACGGGTCAGATAGGAG	AECs	4369
2_2_ACGGGTCAGGACACCA	AECs	1115
2_2_ACGGGTCCAATGGAGC	AECs	957
2_2_ACGGGTCGTTGGAGGT	AECs	1293
2_2_ACGGGTCTCGGCGCTA	AECs	2588
2_2_ACGGGTCTCTCAAGTG	AECs	654
2_2_ACGTCAAAGGTGATAT	AECs	2917
2_2_ACGTCAATCACCGTAA	Intermediate cells	5003
2_2_ACGTCAATCCTATGTT	AECs	582
2_2_ACTATCTGTCTGATTG	AECs	1412
2_2_ACTATCTTCCAATGGT	AECs	2590
2_2_ACTATCTTCGCGTTTC	AESCs_1	551
2_2_ACTGAACAGTCTTGCA	AECs	248
2_2_ACTGAACCACGAAACG	AECs	2633
2_2_ACTGAACCACGTTGGC	AESCs_1	794
2_2_ACTGAACGTACAGTTC	AECs	2035
2_2_ACTGAGTAGGACATTA	AESCs_1	2331
2_2_ACTGAGTAGTGATCGG	AECs	3584
2_2_ACTGAGTGTCTCATCC	AECs	3534
2_2_ACTGAGTGTTCAGGCC	Macrophages	7498
2_2_ACTGAGTGTTCGCGAC	AESCs_2	1687
2_2_ACTGAGTTCAATACCG	AECs	3100
2_2_ACTGATGTCCTTTACA	AECs	80
2_2_ACTGATGTCTCTAGGA	AECs	607
2_2_ACTGCTCAGATAGTCA	AESCs_2	4315
2_2_ACTGCTCCACGCCAGT	AECs	735
2_2_ACTGCTCCATGTTCCC	AECs	2680
2_2_ACTGCTCTCTTGTACT	AECs	3595
2_2_ACTGTCCCAACTGGCC	AECs	1441
2_2_ACTGTCCCAAGCCATT	AESCs_2	1991
2_2_ACTGTCCCACGTCAGC	AECs	1008
2_2_ACTGTCCCAGGCTCAC	AESCs_2	552
2_2_ACTGTCCGTCTTCGTC	AESCs_1	487
2_2_ACTTACTCAAACTGTC	AECs	1153
2_2_ACTTACTCAAAGGCGT	AESCs_2	4810
2_2_ACTTACTCAGTAAGAT	AECs	2828
2_2_ACTTACTTCAGAGGTG	AECs	2314
2_2_ACTTACTTCTTGTCAT	AECs	3685
2_2_ACTTTCAAGACTAGAT	AESCs_2	4837
2_2_ACTTTCACAAAGGCGT	AESCs_2	4264
2_2_ACTTTCAGTAGCACGA	AESCs_2	4128
2_2_ACTTTCAGTCACACGC	AECs	1840
2_2_ACTTTCATCGGAAACG	AESCs_1	431
2_2_ACTTTCATCTACCAGA	AESCs_1	476
2_2_AGAATAGAGAACAACT	AECs	1897
2_2_AGAATAGCACATGGGA	AECs	216
2_2_AGAATAGGTCCTCCAT	AESCs_1	3476
2_2_AGACGTTAGCGATAGC	AECs	2492
2_2_AGACGTTAGCTGAAAT	AECs	696
2_2_AGACGTTGTAGCCTCG	AECs	2412
2_2_AGACGTTGTGCGGTAA	AECs	832
2_2_AGACGTTTCGGTGTTA	AECs	959
2_2_AGAGCGACACAGGAGT	AECs	2391
2_2_AGAGCGACATGGTTGT	AESCs_1	1639
2_2_AGAGCGAGTCTGCAAT	AESCs_2	4016
2_2_AGAGCGATCACATGCA	AESCs_1	996
2_2_AGAGCTTAGGATGGAA	AESCs_1	544
2_2_AGAGCTTCAAACTGTC	AESCs_2	4086
2_2_AGAGCTTCAGCCTGTG	AECs	682
2_2_AGAGCTTTCAGCCTAA	AECs	1241
2_2_AGAGTGGGTATATGGA	AECs	4428
2_2_AGAGTGGGTCTCTCGT	AECs	2298
2_2_AGAGTGGGTGTCGCTG	AESCs_2	2065
2_2_AGATCTGAGAGCAATT	AECs	3064
2_2_AGATCTGTCAGTCCCT	AECs	1629
2_2_AGATCTGTCCACTCCA	AECs	382
2_2_AGATCTGTCGCAAGCC	AECs	2169
2_2_AGATCTGTCGCGATCG	AESCs_2	2806
2_2_AGCAGCCGTACTTAGC	AESCs_2	3416
2_2_AGCAGCCGTAGAGGAA	AESCs_2	4542
2_2_AGCAGCCGTGGCAAAC	AECs	2288
2_2_AGCAGCCTCCGCGCAA	AECs	1768
2_2_AGCATACAGATGTTAG	AESCs_1	1429
2_2_AGCATACCAGCTGCAC	AECs	3069
2_2_AGCATACGTACTTCTT	AECs	238
2_2_AGCATACGTCTTGTCC	AECs	867
2_2_AGCATACTCACAAACC	AECs	489
2_2_AGCCTAACAGCATGAG	AESCs_1	748
2_2_AGCCTAATCGGCCGAT	AECs	1014
2_2_AGCGGTCAGTACGATA	AECs	2533
2_2_AGCGGTCAGTGCCATT	AESCs_2	3812
2_2_AGCGGTCCAATCCAAC	AESCs_2	2479
2_2_AGCGGTCCACATTAGC	Intermediate cells	4956
2_2_AGCGGTCCACGGCTAC	Macrophages	6917
2_2_AGCGTATCACGGTTTA	AECs	702
2_2_AGCGTATGTCCAGTAT	AECs	2900
2_2_AGCGTATGTTCGTGAT	AECs	1453
2_2_AGCGTATGTTTGGGCC	AECs	207
2_2_AGCGTCGCAGCTGTGC	AESCs_2	3700
2_2_AGCGTCGGTCCAGTGC	AESCs_1	634
2_2_AGCGTCGGTCCTGCTT	AECs	316
2_2_AGCTCCTCACAGAGGT	AESCs_2	2811
2_2_AGCTCCTGTGTGACCC	AECs	23
2_2_AGCTCCTTCGTAGGTT	AESCs_1	1007
2_2_AGCTCTCAGCACGCCT	AESCs_1	507
2_2_AGCTCTCGTCTCTTAT	AESCs_1	646
2_2_AGCTCTCGTGAACCTT	AECs	2945
2_2_AGCTCTCTCGAATGGG	AECs	468
2_2_AGCTTGAAGAATAGGG	AECs	2267
2_2_AGCTTGACACACATGT	AECs	2979
2_2_AGCTTGACACATTAGC	AECs	1424
2_2_AGCTTGACAGTAGAGC	Intermediate cells	4210
2_2_AGCTTGATCCAAGTAC	AECs	289
2_2_AGGCCACAGGAGTAGA	AECs	1342
2_2_AGGCCACAGGTGACCA	AECs	68
2_2_AGGCCACAGTAGCCGA	AECs	876
2_2_AGGCCACCAGCGATCC	AECs	592
2_2_AGGCCACGTAATTGGA	AECs	1444
2_2_AGGCCACGTGCGGTAA	Intermediate cells	4985
2_2_AGGCCGTAGTCTTGCA	Intermediate cells	4440
2_2_AGGCCGTCATGCATGT	AECs	527
2_2_AGGCCGTGTACAAGTA	AECs	1704
2_2_AGGCCGTGTTACGCGC	AECs	597
2_2_AGGCCGTTCTATGTGG	AESCs_2	3086
2_2_AGGGAGTAGGCTCATT	AESCs_2	3274
2_2_AGGGAGTCAGCGTTCG	AECs	604
2_2_AGGGAGTCATGATCCA	AESCs_1	1548
2_2_AGGGAGTTCACCAGGC	AECs	1896
2_2_AGGGATGCAGCATGAG	AECs	329
2_2_AGGGATGGTTCCCTTG	AECs	1383
2_2_AGGGATGTCTGAGTGT	AECs	836
2_2_AGGGTGAAGAGTAATC	AECs	2182
2_2_AGGGTGAGTAGCCTCG	AESCs_1	224
2_2_AGGGTGAGTATTCGTG	AECs	965
2_2_AGGGTGATCTTCCTTC	AECs	881
2_2_AGGTCATCATGCAACT	AECs	1381
2_2_AGGTCCGAGGACACCA	AECs	1508
2_2_AGGTCCGCATCACCCT	AESCs_1	807
2_2_AGGTCCGGTCTAAACC	AESCs_2	1552
2_2_AGGTCCGTCCCTTGCA	AECs	839
2_2_AGTAGTCAGCGTAGTG	AECs	2007
2_2_AGTAGTCAGGCAATTA	AESCs_1	1004
2_2_AGTAGTCAGGTGCTTT	AECs	2270
2_2_AGTAGTCCACGAAACG	AESCs_1	2421
2_2_AGTAGTCTCAGTGTTG	AECs	956
2_2_AGTCTTTCAAATACAG	AECs	1655
2_2_AGTCTTTCATCACCCT	AECs	3311
2_2_AGTCTTTTCCGAGCCA	AECs	2699
2_2_AGTCTTTTCGGATGTT	AESCs_2	3661
2_2_AGTGAGGAGTGTCTCA	AECs	595
2_2_AGTGAGGCAGGACCCT	AECs	667
2_2_AGTGAGGCAGGGTACA	AESCs_2	3696
2_2_AGTGAGGGTGGCGAAT	AESCs_2	4255
2_2_AGTGGGAAGTGGTAAT	AECs	318
2_2_AGTGGGAAGTTCCACA	AECs	3158
2_2_AGTGGGACACCACCAG	AECs	3116
2_2_AGTGGGAGTCCGAAGA	AECs	648
2_2_AGTGGGAGTTATCCGA	AECs	2363
2_2_AGTGTCAAGTGCCAGA	AECs	833
2_2_AGTGTCACAAGAGTCG	AECs	1435
2_2_AGTGTCACAGACGCTC	AECs	2910
2_2_AGTGTCACATGACGGA	AECs	2963
2_2_AGTGTCAGTATATCCG	AECs	2324
2_2_AGTGTCATCCTGCTTG	Macrophages	9231
2_2_AGTGTCATCTTGACGA	AECs	2340
2_2_AGTTGGTTCTGCAAGT	AECs	3821
2_2_ATAACGCCAAGAAGAG	AECs	4656
2_2_ATAACGCCATAAAGGT	AECs	2087
2_2_ATAAGAGAGGTACTCT	AECs	989
2_2_ATAAGAGGTGCACGAA	AECs	151
2_2_ATAGACCCATGAAGTA	AESCs_1	1340
2_2_ATAGACCGTAAGCACG	AECs	2682
2_2_ATAGACCGTAGAAGGA	AESCs_2	4525
2_2_ATAGACCTCCGCTGTT	AECs	1221
2_2_ATAGACCTCTGCAGTA	AECs	276
2_2_ATCACGAAGCCGCCTA	AESCs_2	4541
2_2_ATCACGACACAGGTTT	AECs	1003
2_2_ATCACGAGTCCGAACC	AECs	2599
2_2_ATCACGATCGGAGCAA	AECs	803
2_2_ATCATCTCAGCGATCC	AESCs_2	2930
2_2_ATCATCTGTACCTACA	AECs	97
2_2_ATCATCTGTCACTGGC	AECs	771
2_2_ATCATCTTCCGGGTGT	AESCs_1	2824
2_2_ATCATCTTCCGTAGGC	AESCs_2	2901
2_2_ATCATGGCACGTCAGC	AECs	2524
2_2_ATCATGGGTGGTACAG	AESCs_1	435
2_2_ATCATGGTCAACCATG	AESCs_2	4270
2_2_ATCATGGTCCTATGTT	AECs	831
2_2_ATCATGGTCTATGTGG	AECs	875
2_2_ATCCACCGTCGAACAG	AESCs_1	457
2_2_ATCCACCTCCTATTCA	AESCs_1	895
2_2_ATCCGAAAGATCTGAA	AESCs_2	4379
2_2_ATCCGAACATCACCCT	AESCs_2	4769
2_2_ATCCGAATCCTTGACC	AESCs_2	4439
2_2_ATCCGAATCGACAGCC	AECs	82
2_2_ATCCGAATCTGTCTCG	AECs	1557
2_2_ATCGAGTCAAGCCCAC	AESCs_2	3862
2_2_ATCGAGTGTCCATGAT	AESCs_2	4839
2_2_ATCGAGTTCATGCAAC	AECs	1129
2_2_ATCGAGTTCCCAGGTG	AESCs_1	513
2_2_ATCTACTAGAGACGAA	AECs	2140
2_2_ATCTACTGTAACGCGA	AECs	327
2_2_ATCTACTTCAGTCCCT	AECs	92
2_2_ATCTACTTCTTGGGTA	AECs	790
2_2_ATCTGCCAGGAATTAC	AECs	1051
2_2_ATCTGCCCAAGCGATG	AESCs_2	4930
2_2_ATCTGCCCAATTGCTG	AECs	1204
2_2_ATCTGCCGTCAATACC	AECs	2368
2_2_ATCTGCCGTGTGCGTC	AECs	2784
2_2_ATGAGGGAGCCCGAAA	Intermediate cells	4988
2_2_ATGAGGGAGGACACCA	AECs	2605
2_2_ATGAGGGAGTCAAGCG	AESCs_2	1820
2_2_ATGAGGGGTAGCAAAT	AECs	482
2_2_ATGCGATCAATAACGA	AESCs_1	870
2_2_ATGCGATCATCGGGTC	AECs	1852
2_2_ATGCGATGTCGGGTCT	AECs	2872
2_2_ATGCGATGTTCAGCGC	AECs	3890
2_2_ATGCGATTCTGTCTCG	AECs	2208
2_2_ATGGGAGAGAACAACT	Macrophages	7362
2_2_ATGGGAGAGAGACGAA	AESCs_2	4397
2_2_ATGGGAGAGCCCAACC	AECs	1177
2_2_ATGGGAGCACACTGCG	AECs	1421
2_2_ATGGGAGCATGTCGAT	AESCs_2	4230
2_2_ATGGGAGGTGCACTTA	AESCs_1	1680
2_2_ATGGGAGTCCTACAGA	AECs	2783
2_2_ATGGGAGTCGTTGCCT	AESCs_2	4781
2_2_ATGTGTGAGGGAGTAA	AECs	2357
2_2_ATGTGTGCACACAGAG	AESCs_2	2913
2_2_ATGTGTGTCGTTACGA	AECs	2847
2_2_ATGTGTGTCTAGCACA	AESCs_1	408
2_2_ATTACTCGTTCACCTC	AESCs_2	4873
2_2_ATTACTCTCCAGAGGA	AESCs_1	724
2_2_ATTACTCTCGTGGACC	AESCs_2	1325
2_2_ATTATCCAGCTCTCGG	AECs	1965
2_2_ATTATCCAGGACGAAA	AECs	493
2_2_ATTATCCAGTAAGTAC	AECs	3012
2_2_ATTATCCTCCAGAAGG	AESCs_2	4483
2_2_ATTCTACAGGGCTCTC	AECs	1140
2_2_ATTCTACGTACCGTTA	AECs	335
2_2_ATTCTACGTCAGGACA	Intermediate cells	5101
2_2_ATTCTACTCGCCCTTA	AESCs_1	2002
2_2_ATTCTACTCGTTACGA	AECs	745
2_2_ATTCTACTCTTGTCAT	AECs	949
2_2_ATTGGACAGCCCGAAA	AESCs_2	4827
2_2_ATTGGACGTAACGACG	AECs	3229
2_2_ATTGGACGTAATTGGA	AECs	1425
2_2_ATTGGACGTCTTTCAT	AECs	1513
2_2_ATTGGACTCCGAAGAG	AECs	2201
2_2_ATTGGACTCGCTGATA	AECs	955
2_2_ATTGGTGAGCGTGAAC	AECs	2241
2_2_ATTGGTGGTCAGAGGT	AECs	2233
2_2_ATTTCTGAGCACACAG	AESCs_2	4378
2_2_ATTTCTGCATTGGCGC	AESCs_2	3173
2_2_CAACCAAAGGACGAAA	AECs	1587
2_2_CAACCAAAGGATTCGG	AECs	709
2_2_CAACCAACACCAGGTC	AECs	1238
2_2_CAACCAACATTACCTT	AESCs_1	1112
2_2_CAACCAAGTATTACCG	AECs	446
2_2_CAACCAATCCTCAATT	AECs	2525
2_2_CAACCAATCCTGCCAT	AESCs_2	4881
2_2_CAACCTCAGAACAATC	AECs	591
2_2_CAACCTCCAACGATGG	AECs	3411
2_2_CAACCTCGTCGAGATG	AESCs_2	4989
2_2_CAACTAGAGCTGAAAT	AECs	502
2_2_CAACTAGCAGCTGCAC	AECs	449
2_2_CAACTAGGTAAAGTCA	AECs	2672
2_2_CAAGAAAAGAGCCCAA	AECs	553
2_2_CAAGAAAAGCAGGCTA	AECs	1528
2_2_CAAGAAACAAGTCTAC	AESCs_1	1061
2_2_CAAGAAACAGCGTTCG	AECs	2005
2_2_CAAGAAAGTTCGTGAT	AESCs_2	4823
2_2_CAAGATCAGCAGCCTC	AECs	3071
2_2_CAAGATCCATTAGGCT	Intermediate cells	4280
2_2_CAAGATCGTAGATTAG	AECs	1674
2_2_CAAGATCGTAGCAAAT	AECs	1798
2_2_CAAGATCGTCCGTGAC	AECs	1132
2_2_CAAGATCGTGTAATGA	Intermediate cells	3266
2_2_CAAGGCCAGGGTTTCT	AECs	1147
2_2_CAAGGCCAGTTGAGTA	AECs	1641
2_2_CAAGGCCCAGGAACGT	AESCs_1	510
2_2_CAAGGCCCATCGGACC	AECs	2188
2_2_CAAGGCCGTTCGGCAC	AESCs_2	4580
2_2_CAAGGCCTCAAGATCC	AECs	851
2_2_CAAGTTGAGGTTCCTA	AESCs_1	975
2_2_CAAGTTGTCTTACCTA	AECs	3844
2_2_CACAAACAGCAGGCTA	AECs	878
2_2_CACAAACAGCGAGAAA	AESCs_2	4692
2_2_CACAAACGTCACTGGC	AECs	2405
2_2_CACAAACGTGCCTGCA	Intermediate cells	4960
2_2_CACACAAAGTTATCGC	AECs	1457
2_2_CACACAACATGCCCGA	AECs	2827
2_2_CACACAAGTACCGAGA	AECs	453
2_2_CACACAAGTGAAGGCT	AECs	2397
2_2_CACACAATCACCACCT	AESCs_2	4800
2_2_CACACCTTCCAGTATG	AECs	1733
2_2_CACACTCCATCATCCC	AECs	1619
2_2_CACACTCCATGCTGGC	AESCs_2	1242
2_2_CACACTCGTATAATGG	AECs	2760
2_2_CACACTCGTTTGGCGC	AECs	829
2_2_CACACTCTCTGCGACG	AESCs_2	4500
2_2_CACAGGCAGCTCTCGG	AECs	1286
2_2_CACAGGCAGGTCGGAT	AECs	2485
2_2_CACAGGCCACATAACC	AESCs_1	1573
2_2_CACAGGCCACCACCAG	AECs	40
2_2_CACAGGCTCCTATTCA	AECs	3283
2_2_CACAGTAAGATATACG	AECs	1516
2_2_CACAGTACAAAGCGGT	AESCs_1	2464
2_2_CACAGTACACGTGAGA	AECs	1410
2_2_CACAGTACAGACACTT	AECs	997
2_2_CACAGTACAGCTGTTA	AECs	206
2_2_CACATAGAGTAGCCGA	AECs	1387
2_2_CACATAGCAAAGGCGT	AECs	574
2_2_CACATAGTCAACACAC	AECs	2317
2_2_CACATTTAGAAACGAG	AESCs_2	2617
2_2_CACATTTAGCGTTGCC	AECs	1482
2_2_CACATTTCAGGGTTAG	AECs	734
2_2_CACATTTCAGTTCCCT	AECs	385
2_2_CACATTTGTAGGCTGA	AECs	79
2_2_CACATTTGTGATGATA	AECs	4136
2_2_CACATTTTCCCAACGG	AECs	326
2_2_CACATTTTCCTTGACC	AECs	1764
2_2_CACATTTTCTTACCGC	AECs	1594
2_2_CACCACTAGAGCTTCT	AESCs_2	4720
2_2_CACCACTAGCACCGTC	AESCs_2	3664
2_2_CACCACTTCGATGAGG	AESCs_2	4207
2_2_CACCAGGCAATGAAAC	AECs	3520
2_2_CACCTTGAGACTAGGC	AECs	474
2_2_CACCTTGAGTGTGAAT	AECs	232
2_2_CACCTTGCAATCTACG	AECs	2894
2_2_CACCTTGCAGACAAGC	AECs	1157
2_2_CACCTTGGTAGAGTGC	AESCs_2	1628
2_2_CACCTTGGTGCATCTA	AECs	3242
2_2_CACCTTGTCCACTGGG	AESCs_1	723
2_2_CACTCCAAGTCATGCT	AECs	722
2_2_CACTCCAGTATAAACG	AECs	1825
2_2_CACTCCAGTCTCTTAT	AECs	397
2_2_CACTCCAGTGTGCGTC	AECs	131
2_2_CACTCCAGTTCAGGCC	AECs	3480
2_2_CAGAATCCAGTGACAG	AESCs_1	1845
2_2_CAGAATCTCCTCGCAT	AESCs_2	4646
2_2_CAGAATCTCGGCTTGG	AECs	2589
2_2_CAGAGAGAGACATAAC	AECs	234
2_2_CAGAGAGAGGAGTTTA	AESCs_1	743
2_2_CAGAGAGAGTAACCCT	AECs	584
2_2_CAGAGAGAGTGGACGT	AECs	3866
2_2_CAGAGAGGTAAGAGAG	AESCs_1	4462
2_2_CAGAGAGTCACCTTAT	AESCs_1	848
2_2_CAGAGAGTCTCTTGAT	AECs	1163
2_2_CAGATCAAGTGGGCTA	AESCs_2	4437
2_2_CAGATCACACGCATCG	AECs	576
2_2_CAGATCACACGGTGTC	AECs	2697
2_2_CAGCAGCAGGCAGGTT	AECs	2765
2_2_CAGCAGCGTCGGCTCA	AECs	2940
2_2_CAGCAGCGTGAAATCA	AECs	1833
2_2_CAGCAGCGTTGATTGC	AECs	554
2_2_CAGCAGCTCCCTTGTG	AECs	2356
2_2_CAGCATAAGCTTATCG	AECs	1194
2_2_CAGCATAAGGGTGTGT	AECs	815
2_2_CAGCATACAGACGCAA	AESCs_1	2165
2_2_CAGCATACATACTACG	AECs	2538
2_2_CAGCCGAAGAGTCGGT	AECs	1589
2_2_CAGCCGAAGTGTGAAT	AECs	497
2_2_CAGCCGACACGTAAGG	AECs	961
2_2_CAGCCGACAGACGTAG	AECs	1212
2_2_CAGCCGACATTACCTT	AESCs_2	4633
2_2_CAGCGACAGATGGGTC	AESCs_2	968
2_2_CAGCGACCAGACGCAA	AECs	2030
2_2_CAGCGACCATCCGTGG	AECs	1803
2_2_CAGCGACGTCGGATCC	AECs	521
2_2_CAGCGACGTGTGACCC	AECs	1525
2_2_CAGCTAAAGTTACCCA	AESCs_2	4755
2_2_CAGCTAACACACGCTG	AECs	2179
2_2_CAGCTAACACCGAATT	AESCs_2	4708
2_2_CAGCTAACATCACAAC	AECs	1801
2_2_CAGCTAAGTGGTACAG	AESCs_2	3877
2_2_CAGCTAATCACCGTAA	AECs	1997
2_2_CAGCTAATCGCACTCT	AECs	2653
2_2_CAGCTGGGTGCAGACA	AECs	2660
2_2_CAGGTGCCACCGAAAG	Intermediate cells	4840
2_2_CAGGTGCGTCGCATAT	AECs	718
2_2_CAGGTGCGTGTGACCC	AECs	332
2_2_CAGGTGCGTTTAAGCC	AESCs_2	4453
2_2_CAGTCCTAGCTAACTC	AESCs_2	4717
2_2_CAGTCCTAGGCGATAC	AECs	3727
2_2_CAGTCCTCAAACGCGA	AECs	1124
2_2_CAGTCCTCAGTTTACG	AECs	954
2_2_CAGTCCTCATTACCTT	AECs	1791
2_2_CAGTCCTTCTGCGGCA	AECs	1144
2_2_CATATGGTCCGGGTGT	AESCs_2	1365
2_2_CATATTCCAGCGAACA	AESCs_2	2092
2_2_CATATTCCAGCTCCGA	AECs	2315
2_2_CATCAAGAGTAGGCCA	AECs	1280
2_2_CATCAAGAGTATCTCG	Macrophages	6163
2_2_CATCAAGGTCGGCATC	Intermediate cells	3039
2_2_CATCAAGGTCTAGAGG	AECs	712
2_2_CATCAAGGTCTCGTTC	AESCs_2	2470
2_2_CATCAAGGTGACTCAT	AESCs_1	1054
2_2_CATCAAGTCAACGAAA	AECs	1582
2_2_CATCAAGTCAAGATCC	AECs	2504
2_2_CATCAAGTCAGCAACT	AECs	2933
2_2_CATCAAGTCGGTGTTA	AESCs_2	4132
2_2_CATCAGACAGCCTTTC	AECs	1021
2_2_CATCAGAGTCACTGGC	AESCs_2	4635
2_2_CATCAGATCATGTAGC	AESCs_1	2713
2_2_CATCCACAGCGCTCCA	AESCs_1	685
2_2_CATCCACCAAAGAATC	AECs	3123
2_2_CATCCACCAGACTCGC	AESCs_2	3834
2_2_CATCCACCATTATCTC	AECs	1205
2_2_CATCCACGTCTGGAGA	AESCs_1	1069
2_2_CATCCACGTGGAAAGA	AECs	1135
2_2_CATCCACTCGATAGAA	AESCs_2	4805
2_2_CATCGAAAGCGATATA	AECs	1352
2_2_CATCGAAGTCGACTGC	AECs	197
2_2_CATCGAAGTCGGCACT	AECs	3080
2_2_CATCGAATCACGCATA	AECs	3136
2_2_CATCGAATCCTACAGA	AECs	1698
2_2_CATCGAATCGATGAGG	AESCs_2	2370
2_2_CATCGGGAGTTTGCGT	AECs	1096
2_2_CATCGGGGTACAAGTA	AESCs_2	3035
2_2_CATCGGGGTCTGATCA	AECs	2462
2_2_CATGACACAGCGAACA	Intermediate cells	4237
2_2_CATGACATCCCAAGTA	AESCs_2	2059
2_2_CATGCCTAGGCACATG	AESCs_2	4789
2_2_CATGCCTGTCCAGTAT	AECs	2434
2_2_CATGGCGAGGAGTAGA	AESCs_1	243
2_2_CATGGCGCAAGTAGTA	AECs	658
2_2_CATGGCGCAGGGTACA	AECs	781
2_2_CATGGCGGTGGTCTCG	AECs	1572
2_2_CATTATCAGATCCCAT	AESCs_2	4722
2_2_CATTATCCAGACAAGC	AESCs_1	1208
2_2_CATTATCCAGATGAGC	AESCs_1	893
2_2_CATTATCGTCTGATTG	AESCs_2	4710
2_2_CATTATCGTTCGTTGA	AECs	3299
2_2_CATTATCTCGTCTGAA	AESCs_2	3810
2_2_CATTCGCAGACCTTTG	AECs	2646
2_2_CATTCGCAGAGGGCTT	AECs	1599
2_2_CATTCGCGTGAGGGAG	AESCs_2	4919
2_2_CATTCGCGTTACTGAC	AECs	2261
2_2_CATTCGCGTTCCGGCA	AECs	564
2_2_CCAATCCAGAGTACAT	AECs	1931
2_2_CCAATCCAGTACACCT	AESCs_2	1390
2_2_CCAATCCAGTACGTAA	AECs	2468
2_2_CCAATCCAGTAGGTGC	AECs	738
2_2_CCAATCCAGTTTGCGT	AECs	2319
2_2_CCAATCCCACAGGCCT	AESCs_1	1287
2_2_CCAATCCCATTAACCG	AECs	244
2_2_CCAATCCGTCGCGGTT	AECs	679
2_2_CCAATCCGTGCGAAAC	AESCs_2	4617
2_2_CCAATCCGTTTAGGAA	AECs	805
2_2_CCACCTAAGAGCAATT	AECs	3404
2_2_CCACCTAAGGCGTACA	AECs	2773
2_2_CCACCTACAGACGCTC	AECs	1812
2_2_CCACCTACAGTGACAG	Macrophages	8284
2_2_CCACCTAGTAAAGGAG	AECs	1137
2_2_CCACCTAGTAGCGATG	AECs	633
2_2_CCACCTAGTTATCACG	AESCs_2	1971
2_2_CCACGGAAGGTCGGAT	AECs	3460
2_2_CCACGGACAAGAAGAG	AECs	797
2_2_CCACGGAGTATAGTAG	AESCs_2	4476
2_2_CCACTACAGTGTGAAT	AECs	323
2_2_CCACTACCACGTCTCT	AECs	3248
2_2_CCACTACGTTGCGTTA	AECs	338
2_2_CCACTACTCTTGTACT	Macrophages	11669
2_2_CCAGCGAAGAGGTACC	AECs	1366
2_2_CCAGCGAAGGGATCTG	AECs	2338
2_2_CCAGCGATCGCCTGAG	AECs	1748
2_2_CCATGTCAGCTAGTTC	AECs	2620
2_2_CCATGTCCAGATCCAT	AECs	454
2_2_CCATGTCGTCGGATCC	AECs	2553
2_2_CCATGTCTCCGTCATC	AECs	1716
2_2_CCATTCGAGCGCTCCA	AESCs_1	912
2_2_CCATTCGGTCAAAGCG	AESCs_1	822
2_2_CCCAATCAGCTAACAA	AECs	2072
2_2_CCCAATCCAATAGCAA	AECs	25
2_2_CCCAATCCATAAGACA	Macrophages	8587
2_2_CCCAATCTCTACTCAT	AECs	948
2_2_CCCAGTTCACCTCGTT	AECs	2386
2_2_CCCAGTTGTGCATCTA	AECs	621
2_2_CCCAGTTGTTTCGCTC	AESCs_1	882
2_2_CCCAGTTTCAATACCG	AECs	2568
2_2_CCCATACCAACACGCC	AECs	504
2_2_CCCATACCATACTACG	AECs	1722
2_2_CCCATACCATCCCATC	AECs	1036
2_2_CCCATACGTCAGCTAT	AECs	1918
2_2_CCCATACGTCTCCACT	AECs	1651
2_2_CCCTCCTAGGCTATCT	AECs	3814
2_2_CCCTCCTCACGAAATA	AECs	1969
2_2_CCCTCCTGTTTGCATG	AECs	1064
2_2_CCCTCCTTCACGACTA	AECs	84
2_2_CCGGGATAGGGATCTG	AECs	4343
2_2_CCGGGATGTACCAGTT	AECs	434
2_2_CCGGGATTCTCAACTT	AECs	77
2_2_CCGGTAGAGACAAAGG	AESCs_2	4803
2_2_CCGGTAGCATAGTAAG	AESCs_1	632
2_2_CCGTACTGTAGCGCAA	AECs	3533
2_2_CCGTGGAAGCCCAGCT	AESCs_2	2346
2_2_CCGTGGAAGGAACTGC	AESCs_2	2126
2_2_CCGTGGACAGCCAGAA	AECs	1547
2_2_CCGTGGAGTAACGACG	AECs	2579
2_2_CCGTGGATCAGTCCCT	AECs	1799
2_2_CCGTTCAAGTGATCGG	AECs	0
2_2_CCGTTCATCCTTGACC	AESCs_2	4521
2_2_CCTAAAGCACTGTCGG	AECs	1665
2_2_CCTAAAGCAGCTGCTG	AESCs_1	2075
2_2_CCTACACAGAGGTTAT	AESCs_2	4807
2_2_CCTACACAGGATCGCA	AECs	840
2_2_CCTACACCAAACAACA	AECs	2880
2_2_CCTACACGTAGCGTGA	AECs	3042
2_2_CCTACACTCGGCCGAT	AECs	462
2_2_CCTACCAAGAGACGAA	AECs	845
2_2_CCTACCAAGATCCGAG	AESCs_2	4435
2_2_CCTACCACATCACGTA	AECs	792
2_2_CCTACCAGTCGAACAG	AECs	1400
2_2_CCTACCATCCACTGGG	AESCs_2	1762
2_2_CCTACCATCCGGCACA	AECs	1879
2_2_CCTACCATCGTCTGAA	AESCs_2	4818
2_2_CCTAGCTAGTTTGCGT	AESCs_1	2214
2_2_CCTAGCTGTTCAGACT	AESCs_2	4959
2_2_CCTAGCTTCACGCATA	AESCs_2	4987
2_2_CCTAGCTTCATCGCTC	AECs	2079
2_2_CCTAGCTTCGCAGGCT	AECs	2702
2_2_CCTAGCTTCGCATGGC	AECs	1492
2_2_CCTATTACAGGTGCCT	AECs	2472
2_2_CCTCAGTAGCGTGTCC	AESCs_2	3058
2_2_CCTCAGTAGTACACCT	AECs	3974
2_2_CCTCAGTCAAGGACAC	AESCs_1	1142
2_2_CCTCAGTCAGACGCCT	AESCs_1	681
2_2_CCTCAGTTCTCCCTGA	Macrophages	8398
2_2_CCTCTGAAGCAGCCTC	AECs	1526
2_2_CCTCTGAAGGTGATTA	AESCs_1	806
2_2_CCTCTGAAGTACATGA	AESCs_2	1816
2_2_CCTCTGAAGTCGTTTG	AECs	1846
2_2_CCTCTGAGTGGTCTCG	AECs	3207
2_2_CCTCTGATCCCATTAT	AECs	2476
2_2_CCTTACGAGACGCTTT	AECs	1738
2_2_CCTTACGAGCTATGCT	AECs	1501
2_2_CCTTACGAGCTTATCG	AESCs_2	3881
2_2_CCTTACGAGGATCGCA	AESCs_2	3359
2_2_CCTTACGAGTTTAGGA	AECs	2678
2_2_CCTTACGCAGCCAATT	AESCs_2	4742
2_2_CCTTACGGTCGCCATG	AECs	2781
2_2_CCTTACGGTCTGCGGT	AESCs_1	1431
2_2_CCTTCCCAGTCCGTAT	AECs	2969
2_2_CCTTCCCAGTGGACGT	AECs	1257
2_2_CCTTCCCTCCCGGATG	AECs	410
2_2_CCTTCCCTCGAGAACG	AECs	1712
2_2_CCTTCGAAGATCTGAA	AESCs_1	1503
2_2_CCTTCGACACAGCCCA	AESCs_2	4814
2_2_CCTTCGACACCCATTC	AESCs_2	4889
2_2_CCTTCGAGTTGATTGC	AECs	1478
2_2_CCTTCGATCAGCTCTC	AECs	3250
2_2_CCTTCGATCAGTTCGA	AECs	938
2_2_CCTTCGATCTCATTCA	AECs	561
2_2_CCTTTCTCAGGCAGTA	AECs	114
2_2_CCTTTCTGTGAAAGAG	AECs	4127
2_2_CCTTTCTGTTCGAATC	AECs	1661
2_2_CGAACATGTAGAGCTG	AESCs_2	4795
2_2_CGAACATGTCGGCATC	AECs	1550
2_2_CGAACATTCGACCAGC	AESCs_2	2695
2_2_CGAACATTCGGGAGTA	AESCs_2	3121
2_2_CGAATGTCACACCGCA	AECs	2064
2_2_CGAATGTCATATACCG	AECs	2725
2_2_CGAATGTGTAGATTAG	AECs	265
2_2_CGAATGTGTCAGAAGC	AECs	2924
2_2_CGACCTTAGTACGTAA	AECs	782
2_2_CGACCTTCAGACTCGC	AESCs_2	4868
2_2_CGACTTCCAACCGCCA	AECs	3287
2_2_CGACTTCCAGATGGCA	AESCs_2	4860
2_2_CGACTTCCAGCGTCCA	Macrophages	8245
2_2_CGACTTCGTATAGGTA	AESCs_2	4573
2_2_CGAGAAGAGTGCGTGA	AECs	2623
2_2_CGAGAAGGTAGCGTCC	AECs	161
2_2_CGAGCACAGCGTTCCG	AECs	3945
2_2_CGAGCACAGGTAGCTG	AECs	2177
2_2_CGAGCACGTGCGGTAA	AESCs_1	536
2_2_CGAGCCAAGTACTTGC	AECs	380
2_2_CGAGCCACACAAGTAA	AECs	529
2_2_CGAGCCAGTATGAAAC	AESCs_1	1220
2_2_CGAGCCAGTCAGAATA	AECs	1034
2_2_CGAGCCAGTCATTAGC	AECs	3261
2_2_CGAGCCATCCCTTGCA	AECs	1647
2_2_CGATCGGAGCTAAACA	AESCs_1	2583
2_2_CGATCGGAGTCATCCA	AECs	1562
2_2_CGATCGGGTTGGGACA	AECs	707
2_2_CGATCGGTCCGAATGT	AECs	2052
2_2_CGATGGCAGATCGATA	AECs	1996
2_2_CGATGGCCAGGGTTAG	AESCs_1	642
2_2_CGATGGCCATTTGCTT	AECs	614
2_2_CGATGGCGTAGTAGTA	AECs	464
2_2_CGATGGCGTGGTGTAG	AECs	2670
2_2_CGATTGAGTAAACCTC	AECs	293
2_2_CGATTGAGTCTTGTCC	AECs	1045
2_2_CGATTGAGTGTAAGTA	AECs	524
2_2_CGATTGATCTTTCCTC	AESCs_2	4129
2_2_CGCCAAGAGGAATGGA	AECs	1232
2_2_CGCCAAGTCTCGCATC	AESCs_2	4556
2_2_CGCGGTAAGATGCCTT	AESCs_2	4529
2_2_CGCGGTAAGCGTTGCC	AECs	903
2_2_CGCGGTATCGATAGAA	AESCs_2	1747
2_2_CGCGTTTAGTAGGCCA	AECs	2281
2_2_CGCGTTTCAGATCGGA	AESCs_1	491
2_2_CGCGTTTCAGGGATTG	AECs	1505
2_2_CGCGTTTGTAGAAAGG	AECs	1152
2_2_CGCGTTTGTTACGGAG	AESCs_1	855
2_2_CGCGTTTTCGGAGGTA	AECs	360
2_2_CGCGTTTTCGTCTGCT	AECs	3256
2_2_CGCTATCAGCGATCCC	AECs	2328
2_2_CGCTATCAGTATCGAA	AECs	190
2_2_CGCTATCCAGCCAATT	AESCs_1	2591
2_2_CGCTATCTCACCAGGC	AECs	2399
2_2_CGCTATCTCACCTTAT	AECs	2602
2_2_CGCTATCTCGCCAGCA	Intermediate cells	4275
2_2_CGCTTCAAGCTAGCCC	Macrophages	6341
2_2_CGCTTCATCATCACCC	AECs	3211
2_2_CGCTTCATCCTGTACC	AECs	28
2_2_CGGACGTAGGTGTTAA	AESCs_1	1073
2_2_CGGACGTCAGCATGAG	AESCs_1	733
2_2_CGGACGTGTGGTACAG	AESCs_1	557
2_2_CGGACGTGTTCCACGG	AESCs_1	1604
2_2_CGGACGTGTTCGTGAT	AESCs_1	737
2_2_CGGACGTTCTGATACG	AESCs_1	2243
2_2_CGGACTGAGTGCCAGA	AECs	2717
2_2_CGGACTGAGTGGACGT	AESCs_2	4295
2_2_CGGACTGCAGTAAGCG	AECs	892
2_2_CGGACTGGTGCGGTAA	AECs	714
2_2_CGGACTGTCAGTTTGG	AECs	2598
2_2_CGGAGCTGTCAGGACA	AECs	3009
2_2_CGGAGCTGTTCCTCCA	Intermediate cells	5127
2_2_CGGAGTCAGCTGCAAG	AECs	3073
2_2_CGGAGTCCAATGGATA	AECs	154
2_2_CGGAGTCGTCATATGC	AECs	199
2_2_CGGAGTCGTCCTCTTG	AECs	1640
2_2_CGGAGTCGTTATCGGT	AESCs_2	4419
2_2_CGGAGTCTCCTTTACA	AECs	1591
2_2_CGGAGTCTCGAGAGCA	AECs	1783
2_2_CGGCTAGAGACTAAGT	AESCs_1	1108
2_2_CGGCTAGAGCCTATGT	AECs	2121
2_2_CGGGTCAAGTACGCGA	AESCs_2	3082
2_2_CGGGTCACAGTTCCCT	AESCs_1	762
2_2_CGGGTCAGTTCAGACT	AECs	844
2_2_CGGGTCATCAGGTAAA	AECs	3246
2_2_CGGGTCATCCTTTCTC	AECs	2106
2_2_CGGGTCATCTGAGGGA	AECs	3348
2_2_CGGTTAACAATCTGCA	AECs	1715
2_2_CGGTTAAGTAAGTGTA	AECs	587
2_2_CGTAGCGAGGCTAGGT	AECs	1558
2_2_CGTAGCGCAAGACGTG	AESCs_2	2461
2_2_CGTAGCGGTAAACGCG	AESCs_2	4180
2_2_CGTAGCGTCATCTGTT	Macrophages	9255
2_2_CGTAGCGTCCCATTTA	AECs	1624
2_2_CGTAGGCAGACGCAAC	AECs	1258
2_2_CGTAGGCGTTTAGCTG	AESCs_2	3217
2_2_CGTAGGCTCGCCGTGA	AECs	693
2_2_CGTAGGCTCTAAGCCA	AECs	571
2_2_CGTAGGCTCTGTCAAG	AECs	710
2_2_CGTCACTAGCGATAGC	AECs	846
2_2_CGTCACTAGTGTTAGA	AESCs_2	3721
2_2_CGTCACTCACTTACGA	AESCs_2	4863
2_2_CGTCACTGTAGCTAAA	AECs	545
2_2_CGTCAGGCAGGAATCG	AESCs_1	2269
2_2_CGTCAGGGTGAACCTT	AECs	1976
2_2_CGTCAGGGTTAGGGTG	AECs	563
2_2_CGTCAGGTCAGGATCT	AECs	4032
2_2_CGTCAGGTCAGTGTTG	AECs	3605
2_2_CGTCCATCAGATAATG	AECs	107
2_2_CGTCCATGTGATGATA	AECs	1458
2_2_CGTCCATTCAACCATG	AECs	816
2_2_CGTCTACAGACTAGGC	AECs	901
2_2_CGTCTACAGGGTGTGT	AESCs_2	3565
2_2_CGTCTACCAAGAGGCT	AECs	4301
2_2_CGTCTACCATATACCG	AECs	387
2_2_CGTCTACTCCACGAAT	AESCs_2	2451
2_2_CGTCTACTCCCATTAT	AECs	3910
2_2_CGTGAGCCACTAAGTC	AESCs_1	1384
2_2_CGTGAGCCACTGCCAG	AECs	727
2_2_CGTGAGCGTACATCCA	AESCs_1	1040
2_2_CGTGTAAAGCAGACTG	AECs	148
2_2_CGTGTAAAGGTAAACT	AECs	2791
2_2_CGTGTAACAGTTCCCT	AECs	3076
2_2_CGTGTAATCCTCAACC	AECs	429
2_2_CGTGTCTAGCTCCTTC	AESCs_2	4876
2_2_CGTGTCTCACATTAGC	AECs	1630
2_2_CGTGTCTGTAGGAGTC	AECs	1788
2_2_CGTGTCTGTTCACGGC	AESCs_2	4359
2_2_CGTGTCTTCAGAGCTT	AECs	2038
2_2_CGTGTCTTCGGTGTTA	AECs	35
2_2_CGTTAGAAGAATAGGG	AESCs_2	4584
2_2_CGTTAGACACCTGGTG	AECs	447
2_2_CGTTCTGAGGTGATTA	AESCs_1	541
2_2_CGTTCTGGTTCGTCTC	AECs	1851
2_2_CGTTCTGTCAACGGGA	AECs	3152
2_2_CGTTGGGAGGGTGTGT	AECs	3008
2_2_CGTTGGGCAAGAGTCG	AESCs_2	4410
2_2_CTAACTTAGTTACCCA	AECs	1863
2_2_CTAACTTGTTCAGGCC	AESCs_2	1499
2_2_CTAAGACAGGTGACCA	AESCs_2	4802
2_2_CTAAGACAGGTGATAT	AESCs_1	1015
2_2_CTAAGACGTAAGTAGT	AECs	2027
2_2_CTAAGACTCCTGCAGG	AECs	1448
2_2_CTAAGACTCGTTGCCT	AESCs_2	4896
2_2_CTAATGGCAAGGACAC	AECs	3937
2_2_CTAATGGCAGGAACGT	AECs	706
2_2_CTACACCTCAACGAAA	AECs	1595
2_2_CTACACCTCAGTCAGT	AECs	1223
2_2_CTACACCTCCACGTGG	AECs	1958
2_2_CTACACCTCTATCCTA	Macrophages	9985
2_2_CTACATTAGGCCGAAT	AECs	1246
2_2_CTACATTAGTGAACGC	AESCs_2	4999
2_2_CTACATTGTAAATACG	AECs	2351
2_2_CTACATTGTACTTAGC	AESCs_1	465
2_2_CTACATTTCCCTAATT	AECs	1046
2_2_CTACATTTCGATAGAA	AECs	2488
2_2_CTACCCACATCCTTGC	AESCs_2	4843
2_2_CTACCCAGTACAAGTA	AESCs_2	4187
2_2_CTACGTCAGAATTCCC	AECs	1029
2_2_CTACGTCAGATGTGTA	AECs	2494
2_2_CTACGTCCAGGGCATA	AECs	2540
2_2_CTACGTCGTCACCTAA	AECs	600
2_2_CTAGAGTTCAGCTTAG	AECs	2256
2_2_CTAGCCTCAAACGTGG	AECs	1107
2_2_CTAGCCTCAGGGTATG	AECs	3567
2_2_CTAGCCTGTAACGACG	AECs	1229
2_2_CTAGTGAAGTGTACGG	AECs	3001
2_2_CTAGTGACAGTATGCT	AESCs_2	3928
2_2_CTAGTGAGTGTTTGGT	AECs	3235
2_2_CTCACACAGTCAATAG	AESCs_1	1318
2_2_CTCACACAGTCGTACT	AECs	779
2_2_CTCACACCAATGTAAG	AESCs_1	581
2_2_CTCACACGTTCTGAAC	AESCs_1	708
2_2_CTCACACTCTCCAACC	AESCs_1	1139
2_2_CTCAGAAAGTTCGCGC	AESCs_1	3932
2_2_CTCAGAAGTGTTGGGA	AECs	1512
2_2_CTCAGAATCGCTTGTC	AECs	942
2_2_CTCAGAATCTTGCCGT	AECs	1656
2_2_CTCATTAAGACTTGAA	AESCs_2	3214
2_2_CTCATTAGTGGTAACG	AECs	1827
2_2_CTCATTATCCAACCAA	AECs	2691
2_2_CTCATTATCGCGTTTC	AECs	2327
2_2_CTCGAAACAATGTTGC	AECs	204
2_2_CTCGAAAGTCCAACTA	AECs	348
2_2_CTCGAAATCGCATGAT	AESCs_2	4826
2_2_CTCGAGGAGTGGGCTA	AECs	1169
2_2_CTCGAGGGTAGAGCTG	AECs	2308
2_2_CTCGAGGGTCTCCCTA	AECs	383
2_2_CTCGAGGGTGCGCTTG	AECs	2442
2_2_CTCGAGGGTGTCAATC	AECs	1479
2_2_CTCGGAGAGAACAACT	AECs	2134
2_2_CTCGGAGAGACCTTTG	AECs	1663
2_2_CTCGGAGAGTTGCAGG	AECs	2089
2_2_CTCGGAGCAGTATCTG	AECs	3474
2_2_CTCGGAGTCAGTCCCT	AECs	1174
2_2_CTCGGAGTCTGCAGTA	AECs	2997
2_2_CTCGGGAAGCCAGTTT	AECs	1585
2_2_CTCGGGACAAGCTGTT	Macrophages	6335
2_2_CTCGGGAGTTCCACAA	AECs	2435
2_2_CTCGTACTCGCCATAA	AECs	2302
2_2_CTCGTCAAGCACCGCT	AECs	1439
2_2_CTCGTCAAGCGTGAAC	AESCs_2	4994
2_2_CTCGTCACAGCGATCC	AECs	3326
2_2_CTCGTCAGTAAGGATT	AECs	285
2_2_CTCGTCAGTAGGACAC	AECs	1150
2_2_CTCGTCAGTCAATACC	AECs	2419
2_2_CTCGTCATCAATCTCT	AECs	1967
2_2_CTCGTCATCACGAAGG	AECs	2611
2_2_CTCGTCATCAGCACAT	AECs	3090
2_2_CTCGTCATCCTAGTGA	AECs	535
2_2_CTCGTCATCTTCCTTC	AECs	194
2_2_CTCTAATCAGGCAGTA	AESCs_1	1182
2_2_CTCTACGAGACATAAC	Intermediate cells	4976
2_2_CTCTACGAGTGGAGTC	AECs	3652
2_2_CTCTGGTTCTTGTATC	AECs	334
2_2_CTGAAACAGGATGCGT	AECs	2429
2_2_CTGAAACAGGCAATTA	AECs	2891
2_2_CTGAAACAGTCGATAA	AECs	1315
2_2_CTGAAACCAGCATACT	AECs	1264
2_2_CTGAAACTCATGTGGT	AESCs_2	4447
2_2_CTGAAGTCAACAACCT	AECs	1515
2_2_CTGAAGTCAACACGCC	AESCs_1	1148
2_2_CTGAAGTCAGGTTTCA	AESCs_1	721
2_2_CTGAAGTGTCCTAGCG	AECs	623
2_2_CTGAAGTTCAATACCG	AECs	2763
2_2_CTGATAGAGACTGTAA	AECs	176
2_2_CTGATAGAGCCACGCT	AECs	982
2_2_CTGATAGCAACGATCT	AECs	1278
2_2_CTGATAGGTAAATACG	AESCs_2	4463
2_2_CTGATAGGTAGCGATG	Intermediate cells	5013
2_2_CTGATCCCACTCTGTC	AECs	1618
2_2_CTGCCTAGTAGTGAAT	AESCs_2	4733
2_2_CTGCCTAGTGTTGAGG	AECs	3688
2_2_CTGCCTATCTAACTCT	AECs	99
2_2_CTGCGGAGTATTCGTG	AESCs_1	765
2_2_CTGCTGTCACCCATGG	AESCs_1	1699
2_2_CTGCTGTGTCATACTG	AECs	3196
2_2_CTGCTGTTCGTAGGAG	AECs	139
2_2_CTGGTCTAGAGCTGCA	AECs	1679
2_2_CTGGTCTGTTTAAGCC	AECs	271
2_2_CTGGTCTTCCAAAGTC	AECs	62
2_2_CTGTGCTAGCGGATCA	AESCs_1	1654
2_2_CTGTGCTAGGTAGCCA	AECs	223
2_2_CTGTGCTGTAGCGTGA	AECs	3792
2_2_CTGTGCTTCGGCGGTT	AESCs_2	4438
2_2_CTGTTTAAGGACCACA	AESCs_2	2692
2_2_CTGTTTAAGGTGACCA	AECs	1000
2_2_CTGTTTACACGGCCAT	AESCs_2	3540
2_2_CTGTTTAGTCATGCAT	AECs	1020
2_2_CTGTTTAGTTAGATGA	AECs	2078
2_2_CTGTTTATCGGATGGA	AECs	3413
2_2_CTTAACTAGAGATGAG	AESCs_2	3988
2_2_CTTAACTAGGTGTGGT	AESCs_2	3463
2_2_CTTAACTGTGTGGTTT	AECs	3505
2_2_CTTACCGAGATCCGAG	AECs	530
2_2_CTTACCGTCGTTTATC	AECs	1973
2_2_CTTAGGAAGGCGATAC	AECs	103
2_2_CTTAGGAAGTTCGCAT	AECs	1079
2_2_CTTAGGACAAGCCTAT	AECs	2111
2_2_CTTAGGACACCAGGCT	AECs	3985
2_2_CTTAGGAGTCTAGCCG	AECs	1462
2_2_CTTAGGATCTGCAGTA	AECs	267
2_2_CTTCTCTAGAGACTAT	AESCs_2	4042
2_2_CTTCTCTAGTGAATTG	AESCs_2	4244
2_2_CTTCTCTCAGCATGAG	AESCs_2	4884
2_2_CTTCTCTTCAGTTCGA	AECs	336
2_2_CTTCTCTTCCTCAACC	AECs	1353
2_2_CTTGGCTAGCCGGTAA	AESCs_1	1330
2_2_CTTTGCGAGTCGTACT	AECs	1306
2_2_CTTTGCGCAAGCCGCT	AECs	1623
2_2_CTTTGCGCATGTAAGA	AESCs_2	3578
2_2_CTTTGCGGTCCTCTTG	AECs	155
2_2_CTTTGCGGTTGCGCAC	AECs	1346
2_2_CTTTGCGTCGTATCAG	AECs	3445
2_2_GAAACTCAGCTCCCAG	AECs	3765
2_2_GAAACTCCAAACGCGA	AESCs_1	570
2_2_GAAACTCCAAGCGCTC	AECs	2842
2_2_GAAACTCGTGTCCTCT	Intermediate cells	4948
2_2_GAAATGAAGAGGTACC	AECs	121
2_2_GAAATGACATTCGACA	AECs	962
2_2_GAAATGATCGTTTAGG	AESCs_1	2748
2_2_GAACATCCACCAGATT	Intermediate cells	5026
2_2_GAACATCTCTCCCTGA	AECs	1521
2_2_GAACATCTCTGCGTAA	AESCs_1	1592
2_2_GAACGGAGTTCAGACT	AESCs_1	1082
2_2_GAACGGATCGGCATCG	AECs	625
2_2_GAAGCAGAGCTGTTCA	AECs	2552
2_2_GAAGCAGCAAGGTTCT	AESCs_1	973
2_2_GAAGCAGCACAGGAGT	AECs	1683
2_2_GAAGCAGCACCGATAT	AECs	3203
2_2_GAAGCAGTCCCAAGTA	AECs	3697
2_2_GAATAAGAGGAGCGTT	AECs	1075
2_2_GAATAAGAGGTGCTTT	AECs	1580
2_2_GAATAAGTCGCGTAGC	AESCs_2	3472
2_2_GAATGAAAGAAACCAT	AECs	1006
2_2_GAATGAAAGAGTCTGG	AECs	2323
2_2_GAATGAAAGGGCTTCC	AESCs_2	4409
2_2_GAATGAACAAGCTGGA	AESCs_1	1225
2_2_GAATGAACAGCTGCTG	AECs	2387
2_2_GAATGAAGTCAATACC	AECs	736
2_2_GAATGAATCATGTGGT	AESCs_1	777
2_2_GACACGCAGGCATGTG	AECs	109
2_2_GACACGCAGTTGTCGT	Intermediate cells	4855
2_2_GACACGCTCGCGATCG	AECs	665
2_2_GACACGCTCTAGAGTC	AESCs_2	4543
2_2_GACAGAGCAGACTCGC	AECs	2226
2_2_GACAGAGCATCACAAC	AECs	2608
2_2_GACAGAGCATGTCTCC	AESCs_2	4657
2_2_GACAGAGGTCTCAACA	AESCs_2	4441
2_2_GACCAATAGCGCTTAT	AECs	1823
2_2_GACCAATAGCTGATAA	AECs	1561
2_2_GACCAATGTCGAGTTT	AECs	1086
2_2_GACCAATTCGGCGCAT	AECs	713
2_2_GACCTGGAGGATGTAT	AECs	2531
2_2_GACCTGGCATCCTAGA	AECs	2021
2_2_GACCTGGGTTACGGAG	AESCs_1	1151
2_2_GACGCGTAGACCGGAT	AECs	754
2_2_GACGCGTCACCACCAG	AESCs_2	2333
2_2_GACGCGTCATACGCTA	AECs	1468
2_2_GACGCGTCATACTACG	AESCs_2	4897
2_2_GACGCGTGTTATGTGC	AESCs_2	2984
2_2_GACGCGTTCCTAAGTG	AESCs_1	786
2_2_GACGCGTTCTTCTGGC	AECs	795
2_2_GACGGCTAGAGCTTCT	AECs	2935
2_2_GACGGCTAGGCGACAT	AESCs_1	1113
2_2_GACGGCTTCAGTGCAT	AECs	624
2_2_GACGGCTTCCTGCTTG	AECs	1593
2_2_GACGGCTTCTCAACTT	AESCs_2	2394
2_2_GACGTGCAGGACCACA	AECs	374
2_2_GACGTGCCAATAGCGG	AECs	2010
2_2_GACGTGCTCAACGGCC	AECs	1834
2_2_GACGTGCTCACCGGGT	AECs	1675
2_2_GACGTGCTCCGCGGTA	AECs	1405
2_2_GACGTTAAGCTGAAAT	AECs	1545
2_2_GACGTTAAGGTAGCCA	AESCs_1	739
2_2_GACGTTACACATCCGG	AECs	2265
2_2_GACGTTACAGACAGGT	AESCs_2	3535
2_2_GACGTTAGTACCATCA	AECs	907
2_2_GACTAACAGACACTAA	AECs	1388
2_2_GACTAACCAAACAACA	AECs	2124
2_2_GACTAACCACAGACTT	AECs	4191
2_2_GACTAACTCGGCTACG	AECs	2426
2_2_GACTACAAGAGTCGGT	AECs	1924
2_2_GACTACAAGCTAGGCA	AECs	2557
2_2_GACTACACACCTCGTT	AECs	189
2_2_GACTACACATAGACTC	AESCs_2	4563
2_2_GACTACATCTTTAGGG	AECs	2250
2_2_GACTGCGAGTTAGCGG	AECs	3209
2_2_GAGCAGAAGATAGGAG	AESCs_2	4305
2_2_GAGCAGAAGTTAAGTG	AESCs_1	2547
2_2_GAGCAGATCCCTTGTG	AECs	2053
2_2_GAGGTGACAAGCCTAT	Macrophages	6367
2_2_GAGGTGATCACTTCAT	AECs	1684
2_2_GAGGTGATCCTAGGGC	AECs	1314
2_2_GAGGTGATCGTAGGAG	AECs	258
2_2_GAGGTGATCTTTAGGG	Macrophages	7631
2_2_GAGTCCGAGCTGCCCA	AESCs_2	4599
2_2_GAGTCCGTCATACGGT	AECs	1053
2_2_GAGTCCGTCGCTAGCG	AESCs_1	1703
2_2_GATCAGTCAGACTCGC	AESCs_1	644
2_2_GATCAGTCATGCAACT	AECs	953
2_2_GATCAGTGTTATGTGC	AECs	420
2_2_GATCAGTTCTCTTGAT	AECs	1542
2_2_GATCGATAGAAACCGC	AESCs_1	905
2_2_GATCGATCATGATCCA	AECs	2132
2_2_GATCGATGTTATGCGT	AECs	789
2_2_GATCGATTCTTAGAGC	AECs	481
2_2_GATCGCGCATCCTAGA	Macrophages	7728
2_2_GATCGCGTCAGGCGAA	AESCs_2	4941
2_2_GATCGTAAGCGAGAAA	AECs	533
2_2_GATCGTAAGCGTGAGT	AECs	3650
2_2_GATCGTACATATACCG	AECs	716
2_2_GATCGTAGTATAGGGC	AESCs_1	910
2_2_GATCGTAGTGATGATA	AECs	933
2_2_GATCGTATCGTCTGCT	AECs	698
2_2_GATCGTATCTCGTTTA	AESCs_2	4010
2_2_GATCTAGAGAGGGATA	AECs	1319
2_2_GATCTAGCAAGCCATT	AECs	2371
2_2_GATCTAGCATACGCCG	AECs	3024
2_2_GATCTAGCATGGTCTA	AECs	2413
2_2_GATCTAGGTCGCATAT	AECs	531
2_2_GATCTAGGTTCCAACA	AECs	526
2_2_GATCTAGTCACTTACT	AECs	3426
2_2_GATGAAAAGTCTCCTC	AECs	3837
2_2_GATGAAACATGCCACG	AECs	2839
2_2_GATGAAAGTAACGTTC	AECs	2168
2_2_GATGAAATCCTGCTTG	AECs	426
2_2_GATGAGGAGAGGACGG	AECs	1215
2_2_GATGAGGAGAGTGACC	AECs	1731
2_2_GATGAGGCAGTCACTA	AECs	1442
2_2_GATGAGGCATATGAGA	AECs	287
2_2_GATGAGGGTAGGACAC	AECs	1644
2_2_GATGAGGGTCGCGGTT	Macrophages	9673
2_2_GATGCTAGTTGAGGTG	AECs	1615
2_2_GATTCAGAGAGTTGGC	AECs	134
2_2_GATTCAGAGCGTTGCC	AECs	1964
2_2_GATTCAGAGGCTCTTA	AESCs_2	4701
2_2_GATTCAGGTAAATGAC	AECs	1078
2_2_GATTCAGGTGGCGAAT	AECs	2807
2_2_GATTCAGTCATGGTCA	AECs	1770
2_2_GATTCAGTCGATCCCT	AECs	3656
2_2_GATTCAGTCGTGGTCG	AECs	3194
2_2_GCAAACTCAATAGAGT	AECs	138
2_2_GCAAACTCACTTCTGC	AECs	143
2_2_GCAAACTCATGACGGA	AECs	188
2_2_GCAAACTTCCTTTACA	AECs	951
2_2_GCAAACTTCTAAGCCA	AECs	1878
2_2_GCAATCAAGTACGTTC	AECs	2821
2_2_GCAATCACAGGGTTAG	AECs	1829
2_2_GCAATCAGTCACCTAA	AECs	2058
2_2_GCAATCAGTCCAGTAT	AECs	3848
2_2_GCAATCATCGTACGGC	AESCs_2	2465
2_2_GCACATAAGAGTTGGC	AECs	1253
2_2_GCACATAAGGCCGAAT	AESCs_1	913
2_2_GCACATATCGCCCTTA	AESCs_1	1466
2_2_GCACTCTAGCGATCCC	AESCs_1	2139
2_2_GCACTCTAGGACGAAA	AESCs_2	4299
2_2_GCACTCTTCTCGAGTA	AESCs_2	1267
2_2_GCACTCTTCTGGCGTG	AESCs_2	4622
2_2_GCAGCCAAGCAGGCTA	AECs	2138
2_2_GCAGCCAAGTAGTGCG	AECs	245
2_2_GCAGCCACAATGGAGC	AECs	647
2_2_GCAGCCACACATGACT	AECs	766
2_2_GCAGCCACACCGAATT	AESCs_2	2859
2_2_GCAGCCACAGGATTGG	Intermediate cells	4386
2_2_GCAGCCACATGCAACT	AECs	1497
2_2_GCAGCCAGTAGCGTAG	AESCs_1	1162
2_2_GCAGCCAGTGAAATCA	AECs	3314
2_2_GCAGTTACAACACCTA	AESCs_2	3931
2_2_GCAGTTACACAGGCCT	AECs	2629
2_2_GCAGTTAGTCTTGCGG	AECs	479
2_2_GCAGTTAGTGGTAACG	AECs	3204
2_2_GCAGTTATCAGTCCCT	AECs	1404
2_2_GCATACACACTGTCGG	AECs	963
2_2_GCATACACAGCCTTGG	AECs	2804
2_2_GCATACACATAGTAAG	AESCs_1	1176
2_2_GCATGATGTATTCGTG	AESCs_1	626
2_2_GCATGATGTTTGGGCC	AESCs_1	1010
2_2_GCATGCGAGACGCACA	AECs	1590
2_2_GCATGCGCAGCGTTCG	AECs	4322
2_2_GCATGCGGTCTTTCAT	AECs	641
2_2_GCATGCGGTGCCTGCA	AESCs_2	4824
2_2_GCATGCGTCAACGAAA	AESCs_2	3717
2_2_GCATGTACAGCTGTGC	AECs	1160
2_2_GCATGTACATTAGCCA	Macrophages	8975
2_2_GCCTCTACACGTCTCT	AECs	187
2_2_GCCTCTACAGCCTTGG	AECs	1758
2_2_GCCTCTATCAGTTCGA	AECs	801
2_2_GCCTCTATCTCGTTTA	AECs	1070
2_2_GCGACCAAGCTTCGCG	AECs	3440
2_2_GCGACCAAGTCGTTTG	AECs	2003
2_2_GCGACCAAGTGAAGAG	AECs	1199
2_2_GCGAGAAAGACAAAGG	AECs	67
2_2_GCGAGAAAGGCTATCT	Macrophages	6067
2_2_GCGAGAACAGCTCGCA	AESCs_1	866
2_2_GCGAGAATCAGCACAT	AECs	1030
2_2_GCGCAACAGACTGTAA	AESCs_2	4687
2_2_GCGCAACGTGCGAAAC	AESCs_2	3247
2_2_GCGCAACTCGGTCCGA	AECs	3766
2_2_GCGCAACTCGTTACAG	AECs	1355
2_2_GCGCAGTAGTACGACG	AESCs_2	4813
2_2_GCGCAGTCACGAAACG	AECs	1776
2_2_GCGCAGTTCACGATGT	AECs	2831
2_2_GCGCAGTTCCGTTGCT	AESCs_1	809
2_2_GCGCAGTTCTCGATGA	AESCs_1	657
2_2_GCGCCAAAGCAGACTG	AESCs_1	1452
2_2_GCGCCAAAGGACATTA	AESCs_1	1043
2_2_GCGCCAACAGTAGAGC	AECs	1576
2_2_GCGCCAACATACGCTA	AECs	2506
2_2_GCGCCAAGTAAGGATT	AESCs_1	1450
2_2_GCGCCAAGTAGGCTGA	AESCs_1	703
2_2_GCGCCAAGTCACTGGC	AESCs_2	4740
2_2_GCGCCAATCTTGGGTA	AECs	752
2_2_GCGCGATAGCGGATCA	AECs	1809
2_2_GCGCGATCAAGGCTCC	AECs	2029
2_2_GCGCGATCATCCGCGA	AESCs_1	926
2_2_GCGCGATCATGATCCA	AECs	499
2_2_GCGCGATTCTGCAGTA	AECs	2129
2_2_GCGGGTTAGGGTCTCC	AECs	2663
2_2_GCGGGTTCAAAGGCGT	AECs	1601
2_2_GCGGGTTCAAATACAG	AECs	1538
2_2_GCGGGTTCAGGCTCAC	AECs	66
2_2_GCGGGTTCATTTGCTT	AESCs_1	859
2_2_GCGGGTTGTGATGCCC	AECs	1158
2_2_GCTCCTACACTGTCGG	AECs	1428
2_2_GCTCCTATCTACCTGC	AECs	2280
2_2_GCTCTGTAGACATAAC	AECs	1487
2_2_GCTCTGTAGGAGCGAG	AESCs_2	3275
2_2_GCTCTGTTCTTGCATT	AECs	643
2_2_GCTGCAGAGAAACCAT	AECs	1867
2_2_GCTGCAGAGATGTGGC	AECs	3269
2_2_GCTGCAGAGCCATCGC	AECs	359
2_2_GCTGCAGAGTGAAGTT	AECs	448
2_2_GCTGCAGGTGATAAGT	AESCs_2	1284
2_2_GCTGCAGGTTACGACT	AESCs_1	370
2_2_GCTGCAGTCACCGTAA	AECs	1198
2_2_GCTGCAGTCAGCGATT	AESCs_2	3329
2_2_GCTGCAGTCGGCCGAT	AESCs_2	4461
2_2_GCTGCGAAGCGGCTTC	AECs	594
2_2_GCTGCGAGTGATAAAC	AECs	1488
2_2_GCTGCTTAGTGCCAGA	AECs	2893
2_2_GCTGCTTCAATGACCT	AECs	182
2_2_GCTGCTTGTAACGCGA	AECs	1797
2_2_GCTGCTTTCTCGTTTA	AECs	343
2_2_GCTGGGTAGTCAAGGC	AECs	167
2_2_GCTGGGTAGTTGAGTA	AECs	1052
2_2_GCTGGGTCAATGGAAT	AECs	767
2_2_GCTGGGTGTTCCACAA	AECs	3316
2_2_GCTGGGTTCTCTAAGG	AESCs_2	4258
2_2_GCTTCCAAGACTGTAA	AECs	185
2_2_GCTTCCACAGGTGCCT	AESCs_1	1273
2_2_GCTTCCAGTTTGACAC	AESCs_2	2852
2_2_GCTTGAAAGACAGACC	AECs	3741
2_2_GCTTGAAAGCTGATAA	AECs	2669
2_2_GCTTGAAAGGGTTCCC	Macrophages	6270
2_2_GCTTGAAAGTTACCCA	AESCs_1	3856
2_2_GCTTGAAAGTTGAGTA	AECs	567
2_2_GCTTGAACATGCGCAC	AESCs_2	4475
2_2_GCTTGAAGTAATAGCA	AECs	1451
2_2_GCTTGAAGTACATGTC	AECs	2277
2_2_GGAAAGCAGTAGCCGA	AESCs_2	2482
2_2_GGAAAGCCAATCTACG	AECs	299
2_2_GGAAAGCGTACAGCAG	AECs	3054
2_2_GGAAAGCTCATTGCCC	AECs	1650
2_2_GGAACTTAGTATCTCG	AECs	2070
2_2_GGAACTTCATCTATGG	AESCs_1	1123
2_2_GGAACTTGTGAGTGAC	AECs	2721
2_2_GGAATAACAAGCCGCT	AECs	2430
2_2_GGAATAACACGCTTTC	AECs	3681
2_2_GGAATAACAGGCAGTA	AECs	3159
2_2_GGAATAACATTCTCAT	AECs	235
2_2_GGAATAAGTGGAAAGA	AESCs_2	4166
2_2_GGAATAATCGCTAGCG	AECs	758
2_2_GGAATAATCTATCGCC	AECs	1649
2_2_GGACAAGAGGGATCTG	AECs	1597
2_2_GGACAGAAGTGTACTC	AECs	1159
2_2_GGACAGACACGAAATA	AECs	352
2_2_GGACAGACAGACACTT	Macrophages	6498
2_2_GGACAGATCAGTTGAC	AECs	2635
2_2_GGACAGATCTTGTATC	AESCs_2	4699
2_2_GGACATTAGGTGCTAG	AECs	2767
2_2_GGACATTCAGCCAGAA	AESCs_1	770
2_2_GGACATTCAGGACCCT	AECs	236
2_2_GGACATTCATTGGCGC	AECs	1201
2_2_GGACATTGTCTAAACC	AECs	639
2_2_GGACATTGTTAAAGTG	AESCs_2	4888
2_2_GGACATTTCCGCATAA	AECs	1951
2_2_GGACATTTCTGTCAAG	AECs	2478
2_2_GGACGTCAGACTTTCG	AECs	2755
2_2_GGACGTCAGTCGAGTG	AECs	915
2_2_GGACGTCCAAGCCTAT	AESCs_2	4898
2_2_GGACGTCGTGCCTGGT	AECs	1849
2_2_GGACGTCTCCGTTGTC	AECs	43
2_2_GGACGTCTCTTCATGT	AECs	379
2_2_GGAGCAAAGACGCAAC	AECs	1775
2_2_GGAGCAAAGAGAACAG	AECs	2384
2_2_GGAGCAACAACACCTA	AECs	2105
2_2_GGAGCAACACCAGGTC	AECs	3511
2_2_GGAGCAACATGCCACG	AECs	459
2_2_GGAGCAAGTGCGAAAC	AECs	3730
2_2_GGATGTTAGGGAGTAA	AECs	2113
2_2_GGATGTTAGTTGTAGA	AECs	377
2_2_GGATGTTCAGCTGCTG	AECs	2447
2_2_GGATGTTTCAACACTG	AECs	542
2_2_GGATGTTTCAGCAACT	AECs	2215
2_2_GGATGTTTCAGCTGGC	AECs	1
2_2_GGATGTTTCAGGCGAA	AECs	620
2_2_GGATTACGTTGAGGTG	AECs	2534
2_2_GGATTACTCCTACAGA	AESCs_2	4845
2_2_GGCAATTAGCTACCGC	AECs	2076
2_2_GGCAATTGTGTGAATA	AECs	2546
2_2_GGCCGATAGGGATGGG	AECs	1272
2_2_GGCCGATAGTCCATAC	AESCs_1	717
2_2_GGCCGATGTTGATTGC	AECs	1402
2_2_GGCCGATTCGTGACAT	AESCs_2	3909
2_2_GGCGACTAGTCACGCC	AESCs_1	543
2_2_GGCGACTCAAGCCTAT	AESCs_2	3702
2_2_GGCGACTGTCCTAGCG	AESCs_2	4355
2_2_GGCGACTGTGGGTATG	AECs	817
2_2_GGCGACTTCACCACCT	AECs	2310
2_2_GGCGACTTCATTGCCC	AECs	1794
2_2_GGCGTGTGTATGAATG	AECs	1233
2_2_GGCGTGTGTTCACGGC	AECs	1778
2_2_GGCGTGTGTTGAACTC	AESCs_2	1986
2_2_GGCGTGTTCACCGGGT	AECs	3400
2_2_GGCGTGTTCACGCGGT	AESCs_2	4846
2_2_GGCGTGTTCGAGCCCA	AECs	3731
2_2_GGCTCGAAGACGCACA	AECs	4186
2_2_GGCTCGAAGTCACGCC	Intermediate cells	5078
2_2_GGCTCGACACAGACAG	AECs	295
2_2_GGCTCGACAGACGCCT	AECs	925
2_2_GGCTCGAGTAGATTAG	AECs	1480
2_2_GGCTCGATCCCATTTA	AECs	305
2_2_GGCTGGTAGTGTACCT	AECs	1866
2_2_GGCTGGTTCGAATGCT	AECs	1341
2_2_GGCTGGTTCGCAGGCT	AECs	1092
2_2_GGCTGGTTCTACTTAC	AECs	442
2_2_GGGAATGAGAGGGCTT	AECs	119
2_2_GGGAATGCAGGTCGTC	AESCs_2	4278
2_2_GGGAATGGTGCACTTA	AECs	110
2_2_GGGAATGGTTGCGTTA	AESCs_2	4887
2_2_GGGAATGTCTCACATT	AECs	2920
2_2_GGGACCTAGCCAGTAG	AECs	128
2_2_GGGACCTAGCTGGAAC	AESCs_1	1506
2_2_GGGACCTAGGATGGAA	AECs	2911
2_2_GGGACCTCAAACCTAC	Intermediate cells	5222
2_2_GGGACCTCATGAGCGA	AECs	98
2_2_GGGACCTGTATAATGG	AECs	2688
2_2_GGGACCTGTCAAGCGA	AESCs_2	3138
2_2_GGGACCTGTGCCTGTG	AECs	392
2_2_GGGACCTTCATTTGGG	AECs	1243
2_2_GGGACCTTCGGATGTT	AESCs_2	4854
2_2_GGGAGATAGCCAGTAG	AESCs_2	3092
2_2_GGGAGATAGCTTTGGT	AECs	3201
2_2_GGGAGATCAACACCCG	AECs	618
2_2_GGGAGATCATTTCACT	AECs	3210
2_2_GGGAGATGTCAAGCGA	AECs	1527
2_2_GGGAGATGTGATAAAC	AESCs_2	4848
2_2_GGGAGATTCTCAAGTG	AECs	2390
2_2_GGGATGAAGCCCAACC	AECs	884
2_2_GGGATGAAGTTCGCGC	AESCs_1	731
2_2_GGGATGACAGATCTGT	AECs	1227
2_2_GGGATGACAGCTGTAT	AESCs_2	4118
2_2_GGGATGAGTCCCTACT	AECs	3237
2_2_GGGATGATCTCTAGGA	AECs	3609
2_2_GGGCACTAGTGGGCTA	AECs	19
2_2_GGGCACTGTCACTGGC	AECs	170
2_2_GGGCACTTCTAAGCCA	AESCs_1	2582
2_2_GGGCATCCAGCATACT	AESCs_2	4450
2_2_GGGCATCGTAAGAGGA	AECs	2406
2_2_GGGCATCGTCGGGTCT	AECs	3641
2_2_GGGCATCTCCGCATCT	AESCs_2	4486
2_2_GGGTCTGAGTGGAGAA	AESCs_2	4736
2_2_GGGTCTGTCCAATGGT	AESCs_2	3562
2_2_GGTATTGCATGATCCA	AESCs_2	4443
2_2_GGTATTGCATTATCTC	AESCs_2	3377
2_2_GGTATTGTCAGAGACG	AECs	1828
2_2_GGTGAAGAGAAGGTGA	AESCs_2	4844
2_2_GGTGAAGAGTGATCGG	AECs	2621
2_2_GGTGAAGCACTCGACG	AESCs_2	2846
2_2_GGTGAAGCAGATGGCA	AECs	450
2_2_GGTGAAGCATGTAAGA	AECs	124
2_2_GGTGAAGGTAGAGGAA	AECs	1097
2_2_GGTGAAGGTATAGGTA	AECs	2190
2_2_GGTGAAGTCCGCAAGC	AECs	3798
2_2_GGTGAAGTCGTTACGA	AESCs_1	1807
2_2_GGTGCGTAGAGTTGGC	AESCs_1	439
2_2_GGTGCGTAGCACACAG	AESCs_2	4626
2_2_GGTGCGTAGTGCTGCC	AECs	1037
2_2_GGTGCGTAGTGTACGG	AECs	3339
2_2_GGTGCGTCAACAACCT	AESCs_2	4908
2_2_GGTGCGTGTCATCGGC	AESCs_2	4560
2_2_GGTGCGTGTCTGGAGA	AECs	1765
2_2_GGTGCGTGTTACCGAT	Intermediate cells	5019
2_2_GGTGCGTGTTCGCGAC	AECs	637
2_2_GGTGTTAAGCAGGCTA	AESCs_2	4774
2_2_GGTGTTACAGGAACGT	AECs	596
2_2_GGTGTTACATGCCTAA	AECs	2037
2_2_GTAACGTAGGACATTA	AECs	2889
2_2_GTAACGTCACTTCTGC	AECs	3043
2_2_GTAACGTCAGACTCGC	AECs	890
2_2_GTAACGTGTACTCAAC	AECs	2343
2_2_GTAACGTGTCAAAGAT	AESCs_2	3264
2_2_GTAACGTTCTGTTTGT	AECs	897
2_2_GTAACTGCAGTCAGAG	AECs	333
2_2_GTAACTGTCGCGATCG	AECs	2849
2_2_GTAACTGTCTGCTGTC	AECs	3282
2_2_GTAACTGTCTTAACCT	AECs	2687
2_2_GTACGTAAGTGACTCT	AECs	3161
2_2_GTACGTACAGTACACT	AECs	2686
2_2_GTACGTACATCAGTAC	AECs	2921
2_2_GTACGTAGTAGTAGTA	AESCs_1	778
2_2_GTACGTAGTTATGTGC	AESCs_1	606
2_2_GTACGTATCAACACTG	AECs	3397
2_2_GTACGTATCAACGCTA	AECs	2704
2_2_GTACGTATCAGAGCTT	AESCs_1	865
2_2_GTACTCCCACCAGATT	AECs	2487
2_2_GTACTCCCATGCATGT	AECs	3056
2_2_GTACTCCTCTTCATGT	AESCs_2	4250
2_2_GTACTTTAGTACATGA	AECs	2761
2_2_GTACTTTGTGCTAGCC	AESCs_2	4516
2_2_GTACTTTGTGTAACGG	AECs	1636
2_2_GTACTTTTCTTGTACT	AECs	1016
2_2_GTAGTCATCCGTTGTC	AECs	2595
2_2_GTAGTCATCCTCAATT	AESCs_2	4676
2_2_GTATCTTAGGCTATCT	AECs	159
2_2_GTATCTTCACCGTTGG	AECs	609
2_2_GTATCTTTCCATGAGT	AECs	2149
2_2_GTATTCTAGCCAGTAG	AESCs_1	2513
2_2_GTATTCTAGTCGCCGT	AESCs_1	1065
2_2_GTATTCTGTATATGAG	AECs	1494
2_2_GTATTCTTCACGACTA	AECs	580
2_2_GTATTCTTCTGCGGCA	AECs	2110
2_2_GTATTCTTCTTGCATT	AECs	2142
2_2_GTCAAGTAGCGTCAAG	Intermediate cells	4852
2_2_GTCAAGTCAGATCGGA	Intermediate cells	4965
2_2_GTCAAGTCAGCTTCGG	AECs	1864
2_2_GTCAAGTCAGGGATTG	AECs	4147
2_2_GTCAAGTCATCAGTCA	AECs	1739
2_2_GTCAAGTCATTTCAGG	AESCs_2	3959
2_2_GTCAAGTTCATGCTCC	AECs	240
2_2_GTCACAACAGCTCCGA	AECs	1899
2_2_GTCACAAGTTATCCGA	AECs	802
2_2_GTCACGGAGGCGCTCT	AECs	2304
2_2_GTCACGGCAATACGCT	AECs	2560
2_2_GTCACGGCAGACAGGT	AECs	3410
2_2_GTCACGGGTAACGACG	AESCs_1	2272
2_2_GTCACGGGTATGGTTC	AESCs_2	4953
2_2_GTCACGGGTCTAGCGC	AECs	1149
2_2_GTCACGGTCAAGCCTA	AECs	1532
2_2_GTCACGGTCGCGCCAA	AECs	1913
2_2_GTCATTTAGCCGATTT	AECs	433
2_2_GTCATTTAGTTCCACA	AESCs_1	1072
2_2_GTCCTCAAGAACTGTA	Intermediate cells	4766
2_2_GTCCTCAAGTTCGCAT	AECs	259
2_2_GTCCTCACAGATGGGT	AECs	1540
2_2_GTCCTCAGTCGCGAAA	AECs	3276
2_2_GTCCTCATCGGCGGTT	AECs	2221
2_2_GTCGGGTCAAGCGAGT	AESCs_1	675
2_2_GTCGGGTCACAGCCCA	AECs	558
2_2_GTCGGGTCACTAGTAC	AECs	3490
2_2_GTCGGGTCATGATCCA	AECs	2627
2_2_GTCGGGTGTTATTCTC	AECs	2043
2_2_GTCGGGTGTTGAGTTC	AESCs_2	4040
2_2_GTCGGGTTCCGTAGGC	AECs	759
2_2_GTCGTAACAATCGGTT	AESCs_2	2374
2_2_GTCGTAACATCTGGTA	AECs	2898
2_2_GTCGTAAGTTAGATGA	AECs	1978
2_2_GTCTCGTTCAATCACG	AESCs_2	3836
2_2_GTCTCGTTCCGTCATC	AECs	1461
2_2_GTCTTCGAGGACAGAA	AECs	1811
2_2_GTCTTCGAGGCCCGTT	AESCs_1	1019
2_2_GTCTTCGCATCAGTCA	AECs	203
2_2_GTCTTCGTCGGAAATA	AECs	4064
2_2_GTGAAGGAGTGTTGAA	AECs	2135
2_2_GTGAAGGCAGCGATCC	AESCs_2	4404
2_2_GTGAAGGGTCTAGCGC	AESCs_2	3434
2_2_GTGAAGGGTGATGTCT	AECs	1445
2_2_GTGAAGGGTTACGTCA	AECs	704
2_2_GTGAAGGTCGGTGTTA	AECs	1934
2_2_GTGAAGGTCTGAGTGT	AESCs_1	1275
2_2_GTGCAGCAGTCCGTAT	AECs	966
2_2_GTGCAGCCAAGCGATG	AESCs_2	3839
2_2_GTGCAGCCAGGGCATA	AECs	118
2_2_GTGCAGCGTACTCTCC	AECs	2101
2_2_GTGCAGCGTCATATCG	AECs	398
2_2_GTGCAGCTCTATCCTA	AESCs_2	4879
2_2_GTGCAGCTCTATCGCC	AECs	2798
2_2_GTGCAGCTCTATGTGG	AESCs_2	3964
2_2_GTGCAGCTCTTTACAC	AESCs_2	2817
2_2_GTGCATAAGAGGTACC	AECs	1090
2_2_GTGCATAAGCTCCCAG	AECs	1433
2_2_GTGCATACACCTTGTC	Intermediate cells	5119
2_2_GTGCATAGTAAGAGGA	AESCs_1	695
2_2_GTGCATAGTGGTAACG	AECs	2443
2_2_GTGCATAGTTAAGACA	AECs	2316
2_2_GTGCATATCACAATGC	AECs	1001
2_2_GTGCATATCCGCATAA	AECs	1385
2_2_GTGCATATCGTCTGCT	AECs	2650
2_2_GTGCGGTAGTACGTAA	AECs	2526
2_2_GTGCGGTAGTGAAGTT	AECs	2146
2_2_GTGCGGTCAGTTCCCT	AECs	3597
2_2_GTGCGGTTCCTACAGA	Macrophages	9024
2_2_GTGCTTCAGATGCGAC	AECs	1994
2_2_GTGCTTCCATCGTCGG	AECs	1766
2_2_GTGCTTCTCAACACGT	AESCs_2	4535
2_2_GTGCTTCTCAACACTG	AESCs_2	2355
2_2_GTGCTTCTCATTCACT	AECs	1038
2_2_GTGCTTCTCGTTTATC	AESCs_2	3521
2_2_GTGGGTCAGAGGTACC	Macrophages	9552
2_2_GTGGGTCAGGTGCTAG	AECs	2747
2_2_GTGGGTCCAACTGCGC	AESCs_1	830
2_2_GTGGGTCCATATGAGA	AECs	1658
2_2_GTGGGTCCATATGCTG	AECs	964
2_2_GTGGGTCCATGCTAGT	AECs	3990
2_2_GTGGGTCGTTGCCTCT	AESCs_2	2026
2_2_GTGGGTCTCAACACCA	AECs	3017
2_2_GTGGGTCTCTGGCGAC	Intermediate cells	5033
2_2_GTGTGCGAGAGCTGCA	AESCs_2	4801
2_2_GTGTGCGCAAACAACA	AECs	222
2_2_GTGTGCGGTCGAGATG	AECs	3526
2_2_GTGTGCGGTGTTGGGA	AESCs_2	4973
2_2_GTGTGCGGTTGGGACA	AECs	898
2_2_GTGTGCGTCACTGGGC	AECs	361
2_2_GTGTTAGAGTTTAGGA	AECs	603
2_2_GTGTTAGCACTATCTT	AECs	3013
2_2_GTGTTAGCAGGTCCAC	AESCs_1	952
2_2_GTGTTAGTCAGCGATT	AECs	3939
2_2_GTGTTAGTCAGGCCCA	AECs	2820
2_2_GTGTTAGTCGCAAACT	AECs	3589
2_2_GTTAAGCAGCGAAGGG	AECs	3489
2_2_GTTAAGCGTGTCTGAT	AESCs_2	1138
2_2_GTTACAGAGATGTGGC	AECs	2782
2_2_GTTACAGAGGTGGGTT	AECs	2977
2_2_GTTACAGGTCTTTCAT	AECs	2244
2_2_GTTACAGGTTTAGGAA	AESCs_1	888
2_2_GTTACAGGTTTGACTG	AECs	811
2_2_GTTACAGTCGCGGATC	AECs	2729
2_2_GTTCATTCAAGGACTG	AECs	3016
2_2_GTTCATTCAGACGTAG	AECs	2090
2_2_GTTCATTCAGGCGATA	AECs	804
2_2_GTTCATTGTACGACCC	AECs	2361
2_2_GTTCGGGAGACAGGCT	AESCs_2	4707
2_2_GTTCGGGCAAGGACTG	AECs	2422
2_2_GTTCGGGCAGTAACGG	AESCs_2	4514
2_2_GTTCGGGGTACCGTAT	AECs	825
2_2_GTTCTCGTCTATGTGG	AECs	1368
2_2_GTTCTCGTCTCGAGTA	AECs	2838
2_2_GTTTCTAAGAATTCCC	AESCs_2	1974
2_2_GTTTCTAAGTGTCTCA	AESCs_1	922
2_2_GTTTCTACACCCAGTG	AECs	357
2_2_GTTTCTACACTGCCAG	AESCs_2	1916
2_2_GTTTCTAGTACAGTGG	AECs	1667
2_2_GTTTCTATCGATAGAA	AECs	2973
2_2_GTTTCTATCTTATCTG	AECs	1321
2_2_TAAACCGAGAACAACT	AECs	1740
2_2_TAAACCGAGATAGCAT	AECs	1438
2_2_TAAACCGTCACCGGGT	Intermediate cells	5926
2_2_TAAACCGTCATGGTCA	AECs	1434
2_2_TAAACCGTCTCCCTGA	Macrophages	8205
2_2_TAAGAGAAGTGGGTTG	AESCs_2	5024
2_2_TAAGAGACACGGTTTA	AECs	896
2_2_TAAGAGACAGTTCCCT	AESCs_2	3098
2_2_TAAGAGAGTGTTGAGG	AECs	970
2_2_TAAGAGATCACCTCGT	AESCs_1	2744
2_2_TAAGAGATCATGTCTT	AECs	2871
2_2_TAAGCGTAGATCCCAT	AESCs_2	4968
2_2_TAAGCGTCAGTCAGAG	Macrophages	7106
2_2_TAAGCGTGTCTTGCGG	AECs	977
2_2_TAAGCGTGTCTTGTCC	AESCs_2	4593
2_2_TAAGCGTGTTAAGATG	AESCs_1	306
2_2_TAAGTGCAGACTTTCG	AECs	412
2_2_TAAGTGCGTCTAGAGG	AECs	1810
2_2_TAAGTGCTCATGCATG	AECs	1556
2_2_TACACGAAGCGTGTCC	AECs	1279
2_2_TACACGACACCGTTGG	AECs	2934
2_2_TACACGACAGACGCTC	AECs	3244
2_2_TACACGAGTAGCAAAT	AESCs_2	3998
2_2_TACACGAGTCCGTCAG	AESCs_1	532
2_2_TACACGAGTCTCTCGT	AECs	2659
2_2_TACACGATCTCATTCA	AESCs_2	4444
2_2_TACAGTGCAGGAACGT	AESCs_2	4249
2_2_TACAGTGCATACCATG	AECs	174
2_2_TACAGTGCATACGCCG	AESCs_1	651
2_2_TACAGTGCATTACGAC	AECs	516
2_2_TACAGTGTCGGATGGA	AESCs_2	3750
2_2_TACCTATTCTTGAGGT	AECs	1114
2_2_TACCTTAAGCTAGTTC	AECs	1188
2_2_TACCTTACAAGTTGTC	AESCs_2	4816
2_2_TACCTTACATCATCCC	AESCs_2	3305
2_2_TACCTTAGTTCAGGCC	AECs	869
2_2_TACCTTATCTGTCTCG	AECs	158
2_2_TACGGATAGCTCTCGG	AECs	3679
2_2_TACGGATCACCAACCG	AESCs_2	1085
2_2_TACGGATCATACTCTT	AECs	1669
2_2_TACGGATGTCCATCCT	AESCs_2	4737
2_2_TACGGATTCTCACATT	AECs	2677
2_2_TACGGATTCTCGAGTA	AECs	1782
2_2_TACGGGCCACGAAGCA	AECs	3718
2_2_TACGGTAAGGGCTTGA	AECs	1216
2_2_TACGGTACAAGTCATC	AECs	1483
2_2_TACGGTACAATGGATA	Intermediate cells	5282
2_2_TACGGTACACATGACT	AECs	1486
2_2_TACGGTATCTTTAGGG	AECs	2505
2_2_TACTCATCACAACGTT	AECs	2567
2_2_TACTCATGTCGAAAGC	AECs	2819
2_2_TACTCATGTGAACCTT	AECs	113
2_2_TACTCATTCCTGTACC	AECs	1940
2_2_TACTCGCCAACTTGAC	AECs	371
2_2_TACTCGCCACTGTCGG	AECs	2908
2_2_TACTCGCCAGGGATTG	AECs	367
2_2_TACTCGCCAGTTCCCT	AESCs_2	4785
2_2_TACTCGCGTGGACGAT	AESCs_2	4196
2_2_TACTCGCGTTCAACCA	AECs	2151
2_2_TACTTACCACCTCGGA	AECs	471
2_2_TACTTACCAGCTTCGG	AECs	1753
2_2_TACTTACTCATGGTCA	AECs	1874
2_2_TACTTGTAGCGTCTAT	AESCs_2	4804
2_2_TACTTGTCACCAACCG	AESCs_2	4554
2_2_TACTTGTGTAGAGCTG	AECs	3378
2_2_TACTTGTGTGAGTGAC	AECs	2307
2_2_TACTTGTGTGCACCAC	AECs	1351
2_2_TACTTGTGTTTACTCT	AECs	3150
2_2_TACTTGTTCCCACTTG	AECs	3225
2_2_TACTTGTTCGCTGATA	AECs	166
2_2_TACTTGTTCGGATGGA	AECs	2850
2_2_TAGACCAAGCGTTGCC	Intermediate cells	4983
2_2_TAGACCAGTATATCCG	AECs	2061
2_2_TAGACCATCAGTTAGC	AESCs_2	4798
2_2_TAGACCATCGACGGAA	AECs	3663
2_2_TAGAGCTAGTTGTCGT	AESCs_2	4316
2_2_TAGAGCTGTTACGACT	AECs	2766
2_2_TAGCCGGCAAGTTCTG	AESCs_2	4943
2_2_TAGCCGGGTGACTACT	AECs	2475
2_2_TAGCCGGGTGTCGCTG	AECs	1068
2_2_TAGGCATCAAGGACAC	AECs	1105
2_2_TAGGCATCATACGCTA	AECs	1603
2_2_TAGGCATCATGTTGAC	AECs	237
2_2_TAGGCATTCTTGTATC	AECs	193
2_2_TAGTGGTGTACAGTGG	AESCs_1	1307
2_2_TAGTGGTTCACAATGC	AECs	273
2_2_TAGTTGGAGACTTTCG	AECs	1235
2_2_TAGTTGGAGCGTAATA	AESCs_2	4761
2_2_TAGTTGGCAAGCCGCT	AECs	1836
2_2_TAGTTGGCACTACAGT	AECs	649
2_2_TAGTTGGGTACCGTAT	AECs	1653
2_2_TAGTTGGGTATAAACG	AECs	1504
2_2_TAGTTGGTCGTACGGC	AECs	1806
2_2_TATCAGGAGGAATTAC	AECs	1074
2_2_TATCAGGAGGCTAGAC	AESCs_2	4566
2_2_TATCAGGGTCCGAAGA	AECs	1761
2_2_TATCTCAAGCCCAATT	AECs	756
2_2_TATCTCAAGGTGGGTT	AESCs_1	1237
2_2_TATCTCAAGTCCTCCT	AECs	255
2_2_TATCTCACACATTAGC	AECs	192
2_2_TATCTCAGTGCGAAAC	AESCs_2	4969
2_2_TATCTCATCCTTTACA	AECs	2710
2_2_TATGCCCAGATGTTAG	AECs	1472
2_2_TATGCCCAGTTACGGG	AECs	3165
2_2_TATGCCCCACGTCTCT	AECs	230
2_2_TATGCCCTCACTTATC	AECs	1362
2_2_TATGCCCTCCTTCAAT	AESCs_1	619
2_2_TATGCCCTCTGCGGCA	AECs	233
2_2_TATTACCAGCCCTAAT	AECs	1195
2_2_TATTACCAGTCCGTAT	AESCs_2	4383
2_2_TATTACCCATTAGGCT	AESCs_2	3795
2_2_TATTACCCATTTGCCC	AECs	2857
2_2_TCAACGAAGAGGTAGA	AECs	1868
2_2_TCAACGAGTTTGACAC	AESCs_1	605
2_2_TCAACGATCAGCTGGC	AECs	3805
2_2_TCAACGATCCAGTATG	AECs	2509
2_2_TCACAAGAGCACAGGT	AECs	993
2_2_TCACAAGAGCTAGTCT	AESCs_2	2466
2_2_TCACAAGAGGATATAC	AECs	635
2_2_TCACAAGAGTCATGCT	AECs	2516
2_2_TCACAAGCAAGGTTTC	AECs	242
2_2_TCACAAGCAATGTTGC	AESCs_2	3249
2_2_TCACAAGCAGCTGTTA	AESCs_1	927
2_2_TCACAAGGTGAGGGTT	AECs	4059
2_2_TCACAAGGTGTCTGAT	AECs	3149
2_2_TCACAAGTCCGTCAAA	AECs	697
2_2_TCACAAGTCTCGAGTA	AESCs_2	4931
2_2_TCACGAAAGCGTTCCG	AECs	2644
2_2_TCACGAAAGGCCCGTT	AESCs_1	1116
2_2_TCACGAACAACTGCGC	AECs	593
2_2_TCACGAAGTAAGAGAG	AECs	689
2_2_TCACGAATCGCGCCAA	AECs	2194
2_2_TCAGATGAGATATGCA	AESCs_1	1638
2_2_TCAGATGGTAACGACG	AECs	1103
2_2_TCAGATGTCCAAACTG	AECs	1471
2_2_TCAGCAAAGGCGCTCT	AECs	2088
2_2_TCAGCAAAGTGACTCT	AECs	411
2_2_TCAGCAACACCGCTAG	AECs	2034
2_2_TCAGCAAGTCGCTTCT	AECs	444
2_2_TCAGCAAGTGCAGACA	AECs	1331
2_2_TCAGCAATCTTTAGGG	AECs	879
2_2_TCAGCTCAGACCTAGG	AESCs_2	4512
2_2_TCAGCTCAGGTCGGAT	AECs	2941
2_2_TCAGCTCAGTATGACA	AECs	93
2_2_TCAGCTCCACGAGGTA	AESCs_2	4367
2_2_TCAGCTCCACGGCCAT	AECs	1903
2_2_TCAGGATAGAGGACGG	AECs	2720
2_2_TCAGGATAGTGCCATT	AECs	573
2_2_TCAGGATGTTTAGCTG	AECs	835
2_2_TCAGGTAAGCGTTTAC	AECs	2230
2_2_TCAGGTACACCCATGG	AESCs_1	1025
2_2_TCAGGTACATCTATGG	AECs	772
2_2_TCAGGTAGTACAGACG	AESCs_2	2569
2_2_TCAGGTATCGTGGGAA	AECs	274
2_2_TCAGGTATCTCTAGGA	AECs	2580
2_2_TCATTACAGCCTCGTG	AECs	3228
2_2_TCATTACAGCTGTCTA	AECs	1432
2_2_TCATTACGTCGGGTCT	AECs	699
2_2_TCATTTGCATTTGCCC	AECs	386
2_2_TCCACACCAAGACGTG	AECs	2036
2_2_TCCACACCACCACCAG	AESCs_2	3802
2_2_TCCACACGTCGTTGTA	AECs	2565
2_2_TCCACACGTCTCCACT	AECs	3613
2_2_TCCCGATAGTACGCGA	AECs	939
2_2_TCCCGATCACGGCCAT	AECs	3574
2_2_TCGAGGCAGATGTGTA	AESCs_1	740
2_2_TCGAGGCCACGTAAGG	AECs	292
2_2_TCGAGGCCATGCTAGT	Intermediate cells	4952
2_2_TCGAGGCGTTAAGAAC	AECs	528
2_2_TCGAGGCTCAGCAACT	AECs	490
2_2_TCGCGAGAGAGCCCAA	AECs	1094
2_2_TCGCGAGCAATGGAGC	AESCs_1	1777
2_2_TCGCGAGCAGACAAAT	AESCs_2	4835
2_2_TCGCGAGTCGCATGGC	AECs	3268
2_2_TCGCGTTCACGCTTTC	AECs	3180
2_2_TCGCGTTCAGCCTGTG	AECs	3315
2_2_TCGCGTTCATTCCTCG	AESCs_2	1339
2_2_TCGCGTTGTCGAACAG	AECs	421
2_2_TCGCGTTTCCCTGACT	AECs	71
2_2_TCGCGTTTCGGTGTCG	AECs	2292
2_2_TCGGGACTCACCCTCA	Intermediate cells	5000
2_2_TCGGGACTCCAAACTG	AESCs_2	4838
2_2_TCGGGACTCGGAAATA	AECs	137
2_2_TCGGGACTCTTGCCGT	AECs	3636
2_2_TCGGTAAGTGTTTGTG	AESCs_2	4865
2_2_TCGGTAATCAACACCA	AECs	1642
2_2_TCGGTAATCGCGATCG	AESCs_2	5012
2_2_TCGTACCTCCATTCTA	AECs	2566
2_2_TCGTAGACAAGCCATT	AECs	1708
2_2_TCGTAGACAAGCTGGA	AECs	414
2_2_TCGTAGACAGACACTT	AECs	2251
2_2_TCGTAGACAGTTCCCT	AESCs_1	1389
2_2_TCTATTGCAATAACGA	AECs	1893
2_2_TCTATTGGTACAGACG	AECs	3280
2_2_TCTATTGGTTAGTGGG	AECs	1925
2_2_TCTATTGGTTATCCGA	AECs	857
2_2_TCTCATAAGATAGGAG	AESCs_2	2444
2_2_TCTCATACAGCCTGTG	AECs	1920
2_2_TCTCATAGTGATGTGG	AECs	436
2_2_TCTCATATCCCAGGTG	AECs	3668
2_2_TCTCATATCCTGTACC	AECs	1370
2_2_TCTCATATCTGCCAGG	AECs	662
2_2_TCTCATATCTTCATGT	AESCs_2	4808
2_2_TCTCTAAAGCGTCAAG	AECs	1987
2_2_TCTCTAATCCGTTGCT	AECs	768
2_2_TCTCTAATCCTTTCTC	Macrophages	9146
2_2_TCTGAGACAATCGGTT	AESCs_2	3414
2_2_TCTGAGATCTCCAACC	AESCs_2	4303
2_2_TCTGGAAAGGACAGAA	AECs	1077
2_2_TCTGGAAGTCTCTCGT	AECs	500
2_2_TCTGGAAGTCTGGTCG	AECs	1477
2_2_TCTGGAAGTGAGGCTA	AECs	3504
2_2_TCTGGAATCCTTCAAT	AECs	2057
2_2_TCTGGAATCTCGCATC	AECs	575
2_2_TCTTCGGAGATAGCAT	AESCs_1	2592
2_2_TCTTCGGAGGTGACCA	AESCs_2	3153
2_2_TCTTCGGCATCGGTTA	AECs	1363
2_2_TCTTCGGGTAAGGGAA	AECs	995
2_2_TCTTCGGGTTAGATGA	AESCs_2	4344
2_2_TCTTCGGTCGGCTACG	AECs	3000
2_2_TCTTTCCCAGACGCTC	AECs	1298
2_2_TCTTTCCCAGGATCGA	AECs	1226
2_2_TCTTTCCCATTGGGCC	AECs	3006
2_2_TGAAAGAGTTTGGGCC	AECs	261
2_2_TGACAACAGCATCATC	AECs	2514
2_2_TGACAACCAAGACACG	AESCs_1	1173
2_2_TGACAACCAGCAGTTT	AESCs_2	4832
2_2_TGACAACGTAAGTTCC	AESCs_2	4101
2_2_TGACAACGTTAAGACA	AESCs_1	1214
2_2_TGACAACTCTGAGGGA	AECs	2551
2_2_TGACGGCAGAATTCCC	AECs	478
2_2_TGACGGCAGCCCTAAT	AECs	590
2_2_TGACGGCAGGATGCGT	AECs	413
2_2_TGACGGCAGTTGTAGA	AECs	1084
2_2_TGACGGCGTGTGACCC	AESCs_2	4201
2_2_TGACGGCTCCCATTTA	AECs	3252
2_2_TGACTAGCACCAGTTA	AECs	1005
2_2_TGACTAGGTAGAGCTG	AECs	886
2_2_TGACTAGGTAGTAGTA	AECs	2225
2_2_TGACTTTCACCCTATC	AESCs_2	4524
2_2_TGACTTTGTCCTAGCG	AECs	2312
2_2_TGACTTTGTTCTCATT	Intermediate cells	4208
2_2_TGACTTTTCATGCATG	AECs	1413
2_2_TGACTTTTCGTCGTTC	AECs	1369
2_2_TGAGAGGAGCTAACAA	AECs	2491
2_2_TGAGAGGAGTATCTCG	AECs	179
2_2_TGAGAGGCAGTATCTG	AESCs_2	4365
2_2_TGAGAGGTCGTAGGTT	AECs	911
2_2_TGAGCATAGAAAGTGG	AECs	441
2_2_TGAGCATCAGGTCCAC	AECs	3361
2_2_TGAGCATGTAGAGGAA	AESCs_2	4754
2_2_TGAGCATGTATTCTCT	AECs	1546
2_2_TGAGCCGAGTCCAGGA	AECs	2383
2_2_TGAGCCGTCTACTATC	AECs	3869
2_2_TGAGGGACAAGAGTCG	AESCs_2	4922
2_2_TGAGGGACAGCTGGCT	AESCs_1	1717
2_2_TGAGGGAGTCCGTCAG	AECs	1498
2_2_TGAGGGATCGGCTACG	AESCs_2	3735
2_2_TGAGGGATCGTTACAG	AECs	1364
2_2_TGAGGGATCTCTGAGA	AESCs_1	1690
2_2_TGATTTCAGATGTTAG	Macrophages	9162
2_2_TGATTTCGTAGAGCTG	AECs	2227
2_2_TGATTTCGTCCTGCTT	Macrophages	8049
2_2_TGATTTCGTCGCGGTT	AESCs_1	719
2_2_TGATTTCTCACTATTC	AESCs_2	4751
2_2_TGCACCTAGACACTAA	AECs	76
2_2_TGCACCTCAAGCCCAC	AECs	1710
2_2_TGCACCTCATGGAATA	AESCs_2	4363
2_2_TGCACCTGTCGACTGC	AESCs_2	4791
2_2_TGCACCTTCAAGCCTA	AECs	1507
2_2_TGCCAAAAGCCGTCGT	AESCs_1	1184
2_2_TGCCAAACAATGGACG	AESCs_2	4849
2_2_TGCCAAACATATGGTC	AECs	353
2_2_TGCCAAAGTCGGGTCT	Intermediate cells	4997
2_2_TGCCCATAGGTGATAT	AECs	3532
2_2_TGCCCATGTAAGTGGC	AECs	1781
2_2_TGCCCATTCCCGGATG	AECs	2510
2_2_TGCCCATTCTGCTTGC	AECs	2674
2_2_TGCCCTACAATCGGTT	AESCs_1	935
2_2_TGCCCTAGTCGGATCC	AECs	972
2_2_TGCCCTAGTCTCGTTC	AECs	1773
2_2_TGCCCTAGTGATGATA	AECs	196
2_2_TGCCCTATCCTGCCAT	AECs	793
2_2_TGCCCTATCGTACCGG	AECs	930
2_2_TGCGCAGAGCTCCTTC	AESCs_1	1544
2_2_TGCGCAGCAATGGACG	AECs	1460
2_2_TGCGGGTAGGACATTA	AESCs_2	4909
2_2_TGCGGGTGTATCAGTC	AECs	1408
2_2_TGCGGGTGTTGGTTTG	AESCs_2	4434
2_2_TGCGTGGAGATGGGTC	AECs	1575
2_2_TGCGTGGAGATGTCGG	AESCs_1	1693
2_2_TGCGTGGAGCTAACAA	AECs	2166
2_2_TGCGTGGCAGTCCTTC	Macrophages	6191
2_2_TGCGTGGCATCTCGCT	AESCs_2	4613
2_2_TGCGTGGCATTTCACT	AECs	1192
2_2_TGCGTGGGTTTGGGCC	AECs	2212
2_2_TGCTACCAGTCGAGTG	AESCs_1	1470
2_2_TGCTACCGTCATCGGC	AECs	475
2_2_TGCTACCGTGCAGGTA	Intermediate cells	5070
2_2_TGCTACCGTTATCACG	AECs	3499
2_2_TGCTGCTAGAGTAAGG	AECs	2102
2_2_TGCTGCTCATAGAAAC	AECs	147
2_2_TGCTGCTCATGCCTTC	Macrophages	11253
2_2_TGCTGCTGTCCGTCAG	AESCs_2	3334
2_2_TGCTGCTGTCTGCGGT	AECs	3455
2_2_TGCTGCTTCATAGCAC	AECs	94
2_2_TGCTGCTTCGAACTGT	AECs	78
2_2_TGGACGCAGCCGATTT	AECs	4189
2_2_TGGACGCAGTGATCGG	AECs	3482
2_2_TGGACGCCAAACCCAT	AECs	394
2_2_TGGACGCCATGTAAGA	AESCs_1	1039
2_2_TGGCCAGAGATGCGAC	AESCs_2	4248
2_2_TGGCCAGAGGTCGGAT	AECs	2641
2_2_TGGCCAGCACTTAAGC	AECs	1456
2_2_TGGCCAGCAGCCAATT	AECs	3522
2_2_TGGCCAGGTTTGACTG	AECs	2056
2_2_TGGCCAGTCAATACCG	AESCs_1	988
2_2_TGGCCAGTCCAAAGTC	Macrophages	7459
2_2_TGGCCAGTCCTCAACC	AESCs_2	1091
2_2_TGGCGCAAGCACAGGT	AESCs_1	1915
2_2_TGGCGCAGTATAGGTA	Macrophages	6293
2_2_TGGCGCAGTGGACGAT	AECs	2119
2_2_TGGCGCATCGGCATCG	AESCs_2	3115
2_2_TGGCTGGAGGCCCTTG	AECs	3338
2_2_TGGCTGGCAAGCTGGA	AECs	1606
2_2_TGGCTGGGTCAACATC	AECs	1111
2_2_TGGCTGGGTCTCATCC	AESCs_2	4980
2_2_TGGCTGGTCGCCTGAG	AECs	3548
2_2_TGGCTGGTCTGAGTGT	AESCs_1	1645
2_2_TGGGAAGAGCCAGAAC	AECs	2046
2_2_TGGGAAGAGGTTACCT	AECs	4228
2_2_TGGGAAGCAGATCCAT	AECs	1707
2_2_TGGGAAGCATCTATGG	AECs	2634
2_2_TGGGAAGGTACTTCTT	AECs	519
2_2_TGGGAAGGTCGCATAT	AESCs_1	1312
2_2_TGGGAAGGTCGCATCG	AECs	1418
2_2_TGGGCGTCACGAAGCA	AESCs_2	4645
2_2_TGGGCGTTCACCGTAA	AECs	3431
2_2_TGGGCGTTCAGGTAAA	AECs	144
2_2_TGGTTAGAGCTAAGAT	AESCs_1	3046
2_2_TGGTTAGAGGGCATGT	AECs	3231
2_2_TGGTTAGCATTGAGCT	AESCs_1	395
2_2_TGGTTAGGTGCCTGCA	AECs	1334
2_2_TGGTTAGGTGTGGTTT	AECs	2863
2_2_TGGTTAGTCAGTGTTG	AECs	3450
2_2_TGGTTAGTCATTGCGA	AESCs_2	4788
2_2_TGGTTCCAGCTAGTTC	AECs	760
2_2_TGGTTCCGTGTCGCTG	AECs	2651
2_2_TGGTTCCTCGCCAGCA	AECs	1660
2_2_TGGTTCCTCTACTCAT	AECs	1033
2_2_TGTATTCAGTATCGAA	AESCs_2	4963
2_2_TGTATTCTCATCTGCC	AESCs_1	2047
2_2_TGTATTCTCGGTGTCG	AESCs_2	4978
2_2_TGTCCCACAAACAACA	AECs	1419
2_2_TGTCCCAGTGCGGTAA	AECs	3130
2_2_TGTCCCAGTGTGCGTC	AECs	3467
2_2_TGTCCCAGTTGTTTGG	AESCs_1	1066
2_2_TGTCCCATCATACGGT	AESCs_2	3655
2_2_TGTCCCATCATCGATG	AECs	2457
2_2_TGTGGTAAGTCATGCT	AESCs_2	2006
2_2_TGTGGTACATGCATGT	AECs	2301
2_2_TGTGTTTAGCAGCCTC	AECs	863
2_2_TGTGTTTGTACTTGAC	AECs	650
2_2_TGTGTTTTCTACTTAC	AECs	3335
2_2_TGTGTTTTCTATCCCG	AECs	1844
2_2_TGTTCCGAGAATAGGG	AESCs_2	1907
[truncated: 3,250 more rows]

## Sheet: Fig2f_right
	orig.ident	cell_subtype	pseudotime_dm
1_1_AAAGGATAGAGGGTGG	CS16	Intermediate cells	4955
1_1_AAAGGATGTTCGTGCG	CS16	AMSCs	7039
1_1_AACCATGTCGCTGTTC	CS16	AMCs	10827
1_1_AACGTCATCAAGAGTA	CS16	Intermediate cells	5061
1_1_AAGACAACAAGTATAG	CS16	Intermediate cells	5180
1_1_AAGGTAAGTGTCTTAG	CS16	Intermediate cells	5017
1_1_AAGTTCGTCGTGCAGC	CS16	Intermediate cells	5247
1_1_AATGAAGCAGGTACGA	CS16	Intermediate cells	5027
1_1_ACCCTTGGTCGCCACA	CS16	Intermediate cells	4796
1_1_AGACCATGTCTCGGGT	CS16	Intermediate cells	4929
1_1_AGCCAATCACATCCCT	CS16	Intermediate cells	4937
1_1_AGCGATTCAGAAGTGC	CS16	AMCs	7769
1_1_AGTACTGAGGTTGGAC	CS16	AMSCs	6708
1_1_AGTGACTAGTTCCATG	CS16	Intermediate cells	5059
1_1_AGTTAGCAGAACCGCA	CS16	Intermediate cells	4772
1_1_ATACTTCTCGTGGACC	CS16	Intermediate cells	4974
1_1_ATGCGATTCTGTAAGC	CS16	AMCs	10999
1_1_CAACGATAGACGAGCT	CS16	AMSCs	10545
1_1_CAAGAGGTCTCCTGCA	CS16	AMCs	10774
1_1_CACGTGGCAGCTATTG	CS16	Intermediate cells	5373
1_1_CAGATCACAAGTGTCT	CS16	Intermediate cells	5280
1_1_CATAAGCGTATACAGA	CS16	Intermediate cells	4907
1_1_CATTTCACATCCCGTT	CS16	Intermediate cells	5089
1_1_CCACCATAGAACAGGA	CS16	Intermediate cells	5001
1_1_CCCTCTCCAGACCTAT	CS16	Intermediate cells	4815
1_1_CCCTTAGCAATTCTTC	CS16	AMSCs	5504
1_1_CCGTGAGCATTGGGAG	CS16	Intermediate cells	5048
1_1_CCTCACAGTCTGATAC	CS16	Intermediate cells	4981
1_1_CCTGCATAGAGAGCGG	CS16	Intermediate cells	5045
1_1_CGAGTTAGTCCACAGC	CS16	AMCs	8822
1_1_CGATGGCAGTCTGCAT	CS16	Intermediate cells	5062
1_1_CGGGACTTCCCGAGGT	CS16	Intermediate cells	5514
1_1_CGTGCTTAGCCGTTGC	CS16	AMSCs	5836
1_1_CGTGCTTAGTGATTCC	CS16	Intermediate cells	4750
1_1_CGTTCTGAGAGGTTAT	CS16	Intermediate cells	4829
1_1_CTAACTTAGGTCATCT	CS16	Intermediate cells	5087
1_1_CTAGACAGTTGGCCTG	CS16	Intermediate cells	4915
1_1_CTATCCGTCGCTAGCG	CS16	Intermediate cells	4877
1_1_CTCATGCCACGGCACT	CS16	Intermediate cells	4964
1_1_CTCCGATAGGCGTTGA	CS16	Intermediate cells	4942
1_1_CTCCGATGTTCCCACT	CS16	AMSCs	5925
1_1_CTGGACGCAGGGATAC	CS16	AMCs	7748
1_1_GAAATGATCTCTGACC	CS16	Intermediate cells	4986
1_1_GACAGCCGTATGAGGC	CS16	Intermediate cells	4882
1_1_GACGCTGCATCATCTT	CS16	AMSCs	5549
1_1_GAGAGGTAGGCTAAAT	CS16	Intermediate cells	5056
1_1_GATCATGCACCAGACC	CS16	AMCs	9569
1_1_GATTCTTAGTGAGGTC	CS16	Intermediate cells	4940
1_1_GCACGTGCAACCGTGC	CS16	Intermediate cells	4904
1_1_GCACTAAGTTCCGTTC	CS16	Intermediate cells	4944
1_1_GCAGGCTAGAACTCCT	CS16	Intermediate cells	4966
1_1_GCATTAGGTTGGATCT	CS16	AMSCs	7846
1_1_GCGTTTCAGGTGCTAG	CS16	Intermediate cells	5025
1_1_GCTACAAGTTGTCAGT	CS16	Intermediate cells	4417
1_1_GCTGGGTGTAGAGGAA	CS16	Intermediate cells	4812
1_1_GCTTTCGAGGTACTGG	CS16	Intermediate cells	5173
1_1_GGAACCCTCTGTGTGA	CS16	Intermediate cells	4822
1_1_GGGTATTCAATACCCA	CS16	Intermediate cells	4760
1_1_GGGTCTGGTCAACCTA	CS16	Intermediate cells	4961
1_1_GTCTGTCGTCTGTCCT	CS16	Intermediate cells	4857
1_1_GTGCACGAGCTGTCCG	CS16	Intermediate cells	4979
1_1_GTGCAGCCATGCCGAC	CS16	Intermediate cells	5158
1_1_GTGCAGCCATGGAATA	CS16	AMCs	6357
1_1_GTGGAGATCCTGTTGC	CS16	Intermediate cells	4970
1_1_GTTGAACTCTGGGATT	CS16	Intermediate cells	4856
1_1_TAAGCACAGGAGTACC	CS16	AMCs	10986
1_1_TAAGTCGCATCTCAAG	CS16	Intermediate cells	5014
1_1_TAATTCCAGGATCATA	CS16	Intermediate cells	4936
1_1_TAATTCCGTATCTCGA	CS16	Intermediate cells	4871
1_1_TACGGGCCACAAGGTG	CS16	Intermediate cells	5236
1_1_TACTTCAAGTGGTTCT	CS16	Intermediate cells	4996
1_1_TAGACTGCAGGCTCTG	CS16	Intermediate cells	4990
1_1_TAGGAGGGTCCCACGA	CS16	AMCs	10194
1_1_TATCCTAAGGGTAATT	CS16	Intermediate cells	5011
1_1_TATTGGGAGGGTACAC	CS16	AMCs	7892
1_1_TCACAAGGTTCGAAGG	CS16	Intermediate cells	5303
1_1_TCATGTTGTCGGTGTC	CS16	Intermediate cells	4847
1_1_TCCATCGCAGTAACCT	CS16	Intermediate cells	5415
1_1_TCCCAGTGTGAGAGGG	CS16	Intermediate cells	4764
1_1_TCGACGGGTCGCCACA	CS16	Intermediate cells	5016
1_1_TCGTGCTCACTCATAG	CS16	Intermediate cells	4913
1_1_TCTCAGCAGCCAAGGT	CS16	Intermediate cells	4738
1_1_TGAGACTTCTAATTCC	CS16	Intermediate cells	4933
1_1_TGCACGGGTGAATAAC	CS16	Intermediate cells	4696
1_1_TGGGAGAGTACGCTAT	CS16	Intermediate cells	5020
1_1_TGTTGAGCAAATAAGC	CS16	AMSCs	5613
1_1_TTACCGCGTTCGAACT	CS16	AMCs	6995
1_1_TTCACCGTCCAGTACA	CS16	Intermediate cells	4917
1_1_TTCGCTGGTGTTGATC	CS16	Intermediate cells	4773
1_1_TTCGCTGTCGACGATT	CS16	Intermediate cells	4782
1_1_TTCTTCCGTGCATGTT	CS16	Intermediate cells	5490
1_1_TTGAACGAGGAACTCG	CS16	Intermediate cells	4993
1_1_TTGACCCCAAGGTCAG	CS16	Intermediate cells	4923
1_1_TTGGGATAGAAGTGTT	CS16	Intermediate cells	5369
1_1_TTGGGTAAGTTTCAGC	CS16	Intermediate cells	5050
1_1_TTTCACACACCAGCCA	CS16	Intermediate cells	4934
1_1_TTTGACTTCATTGTGG	CS16	Intermediate cells	4851
2_2_AAACCTGAGCTGAAAT	CS17	AMCs	10758
2_2_AAACCTGCATGCCTAA	CS17	Intermediate cells	5418
2_2_AAACCTGTCACCCGAG	CS17	Fibroblasts	7651
2_2_AAACGGGAGCCCGAAA	CS17	AMCs	10691
2_2_AAACGGGTCCATGCTC	CS17	AMCs	9645
2_2_AAAGATGGTTCGTGAT	CS17	Fibroblasts	11783
2_2_AAAGATGTCCCTGACT	CS17	AMCs	9237
2_2_AAAGCAAGTGTAATGA	CS17	AMSCs	5111
2_2_AAAGCAATCGATGAGG	CS17	AMCs	10303
2_2_AAAGCAATCGTACCGG	CS17	AMCs	12408
2_2_AAAGCAATCTCACATT	CS17	AMCs	10641
2_2_AAAGTAGAGGCCATAG	CS17	AMCs	12216
2_2_AAAGTAGCAAGAGTCG	CS17	AMCs	12214
2_2_AAAGTAGGTCGAGTTT	CS17	AMSCs	5479
2_2_AAATGCCAGACAAAGG	CS17	AMCs	13257
2_2_AAATGCCAGATCCGAG	CS17	AMCs	13909
2_2_AAATGCCCAATCACAC	CS17	AMSCs	5789
2_2_AAATGCCGTAAATGAC	CS17	AMSCs	13431
2_2_AAATGCCTCTTACCTA	CS17	AMCs	10178
2_2_AACACGTCAGCTGTGC	CS17	AMCs	11978
2_2_AACACGTGTTTGACTG	CS17	AMCs	9033
2_2_AACACGTTCAACTCTT	CS17	AMCs	12609
2_2_AACCATGGTCATATGC	CS17	AMCs	8296
2_2_AACCATGGTCCTAGCG	CS17	AMCs	9196
2_2_AACCATGTCATAACCG	CS17	Fibroblasts	13385
2_2_AACCATGTCCAACCAA	CS17	AMSCs	11457
2_2_AACCATGTCTGATACG	CS17	AMCs	11725
2_2_AACCGCGAGTGAACGC	CS17	AMCs	11715
2_2_AACGTTGAGTGGGTTG	CS17	AMSCs	11257
2_2_AACGTTGCACGAGGTA	CS17	AMCs	11594
2_2_AACGTTGGTATCGCAT	CS17	AMCs	8123
2_2_AACTCAGAGAACAATC	CS17	AMCs	11011
2_2_AACTCAGGTGATGTCT	CS17	Fibroblasts	5882
2_2_AACTCAGTCATACGGT	CS17	AMSCs	5485
2_2_AACTCTTAGTCTTGCA	CS17	AMSCs	10200
2_2_AACTCTTCAGCCTTTC	CS17	Intermediate cells	5004
2_2_AACTCTTTCCTCAATT	CS17	AMCs	11261
2_2_AACTGGTCAAGCCATT	CS17	AMSCs	10793
2_2_AACTGGTTCTCTAGGA	CS17	AMCs	10897
2_2_AACTTTCCATGTTCCC	CS17	AMCs	10797
2_2_AACTTTCGTACCCAAT	CS17	AMCs	11949
2_2_AACTTTCGTTACGACT	CS17	Fibroblasts	13393
2_2_AAGACCTCAAGTCTAC	CS17	AMCs	9145
2_2_AAGACCTCAGCGTCCA	CS17	AMCs	13049
2_2_AAGACCTCAGGGTACA	CS17	AMCs	9193
2_2_AAGCCGCCAACCGCCA	CS17	AMCs	13592
2_2_AAGCCGCGTACGCACC	CS17	AMCs	6474
2_2_AAGCCGCTCACGACTA	CS17	AMCs	12619
2_2_AAGGAGCAGGCTACGA	CS17	AMSCs	12778
2_2_AAGGAGCCAAGTCTAC	CS17	AMSCs	5550
2_2_AAGGAGCCACGGTAGA	CS17	AMCs	9099
2_2_AAGGAGCGTTCAGCGC	CS17	AMCs	13358
2_2_AAGGCAGCACGAAATA	CS17	AMCs	13043
2_2_AAGGCAGTCTGATTCT	CS17	Fibroblasts	13760
2_2_AAGGTTCAGGAGCGAG	CS17	AMSCs	5318
2_2_AAGTCTGCACTTAAGC	CS17	AMCs	9818
2_2_AAGTCTGTCATCACCC	CS17	AMSCs	5054
2_2_AATCCAGCACAGTCGC	CS17	Intermediate cells	5035
2_2_ACACCCTGTTGGTTTG	CS17	Fibroblasts	11732
2_2_ACACTGACAAGTTAAG	CS17	AMSCs	4995
2_2_ACACTGACACAGGCCT	CS17	Fibroblasts	13097
2_2_ACACTGAGTCAAAGCG	CS17	AMSCs	7358
2_2_ACACTGATCGGCGCTA	CS17	AMCs	13092
2_2_ACAGCCGAGGGCATGT	CS17	AMSCs	11697
2_2_ACAGCCGCACAACTGT	CS17	AMCs	11658
2_2_ACAGCTACACTAAGTC	CS17	AMSCs	9071
2_2_ACAGCTACATAAGACA	CS17	AMCs	9563
2_2_ACAGCTAGTGTGGCTC	CS17	AMCs	12577
2_2_ACAGCTATCTGATACG	CS17	AMCs	7907
2_2_ACATACGCACCCTATC	CS17	AMCs	10724
2_2_ACATACGTCATCTGCC	CS17	Fibroblasts	11017
2_2_ACATCAGAGCGATGAC	CS17	AMSCs	8945
2_2_ACATCAGCACTGCCAG	CS17	AMCs	9587
2_2_ACATCAGTCCAACCAA	CS17	AMSCs	5488
2_2_ACATCAGTCCAGGGCT	CS17	AMSCs	7139
2_2_ACATGGTGTCCAACTA	CS17	AMCs	10477
2_2_ACATGGTTCAGAGGTG	CS17	AMCs	12249
2_2_ACCAGTAAGTCCCACG	CS17	AMCs	9304
2_2_ACCAGTAGTTTACTCT	CS17	AMCs	10006
2_2_ACCCACTAGAGCTTCT	CS17	AMCs	10391
2_2_ACCCACTAGCTTCGCG	CS17	AMCs	11617
2_2_ACCCACTTCGGAAACG	CS17	AMCs	9051
2_2_ACCCACTTCGGTTCGG	CS17	AMCs	12654
2_2_ACCGTAATCCCTTGTG	CS17	AMCs	11135
2_2_ACCTTTAAGTAGATGT	CS17	AMCs	8455
2_2_ACCTTTAGTGGCGAAT	CS17	Fibroblasts	13252
2_2_ACCTTTAGTTTGACTG	CS17	Fibroblasts	10039
2_2_ACCTTTATCGGCGCTA	CS17	AMCs	6825
2_2_ACGAGCCAGTGAATTG	CS17	AMSCs	11848
2_2_ACGAGCCCAGGGAGAG	CS17	AMCs	11679
2_2_ACGAGGAAGTAGTGCG	CS17	AMCs	6895
2_2_ACGATACAGGGATGGG	CS17	AMCs	12709
2_2_ACGATACAGTTGCAGG	CS17	AMSCs	5042
2_2_ACGATACAGTTGTAGA	CS17	AMCs	11175
2_2_ACGATGTAGATGTGGC	CS17	AMCs	6703
2_2_ACGATGTAGTGTGAAT	CS17	AMSCs	10306
2_2_ACGATGTCACTCTGTC	CS17	AMSCs	5410
2_2_ACGATGTCAGGTCGTC	CS17	AMCs	12851
2_2_ACGATGTCATAGTAAG	CS17	AMCs	11124
2_2_ACGATGTGTAAGGGCT	CS17	AMCs	7344
2_2_ACGATGTTCCGGCACA	CS17	AMSCs	12374
2_2_ACGCAGCAGAATAGGG	CS17	AMCs	11018
2_2_ACGCAGCCAAACTGCT	CS17	AMCs	9692
2_2_ACGCAGCCAATGCCAT	CS17	AMCs	6612
2_2_ACGCAGCGTCTCCATC	CS17	AMCs	13082
2_2_ACGCCAGAGATCCCGC	CS17	AMCs	9821
2_2_ACGCCAGCATGTTGAC	CS17	Fibroblasts	12729
2_2_ACGCCAGGTCTCTCGT	CS17	AMCs	11646
2_2_ACGCCGAGTTTGTTGG	CS17	AMSCs	9161
2_2_ACGGAGACAAATACAG	CS17	AMCs	11599
2_2_ACGGCCAAGACTAGAT	CS17	AMCs	9928
2_2_ACGGCCAAGGGTGTTG	CS17	AMCs	12310
2_2_ACGGCCACAAAGGCGT	CS17	AMSCs	8475
2_2_ACGGGCTAGATAGCAT	CS17	AMCs	12187
2_2_ACGGGCTAGTGTTGAA	CS17	AMCs	12886
2_2_ACGGGCTCAATTCCTT	CS17	AMCs	11888
2_2_ACGGGCTGTTATCGGT	CS17	AMSCs	5496
2_2_ACGGGCTTCATCATTC	CS17	AMSCs	5225
2_2_ACGGGTCGTCGGCTCA	CS17	AMCs	11156
2_2_ACGGGTCTCCGTACAA	CS17	AMCs	11129
2_2_ACGTCAATCACCGTAA	CS17	Intermediate cells	5003
2_2_ACGTCAATCACTTATC	CS17	AMCs	8285
2_2_ACGTCAATCCAGATCA	CS17	AMSCs	5069
2_2_ACTATCTCAGGGTATG	CS17	AMSCs	5352
2_2_ACTATCTGTAGGCATG	CS17	Fibroblasts	12020
2_2_ACTATCTGTATGCTTG	CS17	Fibroblasts	13401
2_2_ACTGAACGTCTCAACA	CS17	AMCs	7741
2_2_ACTGAACGTTCGTTGA	CS17	AMSCs	6101
2_2_ACTGAGTTCCCTCAGT	CS17	AMSCs	10122
2_2_ACTGATGAGTCTCAAC	CS17	AMSCs	5367
2_2_ACTGATGTCAACACTG	CS17	Fibroblasts	12582
2_2_ACTGCTCTCACAGGCC	CS17	Fibroblasts	13854
2_2_ACTTACTGTGAGGGAG	CS17	AMSCs	7656
2_2_ACTTGTTAGGCGTACA	CS17	AMCs	6214
2_2_ACTTTCACAGGAATCG	CS17	AMCs	11461
2_2_ACTTTCACATTGTGCA	CS17	AMCs	9979
2_2_ACTTTCAGTACATGTC	CS17	AMCs	9610
2_2_ACTTTCAGTTTGCATG	CS17	Fibroblasts	13997
2_2_AGAATAGCACCAGATT	CS17	AMCs	7322
2_2_AGAATAGCAGCGATCC	CS17	AMCs	12596
2_2_AGACGTTAGGGAACGG	CS17	AMSCs	10808
2_2_AGACGTTAGTCGATAA	CS17	Fibroblasts	13770
2_2_AGAGCGACAGACAAAT	CS17	AMCs	10259
2_2_AGAGCGATCACTCCTG	CS17	AMSCs	5841
2_2_AGAGCTTGTTCCACAA	CS17	AMCs	9800
2_2_AGAGTGGCAATAACGA	CS17	AMSCs	5583
2_2_AGAGTGGGTAGCACGA	CS17	AMCs	5774
2_2_AGAGTGGGTGATAAAC	CS17	AMSCs	12253
2_2_AGAGTGGGTTACTGAC	CS17	AMSCs	11659
2_2_AGATTGCCACTATCTT	CS17	AMCs	11924
2_2_AGATTGCCATGCCACG	CS17	AMCs	13065
2_2_AGATTGCGTGTGACGA	CS17	AMCs	12534
2_2_AGCAGCCAGTAGCGGT	CS17	AMSCs	11217
2_2_AGCAGCCTCCTTTCTC	CS17	AMSCs	12769
2_2_AGCATACCAGACTCGC	CS17	AMSCs	12400
2_2_AGCATACGTTCACCTC	CS17	AMCs	10221
2_2_AGCATACTCTAAGCCA	CS17	AMCs	12730
2_2_AGCCTAAAGAGTTGGC	CS17	AMCs	11159
2_2_AGCCTAAAGGAATTAC	CS17	AMSCs	5075
2_2_AGCCTAACAGCTTCGG	CS17	Fibroblasts	12240
2_2_AGCGGTCAGTTTAGGA	CS17	AMCs	7747
2_2_AGCGGTCCACATTAGC	CS17	Intermediate cells	4956
2_2_AGCGGTCCACCGATAT	CS17	Fibroblasts	13114
2_2_AGCGTATCATACAGCT	CS17	AMSCs	5371
2_2_AGCGTCGCAATGACCT	CS17	AMCs	9902
2_2_AGCGTCGCATTCTTAC	CS17	AMCs	10025
2_2_AGCTCCTAGAAGGTTT	CS17	Fibroblasts	13060
2_2_AGCTCCTAGTAGTGCG	CS17	AMCs	7839
2_2_AGCTCCTCACGACGAA	CS17	AMCs	10140
2_2_AGCTCCTGTCACCTAA	CS17	Fibroblasts	8171
2_2_AGCTCTCCAAGCCGTC	CS17	AMCs	10328
2_2_AGCTTGACACAGCCCA	CS17	AMCs	8825
2_2_AGCTTGACAGTAGAGC	CS17	Intermediate cells	4210
2_2_AGGCCACCAGCTGCTG	CS17	AMSCs	5335
2_2_AGGCCACGTGCGGTAA	CS17	Intermediate cells	4985
2_2_AGGCCGTAGTCTTGCA	CS17	Intermediate cells	4440
2_2_AGGCCGTCATACGCCG	CS17	AMSCs	13283
2_2_AGGCCGTGTCCATGAT	CS17	AMCs	10812
2_2_AGGCCGTTCACCCGAG	CS17	AMCs	12557
2_2_AGGCCGTTCAGCCTAA	CS17	Fibroblasts	12820
2_2_AGGGAGTCAGGTCGTC	CS17	AMCs	11878
2_2_AGGGATGCAGCTGTGC	CS17	AMCs	11104
2_2_AGGGTGAGTACAGTTC	CS17	AMCs	8086
2_2_AGGGTGATCTTAGAGC	CS17	Fibroblasts	13075
2_2_AGGTCATGTGCATCTA	CS17	AMCs	5207
2_2_AGGTCCGAGATAGCAT	CS17	AMCs	9924
2_2_AGGTCCGAGCTGCCCA	CS17	AMSCs	12353
2_2_AGGTCCGCATCACAAC	CS17	AMCs	9729
2_2_AGGTCCGCATCGGACC	CS17	AMSCs	5364
2_2_AGGTCCGTCGGTTCGG	CS17	AMCs	10775
2_2_AGTAGTCAGAGCTGGT	CS17	AMCs	13620
2_2_AGTAGTCCAAGACGTG	CS17	AMCs	11303
2_2_AGTAGTCCATTACCTT	CS17	AMCs	7712
2_2_AGTAGTCGTCATTAGC	CS17	AMSCs	6052
2_2_AGTAGTCGTCCCTACT	CS17	AMCs	7216
2_2_AGTAGTCGTCTGGTCG	CS17	AMCs	10780
2_2_AGTCTTTCACTTAAGC	CS17	AMCs	13355
2_2_AGTCTTTTCCTAAGTG	CS17	AMCs	12114
2_2_AGTCTTTTCGTGGACC	CS17	AMCs	6160
2_2_AGTGAGGAGAAGGGTA	CS17	AMCs	11454
2_2_AGTGGGAGTAATTGGA	CS17	AMCs	12345
2_2_AGTGGGAGTATGAAAC	CS17	Fibroblasts	6471
2_2_AGTGTCAAGGCCCTTG	CS17	AMSCs	10088
2_2_AGTGTCAAGGCGATAC	CS17	AMCs	8534
2_2_AGTGTCAGTAAACGCG	CS17	Fibroblasts	13818
2_2_AGTTGGTCACGGTGTC	CS17	Fibroblasts	5967
2_2_ATAACGCGTATTACCG	CS17	AMSCs	11529
2_2_ATAACGCGTCTACCTC	CS17	AMCs	12597
2_2_ATAACGCTCCTATTCA	CS17	AMCs	11661
2_2_ATAAGAGAGACGCAAC	CS17	AMCs	8526
2_2_ATAAGAGTCTCTAAGG	CS17	AMSCs	5388
2_2_ATAGACCCAGCTCCGA	CS17	AMSCs	5372
2_2_ATAGACCCAGGGATTG	CS17	AMSCs	6616
2_2_ATAGACCTCAGTTAGC	CS17	AMSCs	12099
2_2_ATCATCTCAACTGCGC	CS17	AMCs	8691
2_2_ATCATCTCACTGCCAG	CS17	AMSCs	11327
2_2_ATCATCTCATCTGGTA	CS17	Fibroblasts	13325
2_2_ATCATCTTCAGCTTAG	CS17	AMCs	11570
2_2_ATCATCTTCTCGTTTA	CS17	Fibroblasts	13919
2_2_ATCATCTTCTTGACGA	CS17	AMCs	11692
2_2_ATCATGGCAGTAACGG	CS17	AMCs	5769
2_2_ATCATGGGTACTTAGC	CS17	AMCs	12760
2_2_ATCCACCCATCACGTA	CS17	AMSCs	10342
2_2_ATCCACCGTTTGTTTC	CS17	AMCs	8038
2_2_ATCCACCTCACTTCAT	CS17	Fibroblasts	12759
2_2_ATCCACCTCTACCTGC	CS17	Fibroblasts	13819
2_2_ATCCGAAGTCTGATTG	CS17	AMCs	11815
2_2_ATCCGAAGTGTTCGAT	CS17	AMCs	10561
2_2_ATCGAGTAGATGTGGC	CS17	AMCs	12464
2_2_ATCGAGTGTTGTCTTT	CS17	AMCs	7516
2_2_ATCGAGTTCATGTAGC	CS17	AMCs	5585
2_2_ATCTGCCAGATGCGAC	CS17	AMCs	11805
2_2_ATCTGCCGTCCATGAT	CS17	Fibroblasts	12870
2_2_ATCTGCCTCTATCCTA	CS17	AMCs	8521
2_2_ATCTGCCTCTTGCCGT	CS17	AMSCs	13238
2_2_ATGAGGGAGCCCGAAA	CS17	Intermediate cells	4988
2_2_ATGAGGGCAGCATGAG	CS17	AMCs	8826
2_2_ATGAGGGCAGGAACGT	CS17	AMCs	10014
2_2_ATGAGGGGTAGGACAC	CS17	AMCs	9895
2_2_ATGAGGGGTTCGAATC	CS17	AMCs	9332
2_2_ATGCGATCACCTTGTC	CS17	AMCs	8948
2_2_ATGGGAGAGCGTCAAG	CS17	AMCs	7420
2_2_ATGGGAGCAGCCTGTG	CS17	AMCs	11063
2_2_ATGTGTGCAAGGTTTC	CS17	AMCs	12108
2_2_ATGTGTGCAATGGATA	CS17	AMCs	7486
2_2_ATGTGTGGTGTGCGTC	CS17	AMCs	12813
2_2_ATGTGTGGTTCTGTTT	CS17	AMSCs	5401
2_2_ATTACTCCAAATCCGT	CS17	AMCs	10633
2_2_ATTACTCGTAGCCTAT	CS17	AMCs	8667
2_2_ATTATCCAGCTCCCAG	CS17	AMCs	10051
2_2_ATTATCCCAACGATCT	CS17	AMCs	12454
2_2_ATTATCCTCTTACCGC	CS17	Fibroblasts	13892
2_2_ATTCTACCACACGCTG	CS17	Fibroblasts	9858
2_2_ATTCTACGTCAGGACA	CS17	Intermediate cells	5101
2_2_ATTCTACGTCATATGC	CS17	Fibroblasts	10764
2_2_ATTGGACCAAGAAAGG	CS17	AMCs	11705
2_2_ATTGGACTCTCCAACC	CS17	AMCs	13019
2_2_ATTGGTGCAATCTACG	CS17	AMCs	6618
2_2_ATTGGTGCACATTAGC	CS17	AMCs	9544
2_2_ATTGGTGTCTCCCTGA	CS17	Fibroblasts	12387
2_2_ATTTCTGCAGTGACAG	CS17	AMCs	10640
2_2_CAACCAACACAGGAGT	CS17	AMCs	11717
2_2_CAACCAACAGATCCAT	CS17	AMCs	11632
2_2_CAACCTCAGTAGCCGA	CS17	AMCs	10888
2_2_CAACCTCAGTGGTCCC	CS17	Fibroblasts	13471
2_2_CAACCTCCACTAGTAC	CS17	AMSCs	12462
2_2_CAACCTCGTGCGAAAC	CS17	AMSCs	5349
2_2_CAACTAGCATGCATGT	CS17	AMCs	6951
2_2_CAACTAGGTCAAAGAT	CS17	AMCs	11275
2_2_CAACTAGTCAATACCG	CS17	AMCs	11859
2_2_CAAGATCCACGACGAA	CS17	AMCs	11739
2_2_CAAGATCCATTAGGCT	CS17	Intermediate cells	4280
2_2_CAAGATCGTGAGTATA	CS17	AMSCs	11932
2_2_CAAGATCGTGTAATGA	CS17	Intermediate cells	3266
2_2_CAAGATCTCAGGCCCA	CS17	AMSCs	11885
2_2_CAAGATCTCCTGCCAT	CS17	Fibroblasts	10327
2_2_CAAGGCCCAGTAAGAT	CS17	AMCs	13104
2_2_CAAGGCCGTTCGAATC	CS17	AMCs	7731
2_2_CAAGTTGAGAAGAAGC	CS17	AMCs	9958
2_2_CAAGTTGCAGTAACGG	CS17	AMCs	8179
2_2_CAAGTTGTCTGTCAAG	CS17	Fibroblasts	12955
2_2_CACAAACAGAAGGGTA	CS17	Fibroblasts	13502
2_2_CACAAACAGTAGGTGC	CS17	AMSCs	13396
2_2_CACAAACCAATAAGCA	CS17	AMCs	10557
2_2_CACAAACGTCAATACC	CS17	AMCs	11593
2_2_CACAAACGTGCCTGCA	CS17	Intermediate cells	4960
2_2_CACAAACTCATCGCTC	CS17	AMCs	12741
2_2_CACAAACTCTATCCTA	CS17	AMCs	10907
2_2_CACACAACACCAGATT	CS17	AMSCs	5396
2_2_CACACAATCCCTAATT	CS17	AMCs	11300
2_2_CACACCTAGGTCATCT	CS17	Fibroblasts	13635
2_2_CACACCTAGTATGACA	CS17	AMCs	10185
2_2_CACACCTCAGGGTTAG	CS17	AMSCs	6722
2_2_CACACCTCATCCGTGG	CS17	AMCs	5639
2_2_CACACTCGTATAGGTA	CS17	AMCs	13726
2_2_CACAGGCAGAGTCTGG	CS17	AMCs	10843
2_2_CACAGTAAGGGATGGG	CS17	AMCs	12327
2_2_CACATAGAGCTCTCGG	CS17	AMCs	8673
2_2_CACATAGAGGAATTAC	CS17	AMCs	8551
2_2_CACATAGCAAGGACTG	CS17	AMCs	7137
2_2_CACCACTAGCAATATG	CS17	AMCs	13208
2_2_CACCACTTCAACTCTT	CS17	Fibroblasts	12873
2_2_CACCACTTCTCCGGTT	CS17	Fibroblasts	11426
2_2_CACCAGGAGAGCTATA	CS17	AMCs	12484
2_2_CACCTTGAGGTGCACA	CS17	Fibroblasts	13953
2_2_CACCTTGTCGATAGAA	CS17	AMCs	10289
2_2_CACTCCATCCACGCAG	CS17	AMCs	9233
2_2_CAGAATCCACCAACCG	CS17	AMCs	12861
2_2_CAGAATCCACCTTGTC	CS17	AMCs	11204
2_2_CAGAATCGTAGGCATG	CS17	AMSCs	11136
2_2_CAGAGAGCAATACGCT	CS17	AMSCs	10457
2_2_CAGAGAGGTGTGACGA	CS17	AMSCs	4975
2_2_CAGATCAAGGAATCGC	CS17	AMCs	9120
2_2_CAGATCAAGGCCCTCA	CS17	AMCs	7988
2_2_CAGATCACATCCGTGG	CS17	AMCs	8728
2_2_CAGCAGCAGCGTTGCC	CS17	AMCs	9840
2_2_CAGCAGCAGTTACCCA	CS17	AMSCs	10305
2_2_CAGCAGCTCGAATGGG	CS17	AMSCs	9389
2_2_CAGCGACCAGGATCGA	CS17	AMCs	12876
2_2_CAGCTAACATCGGGTC	CS17	AMCs	13022
2_2_CAGCTAAGTTGGAGGT	CS17	AMCs	12451
2_2_CAGCTGGAGCACGCCT	CS17	AMCs	12318
2_2_CAGCTGGGTGCCTTGG	CS17	AMCs	8754
2_2_CAGCTGGTCGCAGGCT	CS17	AMSCs	9457
2_2_CAGCTGGTCGCCAAAT	CS17	AMCs	11256
2_2_CAGGTGCCAACTGCTA	CS17	Fibroblasts	13548
2_2_CAGGTGCCACCGAAAG	CS17	Intermediate cells	4840
2_2_CAGGTGCTCCGAAGAG	CS17	AMSCs	11948
2_2_CAGGTGCTCGCCTGAG	CS17	AMCs	10137
2_2_CAGTCCTAGCGTGAAC	CS17	AMSCs	5546
2_2_CAGTCCTAGTGGGCTA	CS17	AMCs	11596
2_2_CAGTCCTCAGATCCAT	CS17	AMSCs	12178
2_2_CAGTCCTTCATGTCTT	CS17	AMCs	11635
2_2_CATATTCAGATTACCC	CS17	AMCs	11041
2_2_CATATTCCATACAGCT	CS17	AMCs	8071
2_2_CATCAAGGTCGGCATC	CS17	Intermediate cells	3039
2_2_CATCAAGTCCTTTACA	CS17	Fibroblasts	9516
2_2_CATCAGACAGATGGGT	CS17	AMCs	9244
2_2_CATCAGAGTCATATCG	CS17	AMSCs	5175
2_2_CATCCACGTCTAGAGG	CS17	AMCs	9639
2_2_CATCCACGTGCCTGCA	CS17	Fibroblasts	13759
2_2_CATCCACGTTAGTGGG	CS17	AMCs	11868
2_2_CATCGAATCGATCCCT	CS17	AMCs	12888
2_2_CATCGAATCTACTTAC	CS17	AMCs	8549
2_2_CATCGGGCAATAGAGT	CS17	AMCs	8659
2_2_CATCGGGCAGTAAGAT	CS17	AMCs	8088
2_2_CATGACAAGGCAGGTT	CS17	AMCs	10820
2_2_CATGACACAGCGAACA	CS17	Intermediate cells	4237
2_2_CATGACAGTGTCTGAT	CS17	Fibroblasts	11359
2_2_CATGGCGAGATGTGTA	CS17	Fibroblasts	9999
2_2_CATGGCGCAAGCCATT	CS17	AMCs	8624
2_2_CATGGCGCATCGGAAG	CS17	AMCs	8434
2_2_CATGGCGTCCACGAAT	CS17	AMCs	9943
2_2_CATTATCAGGCCCTCA	CS17	AMSCs	5462
2_2_CATTATCGTAGGGACT	CS17	AMCs	8905
2_2_CATTATCTCAGCTCTC	CS17	AMCs	7124
2_2_CATTATCTCTACTTAC	CS17	AMCs	13637
2_2_CATTCGCCATCAGTCA	CS17	AMSCs	8817
2_2_CATTCGCTCCTAAGTG	CS17	AMSCs	5467
2_2_CCAATCCGTGCACGAA	CS17	AMCs	8664
2_2_CCACCTAAGAAACGAG	CS17	AMCs	12776
2_2_CCACCTAAGACCTTTG	CS17	Fibroblasts	11118
2_2_CCACGGACAGCTCCGA	CS17	AMCs	6591
2_2_CCACTACAGCATGGCA	CS17	AMSCs	7990
2_2_CCACTACGTCAAACTC	CS17	AMCs	10362
2_2_CCACTACTCGCATGGC	CS17	AMCs	6475
2_2_CCAGCGAAGCCAGTTT	CS17	Fibroblasts	13816
2_2_CCATGTCAGCGCCTCA	CS17	AMCs	8027
2_2_CCATGTCCACAACGCC	CS17	AMCs	9413
2_2_CCATGTCTCATTATCC	CS17	Fibroblasts	10699
2_2_CCATTCGAGTCACGCC	CS17	AMCs	10293
2_2_CCCAATCGTCGAACAG	CS17	AMCs	6929
2_2_CCCAATCGTGTGAATA	CS17	AMSCs	6308
2_2_CCCAATCGTTCTCATT	CS17	AMSCs	5433
2_2_CCCAGTTCACAACGCC	CS17	AMSCs	5072
2_2_CCCAGTTCAGCGTCCA	CS17	AMCs	9247
2_2_CCCAGTTGTGACTCAT	CS17	AMCs	11687
2_2_CCCAGTTGTGGCGAAT	CS17	AMSCs	7435
2_2_CCCAGTTTCGGATGTT	CS17	AMCs	7471
2_2_CCCATACAGCTCCCAG	CS17	AMCs	8903
2_2_CCCATACTCCAATGGT	CS17	AMSCs	10821
2_2_CCCTCCTCACAGACAG	CS17	Fibroblasts	13535
2_2_CCCTCCTTCTGTTGAG	CS17	Fibroblasts	12874
2_2_CCGGGATAGCCCAATT	CS17	AMCs	12899
2_2_CCGGGATCATAGACTC	CS17	AMCs	12348
2_2_CCGGTAGCAACTGGCC	CS17	AMCs	11790
2_2_CCGGTAGCAGCTCCGA	CS17	AMCs	10095
2_2_CCGTACTAGCGACGTA	CS17	AMCs	13115
2_2_CCGTACTTCCAGAAGG	CS17	AMCs	8118
2_2_CCGTGGACACAACTGT	CS17	AMCs	9302
2_2_CCTAAAGCAAGTTCTG	CS17	AMCs	7713
2_2_CCTAAAGCAGCGTAAG	CS17	AMCs	11202
2_2_CCTAAAGCAGTCGTGC	CS17	AMCs	11813
2_2_CCTAAAGTCAAACCAC	CS17	AMSCs	9939
2_2_CCTAGCTAGTTATCGC	CS17	Fibroblasts	12771
2_2_CCTAGCTCAAGAAGAG	CS17	Fibroblasts	10889
2_2_CCTCAGTAGCCCGAAA	CS17	AMCs	10731
2_2_CCTCAGTAGCGACGTA	CS17	AMCs	13740
2_2_CCTCAGTAGCTAGGCA	CS17	AMSCs	12521
2_2_CCTCTGAAGTCCCACG	CS17	AMCs	12048
2_2_CCTCTGAGTAATCACC	CS17	AMSCs	7422
2_2_CCTCTGATCATCGCTC	CS17	AMCs	12915
2_2_CCTCTGATCTTTACAC	CS17	AMCs	13449
2_2_CCTTACGCAGCAGTTT	CS17	AMCs	10104
2_2_CCTTACGGTGTCTGAT	CS17	AMSCs	5474
2_2_CCTTACGGTTGCTCCT	CS17	AMCs	12927
2_2_CCTTCCCAGGAATTAC	CS17	Fibroblasts	9348
2_2_CCTTCCCGTATGAATG	CS17	AMCs	8034
2_2_CCTTCCCTCAAGCCTA	CS17	Fibroblasts	10052
2_2_CCTTCGAAGCACACAG	CS17	AMCs	11867
2_2_CCTTCGAGTTTGTTTC	CS17	Fibroblasts	13917
2_2_CCTTTCTAGAGACGAA	CS17	AMCs	9155
2_2_CCTTTCTAGGCTAGAC	CS17	AMCs	9205
2_2_CCTTTCTCATACGCTA	CS17	AMCs	10531
2_2_CCTTTCTCATGACATC	CS17	AMSCs	5036
2_2_CCTTTCTTCTGGCGTG	CS17	Fibroblasts	13151
2_2_CGAACATGTGTTTGGT	CS17	AMSCs	5398
2_2_CGAACATTCTACTATC	CS17	AMSCs	5460
2_2_CGAATGTAGTGAACGC	CS17	Fibroblasts	8239
2_2_CGAATGTCAGGCTGAA	CS17	AMCs	13126
2_2_CGACCTTAGGTGATTA	CS17	AMSCs	8630
2_2_CGACCTTCAGCAGTTT	CS17	Fibroblasts	12280
2_2_CGACCTTCATCCGCGA	CS17	AMCs	7432
2_2_CGACCTTGTGCTCTTC	CS17	AMCs	11155
2_2_CGACTTCCAGTCCTTC	CS17	AMCs	9234
2_2_CGACTTCGTAGCACGA	CS17	AMCs	12660
2_2_CGACTTCTCTTACCGC	CS17	AMCs	10539
2_2_CGAGAAGAGCCAGAAC	CS17	AMCs	8502
2_2_CGAGAAGCACGAAATA	CS17	AMCs	11074
2_2_CGAGAAGTCTTAGAGC	CS17	AMSCs	11060
2_2_CGAGCACAGACCGGAT	CS17	AMCs	7302
2_2_CGAGCACAGTTCGATC	CS17	AMCs	12152
2_2_CGAGCACCATCACGTA	CS17	AMCs	9088
2_2_CGAGCACCATGTAGTC	CS17	AMSCs	9936
2_2_CGAGCACGTGACAAAT	CS17	AMCs	12491
2_2_CGAGCCATCCCATTAT	CS17	AMSCs	9029
2_2_CGATCGGCAGATGGGT	CS17	AMCs	10415
2_2_CGATCGGGTGTTCGAT	CS17	AMSCs	13209
2_2_CGATCGGGTTCATGGT	CS17	AMCs	10855
2_2_CGATGGCGTAGTGAAT	CS17	AMCs	13465
2_2_CGATGGCGTGATGCCC	CS17	AMCs	7163
2_2_CGATGTACAATAGAGT	CS17	AMSCs	5287
2_2_CGATGTAGTCTAGTCA	CS17	AMSCs	6265
2_2_CGATGTATCTGTCTCG	CS17	AMCs	12382
2_2_CGATTGACAGGTGCCT	CS17	AMCs	12905
2_2_CGATTGAGTAGCCTCG	CS17	AMSCs	11893
2_2_CGCCAAGTCTAGCACA	CS17	Fibroblasts	13487
2_2_CGCCAAGTCTCTGTCG	CS17	AMSCs	9496
2_2_CGCGTTTCAGCCAGAA	CS17	AMCs	10536
2_2_CGCGTTTCATGCTAGT	CS17	AMCs	11660
2_2_CGCGTTTTCGGACAAG	CS17	AMCs	12165
2_2_CGCTATCAGGCAGGTT	CS17	AMSCs	5068
2_2_CGCTATCGTGTGACGA	CS17	AMCs	9908
2_2_CGCTATCTCGCCAGCA	CS17	Intermediate cells	4275
2_2_CGCTATCTCTCTTGAT	CS17	AMCs	8055
2_2_CGCTATCTCTTCGGTC	CS17	AMCs	8185
2_2_CGCTGGAGTAGAGCTG	CS17	AMCs	7676
2_2_CGCTGGATCAAAGACA	CS17	AMSCs	10623
2_2_CGCTGGATCTGCCCTA	CS17	AMCs	9549
2_2_CGCTTCAAGACAATAC	CS17	AMSCs	5005
2_2_CGCTTCACACCGATAT	CS17	AMCs	8074
2_2_CGCTTCACATGCGCAC	CS17	AMCs	10667
2_2_CGGACACCACCCATGG	CS17	AMCs	12984
2_2_CGGACACCACTCGACG	CS17	AMCs	13787
2_2_CGGACGTCAGGTGCCT	CS17	AMSCs	5499
2_2_CGGACTGCATGAGCGA	CS17	AMCs	10133
2_2_CGGAGCTGTTCCTCCA	CS17	Intermediate cells	5127
2_2_CGGAGTCCACCGAATT	CS17	AMCs	8688
2_2_CGGCTAGTCCACGTTC	CS17	AMCs	9286
2_2_CGGGTCACACAACTGT	CS17	AMCs	8368
2_2_CGGTTAAAGCCACCTG	CS17	Fibroblasts	11894
2_2_CGGTTAAGTTTGTTGG	CS17	AMCs	7299
2_2_CGGTTAAGTTTGTTTC	CS17	AMSCs	5574
2_2_CGTAGCGAGCTGCCCA	CS17	AMCs	10321
2_2_CGTAGCGTCATGTGGT	CS17	AMCs	12835
2_2_CGTAGGCTCGAGAACG	CS17	AMCs	13095
2_2_CGTCACTTCACATGCA	CS17	AMCs	7735
2_2_CGTCAGGCAGGGTACA	CS17	AMCs	9992
2_2_CGTCAGGGTCTGGTCG	CS17	AMCs	11312
2_2_CGTCAGGGTTCCCGAG	CS17	AMCs	12493
2_2_CGTCAGGTCTTGTCAT	CS17	AMSCs	5880
2_2_CGTCTACAGAACTGTA	CS17	AMCs	9920
2_2_CGTGTAATCAGGCAAG	CS17	AMCs	10197
2_2_CGTGTCTCAAGCCGCT	CS17	AMCs	13526
2_2_CGTGTCTTCAACACGT	CS17	AMCs	10382
2_2_CGTTAGAGTCCGTGAC	CS17	AMCs	12909
2_2_CGTTAGATCAGCTGGC	CS17	AMSCs	6065
2_2_CGTTAGATCTGAAAGA	CS17	AMCs	10315
2_2_CGTTCTGGTGCCTTGG	CS17	AMSCs	9167
2_2_CGTTCTGTCCAAGTAC	CS17	AMCs	12244
2_2_CGTTGGGAGAACAATC	CS17	AMCs	6518
2_2_CGTTGGGCACATTTCT	CS17	AMCs	11344
2_2_CGTTGGGCAGCCTGTG	CS17	AMCs	11786
2_2_CGTTGGGGTACATGTC	CS17	AMSCs	11331
2_2_CGTTGGGGTTCACCTC	CS17	AMCs	7947
2_2_CTAACTTTCGGTGTCG	CS17	AMCs	10374
2_2_CTAAGACAGCCACGTC	CS17	AMSCs	6740
2_2_CTAAGACCAAGACACG	CS17	AMSCs	5491
2_2_CTAAGACCAATGAATG	CS17	AMCs	9615
2_2_CTAAGACCATTAACCG	CS17	AMCs	7323
2_2_CTAAGACCATTCCTGC	CS17	Fibroblasts	14019
2_2_CTAATGGAGTGGGATC	CS17	AMCs	6765
2_2_CTAATGGCACGCCAGT	CS17	AMCs	8134
2_2_CTAATGGTCGATAGAA	CS17	AMCs	12425
2_2_CTACACCAGAATTCCC	CS17	AMSCs	5426
2_2_CTACACCGTACGCTGC	CS17	AMSCs	12848
2_2_CTACATTGTCAGAGGT	CS17	AMCs	9045
2_2_CTACCCAGTCAACTGT	CS17	Fibroblasts	13112
2_2_CTACCCAGTGCAACGA	CS17	Fibroblasts	13812
2_2_CTACGTCCACGCGAAA	CS17	AMCs	9606
2_2_CTACGTCGTCAATGTC	CS17	AMCs	11654
2_2_CTAGAGTTCAGGCAAG	CS17	Fibroblasts	9522
2_2_CTAGCCTAGCGATAGC	CS17	Fibroblasts	11541
2_2_CTAGCCTGTAGGCATG	CS17	Fibroblasts	13994
2_2_CTAGTGAAGCTTATCG	CS17	Fibroblasts	5394
2_2_CTAGTGAAGTGTACTC	CS17	AMCs	11906
2_2_CTCAGAACAGGCTGAA	CS17	Fibroblasts	13583
2_2_CTCATTACATGACGGA	CS17	AMCs	9880
2_2_CTCATTACATTACCTT	CS17	AMCs	11184
2_2_CTCGAAAAGATGTGGC	CS17	AMCs	9342
2_2_CTCGAGGAGTGGACGT	CS17	AMSCs	10593
2_2_CTCGAGGAGTTTAGGA	CS17	AMSCs	5451
2_2_CTCGAGGTCCGATATG	CS17	AMCs	9529
2_2_CTCGGAGAGATAGTCA	CS17	AMCs	10116
2_2_CTCGGAGCAGACGCTC	CS17	AMCs	5459
2_2_CTCGGGACATCAGTCA	CS17	AMCs	8837
2_2_CTCGGGAGTGGTGTAG	CS17	AMCs	12819
2_2_CTCGTACCATCTACGA	CS17	AMSCs	4992
2_2_CTCGTCAAGTGGCACA	CS17	AMSCs	11219
2_2_CTCGTCAGTACCGGCT	CS17	AMCs	11991
2_2_CTCGTCAGTCTGGTCG	CS17	AMCs	8913
2_2_CTCGTCATCATGCAAC	CS17	AMCs	12691
2_2_CTCTAATTCAGGCCCA	CS17	AMSCs	5438
2_2_CTCTACGAGACATAAC	CS17	Intermediate cells	4976
2_2_CTCTACGAGTTCGCGC	CS17	AMSCs	5365
2_2_CTCTGGTAGAACAATC	CS17	AMSCs	5022
2_2_CTCTGGTGTACCAGTT	CS17	AMCs	13804
2_2_CTCTGGTGTCGTTGTA	CS17	AMCs	11055
2_2_CTCTGGTGTTCAACCA	CS17	AMCs	10697
2_2_CTGAAACCACGTAAGG	CS17	AMCs	8721
2_2_CTGAAACGTTACTGAC	CS17	AMSCs	5041
2_2_CTGAAGTCAAACTGTC	CS17	AMCs	7351
2_2_CTGAAGTCAGCGTAAG	CS17	AMCs	8231
2_2_CTGATAGGTAGCGATG	CS17	Intermediate cells	5013
2_2_CTGATAGTCCACGTTC	CS17	Fibroblasts	13839
2_2_CTGATAGTCGCGTTTC	CS17	AMCs	8411
2_2_CTGATCCCAACTGGCC	CS17	AMCs	9757
2_2_CTGCCTAAGATCTGCT	CS17	AMCs	13176
2_2_CTGCCTAAGGATGTAT	CS17	AMCs	11347
2_2_CTGCCTACATAGACTC	CS17	AMCs	12059
2_2_CTGCCTATCGGTTCGG	CS17	AMCs	10411
2_2_CTGCCTATCTTGCATT	CS17	AMCs	10951
2_2_CTGCGGAGTCGAGTTT	CS17	AMSCs	6196
2_2_CTGCGGATCCTCTAGC	CS17	AMSCs	12551
2_2_CTGCTGTAGGCCGAAT	CS17	AMCs	12884
2_2_CTGCTGTCACAAGTAA	CS17	AMSCs	5579
2_2_CTGCTGTCACATAACC	CS17	Fibroblasts	13435
2_2_CTGCTGTCACGGCGTT	CS17	AMCs	13569
2_2_CTGCTGTTCCAGAAGG	CS17	AMCs	10188
2_2_CTGGTCTAGGCTCAGA	CS17	AMCs	8490
2_2_CTGGTCTCAGGACCCT	CS17	AMSCs	5076
2_2_CTGTGCTTCTTGTACT	CS17	AMCs	8684
2_2_CTGTTTAAGCTTATCG	CS17	AMCs	9881
2_2_CTGTTTACATGACGGA	CS17	AMCs	12355
2_2_CTTAACTGTCGAGATG	CS17	AMSCs	12498
2_2_CTTAACTGTCTGGAGA	CS17	Fibroblasts	11817
2_2_CTTAACTGTCTTCGTC	CS17	AMCs	5946
2_2_CTTAACTGTGACTACT	CS17	AMSCs	5864
2_2_CTTACCGTCTACGAGT	CS17	AMCs	7125
2_2_CTTCTCTCAAACAACA	CS17	AMCs	11302
2_2_CTTCTCTCAATGGAGC	CS17	AMSCs	5366
2_2_CTTCTCTGTCCAGTTA	CS17	Fibroblasts	13571
2_2_CTTCTCTGTGTTGAGG	CS17	AMCs	10381
2_2_CTTGGCTAGGACAGCT	CS17	AMCs	12485
2_2_CTTGGCTGTCATATGC	CS17	AMSCs	5360
2_2_CTTGGCTTCCTTAATC	CS17	Fibroblasts	12531
2_2_CTTTGCGAGCTCCTTC	CS17	AMCs	8687
2_2_CTTTGCGCACGGTTTA	CS17	AMCs	9764
2_2_CTTTGCGGTGGCTCCA	CS17	AMCs	11995
2_2_GAAACTCCACTCAGGC	CS17	AMCs	9762
2_2_GAAACTCGTGTCCTCT	CS17	Intermediate cells	4948
2_2_GAAATGAAGACGCAAC	CS17	AMCs	12872
2_2_GAAATGACAAGGACAC	CS17	AMCs	12780
2_2_GAAATGATCACCCGAG	CS17	AMSCs	5571
2_2_GAACATCCACCAGATT	CS17	Intermediate cells	5026
2_2_GAACATCGTTGGTGGA	CS17	AMCs	11865
2_2_GAACCTAAGTCCCACG	CS17	AMCs	9562
2_2_GAACCTATCCGCATCT	CS17	AMCs	12740
2_2_GAACCTATCCTTGACC	CS17	AMSCs	11789
2_2_GAACGGAAGCGCTCCA	CS17	AMCs	12333
2_2_GAACGGAAGGGATGGG	CS17	AMSCs	9665
2_2_GAACGGAGTCGGCTCA	CS17	AMCs	9254
2_2_GAACGGATCCAGTATG	CS17	AMCs	9291
2_2_GAAGCAGAGCTAAGAT	CS17	AMSCs	5516
2_2_GAAGCAGTCCGAAGAG	CS17	Fibroblasts	12610
2_2_GAATAAGAGACAATAC	CS17	AMSCs	11337
2_2_GAATAAGGTCCAAGTT	CS17	AMCs	11270
2_2_GAATAAGGTCGCTTTC	CS17	Fibroblasts	13332
2_2_GAATAAGTCTACCAGA	CS17	AMCs	13216
2_2_GAATGAAGTGCCTTGG	CS17	AMCs	11468
2_2_GAATGAATCACTTCAT	CS17	Fibroblasts	13298
2_2_GACACGCAGACTAAGT	CS17	AMCs	7318
2_2_GACACGCAGCTAGGCA	CS17	AMCs	8661
2_2_GACACGCAGTTGTCGT	CS17	Intermediate cells	4855
2_2_GACACGCTCACTCCTG	CS17	AMCs	8747
2_2_GACAGAGGTCCGTGAC	CS17	AMCs	12749
2_2_GACCAATAGGCTAGGT	CS17	AMCs	11205
2_2_GACCAATTCAGGTAAA	CS17	AMCs	12238
2_2_GACCTGGAGGATTCGG	CS17	AMCs	9909
2_2_GACCTGGCACAACGTT	CS17	AMCs	13388
2_2_GACGCGTCACGGTAGA	CS17	AMCs	7582
2_2_GACGCGTTCGGTTCGG	CS17	AMCs	11148
2_2_GACGGCTAGACCTTTG	CS17	Fibroblasts	13484
2_2_GACGGCTCAAGTAATG	CS17	AMSCs	9621
2_2_GACGTGCTCCGAAGAG	CS17	AMSCs	10500
2_2_GACGTTACAATAGCGG	CS17	AMCs	7181
2_2_GACGTTATCGCAAGCC	CS17	AMCs	11518
2_2_GACTAACAGACCGGAT	CS17	AMCs	10078
2_2_GACTAACAGACCTAGG	CS17	Fibroblasts	13781
2_2_GACTACAAGAGAGCTC	CS17	AMCs	10687
2_2_GACTACAGTAACGACG	CS17	AMSCs	6089
2_2_GAGGTGAAGTCACGCC	CS17	AMSCs	12391
2_2_GAGGTGAGTCGAAAGC	CS17	AMSCs	9950
2_2_GAGTCCGGTAATCGTC	CS17	AMCs	5752
2_2_GAGTCCGGTGGCGAAT	CS17	AMCs	9624
2_2_GATCAGTAGATATACG	CS17	AMSCs	11471
2_2_GATCGATCAATGAAAC	CS17	AMSCs	5376
2_2_GATCGATGTTCATGGT	CS17	AMSCs	12480
2_2_GATCGCGAGCTCAACT	CS17	AMCs	7309
2_2_GATCGCGCATGTAGTC	CS17	AMCs	7766
2_2_GATCGCGGTCCCGACA	CS17	AMCs	11719
2_2_GATCGCGGTGCGCTTG	CS17	AMSCs	5046
2_2_GATCGTAAGATGTTAG	CS17	AMCs	11766
2_2_GATCGTATCCTAAGTG	CS17	AMCs	9598
2_2_GATCGTATCGATGAGG	CS17	AMCs	12195
2_2_GATCTAGGTCCGAACC	CS17	AMCs	12830
2_2_GATCTAGGTCGGCACT	CS17	AMCs	13493
2_2_GATCTAGGTCTAACGT	CS17	AMCs	11328
2_2_GATGAAACAGCCTATA	CS17	AMCs	10455
2_2_GATGAGGCACTTAAGC	CS17	Fibroblasts	13056
2_2_GATGAGGGTGGTACAG	CS17	AMCs	12529
2_2_GATGAGGTCTGTCTAT	CS17	AMCs	10730
2_2_GATGCTAGTGTATGGG	CS17	AMCs	10358
2_2_GATTCAGCAGACGTAG	CS17	AMSCs	12124
2_2_GATTCAGCAGGTGCCT	CS17	AMCs	10347
2_2_GCAAACTAGAAGCCCA	CS17	AMCs	8290
2_2_GCAAACTAGGATGGTC	CS17	AMCs	13182
2_2_GCAAACTCAATTGCTG	CS17	AMCs	11990
2_2_GCAAACTCACGTGAGA	CS17	AMCs	11179
2_2_GCAAACTCACTATCTT	CS17	AMCs	11901
2_2_GCAATCAGTAAGTAGT	CS17	AMCs	12547
2_2_GCAATCATCTAACTTC	CS17	AMCs	9817
2_2_GCACATACAACGCACC	CS17	AMSCs	12883
2_2_GCACATACACTTGGAT	CS17	AMCs	9918
2_2_GCACATATCCTTGGTC	CS17	AMCs	13858
2_2_GCACATATCGCCAGCA	CS17	AMCs	13042
2_2_GCACATATCGTTTGCC	CS17	AMSCs	8505
2_2_GCACTCTAGCTAACAA	CS17	AMSCs	8051
2_2_GCACTCTCATTGGTAC	CS17	AMSCs	8020
2_2_GCACTCTTCTCCTATA	CS17	AMCs	11993
2_2_GCAGCCACAGGATTGG	CS17	Intermediate cells	4386
2_2_GCAGTTAGTAAGGGAA	CS17	AMCs	6301
2_2_GCAGTTAGTATATGGA	CS17	AMSCs	5181
2_2_GCATACAAGAAGGACA	CS17	AMCs	9782
2_2_GCATACACAACTTGAC	CS17	Fibroblasts	11707
2_2_GCATACATCCATTCTA	CS17	AMCs	11944
2_2_GCATGATAGGGCATGT	CS17	AMCs	7871
2_2_GCATGATTCACAGTAC	CS17	AMCs	7287
2_2_GCATGATTCGGAGCAA	CS17	AMCs	9090
2_2_GCATGCGAGTAGATGT	CS17	AMSCs	10565
2_2_GCATGCGCATGCCCGA	CS17	AMCs	13596
2_2_GCATGCGGTGCACCAC	CS17	AMCs	7520
2_2_GCATGTACACCTATCC	CS17	Fibroblasts	12226
2_2_GCATGTAGTTGCCTCT	CS17	AMCs	10729
2_2_GCCAAATGTAGGGACT	CS17	AMCs	8862
2_2_GCCTCTAAGTTTAGGA	CS17	AMCs	10750
2_2_GCGACCAAGTGGTCCC	CS17	Fibroblasts	12381
2_2_GCGACCAGTAGCGCTC	CS17	AMCs	10300
2_2_GCGACCAGTGAGGCTA	CS17	AMCs	13178
2_2_GCGAGAAAGACGCACA	CS17	AMCs	12337
2_2_GCGAGAAAGATGAGAG	CS17	AMCs	8739
2_2_GCGAGAAAGCAGATCG	CS17	AMCs	10726
2_2_GCGAGAAGTAATAGCA	CS17	AMSCs	5493
2_2_GCGAGAAGTTTAGGAA	CS17	AMCs	8304
2_2_GCGCAACTCTAGCACA	CS17	AMCs	9019
2_2_GCGCAGTAGTACGTTC	CS17	Fibroblasts	7638
2_2_GCGCAGTCAGCTCGCA	CS17	AMCs	10688
2_2_GCGCAGTGTTGACGTT	CS17	AMCs	13652
2_2_GCGCCAATCCACTGGG	CS17	AMCs	13698
2_2_GCGCGATCATGCTGGC	CS17	AMCs	10719
2_2_GCGGGTTAGGTAAACT	CS17	AMCs	10603
2_2_GCGGGTTCAAACGTGG	CS17	AMCs	8891
2_2_GCTCTGTCACGGTGTC	CS17	AMSCs	12090
2_2_GCTGCAGGTACCATCA	CS17	Fibroblasts	10297
2_2_GCTGCAGTCCGCGGTA	CS17	AMCs	11693
2_2_GCTGCTTGTGGGTCAA	CS17	AMCs	10591
2_2_GCTGCTTGTTCCACAA	CS17	AMCs	13891
2_2_GCTGGGTAGAAACGCC	CS17	AMCs	13687
2_2_GCTTCCAAGGAGCGTT	CS17	AMCs	7028
2_2_GCTTCCATCACCCTCA	CS17	Fibroblasts	12694
2_2_GCTTCCATCAGCTGGC	CS17	AMSCs	6574
2_2_GCTTGAACAATGACCT	CS17	AMCs	9701
2_2_GCTTGAACAGTTTACG	CS17	AMSCs	5471
2_2_GCTTGAAGTCTCTTAT	CS17	Fibroblasts	13400
2_2_GCTTGAATCAAACAAG	CS17	Fibroblasts	12756
2_2_GGAAAGCCAGCCTTGG	CS17	AMCs	9164
2_2_GGAAAGCTCATAACCG	CS17	AMCs	10485
2_2_GGAACTTCACAGCGTC	CS17	AMCs	9573
2_2_GGAACTTCACATAACC	CS17	AMCs	13054
2_2_GGAACTTCACGAGAGT	CS17	AMCs	8934
2_2_GGAATAAAGGGATGGG	CS17	AMCs	13189
2_2_GGAATAATCACATACG	CS17	AMCs	8674
2_2_GGAATAATCGCGGATC	CS17	AMCs	12763
2_2_GGAATAATCGTGACAT	CS17	AMCs	12308
2_2_GGAATAATCTCAAGTG	CS17	AMSCs	10068
2_2_GGACAAGAGCGATAGC	CS17	AMCs	7291
2_2_GGACAAGTCGTGGTCG	CS17	AMCs	6006
2_2_GGACAGATCACGCATA	CS17	AMCs	10058
2_2_GGACATTCACTGCCAG	CS17	AMSCs	5487
2_2_GGACATTTCCTCAATT	CS17	AMCs	8949
2_2_GGACGTCAGTTAGCGG	CS17	AMCs	10484
2_2_GGAGCAATCTTCCTTC	CS17	AMCs	9204
2_2_GGATGTTAGTGAAGTT	CS17	AMCs	8443
2_2_GGATGTTGTCATCGGC	CS17	AMCs	7581
2_2_GGATGTTTCTGTTTGT	CS17	AMCs	9572
2_2_GGATTACGTCCGTCAG	CS17	AMCs	6399
2_2_GGCAATTGTGATAAAC	CS17	AMCs	7537
2_2_GGCCGATGTCGTGGCT	CS17	AMCs	11114
2_2_GGCCGATGTGAGGGTT	CS17	AMCs	11614
2_2_GGCCGATTCCTTTACA	CS17	AMCs	11072
2_2_GGCGACTAGTGCTGCC	CS17	AMSCs	5857
2_2_GGCGACTGTTTGACTG	CS17	AMCs	10976
2_2_GGCGTGTCAATGGAAT	CS17	AMCs	9474
2_2_GGCGTGTGTCCATGAT	CS17	AMCs	8938
2_2_GGCGTGTTCAGCAACT	CS17	AMCs	10443
2_2_GGCTCGAAGTCACGCC	CS17	Intermediate cells	5078
2_2_GGCTCGACACGGCCAT	CS17	AMCs	13129
2_2_GGCTCGACATAGACTC	CS17	AMCs	9038
2_2_GGCTCGATCTCATTCA	CS17	AMSCs	5435
2_2_GGCTGGTCACGAAGCA	CS17	AMCs	9397
2_2_GGCTGGTGTCGCATAT	CS17	AMCs	10392
2_2_GGCTGGTTCACGAAGG	CS17	AMCs	10427
2_2_GGGAATGAGCGTTGCC	CS17	AMCs	8599
2_2_GGGAATGGTCTCTCTG	CS17	AMSCs	5478
2_2_GGGACCTCAAACCTAC	CS17	Intermediate cells	5222
2_2_GGGACCTCAAGACACG	CS17	AMCs	11167
2_2_GGGACCTGTGCACCAC	CS17	AMCs	8087
2_2_GGGAGATGTTCAACCA	CS17	AMCs	10705
2_2_GGGAGATGTTGGTGGA	CS17	Fibroblasts	13050
2_2_GGGAGATTCTTCCTTC	CS17	AMCs	9175
2_2_GGGATGAGTGTGACGA	CS17	AMCs	13229
2_2_GGGATGATCTACTTAC	CS17	AMCs	8830
2_2_GGGATGATCTGCAGTA	CS17	Fibroblasts	13672
2_2_GGGCACTGTAATCACC	CS17	AMSCs	5444
2_2_GGGCACTGTCGCTTCT	CS17	AMCs	7258
2_2_GGGCACTGTCTCTCGT	CS17	AMCs	8336
2_2_GGGCATCGTGATGTGG	CS17	AMSCs	5489
2_2_GGGTCTGAGACGCAAC	CS17	AMCs	6955
2_2_GGGTCTGCAAGCGATG	CS17	AMCs	11756
2_2_GGGTCTGCAGGGTATG	CS17	AMCs	10263
2_2_GGGTCTGTCGCGCCAA	CS17	Fibroblasts	11872
2_2_GGGTTGCAGCTCCTTC	CS17	AMCs	13297
2_2_GGTATTGAGAGCAATT	CS17	AMCs	8277
2_2_GGTATTGAGAGCTGGT	CS17	AMSCs	5232
2_2_GGTGCGTGTTACCGAT	CS17	Intermediate cells	5019
2_2_GGTGCGTTCGGCGGTT	CS17	AMCs	10904
2_2_GGTGTTAAGTACTTGC	CS17	AMCs	10921
2_2_GTAACGTTCACTATTC	CS17	AMCs	13342
2_2_GTAACGTTCCAGAAGG	CS17	AMCs	9184
2_2_GTAACGTTCCGCAAGC	CS17	AMCs	12648
2_2_GTAACTGAGGCGACAT	CS17	AMCs	7067
2_2_GTAACTGCAAGGCTCC	CS17	AMSCs	5582
2_2_GTAACTGCAGCTTAAC	CS17	AMCs	7807
2_2_GTAACTGTCACTCTTA	CS17	AMSCs	6222
2_2_GTAACTGTCGGTGTCG	CS17	AMSCs	6328
2_2_GTACGTAAGATATGGT	CS17	AMCs	10898
2_2_GTACGTACAATCCAAC	CS17	AMCs	10399
2_2_GTACTCCAGACTAGAT	CS17	Fibroblasts	9278
2_2_GTACTCCAGTTGAGAT	CS17	AMCs	6962
2_2_GTACTTTAGAGTGACC	CS17	AMCs	11221
2_2_GTACTTTCAGGCAGTA	CS17	AMCs	10426
2_2_GTAGGCCCACAGCGTC	CS17	AMCs	9158
2_2_GTAGTCATCACGCGGT	CS17	AMCs	12096
2_2_GTAGTCATCAGCTTAG	CS17	AMCs	7084
2_2_GTATCTTCAGCTGCAC	CS17	AMCs	12452
2_2_GTATTCTAGTCTCAAC	CS17	AMCs	11209
2_2_GTATTCTCACCTCGGA	CS17	AMCs	13101
2_2_GTATTCTGTCCGACGT	CS17	AMCs	10652
2_2_GTATTCTGTCTCTCGT	CS17	AMCs	10616
2_2_GTCAAGTAGCGTCAAG	CS17	Intermediate cells	4852
2_2_GTCAAGTCAGATCGGA	CS17	Intermediate cells	4965
2_2_GTCACAACACATCTTT	CS17	AMCs	9288
2_2_GTCACAAGTTTAGGAA	CS17	AMCs	11070
2_2_GTCACAATCCGAGCCA	CS17	AMCs	9115
2_2_GTCACAATCGGATGTT	CS17	AMCs	7072
2_2_GTCACAATCTTGACGA	CS17	AMCs	10471
2_2_GTCACGGAGATAGGAG	CS17	AMCs	10805
2_2_GTCACGGTCGCAGGCT	CS17	AMCs	8751
2_2_GTCATTTAGATATGGT	CS17	AMCs	6074
2_2_GTCATTTAGTCTCAAC	CS17	Fibroblasts	13667
2_2_GTCATTTCACCAGTTA	CS17	Fibroblasts	11736
2_2_GTCCTCAAGAACTGTA	CS17	Intermediate cells	4766
2_2_GTCCTCAGTAGCACGA	CS17	Fibroblasts	13628
2_2_GTCGTAAAGGGCTCTC	CS17	AMCs	10945
2_2_GTCGTAACAGATGAGC	CS17	AMCs	9490
2_2_GTCGTAAGTTTCCACC	CS17	AMCs	8583
2_2_GTCTCGTCACCGTTGG	CS17	AMCs	10195
2_2_GTCTCGTGTAATTGGA	CS17	AMCs	13119
2_2_GTCTCGTGTGAGGGTT	CS17	AMSCs	12592
2_2_GTCTCGTGTGCTTCTC	CS17	AMCs	7684
2_2_GTCTTCGGTCAACATC	CS17	Fibroblasts	13837
2_2_GTGAAGGAGAGACGAA	CS17	AMCs	12329
2_2_GTGAAGGAGGAGCGTT	CS17	AMCs	13284
2_2_GTGAAGGCAGCCTATA	CS17	AMCs	12513
2_2_GTGAAGGCATATACCG	CS17	AMSCs	5323
2_2_GTGCAGCTCTGCGACG	CS17	AMCs	10106
2_2_GTGCATAAGCAAATCA	CS17	AMCs	9267
2_2_GTGCATACACCTTGTC	CS17	Intermediate cells	5119
2_2_GTGCATAGTATAGGGC	CS17	Fibroblasts	13521
2_2_GTGCATATCTGGTTCC	CS17	AMCs	10324
2_2_GTGCGGTAGAAACGAG	CS17	Fibroblasts	14009
2_2_GTGCGGTGTCCGAACC	CS17	AMSCs	5763
2_2_GTGGGTCAGCAGGCTA	CS17	AMCs	10228
2_2_GTGGGTCGTCGAACAG	CS17	AMCs	11850
2_2_GTGGGTCTCTGGCGAC	CS17	Intermediate cells	5033
2_2_GTGTGCGGTCGGCTCA	CS17	AMCs	12476
2_2_GTGTGCGTCAACACCA	CS17	AMSCs	5382
2_2_GTGTGCGTCTGTCTCG	CS17	AMSCs	5294
2_2_GTTAAGCAGCGATCCC	CS17	AMCs	8206
2_2_GTTAAGCGTCCCGACA	CS17	AMSCs	5784
2_2_GTTAAGCTCGCCTGAG	CS17	AMCs	9860
2_2_GTTACAGCACATCCGG	CS17	Fibroblasts	13378
2_2_GTTACAGCAGCGTTCG	CS17	AMSCs	7555
2_2_GTTACAGTCGGAAATA	CS17	AMCs	12442
2_2_GTTACAGTCGGTCCGA	CS17	AMCs	10319
2_2_GTTCATTAGATGTGTA	CS17	AMCs	5780
2_2_GTTCATTAGTGTTAGA	CS17	Fibroblasts	11812
2_2_GTTCGGGCATTAGCCA	CS17	AMCs	12523
2_2_GTTCGGGGTACACCGC	CS17	Fibroblasts	13241
2_2_GTTCGGGGTGTATGGG	CS17	AMCs	10169
2_2_GTTCTCGAGCCCAATT	CS17	AMCs	10885
2_2_GTTTCTACACGCCAGT	CS17	AMCs	11447
2_2_GTTTCTAGTGTGTGCC	CS17	AMSCs	11403
2_2_GTTTCTATCGGCGCTA	CS17	AMCs	5501
2_2_TAAACCGCACCAGGTC	CS17	AMCs	10073
2_2_TAAACCGTCACCGGGT	CS17	Intermediate cells	5926
2_2_TAAACCGTCGGCGGTT	CS17	AMCs	12892
2_2_TAAGCGTAGTACTTGC	CS17	AMCs	10159
2_2_TAAGCGTCATGAAGTA	CS17	AMCs	11094
2_2_TAAGCGTGTATCTGCA	CS17	AMCs	13276
2_2_TAAGCGTTCGCTTAGA	CS17	AMCs	11242
2_2_TAAGTGCAGGTGCTAG	CS17	AMCs	8324
2_2_TAAGTGCCAAAGTGCG	CS17	AMCs	9774
2_2_TAAGTGCCAGCCTGTG	CS17	AMCs	7255
2_2_TAAGTGCCATAGACTC	CS17	AMCs	13644
2_2_TAAGTGCGTGTAACGG	CS17	Fibroblasts	13780
2_2_TACACGACAAAGGTGC	CS17	AMSCs	11340
2_2_TACACGACAAGTTAAG	CS17	Fibroblasts	10925
2_2_TACAGTGGTCCAAGTT	CS17	AMSCs	12854
2_2_TACAGTGTCCTATGTT	CS17	AMCs	12122
2_2_TACCTATTCCGGCACA	CS17	AMCs	9520
2_2_TACGGATGTACTCTCC	CS17	Fibroblasts	6700
2_2_TACGGATGTCTCAACA	CS17	AMSCs	11162
2_2_TACGGGCAGATCCCAT	CS17	AMSCs	8365
2_2_TACGGGCCACCTCGTT	CS17	AMCs	8898
2_2_TACGGGCGTAAATGTG	CS17	AMCs	12662
2_2_TACGGTAAGACAATAC	CS17	AMCs	8016
2_2_TACGGTAAGCGTAATA	CS17	AMCs	9524
2_2_TACGGTACAATGGATA	CS17	Intermediate cells	5282
2_2_TACGGTACATTCCTCG	CS17	AMCs	8110
2_2_TACGGTAGTAAGCACG	CS17	Fibroblasts	13897
2_2_TACGGTATCTTTACAC	CS17	AMCs	10030
2_2_TACTCATGTACACCGC	CS17	AMCs	10657
2_2_TACTCGCAGCCGGTAA	CS17	AMSCs	5762
2_2_TACTCGCGTCTCTTTA	CS17	AMSCs	5008
2_2_TACTCGCGTGGCTCCA	CS17	AMCs	11560
2_2_TACTTACCATCGGAAG	CS17	AMSCs	6273
2_2_TACTTGTCACTCGACG	CS17	Fibroblasts	11625
2_2_TACTTGTCATCACGAT	CS17	AMCs	8600
2_2_TAGACCAAGCGTTGCC	CS17	Intermediate cells	4983
2_2_TAGACCACAATGGACG	CS17	AMCs	9419
2_2_TAGACCAGTAGAGGAA	CS17	AMSCs	5263
2_2_TAGAGCTAGAGCCTAG	CS17	AMCs	12880
2_2_TAGAGCTAGCTAGTCT	CS17	AMCs	10015
2_2_TAGAGCTCATTCCTGC	CS17	AMCs	7786
2_2_TAGAGCTTCGACCAGC	CS17	AMCs	7640
2_2_TAGAGCTTCGGCGGTT	CS17	AMSCs	5031
2_2_TAGCCGGCAGATCGGA	CS17	Fibroblasts	12486
2_2_TAGCCGGTCAAGGTAA	CS17	AMSCs	5587
2_2_TAGCCGGTCAGTGTTG	CS17	AMCs	13736
2_2_TAGGCATTCAGGCCCA	CS17	AMCs	11378
2_2_TAGGCATTCCGCAAGC	CS17	AMCs	12060
2_2_TAGGCATTCTATCCTA	CS17	AMCs	12192
2_2_TAGTGGTAGCGATCCC	CS17	AMSCs	11597
2_2_TAGTGGTAGTGGTCCC	CS17	AMCs	8080
2_2_TAGTGGTGTTGAGGTG	CS17	Fibroblasts	11521
2_2_TAGTGGTTCCGTTGCT	CS17	AMCs	9137
2_2_TAGTTGGAGATCGGGT	CS17	AMCs	12604
2_2_TAGTTGGCAGTAACGG	CS17	AMCs	10826
2_2_TAGTTGGCATCTCCCA	CS17	AMSCs	8043
2_2_TAGTTGGGTTGCGCAC	CS17	AMCs	6888
2_2_TATCAGGCACCAGGTC	CS17	AMSCs	5249
2_2_TATCAGGCATTGAGCT	CS17	AMCs	13217
2_2_TATCAGGGTACCGGCT	CS17	AMCs	12302
2_2_TATCAGGGTGCGGTAA	CS17	AMCs	5577
2_2_TATCAGGTCCTTTCGG	CS17	AMCs	12131
2_2_TATGCCCCAATGGAGC	CS17	AMSCs	5383
2_2_TATGCCCGTTGGTTTG	CS17	AMCs	10584
2_2_TATGCCCTCGAGAACG	CS17	AMCs	8473
2_2_TATGCCCTCTTATCTG	CS17	AMSCs	8692
2_2_TATTACCAGCGTGAGT	CS17	Fibroblasts	13204
2_2_TATTACCCACCTATCC	CS17	AMCs	10585
2_2_TATTACCTCCATGAAC	CS17	AMCs	8146
2_2_TCAATCTAGGAGTCTG	CS17	AMCs	12067
2_2_TCAATCTGTTCCTCCA	CS17	Fibroblasts	12177
2_2_TCAATCTTCGTTTAGG	CS17	AMCs	9208
2_2_TCACAAGCAGACTCGC	CS17	AMCs	6950
2_2_TCACGAATCCTTAATC	CS17	AMCs	9427
2_2_TCACGAATCGCGGATC	CS17	AMCs	7887
2_2_TCAGATGCACGCCAGT	CS17	AMSCs	7304
2_2_TCAGATGGTATAGTAG	CS17	AMCs	7987
2_2_TCAGCAAGTCTAGTGT	CS17	AMCs	8538
2_2_TCAGCAAGTGTGACGA	CS17	AMCs	8238
2_2_TCAGCTCAGACGCAAC	CS17	AMSCs	5509
2_2_TCAGCTCAGAGGTAGA	CS17	AMCs	7634
2_2_TCAGCTCAGCCACGTC	CS17	AMSCs	9519
2_2_TCAGCTCAGTTTAGGA	CS17	AMCs	8236
2_2_TCAGCTCGTCGGGTCT	CS17	AMSCs	12421
2_2_TCAGCTCTCAACGGGA	CS17	AMSCs	5702
2_2_TCAGGATGTAGGAGTC	CS17	AMCs	10555
2_2_TCAGGATTCTGACCTC	CS17	AMCs	8778
2_2_TCAGGTAAGGAGTTTA	CS17	AMSCs	5094
2_2_TCAGGTAAGTCATGCT	CS17	AMCs	9185
2_2_TCAGGTACAATCTGCA	CS17	Fibroblasts	9838
2_2_TCAGGTACATAAAGGT	CS17	AMSCs	5520
2_2_TCAGGTATCAGCTCTC	CS17	AMCs	9540
2_2_TCATTACAGATGCCTT	CS17	AMCs	9626
2_2_TCATTACTCACAGTAC	CS17	AMSCs	5362
2_2_TCATTTGTCTGGTGTA	CS17	AMSCs	12369
2_2_TCCACACCAATCGGTT	CS17	AMSCs	12164
2_2_TCCACACTCACCGTAA	CS17	AMSCs	9541
2_2_TCCACACTCTACTCAT	CS17	Fibroblasts	12753
2_2_TCCCGATAGTCTCCTC	CS17	Fibroblasts	13963
2_2_TCCCGATCACTTGGAT	CS17	AMCs	7049
2_2_TCCCGATTCGCCAGCA	CS17	AMCs	9744
2_2_TCGAGGCCAATCTACG	CS17	Fibroblasts	13738
2_2_TCGAGGCCATGCTAGT	CS17	Intermediate cells	4952
2_2_TCGAGGCGTCAAAGCG	CS17	Fibroblasts	13511
2_2_TCGCGAGCACCTGGTG	CS17	AMCs	7503
2_2_TCGCGAGTCACCTCGT	CS17	AMCs	7740
2_2_TCGCGTTAGAGGTACC	CS17	AMCs	11460
2_2_TCGCGTTCAGAAGCAC	CS17	AMSCs	5437
2_2_TCGGGACGTCCGAAGA	CS17	AMSCs	6271
2_2_TCGGGACTCACCCTCA	CS17	Intermediate cells	5000
2_2_TCGGGACTCTCCGGTT	CS17	AMSCs	5652
2_2_TCGGTAAAGCGTTTAC	CS17	AMSCs	5314
2_2_TCGGTAATCCGAATGT	CS17	AMSCs	5238
2_2_TCGGTAATCCGTTGTC	CS17	AMCs	9865
2_2_TCGGTAATCGACCAGC	CS17	AMCs	9242
2_2_TCGTACCAGAGCCTAG	CS17	AMCs	7905
2_2_TCGTACCCACGAAACG	CS17	AMCs	10337
2_2_TCGTACCCACTCAGGC	CS17	AMCs	10490
2_2_TCGTACCTCCACGCAG	CS17	AMSCs	5533
2_2_TCGTACCTCGCAAACT	CS17	AMSCs	6082
2_2_TCGTAGAAGCGTCAAG	CS17	AMCs	10227
2_2_TCGTAGACAGGGTTAG	CS17	AMSCs	5892
2_2_TCGTAGACAGTTTACG	CS17	AMCs	13296
2_2_TCTATTGAGATCTGCT	CS17	AMCs	8634
2_2_TCTCATACACCGGAAA	CS17	AMSCs	6223
2_2_TCTCATATCGTGGACC	CS17	AMCs	6397
2_2_TCTCTAAGTGTAAGTA	CS17	Fibroblasts	13669
2_2_TCTCTAATCACAGTAC	CS17	AMCs	11754
2_2_TCTCTAATCTTAACCT	CS17	Fibroblasts	12647
2_2_TCTGAGATCTCTTGAT	CS17	AMCs	10357
2_2_TCTGGAAAGAATGTTG	CS17	Fibroblasts	12184
2_2_TCTGGAACAACTTGAC	CS17	Fibroblasts	13074
2_2_TCTGGAATCACGAAGG	CS17	AMCs	12229
2_2_TCTTCGGAGGCTCATT	CS17	AMCs	9344
2_2_TCTTTCCGTGAGTATA	CS17	Fibroblasts	13479
2_2_TGAAAGAAGTTAGGTA	CS17	AMCs	10331
2_2_TGAAAGACATGACATC	CS17	AMCs	11704
2_2_TGACAACAGAGAACAG	CS17	AMCs	9462
2_2_TGACAACTCTGTACGA	CS17	AMCs	10192
2_2_TGACGGCCAGCGTCCA	CS17	AMCs	8482
2_2_TGACGGCGTTCCTCCA	CS17	AMSCs	5037
2_2_TGACTAGAGTAGTGCG	CS17	AMCs	8246
2_2_TGACTAGAGTCCAGGA	CS17	AMCs	10044
2_2_TGACTAGTCCCGACTT	CS17	AMSCs	12121
2_2_TGACTTTGTTCTCATT	CS17	Intermediate cells	4208
2_2_TGAGAGGAGTGCCAGA	CS17	AMCs	9119
2_2_TGAGAGGCAGGTCTCG	CS17	Fibroblasts	12358
2_2_TGAGAGGGTAAGTGTA	CS17	AMCs	9075
2_2_TGAGAGGGTTAGATGA	CS17	Fibroblasts	12585
2_2_TGAGCATCACGGTAAG	CS17	AMCs	10524
2_2_TGAGCATTCGCAAGCC	CS17	AMCs	10336
2_2_TGAGCATTCGCAGGCT	CS17	AMCs	10345
2_2_TGAGCCGCAATGGATA	CS17	AMSCs	5149
2_2_TGAGGGAAGAAACCTA	CS17	AMSCs	11272
2_2_TGATTTCAGTGTTGAA	CS17	AMCs	6940
2_2_TGATTTCCAAACCTAC	CS17	Fibroblasts	13791
2_2_TGCACCTAGAGGTTAT	CS17	AMCs	13654
2_2_TGCACCTAGCAATATG	CS17	Fibroblasts	11972
2_2_TGCACCTAGTAAGTAC	CS17	AMSCs	5591
2_2_TGCACCTAGTGTTAGA	CS17	AMCs	8835
2_2_TGCACCTCAGATCGGA	CS17	AMSCs	13020
2_2_TGCACCTGTCTCCACT	CS17	AMSCs	6139
2_2_TGCCAAAGTCGGGTCT	CS17	Intermediate cells	4997
2_2_TGCCAAATCGTTTGCC	CS17	AMSCs	10255
2_2_TGCCCATAGACGCAAC	CS17	AMCs	9082
2_2_TGCCCATAGCCAGTTT	CS17	AMCs	9104
2_2_TGCCCATAGTAGTGCG	CS17	AMCs	13361
2_2_TGCCCTAGTGACTCAT	CS17	AMCs	12901
2_2_TGCCCTATCTCGAGTA	CS17	AMSCs	12380
2_2_TGCGCAGAGTTACCCA	CS17	AMCs	11563
2_2_TGCGCAGGTGAGTATA	CS17	AMCs	10928
2_2_TGCGCAGTCCTGCCAT	CS17	AMCs	6011
2_2_TGCTACCGTGCAGGTA	CS17	Intermediate cells	5070
2_2_TGCTACCTCACTGGGC	CS17	AMCs	13642
2_2_TGCTACCTCGACGGAA	CS17	AMCs	12846
2_2_TGGCCAGAGAAGGTTT	CS17	AMSCs	5330
2_2_TGGCCAGAGGGAGTAA	CS17	AMCs	11988
2_2_TGGCGCACATCGATTG	CS17	AMCs	8629
2_2_TGGCGCATCAACGCTA	CS17	AMSCs	4906
2_2_TGGCGCATCCGTACAA	CS17	AMCs	8135
2_2_TGGCTGGAGAGACTAT	CS17	Fibroblasts	10969
2_2_TGGCTGGGTAGCTCCG	CS17	AMCs	8406
2_2_TGGGAAGAGTAATCCC	CS17	AMCs	7961
2_2_TGGGAAGGTGTAAGTA	CS17	AMCs	11902
2_2_TGGGCGTGTCGAAAGC	CS17	AMCs	8802
2_2_TGGTTAGCAGGGATTG	CS17	AMCs	6466
2_2_TGGTTAGGTGCGCTTG	CS17	AMCs	8980
2_2_TGGTTAGTCGGTCTAA	CS17	Fibroblasts	11361
2_2_TGGTTCCAGCTAGGCA	CS17	AMCs	6953
2_2_TGGTTCCCAGGGATTG	CS17	AMCs	12285
2_2_TGGTTCCGTGGTTTCA	CS17	AMCs	10266
2_2_TGTATTCAGGGATGGG	CS17	AMCs	7968
2_2_TGTCCCAAGGCGACAT	CS17	AMCs	7086
2_2_TGTGGTAAGTCTTGCA	CS17	AMCs	7917
2_2_TGTGGTACAACGATGG	CS17	AMCs	9611
2_2_TGTGGTAGTAAGAGGA	CS17	AMCs	12842
2_2_TGTGTTTCATCTGGTA	CS17	AMSCs	11446
2_2_TGTGTTTGTAACGCGA	CS17	AMCs	12417
2_2_TGTTCCGAGACTAGAT	CS17	AMCs	6326
2_2_TGTTCCGCACGGTAGA	CS17	Intermediate cells	4484
2_2_TGTTCCGCATGTAGTC	CS17	AMCs	10142
2_2_TGTTCCGTCAGCTGGC	CS17	Intermediate cells	4498
2_2_TGTTCCGTCGTACGGC	CS17	AMCs	8096
2_2_TGTTCCGTCGTATCAG	CS17	AMCs	6654
2_2_TTAACTCCAAACCCAT	CS17	AMCs	6081
2_2_TTAACTCCACCCTATC	CS17	AMCs	9447
2_2_TTAACTCGTAATCGTC	CS17	AMCs	12438
2_2_TTAACTCGTTCGCTAA	CS17	AMSCs	6892
2_2_TTAGGACAGATCTGAA	CS17	Fibroblasts	10970
2_2_TTAGGACGTGGCCCTA	CS17	AMSCs	8858
2_2_TTAGGCAAGATCTGAA	CS17	AMSCs	5405
2_2_TTAGGCAAGCTTATCG	CS17	AMCs	8519
2_2_TTAGGCAAGTGTGGCA	CS17	AMCs	8232
2_2_TTAGGCATCAACCAAC	CS17	AMCs	12890
2_2_TTAGTTCAGATGCCTT	CS17	AMSCs	5956
2_2_TTAGTTCAGTATCGAA	CS17	AMCs	8147
2_2_TTAGTTCCAAGAAGAG	CS17	AMCs	7150
2_2_TTATGCTAGATATGGT	CS17	AMCs	10501
2_2_TTATGCTAGGCCCGTT	CS17	AMCs	9442
2_2_TTATGCTTCGTAGATC	CS17	Fibroblasts	12087
2_2_TTCCCAGTCAACACAC	CS17	AMSCs	9771
2_2_TTCCCAGTCCTCAACC	CS17	AMCs	12133
2_2_TTCCCAGTCGATAGAA	CS17	AMCs	11296
2_2_TTCGAAGAGATACACA	CS17	AMCs	8018
2_2_TTCGAAGAGGATCGCA	CS17	AMCs	11674
2_2_TTCGAAGGTTAAAGAC	CS17	AMCs	11557
2_2_TTCGAAGGTTTAGCTG	CS17	AMCs	9319
2_2_TTCGAAGTCCGTCATC	CS17	AMCs	10509
2_2_TTCGGTCCAATTGCTG	CS17	AMCs	7850
2_2_TTCGGTCCATTCCTCG	CS17	AMCs	13120
2_2_TTCGGTCTCAAGCCTA	CS17	AMSCs	5344
2_2_TTCTACAAGCTAGCCC	CS17	AMCs	9416
2_2_TTCTACACATTCGACA	CS17	AMCs	8062
2_2_TTCTACAGTCCGTGAC	CS17	Fibroblasts	13861
2_2_TTCTACAGTTATGCGT	CS17	AMSCs	5134
2_2_TTCTCAACACCCTATC	CS17	AMSCs	11435
2_2_TTCTCCTCAGCTTAAC	CS17	Fibroblasts	13306
2_2_TTCTTAGCATTAGCCA	CS17	AMCs	12904
2_2_TTCTTAGTCACGCATA	CS17	AMCs	9473
2_2_TTGAACGAGCTGAAAT	CS17	Fibroblasts	12860
2_2_TTGAACGCACAGCCCA	CS17	Intermediate cells	5347
2_2_TTGAACGCATGAACCT	CS17	AMCs	12257
2_2_TTGAACGGTAAATGTG	CS17	Fibroblasts	13116
2_2_TTGACTTGTCTCCACT	CS17	Fibroblasts	14017
2_2_TTGACTTTCAGGATCT	CS17	AMCs	10919
2_2_TTGGAACCATAAAGGT	CS17	AMSCs	9384
2_2_TTGGAACTCGGCTTGG	CS17	AMCs	9597
2_2_TTGGCAAAGTAGTGCG	CS17	AMCs	11369
2_2_TTGGCAAGTCCATGAT	CS17	AMSCs	5791
2_2_TTGTAGGTCAAGATCC	CS17	AMCs	9372
2_2_TTGTAGGTCAATCACG	CS17	AMSCs	9580
2_2_TTTACTGAGGCCCTCA	CS17	AMCs	9803
2_2_TTTACTGCAGGGTTAG	CS17	AMCs	5957
2_2_TTTACTGGTGCAACTT	CS17	AMSCs	7243
2_2_TTTACTGTCAGTTCGA	CS17	AMCs	8846
2_2_TTTATGCTCGAACGGA	CS17	AMCs	10338
2_2_TTTCCTCAGAGACTAT	CS17	Fibroblasts	11957
2_2_TTTGCGCAGTGTACTC	CS17	AMCs	12917
2_2_TTTGCGCGTCACTGGC	CS17	AMCs	10451
2_2_TTTGGTTAGAGGACGG	CS17	AMSCs	5251
2_2_TTTGGTTAGGGTGTTG	CS17	AMCs	11911
2_2_TTTGGTTTCTGGTGTA	CS17	AMSCs	10943
2_2_TTTGTCAAGCGATATA	CS17	AMSCs	6076
2_2_TTTGTCAAGCTTATCG	CS17	AMCs	10940
3_3_AAACCCAAGAGCAACC	CS19	AMSCs	9567
3_3_AAACCCAGTCACAGTT	CS19	Intermediate cells	4799
3_3_AAACCCAGTCACTTAG	CS19	AMCs	13619
3_3_AAACCCAGTTCTGAGT	CS19	AMCs	10497
3_3_AAACCCATCAGTCAGT	CS19	AMCs	10174
3_3_AAACCCATCCACGTCT	CS19	AMSCs	6356
3_3_AAACCCATCGCAACAT	CS19	AMCs	11220
3_3_AAACCCATCGCGGACT	CS19	AMCs	6642
3_3_AAACGAAAGCTGAGTG	CS19	AMCs	11663
3_3_AAACGAACAAACGGCA	CS19	AMSCs	9780
3_3_AAACGAACAACGTAAA	CS19	AMCs	11800
3_3_AAACGAACACTATCGA	CS19	AMSCs	5278
3_3_AAACGAACAGATGCGA	CS19	AMCs	12402
3_3_AAACGAACAGGCAATG	CS19	AMCs	12996
3_3_AAACGAAGTAGGAAAG	CS19	AMCs	7123
3_3_AAACGAAGTGTTGACT	CS19	AMCs	13371
3_3_AAACGAAGTTCGTTCC	CS19	AMSCs	9149
3_3_AAACGAAGTTTGGCTA	CS19	AMCs	8935
3_3_AAACGCTAGGAACGTC	CS19	AMCs	13058
3_3_AAACGCTAGTCACGAG	CS19	AMCs	11396
3_3_AAACGCTCATGAAGGC	CS19	AMCs	8006
3_3_AAACGCTCATGGAATA	CS19	AMCs	12791
3_3_AAACGCTGTATCCCAA	CS19	Fibroblasts	14026
3_3_AAACGCTGTCGGAAAC	CS19	Fibroblasts	13841
3_3_AAACGCTGTTCTTGTT	CS19	AMCs	10849
3_3_AAACGCTGTTGCGAAG	CS19	AMCs	12773
3_3_AAACGCTTCGTCGACG	CS19	AMCs	12867
3_3_AAAGAACAGAGCTGAC	CS19	AMCs	13320
3_3_AAAGAACAGGACGGAG	CS19	Intermediate cells	4515
3_3_AAAGAACCAAGTAGTA	CS19	AMSCs	8713
3_3_AAAGAACGTTCGAACT	CS19	AMCs	11829
3_3_AAAGAACTCAGGACGA	CS19	AMCs	12802
3_3_AAAGAACTCTCCGTGT	CS19	AMCs	12481
3_3_AAAGGATAGCCAACCC	CS19	AMCs	12606
3_3_AAAGGATAGTATGGAT	CS19	AMCs	13032
3_3_AAAGGATGTACTCGAT	CS19	AMCs	9691
3_3_AAAGGATGTATCGAGG	CS19	AMCs	10344
3_3_AAAGGATTCGAGCCAC	CS19	AMSCs	8263
3_3_AAAGGGCCAAGACCGA	CS19	AMCs	11139
3_3_AAAGGGCCACATAGCT	CS19	AMCs	11875
3_3_AAAGGGCCACCATAAC	CS19	AMCs	13035
3_3_AAAGGGCGTTCGAGCC	CS19	AMCs	13159
3_3_AAAGGGCTCTGGAGAG	CS19	AMCs	12502
3_3_AAAGGTAAGCAAGGAA	CS19	AMCs	13213
3_3_AAAGGTACACATGTTG	CS19	AMCs	12251
3_3_AAAGGTACACTTGACA	CS19	AMCs	13461
3_3_AAAGTCCCATCGATAC	CS19	AMSCs	12270
3_3_AAAGTCCGTGAGCTCC	CS19	AMCs	7292
3_3_AAAGTCCGTTTATGCG	CS19	AMSCs	8504
3_3_AAAGTGAAGTGGTCAG	CS19	Intermediate cells	4655
3_3_AAAGTGACACGGCGTT	CS19	AMCs	13406
3_3_AAAGTGAGTCCTCCAT	CS19	AMCs	10268
3_3_AAAGTGAGTGACCGTC	CS19	AMCs	12795
3_3_AAAGTGATCGGCCAAC	CS19	AMSCs	6921
3_3_AAAGTGATCGGCCCAA	CS19	AMCs	13586
3_3_AAAGTGATCTAGGCCG	CS19	AMCs	6168
3_3_AAAGTGATCTTGGAAC	CS19	AMCs	9362
3_3_AAAGTGATCTTTACAC	CS19	AMCs	13008
3_3_AAATGGACACAACCGC	CS19	AMCs	10413
3_3_AAATGGACACTCACTC	CS19	AMCs	13061
3_3_AAATGGACAGGCTACC	CS19	AMCs	6685
3_3_AAATGGAGTATTCCTT	CS19	AMCs	11310
3_3_AAATGGAGTCCACACG	CS19	AMSCs	9127
3_3_AAATGGATCATGTCAG	CS19	Fibroblasts	13945
3_3_AAATGGATCGCGCCAA	CS19	AMCs	10757
3_3_AAATGGATCTGATGGT	CS19	AMCs	6650
3_3_AACAAAGAGCCGATAG	CS19	AMCs	12340
3_3_AACAAAGAGTGAGCCA	CS19	AMCs	8531
3_3_AACAAAGCACACCTTC	CS19	AMSCs	8652
3_3_AACAAAGCATTCAGGT	CS19	AMSCs	5626
3_3_AACAAAGGTTCTCGCT	CS19	AMCs	12012
3_3_AACAAAGGTTTGAAAG	CS19	AMCs	13868
3_3_AACAAAGTCTCTGCTG	CS19	AMCs	11806
3_3_AACAACCAGCAGGCTA	CS19	AMSCs	6833
3_3_AACAACCAGGCATCTT	CS19	AMSCs	7976
3_3_AACAACCAGTTGGAGC	CS19	AMSCs	13230
3_3_AACAACCCAACCCTAA	CS19	AMSCs	13489
3_3_AACAACCCAGACATCT	CS19	AMSCs	8274
3_3_AACAACCGTGCCTGAC	CS19	AMSCs	5324
3_3_AACAACCTCCCTGTTG	CS19	AMCs	7033
3_3_AACAACCTCTGTCAGA	CS19	AMCs	9050
3_3_AACAAGAAGAACCCGA	CS19	Fibroblasts	14010
3_3_AACAAGAAGCGTGAGT	CS19	AMCs	8620
3_3_AACAAGACAAGCTCTA	CS19	AMCs	7443
3_3_AACAAGACAAGTTCGT	CS19	AMCs	12718
3_3_AACAAGACATAGTCGT	CS19	AMCs	12106
3_3_AACAAGACATCTTCGC	CS19	AMSCs	6648
3_3_AACAAGAGTAAGTAGT	CS19	AMSCs	5309
3_3_AACACACAGAAGTATC	CS19	AMCs	11494
3_3_AACACACAGGAGGGTG	CS19	AMCs	12961
3_3_AACACACCAGGGATAC	CS19	AMCs	11465
3_3_AACACACTCCACGGGT	CS19	AMCs	13722
3_3_AACAGGGAGATCCTAC	CS19	AMCs	11078
3_3_AACAGGGAGGCTAAAT	CS19	AMCs	13507
3_3_AACAGGGAGTAATACG	CS19	AMCs	13716
3_3_AACAGGGCAGATACTC	CS19	AMSCs	5805
3_3_AACAGGGGTGTTCGTA	CS19	Fibroblasts	12983
3_3_AACAGGGTCTACGGTA	CS19	AMCs	13038
3_3_AACCAACAGATGACCG	CS19	AMCs	11408
3_3_AACCAACAGGACTTCT	CS19	AMSCs	13009
3_3_AACCAACGTGCCCGTA	CS19	AMCs	7700
3_3_AACCAACTCAACTTTC	CS19	AMSCs	11450
3_3_AACCAACTCACTCACC	CS19	AMCs	8334
3_3_AACCAACTCATCACAG	CS19	AMCs	12859
3_3_AACCAACTCCGAACGC	CS19	AMCs	8929
3_3_AACCACAAGGCGCTCT	CS19	AMCs	6609
3_3_AACCACACAAATGGTA	CS19	AMSCs	11160
3_3_AACCACACATTCTGTT	CS19	AMCs	7104
3_3_AACCACAGTACGACTT	CS19	AMSCs	7551
3_3_AACCATGAGACATGCG	CS19	Fibroblasts	12028
3_3_AACCATGCACTGAATC	CS19	AMCs	9493
3_3_AACCATGCATGACTCA	CS19	AMSCs	5279
3_3_AACCCAAAGCAAACAT	CS19	AMCs	10954
3_3_AACCCAAAGCCGCTTG	CS19	AMCs	11525
3_3_AACCCAAAGGCACTAG	CS19	AMCs	10223
3_3_AACCCAACACACGGAA	CS19	AMSCs	5575
3_3_AACCCAACACTCCCTA	CS19	AMCs	9396
3_3_AACCCAAGTACTGAGG	CS19	AMCs	12246
3_3_AACCCAAGTAGTCTGT	CS19	Fibroblasts	14024
3_3_AACCTGAAGAAGCTCG	CS19	AMCs	11040
3_3_AACCTGAGTGGCTAGA	CS19	AMCs	13559
3_3_AACCTGAGTTAAACAG	CS19	Fibroblasts	13631
3_3_AACCTGATCAACGAGG	CS19	Intermediate cells	4665
3_3_AACCTGATCTATTCGT	CS19	AMCs	7029
3_3_AACCTGATCTTGGCTC	CS19	AMSCs	5584
3_3_AACCTTTAGTTACGAA	CS19	AMSCs	9507
3_3_AACCTTTCAGCATGCC	CS19	AMSCs	5519
3_3_AACCTTTGTGAACTAA	CS19	AMCs	13699
3_3_AACCTTTGTGAAGCGT	CS19	Intermediate cells	4492
3_3_AACGAAAGTCTCCCTA	CS19	AMCs	12671
3_3_AACGAAAGTGATATAG	CS19	AMCs	7528
3_3_AACGAAATCACTTGTT	CS19	AMCs	11024
3_3_AACGAAATCCCTCTAG	CS19	AMCs	13078
3_3_AACGGGAAGTGATAGT	CS19	Fibroblasts	8484
3_3_AACGGGAGTCCACAGC	CS19	AMSCs	7563
3_3_AACGGGAGTGATTGGG	CS19	AMCs	12733
3_3_AACGGGAGTGGAAATT	CS19	AMCs	13047
3_3_AACGTCAAGATGAAGG	CS19	AMCs	10349
3_3_AACGTCAAGGTAACTA	CS19	Fibroblasts	13931
3_3_AACGTCACACGTTCGG	CS19	AMCs	7411
3_3_AACGTCAGTATCGCGC	CS19	AMSCs	10671
3_3_AACGTCAGTCAATGGG	CS19	AMCs	12993
3_3_AACGTCAGTTGGGTAG	CS19	AMCs	9712
3_3_AACGTCATCAGCGGAA	CS19	AMCs	10675
3_3_AACGTCATCTACGCAA	CS19	AMCs	11861
3_3_AACTTCTAGACTGTTC	CS19	Fibroblasts	14015
3_3_AACTTCTCAACCGACC	CS19	AMCs	13098
3_3_AACTTCTCAACTGTGT	CS19	AMCs	12724
3_3_AACTTCTCATGGCGCT	CS19	AMCs	9792
3_3_AACTTCTGTCGTGGTC	CS19	AMSCs	6024
3_3_AACTTCTTCCTAGCGG	CS19	AMCs	7565
3_3_AACTTCTTCGGATTAC	CS19	AMSCs	6524
3_3_AACTTCTTCTGGCCGA	CS19	Fibroblasts	13538
3_3_AAGAACAAGGACTAAT	CS19	AMSCs	5691
3_3_AAGAACAAGGTCTGGA	CS19	AMCs	12636
3_3_AAGAACACACAACCGC	CS19	AMCs	11758
3_3_AAGAACAGTAAGTCAA	CS19	AMCs	13369
3_3_AAGAACAGTGCGAACA	CS19	AMCs	13567
3_3_AAGACAATCACGACTA	CS19	Fibroblasts	13720
3_3_AAGACAATCGCTGTCT	CS19	AMCs	13335
3_3_AAGACTCAGAGTAACT	CS19	AMCs	6106
3_3_AAGACTCAGCCACTCG	CS19	Intermediate cells	4413
3_3_AAGACTCCAGATCACT	CS19	AMCs	12437
3_3_AAGACTCCAGCACAGA	CS19	AMSCs	5436
3_3_AAGACTCGTCTTTCAT	CS19	AMCs	9098
3_3_AAGACTCTCCTACGGG	CS19	AMCs	12834
3_3_AAGACTCTCGGAATTC	CS19	AMCs	7868
3_3_AAGACTCTCGTCGATA	CS19	AMCs	10673
3_3_AAGACTCTCTGCACCT	CS19	AMCs	13986
3_3_AAGACTCTCTTCGGAA	CS19	AMSCs	5368
3_3_AAGATAGCAAGTTTGC	CS19	AMCs	13236
3_3_AAGATAGGTCATTGCA	CS19	AMSCs	5518
3_3_AAGATAGTCCTGGGAC	CS19	AMCs	13351
3_3_AAGCATCAGAAGAGCA	CS19	AMCs	12506
3_3_AAGCATCAGCGCAATG	CS19	AMSCs	5395
3_3_AAGCATCAGGTTACCT	CS19	AMCs	12139
3_3_AAGCATCCAACCCTCT	CS19	AMSCs	6147
3_3_AAGCATCGTTGGCCGT	CS19	Fibroblasts	13967
3_3_AAGCATCGTTGGGATG	CS19	AMSCs	5286
3_3_AAGCCATAGAAGCCTG	CS19	AMSCs	5995
3_3_AAGCCATAGATTGATG	CS19	Fibroblasts	13991
3_3_AAGCCATCAAGTGGCA	CS19	AMCs	11338
3_3_AAGCCATCAGTAACAA	CS19	AMSCs	7381
3_3_AAGCCATCATAAGATG	CS19	AMSCs	5257
3_3_AAGCCATGTCAGATTC	CS19	AMCs	10405
3_3_AAGCCATGTGCACATT	CS19	AMCs	7923
3_3_AAGCCATGTTTAAGGA	CS19	AMCs	10794
3_3_AAGCCATTCACTTTGT	CS19	AMCs	6487
3_3_AAGCCATTCAGGCGAA	CS19	AMCs	6758
3_3_AAGCCATTCCGTGCGA	CS19	AMCs	9327
3_3_AAGCCATTCGTTCAGA	CS19	Fibroblasts	13486
3_3_AAGCCATTCTATACGG	CS19	AMCs	9969
3_3_AAGCGAGAGAGTAACT	CS19	AMSCs	7406
3_3_AAGCGAGAGGGAGGGT	CS19	AMCs	11551
3_3_AAGCGAGCAAATCAAG	CS19	AMSCs	12301
3_3_AAGCGAGGTAAGTTGA	CS19	AMCs	11585
3_3_AAGCGAGTCTGGCTGG	CS19	AMCs	9092
3_3_AAGCGTTCAAGGTTGG	CS19	AMCs	7849
3_3_AAGCGTTGTAGACAGC	CS19	Fibroblasts	11417
3_3_AAGCGTTGTGGTCCCA	CS19	AMSCs	5743
3_3_AAGCGTTTCCACCTCA	CS19	AMCs	10105
3_3_AAGCGTTTCTCTCCGA	CS19	AMCs	13191
3_3_AAGGAATAGACCCTTA	CS19	AMCs	13295
3_3_AAGGAATAGCACACAG	CS19	AMCs	11441
3_3_AAGGAATAGGAACATT	CS19	AMCs	9832
3_3_AAGGAATCATCTCAAG	CS19	AMCs	11091
3_3_AAGGAATGTCATAGTC	CS19	AMCs	7694
3_3_AAGGAATGTGATACTC	CS19	Intermediate cells	4783
3_3_AAGGAATGTGCACAAG	CS19	AMSCs	5154
3_3_AAGGAATTCGGCTTGG	CS19	AMCs	7995
3_3_AAGGAATTCTGGGCAC	CS19	AMCs	12398
3_3_AAGGAATTCTTACACT	CS19	AMCs	11466
3_3_AAGGTAAAGACTCTAC	CS19	AMCs	10972
3_3_AAGGTAAAGCGCATCC	CS19	AMCs	13607
3_3_AAGGTAAAGGGCCCTT	CS19	AMCs	10230
3_3_AAGGTAACAAGAGTGC	CS19	AMSCs	6068
3_3_AAGGTAAGTAGGGAGG	CS19	AMCs	12818
3_3_AAGGTAAGTCGACTGC	CS19	AMCs	12921
3_3_AAGTACCAGCGAGAAA	CS19	AMCs	9105
3_3_AAGTACCAGTGGAAGA	CS19	AMCs	13256
3_3_AAGTACCCATCATTTC	CS19	AMCs	6570
3_3_AAGTACCGTCCACTCT	CS19	AMSCs	6057
3_3_AAGTACCGTTCTATCT	CS19	AMSCs	7543
3_3_AAGTACCTCAGACATC	CS19	AMCs	11021
3_3_AAGTACCTCGGTATGT	CS19	AMSCs	8686
3_3_AAGTCGTAGATCGGTG	CS19	AMCs	12992
3_3_AAGTCGTAGTAGATCA	CS19	AMCs	12239
3_3_AAGTCGTGTCTGTGCG	CS19	AMCs	11896
3_3_AAGTCGTTCAGCTAGT	CS19	Intermediate cells	4875
3_3_AAGTCGTTCCAAGCCG	CS19	AMCs	5888
3_3_AAGTCGTTCGACCTAA	CS19	AMSCs	6113
3_3_AAGTGAAAGGATACCG	CS19	AMCs	13106
3_3_AAGTGAACAACCCTCT	CS19	AMSCs	8311
3_3_AAGTGAACAATAGTAG	CS19	AMCs	10572
3_3_AAGTGAAGTACAGTTC	CS19	AMCs	11791
3_3_AAGTGAATCAGCAATC	CS19	AMSCs	6061
3_3_AAGTTCGAGGAGCTGT	CS19	AMCs	13002
3_3_AAGTTCGGTGCATTTG	CS19	AMCs	12761
3_3_AAGTTCGGTTAGAAGT	CS19	AMCs	8780
3_3_AAGTTCGTCGATTGAC	CS19	Fibroblasts	13552
3_3_AATAGAGAGCATGCGA	CS19	AMSCs	6240
3_3_AATAGAGAGCTGAAAT	CS19	AMSCs	9482
3_3_AATAGAGCACCGGCTA	CS19	AMCs	9689
3_3_AATAGAGCAGGTCAGA	CS19	AMSCs	7271
3_3_AATAGAGCATATCTCT	CS19	AMCs	9990
3_3_AATAGAGGTATCGATC	CS19	AMCs	12752
3_3_AATAGAGGTGCGTCGT	CS19	AMCs	12315
3_3_AATAGAGTCCGATTAG	CS19	AMCs	9810
3_3_AATCACGAGGTCGCCT	CS19	AMSCs	5413
3_3_AATCACGAGTAAACAC	CS19	AMCs	8286
3_3_AATCACGCACTTGACA	CS19	AMSCs	9395
3_3_AATCACGCATAAGCGG	CS19	AMSCs	13575
3_3_AATCACGGTACAGTTC	CS19	AMCs	8188
3_3_AATCACGGTCAAGCGA	CS19	AMCs	7055
3_3_AATCACGGTGCTGTCG	CS19	Fibroblasts	14014
3_3_AATCACGTCGACGTCG	CS19	AMSCs	10459
3_3_AATCGACCAATCTCGA	CS19	AMSCs	10118
3_3_AATCGACGTCAGGTAG	CS19	AMCs	10649
3_3_AATCGACGTGAGTTTC	CS19	AMCs	7282
3_3_AATCGACGTGTTAAAG	CS19	AMCs	9978
3_3_AATCGACTCGGACGTC	CS19	AMSCs	12217
3_3_AATCGACTCTAGTTCT	CS19	AMCs	6342
3_3_AATCGTGAGTTGGCGA	CS19	AMCs	13167
3_3_AATCGTGGTCACTACA	CS19	AMCs	12981
3_3_AATCGTGTCGTTCCTG	CS19	AMCs	7276
3_3_AATGAAGCAAGCGAGT	CS19	AMCs	13269
3_3_AATGAAGTCATAGCAC	CS19	AMCs	10535
3_3_AATGAAGTCCCTTCCC	CS19	AMCs	13746
3_3_AATGACCAGGGCAATC	CS19	AMCs	8256
3_3_AATGACCTCATGACAC	CS19	AMCs	5979
3_3_AATGACCTCTGCTGAA	CS19	AMCs	10917
3_3_AATGCCAAGATAGTGT	CS19	AMSCs	5123
3_3_AATGCCAAGCTATCTG	CS19	AMCs	7508
3_3_AATGCCACAACGGCCT	CS19	Fibroblasts	13420
3_3_AATGCCACAAGTGATA	CS19	AMCs	8984
3_3_AATGCCAGTTCTTCAT	CS19	Intermediate cells	4574
3_3_AATGCCATCAGTCAGT	CS19	AMCs	11830
3_3_AATGGAACAGTTACCA	CS19	AMCs	8097
3_3_AATGGAAGTTTGATCG	CS19	AMCs	12669
3_3_AATGGAATCGACATTG	CS19	AMCs	11933
3_3_AATGGAATCTCCCTAG	CS19	AMCs	13392
3_3_AATGGCTGTTCACGAT	CS19	AMCs	11505
3_3_AATGGCTTCAGAGTTC	CS19	AMCs	5772
3_3_AATGGCTTCTCATTGT	CS19	AMCs	7134
3_3_AATGGCTTCTGTACAG	CS19	AMSCs	13001
3_3_AATTCCTCAGGTACGA	CS19	Fibroblasts	13560
3_3_AATTTCCAGCGGCTCT	CS19	AMSCs	5766
3_3_AATTTCCAGGAGAGGC	CS19	AMSCs	11151
3_3_AATTTCCAGTTAACGA	CS19	Fibroblasts	13827
3_3_AATTTCCAGTTAGAAC	CS19	AMCs	10668
3_3_AATTTCCGTCCAGCCA	CS19	Fibroblasts	8855
3_3_AATTTCCGTCGAGTGA	CS19	AMCs	11648
3_3_AATTTCCGTGATGGCA	CS19	AMCs	7982
3_3_AATTTCCTCCATAGAC	CS19	AMCs	11688
3_3_AATTTCCTCCGGACTG	CS19	AMSCs	12751
3_3_ACAAAGACATTGAGGG	CS19	AMCs	13504
3_3_ACAAAGAGTGACATCT	CS19	AMCs	13266
3_3_ACAAAGAGTTGCTCCT	CS19	AMCs	6295
3_3_ACAAAGAGTTTATGCG	CS19	AMCs	10489
3_3_ACAAAGATCGCACGAC	CS19	AMCs	8180
3_3_ACAACCAAGCGTCTCG	CS19	AMCs	11842
3_3_ACAACCAAGGATTTAG	CS19	Intermediate cells	4307
3_3_ACAACCAAGTGATTCC	CS19	Intermediate cells	4392
3_3_ACAACCAGTTCGAGCC	CS19	AMCs	11407
3_3_ACAACCATCCATCAGA	CS19	AMCs	8606
3_3_ACAACCATCCGAACGC	CS19	AMCs	10991
3_3_ACAAGCTGTGGAACCA	CS19	AMCs	13640
3_3_ACAAGCTTCCTCTCTT	CS19	AMCs	13162
3_3_ACACAGTGTAGTGGCA	CS19	Fibroblasts	11729
3_3_ACACAGTGTGCGTTTA	CS19	AMCs	8588
3_3_ACACAGTTCCATCAGA	CS19	AMCs	8301
3_3_ACACAGTTCTTTACAC	CS19	Fibroblasts	14023
3_3_ACACCAAAGCTTGTTG	CS19	AMCs	13103
3_3_ACACCAACAACCACGC	CS19	AMCs	13472
3_3_ACACCAACACGTAACT	CS19	AMSCs	8610
3_3_ACACCAAGTGGGTCAA	CS19	AMSCs	10370
3_3_ACACCAAGTTAGAAAC	CS19	AMSCs	5619
3_3_ACACCAATCACCTGGG	CS19	AMSCs	6311
3_3_ACACGCGAGCAGCCTC	CS19	AMSCs	5381
3_3_ACACGCGCAACAGAGC	CS19	AMSCs	10831
3_3_ACACGCGCACAGAAGC	CS19	AMCs	11528
3_3_ACACGCGCACCGTGCA	CS19	AMSCs	5108
3_3_ACACGCGTCAGACCTA	CS19	AMSCs	11016
3_3_ACACGCGTCATTCGGA	CS19	AMCs	11438
3_3_ACACTGAAGCAGTACG	CS19	Fibroblasts	13866
3_3_ACACTGAAGTGCAGCA	CS19	AMCs	10877
3_3_ACACTGAGTCGATTAC	CS19	AMSCs	12689
3_3_ACACTGAGTGCCTACG	CS19	AMCs	8990
3_3_ACACTGAGTGCGCTCA	CS19	AMCs	9795
3_3_ACACTGATCTGAGCAT	CS19	Intermediate cells	4568
3_3_ACACTGATCTGCTTTA	CS19	AMCs	6133
3_3_ACAGAAAAGAAGCTCG	CS19	AMSCs	12172
3_3_ACAGAAAAGCCACTCG	CS19	Fibroblasts	13918
3_3_ACAGAAAAGCTGGCTC	CS19	AMCs	6798
3_3_ACAGAAAAGGATTACA	CS19	AMCs	11591
3_3_ACAGAAACAAGCACCC	CS19	AMSCs	5599
3_3_ACAGAAACATAGAAAC	CS19	AMCs	7542
3_3_ACAGAAACATTGACTG	CS19	AMCs	8102
3_3_ACAGAAAGTAGGTGCA	CS19	AMSCs	5647
3_3_ACAGAAAGTATCGGTT	CS19	AMCs	8683
3_3_ACAGAAATCCATTTAC	CS19	AMCs	8150
3_3_ACAGCCGAGAAACCCG	CS19	AMCs	6312
3_3_ACAGCCGCAATACCTG	CS19	AMCs	13280
3_3_ACAGCCGGTACAGTAA	CS19	AMSCs	12354
3_3_ACAGCCGGTCCCTAAA	CS19	AMCs	13122
3_3_ACAGCCGGTCCGAAGA	CS19	AMCs	11793
3_3_ACAGCCGTCCTACCGT	CS19	Intermediate cells	4495
3_3_ACAGGGAAGAAAGCGA	CS19	AMCs	11554
3_3_ACAGGGACATCTATCT	CS19	AMCs	11543
3_3_ACAGGGAGTCTCTCTG	CS19	AMCs	13285
3_3_ACAGGGATCAACTGAC	CS19	AMCs	11607
3_3_ACAGGGATCCCTTGGT	CS19	AMCs	12614
3_3_ACAGGGATCCTCTAAT	CS19	AMCs	10330
3_3_ACATCCCAGCTGGCTC	CS19	AMCs	9214
3_3_ACATCCCCATCAACCA	CS19	AMCs	13013
3_3_ACATCCCTCTGAGAAA	CS19	AMCs	10369
3_3_ACATCGAAGGGACAGG	CS19	AMCs	11197
3_3_ACATCGACAAGGCCTC	CS19	AMCs	10498
3_3_ACATCGAGTATTTCCT	CS19	AMCs	8548
3_3_ACATCGAGTGCAAGAC	CS19	AMCs	10495
3_3_ACATCGATCACTGGGC	CS19	AMSCs	12266
3_3_ACATGCAAGATGACCG	CS19	AMCs	11814
3_3_ACATGCACAGAATGTA	CS19	AMCs	13322
3_3_ACATGCACATCCCGTT	CS19	AMCs	6978
3_3_ACATGCACATGGGAAC	CS19	AMCs	12875
3_3_ACATGCAGTACCTTCC	CS19	AMCs	13291
3_3_ACATGCAGTACTAACC	CS19	Fibroblasts	13389
3_3_ACATGCAGTTGAGAGC	CS19	AMCs	13437
3_3_ACATGCATCTCCTACG	CS19	AMCs	12046
3_3_ACATTTCAGATAGTCA	CS19	AMCs	8840
3_3_ACATTTCAGATCCTAC	CS19	AMCs	13091
3_3_ACATTTCCATCCCACT	CS19	AMCs	6491
3_3_ACATTTCCATCCGAAT	CS19	AMCs	11959
3_3_ACATTTCGTACATACC	CS19	AMSCs	6261
3_3_ACATTTCGTGATCATC	CS19	Fibroblasts	13589
3_3_ACATTTCTCCTCATAT	CS19	AMCs	8517
3_3_ACATTTCTCGATCCAA	CS19	Fibroblasts	12501
3_3_ACCAAACAGCGGATCA	CS19	AMSCs	6577
3_3_ACCAAACAGCTACTGT	CS19	AMCs	13090
3_3_ACCAAACCACTTTAGG	CS19	AMCs	10343
3_3_ACCAAACCATACCGTA	CS19	AMCs	10423
3_3_ACCAAACCATAGGTTC	CS19	AMCs	9816
3_3_ACCAAACGTAGCGATG	CS19	AMCs	9124
3_3_ACCAAACGTCGTATTG	CS19	AMSCs	7541
3_3_ACCAACAAGGTCCGAA	CS19	AMSCs	6989
3_3_ACCAACAAGTCCCGGT	CS19	AMCs	12903
3_3_ACCAACAAGTGGTTGG	CS19	AMCs	6690
3_3_ACCAACACAACAGATA	CS19	AMCs	11149
3_3_ACCACAACACACACGC	CS19	AMCs	9761
3_3_ACCACAACAGACACCC	CS19	AMCs	12668
3_3_ACCACAACAGCATCTA	CS19	AMCs	12180
3_3_ACCACAAGTAGACAGC	CS19	AMCs	6987
3_3_ACCACAAGTGATTGGG	CS19	AMCs	13350
3_3_ACCACAAGTGCGGTAA	CS19	AMCs	10062
3_3_ACCACAAGTTACGATC	CS19	AMSCs	5326
3_3_ACCACAAGTTCAGTAC	CS19	AMSCs	10798
3_3_ACCACAATCAAGTGTC	CS19	AMSCs	6658
3_3_ACCACAATCGAACCTA	CS19	Fibroblasts	13911
3_3_ACCACAATCGGTGCAC	CS19	AMCs	6333
3_3_ACCATTTAGAAGTCTA	CS19	AMCs	6628
3_3_ACCATTTAGCGTCTGC	CS19	AMCs	11339
3_3_ACCATTTAGGAGCTGT	CS19	AMSCs	5404
3_3_ACCATTTAGTCTGCGC	CS19	AMCs	12809
3_3_ACCATTTAGTGCTAGG	CS19	AMCs	10309
3_3_ACCATTTCAAGAATGT	CS19	AMCs	13321
3_3_ACCATTTCAAGTATCC	CS19	AMCs	10467
3_3_ACCATTTCAATACCTG	CS19	Fibroblasts	12941
3_3_ACCATTTCACCAGTTA	CS19	AMSCs	5429
3_3_ACCATTTCACTGCGAC	CS19	Intermediate cells	4538
3_3_ACCATTTCAGACGATG	CS19	AMSCs	9387
3_3_ACCATTTGTCATACCA	CS19	AMCs	13059
3_3_ACCATTTGTTGGAGGT	CS19	AMSCs	5216
3_3_ACCATTTTCAGTCTTT	CS19	AMCs	6848
3_3_ACCATTTTCCAAGGGA	CS19	AMSCs	13603
3_3_ACCCAAACAATCTCTT	CS19	AMCs	12190
3_3_ACCCAAACAGATCATC	CS19	Fibroblasts	11386
3_3_ACCCAAAGTCCTGTTC	CS19	AMCs	12705
3_3_ACCCAAATCCACCTCA	CS19	AMCs	13585
3_3_ACCCAAATCGAAGTGG	CS19	AMSCs	6055
3_3_ACCCTCAAGGTAAGAG	CS19	AMCs	13108
3_3_ACCCTCAAGGTAGGCT	CS19	AMCs	12685
3_3_ACCCTCAGTGGAGGTT	CS19	AMSCs	11117
3_3_ACCCTCAGTGGCCACT	CS19	AMCs	11904
3_3_ACCCTCAGTTAAACCC	CS19	AMCs	11930
3_3_ACCCTCAGTTCGTGCG	CS19	AMCs	11590
3_3_ACCCTCATCGGCTTGG	CS19	AMSCs	13231
3_3_ACCCTCATCTCCGAGG	CS19	Intermediate cells	4660
3_3_ACCCTTGGTGAGACGT	CS19	AMSCs	5377
3_3_ACCCTTGGTTAAGGAT	CS19	AMCs	6526
3_3_ACCCTTGTCCATTTGT	CS19	AMCs	11975
3_3_ACCCTTGTCGTAGAGG	CS19	AMCs	11389
3_3_ACCGTTCAGACTCATC	CS19	AMCs	12611
3_3_ACCGTTCAGCCTTTCC	CS19	AMSCs	10609
3_3_ACCGTTCAGGAAGTCC	CS19	AMCs	6930
3_3_ACCGTTCCAAGACCTT	CS19	AMSCs	5151
3_3_ACCGTTCTCAACCTCC	CS19	AMCs	12209
3_3_ACCGTTCTCCCATAAG	CS19	AMSCs	5341
3_3_ACCGTTCTCGGTCACG	CS19	AMCs	9285
3_3_ACCTACCCAAACGGCA	CS19	AMSCs	12118
3_3_ACCTACCGTCGCGTCA	CS19	Intermediate cells	4614
3_3_ACCTACCGTGGACTAG	CS19	AMCs	8364
3_3_ACCTACCTCAGCATTG	CS19	Fibroblasts	13582
3_3_ACCTGAAAGAGGCTGT	CS19	AMCs	9491
3_3_ACCTGAAAGTTCTACG	CS19	AMCs	11428
3_3_ACCTGAAAGTTGGAGC	CS19	AMCs	12815
3_3_ACCTGAACAAGTTGGG	CS19	AMCs	13432
3_3_ACCTGAAGTCAGACGA	CS19	AMCs	12006
3_3_ACCTGAAGTCCAATCA	CS19	AMCs	10857
3_3_ACCTGAAGTCCGGACT	CS19	AMCs	8495
3_3_ACCTGAAGTGGGAGAG	CS19	AMSCs	7388
3_3_ACCTGAAGTTCTAACG	CS19	AMSCs	5055
3_3_ACCTGAATCATTTCGT	CS19	Fibroblasts	13859
3_3_ACCTGAATCGAGGCAA	CS19	Fibroblasts	12586
3_3_ACCTGTCAGAATAACC	CS19	AMCs	11233
3_3_ACCTGTCAGGGACTGT	CS19	AMSCs	5556
3_3_ACCTGTCAGGTAAACT	CS19	AMSCs	6143
3_3_ACCTGTCAGTCACGCC	CS19	AMSCs	5431
3_3_ACCTGTCGTGTCCAAT	CS19	AMCs	10450
3_3_ACCTGTCTCGTTGTTT	CS19	AMSCs	6297
3_3_ACGATCAGTGAGATTA	CS19	AMSCs	12627
3_3_ACGATCAGTGTGTCCG	CS19	AMCs	12200
3_3_ACGATCATCATTGCTT	CS19	AMSCs	7478
3_3_ACGATGTAGTCGCCCA	CS19	AMCs	8932
3_3_ACGATGTAGTGAGTGC	CS19	AMCs	8499
3_3_ACGATGTGTCTTAGTG	CS19	AMCs	6189
3_3_ACGATGTTCAAGTGGG	CS19	AMCs	9743
3_3_ACGATGTTCCCTTCCC	CS19	AMCs	7938
3_3_ACGCACGCAACTCCAA	CS19	AMCs	8734
3_3_ACGCACGGTGCCTATA	CS19	Intermediate cells	4491
3_3_ACGGAAGAGATCCTAC	CS19	AMCs	12714
3_3_ACGGAAGTCACTACTT	CS19	AMSCs	7493
3_3_ACGGAAGTCCAAGAGG	CS19	AMSCs	12228
3_3_ACGGAAGTCCTGTACC	CS19	AMCs	11921
3_3_ACGGAAGTCGCGATCG	CS19	Fibroblasts	12383
3_3_ACGGAAGTCTAATTCC	CS19	AMCs	12428
3_3_ACGGGTCAGACTTCGT	CS19	AMSCs	6489
3_3_ACGGGTCAGTGGGAAA	CS19	AMSCs	5095
3_3_ACGGGTCCACAGAGCA	CS19	AMCs	9945
3_3_ACGGGTCGTAACAGGC	CS19	AMCs	11874
3_3_ACGGGTCGTCCACATA	CS19	AMSCs	6144
3_3_ACGGGTCGTGTTAGCT	CS19	AMCs	12548
3_3_ACGGTCGAGGTTGTTC	CS19	AMCs	12003
3_3_ACGGTCGCAATCGTCA	CS19	Fibroblasts	13974
3_3_ACGGTCGCATGGATCT	CS19	AMSCs	5133
3_3_ACGGTCGGTGCAGGAT	CS19	AMCs	7866
3_3_ACGGTCGGTTTGAAAG	CS19	Fibroblasts	14016
3_3_ACGGTCGTCGCCAGTG	CS19	AMCs	11641
3_3_ACGGTTACAAGGCCTC	CS19	AMCs	7552
3_3_ACGGTTACATCACCAA	CS19	AMCs	12885
3_3_ACGGTTAGTCCCTCAT	CS19	AMSCs	6033
3_3_ACGTAACAGCGAGGAG	CS19	AMCs	8677
3_3_ACGTAACAGGGACTGT	CS19	AMCs	10588
3_3_ACGTAACGTACTCCGG	CS19	AMSCs	8230
3_3_ACGTAACGTAGCACGA	CS19	AMSCs	10021
3_3_ACGTAACGTCATACCA	CS19	AMCs	13314
3_3_ACGTAACTCGGAACTT	CS19	Intermediate cells	4527
3_3_ACGTACAAGTGGAAGA	CS19	AMSCs	7896
3_3_ACGTACATCATGGCCG	CS19	AMCs	13666
3_3_ACGTACATCGCCGATG	CS19	AMSCs	5359
3_3_ACGTAGTAGCGCTTCG	CS19	AMCs	12803
3_3_ACGTAGTAGTTCGGTT	CS19	AMCs	12040
3_3_ACGTAGTCAAAGTATG	CS19	AMCs	13309
3_3_ACGTAGTCAAGTTCCA	CS19	AMCs	9620
3_3_ACGTAGTCAGACAAGC	CS19	AMCs	12934
3_3_ACGTAGTCAGCATGCC	CS19	AMSCs	12076
3_3_ACGTAGTCAGGTCCGT	CS19	AMCs	12156
3_3_ACGTAGTGTGGGTCAA	CS19	AMSCs	9828
3_3_ACGTAGTTCGTTAGAC	CS19	AMCs	11215
3_3_ACGTCCTAGGAGATAG	CS19	AMSCs	6548
3_3_ACGTCCTCAACCAACT	CS19	AMCs	9505
3_3_ACGTCCTCAATGTCAC	CS19	AMCs	11782
3_3_ACGTCCTCACTAACCA	CS19	AMCs	11263
3_3_ACGTCCTCATCATCCC	CS19	AMCs	6864
3_3_ACGTCCTTCCAGCAAT	CS19	AMCs	9983
3_3_ACGTCCTTCTCCGAGG	CS19	AMCs	9160
3_3_ACGTCCTTCTTAATCC	CS19	AMSCs	7226
3_3_ACGTCCTTCTTTGCGC	CS19	AMSCs	7229
3_3_ACGTTCCAGATTCGCT	CS19	AMSCs	7557
3_3_ACGTTCCAGGGACACT	CS19	AMCs	6516
3_3_ACGTTCCGTCTGCGCA	CS19	AMCs	12949
3_3_ACGTTCCGTGCCAAGA	CS19	AMCs	12224
3_3_ACGTTCCGTGGCTTAT	CS19	AMSCs	5403
3_3_ACGTTCCGTGTGGACA	CS19	AMSCs	5595
3_3_ACGTTCCTCATACGGT	CS19	AMCs	12013
3_3_ACGTTCCTCGAGTCCG	CS19	AMCs	8423
3_3_ACTACGACACCTCGTT	CS19	AMCs	13237
3_3_ACTACGACAGATTTCG	CS19	AMCs	12039
3_3_ACTACGAGTGAGACGT	CS19	AMCs	7717
3_3_ACTACGAGTGTAACGG	CS19	AMCs	8870
3_3_ACTATCTAGATGTAGT	CS19	AMCs	8375
3_3_ACTATCTAGCATGAAT	CS19	AMCs	12222
3_3_ACTATCTAGCGTGAAC	CS19	AMCs	10114
3_3_ACTATCTCAACACGAG	CS19	AMCs	6716
3_3_ACTATCTCAATTGCAC	CS19	AMSCs	8369
3_3_ACTATCTCACATAGCT	CS19	AMCs	9494
3_3_ACTATCTCACTATCCC	CS19	AMCs	10109
3_3_ACTATCTCAGGCTTGC	CS19	AMCs	9431
3_3_ACTATCTGTCCGGATC	CS19	AMCs	9448
3_3_ACTATCTGTCTAGTGT	CS19	AMCs	10556
3_3_ACTATGGAGACGGATC	CS19	AMCs	11652
3_3_ACTATTCAGAATCGTA	CS19	AMSCs	5860
3_3_ACTATTCAGAGAGGTA	CS19	AMCs	13166
3_3_ACTATTCAGGTTTGAA	CS19	AMCs	12722
3_3_ACTATTCCAAAGAGTT	CS19	Fibroblasts	13996
3_3_ACTATTCCAGTCAGTT	CS19	AMCs	9565
3_3_ACTATTCGTTCCACGG	CS19	AMCs	9452
3_3_ACTATTCTCGCGGACT	CS19	AMCs	9046
3_3_ACTCCCACAAGGAGTC	CS19	AMCs	8859
3_3_ACTCCCATCTGACAGT	CS19	AMCs	8459
3_3_ACTCCCATCTTACCAT	CS19	AMCs	10791
3_3_ACTCTCGAGGACCCAA	CS19	AMSCs	6149
3_3_ACTCTCGCATGGAGAC	CS19	AMSCs	9603
3_3_ACTCTCGGTAACATCC	CS19	AMCs	13294
3_3_ACTCTCGGTCCAATCA	CS19	Intermediate cells	5007
3_3_ACTCTCGTCGAAACAA	CS19	AMCs	12279
3_3_ACTGATGAGAGGCGTT	CS19	AMCs	10520
3_3_ACTGATGAGTCAGAGC	CS19	AMCs	12707
3_3_ACTGATGCACTTGAAC	CS19	AMSCs	5276
3_3_ACTGATGGTACTGCGC	CS19	AMSCs	7377
3_3_ACTGATGGTATCAGCT	CS19	AMSCs	9841
3_3_ACTGATGGTCTAGGCC	CS19	Fibroblasts	11662
3_3_ACTGATGGTGGTCCCA	CS19	AMCs	8655
3_3_ACTGATGGTTCACGAT	CS19	AMSCs	6589
3_3_ACTGCAAAGTCTGGTT	CS19	AMCs	10880
3_3_ACTGCAACAAAGGGTC	CS19	AMSCs	12233
3_3_ACTGCAAGTGCGCTCA	CS19	AMCs	13418
3_3_ACTGCAATCGCAGATT	CS19	AMCs	10851
3_3_ACTGCAATCTCAACCC	CS19	AMCs	13155
3_3_ACTGTCCAGATGGGCT	CS19	AMCs	7455
3_3_ACTGTCCAGCTTCATG	CS19	AMSCs	13629
3_3_ACTGTCCAGGGACTGT	CS19	AMSCs	7230
3_3_ACTGTCCAGTGTAGTA	CS19	AMCs	12351
3_3_ACTGTCCGTATGCTAC	CS19	AMCs	12567
3_3_ACTGTCCGTCAACCAT	CS19	AMCs	6696
3_3_ACTGTCCGTTCAGCTA	CS19	AMSCs	9975
3_3_ACTGTCCGTTGGCTAT	CS19	AMCs	8724
3_3_ACTGTCCTCACACCCT	CS19	AMSCs	6021
3_3_ACTGTGAAGACGTCGA	CS19	AMCs	10923
3_3_ACTGTGAAGCAAGTGC	CS19	AMSCs	5409
3_3_ACTGTGACAAATGCTC	CS19	AMSCs	13163
3_3_ACTGTGAGTAATGTGA	CS19	AMSCs	10511
3_3_ACTGTGAGTCTGTTAG	CS19	AMCs	9017
3_3_ACTGTGATCGCAGATT	CS19	AMSCs	9723
3_3_ACTGTGATCGGAATGG	CS19	AMSCs	5308
3_3_ACTTAGGCATCAACCA	CS19	Intermediate cells	4776
3_3_ACTTAGGTCCATTTGT	CS19	AMSCs	6902
3_3_ACTTAGGTCGATGCAT	CS19	AMSCs	12666
3_3_ACTTAGGTCGCCGAGT	CS19	AMSCs	5456
3_3_ACTTAGGTCGCTGCGA	CS19	Fibroblasts	11639
3_3_ACTTATCAGCTAGAGC	CS19	AMSCs	11974
3_3_ACTTATCCAACAAAGT	CS19	AMCs	10751
3_3_ACTTATCCATCTTCGC	CS19	AMCs	9893
3_3_ACTTATCGTCGACTTA	CS19	AMCs	10635
3_3_ACTTCCGAGAGGTCGT	CS19	AMCs	12781
3_3_ACTTCCGGTAATGATG	CS19	AMSCs	5897
3_3_ACTTCCGTCGTTCTCG	CS19	AMCs	11870
3_3_ACTTCCGTCTAACGGT	CS19	Fibroblasts	11833
3_3_ACTTCGCAGACGGAAA	CS19	AMCs	8031
3_3_ACTTCGCAGTGCACAG	CS19	AMCs	6949
3_3_ACTTCGCGTCGCATGC	CS19	AMCs	7653
3_3_ACTTCGCTCCACATAG	CS19	AMSCs	11349
3_3_ACTTCGCTCGATACAC	CS19	AMSCs	6472
3_3_ACTTTCAAGCGCTGAA	CS19	Fibroblasts	12958
3_3_ACTTTCAAGTAGTCCT	CS19	AMCs	12514
3_3_ACTTTCAAGTCTACCA	CS19	AMCs	13300
3_3_ACTTTCACAGCATTGT	CS19	AMCs	13015
3_3_ACTTTCACATAGATCC	CS19	AMCs	12288
3_3_ACTTTCACATGTGCTA	CS19	AMCs	6151
3_3_ACTTTCATCATAGAGA	CS19	AMSCs	8387
3_3_ACTTTCATCGCGCCAA	CS19	AMSCs	7373
3_3_ACTTTCATCGTGTGAT	CS19	AMCs	11416
3_3_ACTTTGTAGAACGTGC	CS19	AMSCs	7097
3_3_ACTTTGTAGACCATAA	CS19	AMCs	13671
3_3_ACTTTGTAGAGGCGGA	CS19	AMCs	11702
3_3_ACTTTGTAGCTGTTAC	CS19	AMSCs	11946
3_3_ACTTTGTGTCGCCTAG	CS19	AMCs	12739
3_3_ACTTTGTGTTCCTTGC	CS19	AMCs	6213
3_3_ACTTTGTTCTTGTTAC	CS19	AMSCs	6844
3_3_AGAAATGAGATGTAGT	CS19	AMCs	12183
3_3_AGAAATGAGGTCGTAG	CS19	AMCs	13439
3_3_AGAAATGCAAACCATC	CS19	AMCs	13370
3_3_AGAAATGCAAGTCATC	CS19	AMCs	11508
3_3_AGAAATGCATCCAACA	CS19	AMCs	10083
3_3_AGAAATGTCATACGAC	CS19	AMCs	11929
3_3_AGAAATGTCGTAGCTA	CS19	AMCs	11108
3_3_AGAAATGTCTCTATGT	CS19	AMCs	10614
3_3_AGAACAAAGAGCAAGA	CS19	AMSCs	9206
3_3_AGAACAAAGGCGTCCT	CS19	AMSCs	5727
3_3_AGAACAAAGTAGACAT	CS19	AMCs	6983
3_3_AGAACAACACTATCCC	CS19	AMCs	12388
3_3_AGAACAAGTTGGGTTT	CS19	AMCs	11733
3_3_AGAACCTAGGCTAGCA	CS19	Fibroblasts	10906
3_3_AGAACCTAGTGGATTA	CS19	AMCs	11213
3_3_AGAACCTTCTAGCATG	CS19	AMCs	6431
3_3_AGAAGCGAGTATGCAA	CS19	AMCs	13570
3_3_AGAAGCGCATAGGTTC	CS19	AMCs	8647
3_3_AGAAGCGTCCGTACGG	CS19	AMCs	12814
3_3_AGAAGTAAGGATGAGA	CS19	AMCs	12212
3_3_AGAAGTAAGTCGCCCA	CS19	AMCs	8028
3_3_AGAAGTAGTCCAGCAC	CS19	AMCs	8950
3_3_AGAAGTAGTTGGACCC	CS19	AMCs	12409
3_3_AGAAGTATCCATCTGC	CS19	AMCs	9922
3_3_AGACAAAAGCAATTCC	CS19	AMCs	12207
3_3_AGACAAAAGGCTAAAT	CS19	AMCs	9797
3_3_AGACAAAAGTCGCGAA	CS19	AMCs	9775
3_3_AGACAAAAGTGCAACG	CS19	AMSCs	7578
3_3_AGACAAATCTCATGGA	CS19	AMCs	7607
3_3_AGACAAATCTCCTACG	CS19	AMSCs	5481
3_3_AGACAAATCTTGTTAC	CS19	AMSCs	11952
3_3_AGACACTCACACCGCA	CS19	Fibroblasts	13693
3_3_AGACACTGTGATTCTG	CS19	AMCs	11681
3_3_AGACAGGAGCTCGGCT	CS19	AMSCs	6786
3_3_AGACAGGAGGATACAT	CS19	AMCs	6257
3_3_AGACAGGAGGCCTGAA	CS19	AMCs	8187
3_3_AGACAGGCACTGAGTT	CS19	Fibroblasts	13527
3_3_AGACAGGGTATCTCTT	CS19	AMCs	12112
3_3_AGACAGGTCTTGGTCC	CS19	AMCs	10379
3_3_AGACCATCAATAGGAT	CS19	AMSCs	8158
3_3_AGACCATTCAGTCCGG	CS19	AMCs	11238
3_3_AGACCATTCTAGTGTG	CS19	AMSCs	8100
3_3_AGACCATTCTGCGAGC	CS19	AMCs	9760
3_3_AGACCCGAGCATGGGT	CS19	AMCs	8915
3_3_AGACCCGAGGATACGC	CS19	AMCs	9041
3_3_AGACCCGCAGACAAGC	CS19	AMCs	6850
3_3_AGACCCGGTGGCAGAT	CS19	AMSCs	5547
3_3_AGACCCGTCATGTCAG	CS19	AMCs	10526
3_3_AGACCCGTCGGTGCAC	CS19	AMSCs	12316
3_3_AGACTCACACTGGCCA	CS19	AMCs	13175
3_3_AGACTCACAGAGATTA	CS19	AMCs	13474
3_3_AGACTCACATCCTTCG	CS19	Fibroblasts	13093
3_3_AGACTCACATGGATCT	CS19	AMCs	13177
3_3_AGACTCAGTTTGCAGT	CS19	AMCs	10876
3_3_AGACTCATCATCACAG	CS19	AMCs	11550
3_3_AGAGAATAGTTAGTGA	CS19	AMCs	13468
3_3_AGAGAATCAAGATGGC	CS19	AMSCs	8718
3_3_AGAGAATGTCGGCTAC	CS19	AMCs	11967
3_3_AGAGAATTCAGATTGC	CS19	AMCs	13327
3_3_AGAGAGCAGATCCCAT	CS19	AMSCs	12535
3_3_AGAGAGCCAACTGAAA	CS19	AMCs	11138
3_3_AGAGAGCGTAACACGG	CS19	AMCs	10672
3_3_AGAGAGCGTATCCCTC	CS19	AMCs	9634
3_3_AGAGAGCGTCTACGAT	CS19	AMCs	7611
3_3_AGAGAGCGTGGGTTGA	CS19	AMCs	6896
3_3_AGAGAGCTCGACATCA	CS19	AMCs	10514
3_3_AGAGAGCTCGACCTAA	CS19	Fibroblasts	13993
3_3_AGAGAGCTCGTTCGCT	CS19	AMSCs	6751
3_3_AGAGAGCTCTCGAACA	CS19	AMCs	7709
3_3_AGAGAGCTCTCGCAGG	CS19	AMCs	8787
3_3_AGAGCAGAGCTTTCCC	CS19	AMSCs	5933
3_3_AGAGCAGAGGCCCGTT	CS19	AMSCs	5704
3_3_AGAGCAGCAATTGCTG	CS19	AMCs	8129
3_3_AGAGCAGGTTGGCCGT	CS19	AMCs	13293
3_3_AGAGCAGTCCGCGAGT	CS19	Intermediate cells	4741
3_3_AGAGCAGTCCGCTAGG	CS19	Fibroblasts	13255
3_3_AGAGCAGTCTAAGGAA	CS19	AMSCs	5725
3_3_AGAGCCCAGACAAGCC	CS19	AMCs	10803
3_3_AGAGCCCAGAGAATCT	CS19	AMCs	9742
3_3_AGAGCCCAGAGCCTGA	CS19	AMCs	13144
3_3_AGAGCCCAGCGCATCC	CS19	AMCs	7756
3_3_AGAGCCCCAAGTGTCT	CS19	AMCs	13303
3_3_AGAGCCCCACGTGAGA	CS19	AMSCs	10802
3_3_AGAGCCCGTCGTCTCT	CS19	AMCs	7782
3_3_AGATAGAAGAAGCTGC	CS19	AMCs	12715
3_3_AGATAGAAGAATTGTG	CS19	AMCs	11958
3_3_AGATAGAAGCTGTGCC	CS19	AMCs	7027
3_3_AGATAGAAGTACCCTA	CS19	AMSCs	5167
3_3_AGATAGAAGTGGTGGT	CS19	AMCs	10377
3_3_AGATAGACATACCACA	CS19	AMCs	7325
3_3_AGATAGACATGCCGCA	CS19	AMCs	10442
3_3_AGATAGAGTACGGATG	CS19	AMCs	11464
3_3_AGATAGAGTGACTGTT	CS19	AMCs	6230
3_3_AGATAGATCACGAACT	CS19	AMCs	8695
3_3_AGATAGATCGAGTTGT	CS19	AMCs	10574
3_3_AGATCCAAGAGGCGGA	CS19	AMCs	7768
3_3_AGATCCAAGAGGTCAC	CS19	AMCs	12051
3_3_AGATCCACATGATGCT	CS19	AMCs	6481
3_3_AGATCCAGTTGTTGAC	CS19	Fibroblasts	13778
3_3_AGATCCATCGATCCAA	CS19	AMCs	10234
3_3_AGATCGTAGGAGCTGT	CS19	AMSCs	5945
3_3_AGATCGTAGTAGAATC	CS19	AMCs	9295
3_3_AGATCGTCACCTCTAC	CS19	AMCs	12137
3_3_AGATCGTTCCGACAGC	CS19	AMCs	11299
3_3_AGATCGTTCTTGATTC	CS19	AMCs	7806
3_3_AGATGAAAGGGACACT	CS19	AMCs	8328
3_3_AGATGAAAGGGAGTTC	CS19	Intermediate cells	4285
3_3_AGATGAACAAGTGACG	CS19	AMCs	9938
3_3_AGATGAACACGTTCGG	CS19	AMCs	10958
3_3_AGATGAACACTGTCGG	CS19	AMCs	11012
3_3_AGATGAACAGAGAAAG	CS19	AMCs	13051
3_3_AGATGAACATCGGTTA	CS19	AMSCs	5109
3_3_AGATGCTCAAATCAGA	CS19	AMCs	12483
3_3_AGATGCTCACATGGTT	CS19	AMCs	8569
3_3_AGATGCTCACTATCCC	CS19	AMCs	6337
3_3_AGATGCTTCGGCCAAC	CS19	AMSCs	7677
3_3_AGCATCAAGAATCTAG	CS19	AMSCs	5228
3_3_AGCATCAAGCTCAGAG	CS19	AMCs	11634
3_3_AGCATCAAGGCTCACC	CS19	AMCs	13623
3_3_AGCATCAAGTGCAGCA	CS19	AMSCs	5795
3_3_AGCATCACAGTCGCTG	CS19	AMCs	12801
3_3_AGCATCACATCGAACT	CS19	AMCs	9682
3_3_AGCATCAGTGGCACTC	CS19	AMCs	12540
3_3_AGCCAATAGCATAGGC	CS19	Intermediate cells	4648
3_3_AGCCAATCAAGTCCAT	CS19	AMCs	6842
3_3_AGCCAATCACGCCACA	CS19	AMCs	13590
3_3_AGCCAATGTTATTCTC	CS19	AMCs	9559
3_3_AGCCAATTCCACTAGA	CS19	AMCs	9209
3_3_AGCCACGAGGAAAGGT	CS19	AMCs	10013
3_3_AGCCACGCAAAGGAGA	CS19	AMCs	9866
3_3_AGCCACGGTGACTAAA	CS19	AMCs	11680
3_3_AGCCACGTCCGTGTGG	CS19	AMCs	12332
3_3_AGCCAGCAGAAGTCTA	CS19	AMSCs	6179
3_3_AGCCAGCGTGCTGTCG	CS19	AMCs	12018
3_3_AGCCAGCGTGTTAAAG	CS19	AMSCs	10625
3_3_AGCCAGCTCGCTCTAC	CS19	Fibroblasts	11895
3_3_AGCCAGCTCGGTAAGG	CS19	AMCs	12434
3_3_AGCGATTAGGTACAAT	CS19	AMSCs	12898
3_3_AGCGATTAGTGTGTTC	CS19	Intermediate cells	4727
3_3_AGCGATTGTGTATACC	CS19	AMCs	6691
3_3_AGCGATTTCACAAGGG	CS19	AMCs	9904
3_3_AGCGCCAAGCTTAAGA	CS19	AMCs	11484
3_3_AGCGCCAAGTAACGTA	CS19	Intermediate cells	4685
3_3_AGCGCCAAGTAGTCCT	CS19	AMCs	10577
3_3_AGCGCCACAACAGAGC	CS19	AMCs	12560
3_3_AGCGCCACACGCGCTA	CS19	AMCs	9064
3_3_AGCGCCAGTCTTTCTA	CS19	AMCs	10135
3_3_AGCGCCAGTTAAGGGC	CS19	AMSCs	5614
3_3_AGCGCCAGTTATCCAG	CS19	AMSCs	13152
3_3_AGCGCCATCACCCTCA	CS19	Fibroblasts	13715
3_3_AGCGCCATCCTTGACC	CS19	Intermediate cells	4376
3_3_AGCGCTGAGTGCACAG	CS19	AMSCs	5312
3_3_AGCGCTGCAATTGTGC	CS19	Fibroblasts	13656
3_3_AGCGCTGGTATAATGG	CS19	AMCs	6678
3_3_AGCGCTGGTCAAGCCC	CS19	AMCs	9466
3_3_AGCGCTGGTCAAGGCA	CS19	AMSCs	6355
3_3_AGCGCTGTCCCAAGCG	CS19	Intermediate cells	4911
3_3_AGCGTATAGAATCTAG	CS19	Fibroblasts	13516
3_3_AGCGTATAGGGCGAGA	CS19	AMCs	10176
3_3_AGCGTATAGTCGGGAT	CS19	AMCs	8911
3_3_AGCGTATCACCAGACC	CS19	AMCs	9166
3_3_AGCGTATCAGTGACCC	CS19	AMSCs	12430
3_3_AGCGTATGTGAAGCTG	CS19	AMCs	9914
3_3_AGCGTATTCACGACTA	CS19	AMSCs	7602
3_3_AGCGTATTCCACACAA	CS19	AMSCs	5963
3_3_AGCGTCGCACATGGTT	CS19	AMCs	10235
3_3_AGCGTCGCATGTCGTA	CS19	AMSCs	7592
3_3_AGCGTCGGTACAGGTG	CS19	Intermediate cells	4471
3_3_AGCGTCGGTGCTCTCT	CS19	AMSCs	8546
3_3_AGCGTCGTCTTCTGGC	CS19	AMCs	8586
3_3_AGCTACAAGATGCTTC	CS19	AMSCs	12617
3_3_AGCTACAAGCGACATG	CS19	AMCs	8352
3_3_AGCTACACACAGAGCA	CS19	AMCs	8030
3_3_AGCTACATCAGTCATG	CS19	AMSCs	9986
3_3_AGCTACATCATACAGC	CS19	AMCs	8545
3_3_AGCTACATCTACACTT	CS19	AMSCs	5240
[truncated: 7,285 more rows]
