# Supplementary material for: Atlas of amnion development during the first trimester of human pregnancy
Source: Nat Cell Biol. 2025 Jul 14;27(7):1175–85. doi: 10.1038/s41556-025-01696-9 (PMC12270915; doi:10.1038/s41556-025-01696-9)
Supplement: Supplementary file 6 — Statistical source data. [file 41556_2025_1696_MOESM6_ESM.xlsx]

## Sheet: Fig3e
	Amnion-Ect	AECs	AMCs	AESCs_1	AESCs_2	Fibroblasts	Intermediate cells	Macrophages	AMSCs
BMP10	0	0.000213618	0	0	0	0	0	0	0
BMP3	0	0.00154034	0	0	0	0	0	0	0.000845
BTC	0.00195984	0.00556133	0.000617911	0.016122	0.00739906	0	0.00061495	0	0.00030609
MIF	11.4815	23.7858	16.6675	31.1734	27.2451	8.80782	18.0405	12.9511	18.4874
IGF2	0.208998	6.4781	3.43204	8.3905	6.76021	3.42292	2.51634	0.460164	2.27941
PDGFA	0.0215642	0.30714	0.136773	0.278106	0.317672	0.153976	0.233863	0.130434	0.112186
AREG	0.00297438	0.0384921	0.00286754	0.0429429	0.0479327	0	0.0170935	0.00913221	0.00131723
PDGFC	0.0909729	0.472022	0.0109601	0.578554	0.538835	0.0325014	0.259271	0.270141	0.0290105
WNT2B	0.0769058	0.181962	0.0527885	0.107911	0.211594	0.0804893	0.110838	0.0410695	0.0675149
WNT10A	0	0.0100681	0.000171642	0.00606204	0.00573383	0.00100627	0.00179487	0	5.63302e-05
WNT1	0.00999944	0.156222	0.00170026	0.06396	0.108589	0.00548556	0.122735	0.00730818	0.00599146
WNT10B	0.00293843	0.297494	0.0021803	0.142306	0.182979	0.00948052	0.201322	0.00126426	0.0089563
WNT5A	0.0690116	0.263982	0.0429549	0.172059	0.200132	0.107122	0.179399	0.0623678	0.0379686
WNT7A	0.066483	0.251546	0.000811176	0.133686	0.184396	0.00754439	0.126243	0	0.00944314
WNT4	0.0193514	0.667715	0.004193	0.349763	0.410172	0.00582939	0.327684	0.0418695	0.0182912
WNT6	0.0341253	2.11116	0.0079489	1.30058	1.4829	0.0159033	1.06076	0.0373679	0.0339325
WNT3	0.105181	0.0745871	0.030487	0.0952801	0.0735071	0.0571389	0.082593	0	0.0485911
BMP7	0.316322	0.505087	0.00284916	0.495385	0.480856	0.00538766	0.214534	0.0313524	0.0171423
NOG	0.178896	0.292091	0.0200665	0.257378	0.301028	0.0141768	0.109127	0	0.0242473
PDGFD	0.21939	0.383609	0.0132977	0.136124	0.294433	0.018063	0.150353	0.0170902	0.0224274
WNT9B	0.00966523	0.00862367	6.16804e-05	0.00476016	0.00707242	0	0.00668837	0	0.000311388
INHBB	0.412826	0.202759	0.00292566	0.0798879	0.155872	0.0134315	0.13048	0.00841105	0.0183998
WNT7B	0.396084	0.125555	0.00190329	0.0718543	0.12278	0.0029903	0.0521151	0.0367827	0.0281165
EGF	0.00962914	0.000615823	5.40502e-05	0.00301395	0.000590821	0	0.00236962	0	0.00121676
MSTN	0.00484435	0.00106647	0.000125936	0	0.000599072	0.00078534	0.000471172	0	0.00141866
GDF11	0.494849	0.173144	0.0958159	0.149351	0.112704	0.15698	0.164359	0.111248	0.147816
WNT3A	0.0210891	0.000123167	0.000790423	0.00302205	0	0.00311619	0	0	0.000926195
NDP	0.0401147	0	0	0	0	0	0	0	0.000539135
WNT8B	0.0415002	6.04657e-05	0	0	0.00136928	0	0	0	0.000654934
BMP6	0.034866	0.00541969	0.00126588	0.00634541	0.010266	0.000749617	0.00037407	0.0427079	0.00153398
TGFA	0.00620286	0.00166419	0.000986562	0	0.000813437	0	0	0.00439605	0.000686721
GDF9	0.0166424	0.0040653	0.00324222	0.00628599	0.00366099	0.0117882	0.00279574	0.00923746	0.00534049
CHRD	0.0153848	0.00567283	0.00495999	0.000822591	0.00222457	0.0104121	0.00219655	0.0115222	0.00849723
GREM2	0.0122613	0.0016738	0.00260938	0	0.00126822	0.00727718	0.00206239	0	0.0264768
MDK	4.1923	20.7128	43.4433	30.4078	22.5832	27.1149	27.1425	5.72642	40.9715
BMP4	0.0456124	0.0744858	0.532636	0.0962745	0.105942	0.457046	0.269575	0.089886	0.514976
WNT2	0.0193347	0.0913277	0.498053	0.05616	0.129606	0.384522	0.300062	0.0588686	0.559146
TGFB2	0.0112887	0.0304947	0.140351	0.0228614	0.0258249	0.267045	0.0902881	0.042184	0.105918
TGFB3	0.0201267	0.0153362	0.0383743	0.00949741	0.0127623	0.0960879	0.0282442	0.0120327	0.0345527
BMP5	0.0412448	0.00841931	0.109948	0.00212821	0.0143287	0.183635	0.0982998	0.0187591	0.09058
HGF	0.154792	0.0433943	1.46409	0.0217965	0.058786	2.49964	1.15365	0.206254	1.63934
FST	0.784617	0.0719993	3.36503	0.0510961	0.119639	3.63659	1.55546	0.314923	3.05453
WNT16	0.0036187	0.00202369	0.0543766	0.00230258	0.00324394	0.0780467	0.0161968	0.00110781	0.0468506
LEFTY1	0	0.0013953	0.00139471	0	0.0015827	0.00227708	0	0	0.00070836
WNT9A	0.00350513	0.0110819	0.00864725	0.00593059	0.00629713	0.0197807	0.00811676	0.00155359	0.00571393
TGFB1	0.0657119	0.157419	0.785291	0.170344	0.138017	1.06756	0.399943	2.36963	0.59268
BMP2	0.0787881	0.00585129	0.0562122	0.00200613	0.0066489	0.116354	0.0204047	0.292335	0.0402404
LEFTY2	0	0.000221206	0	0	0	0.00189468	0	0.00472061	0.00024962
SPP1	0.354484	0.445786	0.513678	0.243448	0.391995	1.09052	1.52844	244.123	0.48862
IGF1	0	0.00431332	0.00219157	0	0.00139076	0.0146368	0.00916971	0.739929	0.00581465
HBEGF	0.0597316	0.224987	0.0622278	0.219778	0.226008	0.0911386	0.0907865	1.12368	0.0454054
PDGFB	0.0075414	0.165245	0.0193926	0.181906	0.136992	0.0289276	0.0900771	0.746854	0.0201945
WNT11	0	0.0359409	0.0639111	0.0134171	0.0303147	0.0475793	0.0984843	0.0174778	0.0446277
GDF5	0	0.00219447	0.00463673	0.00532164	0.000945419	0.00479036	0.00881859	0.00268809	0.00282894
GDF15	0.0124015	0.0141616	0.0302576	0.000815962	0.00818757	0.0221646	0.299422	0.155711	0.0082911
GREM1	0.00994565	0.00228102	0.000971727	0	0.00252125	0.00486714	0.0171529	0.0162496	0.00646191
EPGN	0	0.00202117	0.000275862	0	0.00045662	0.00133894	0.00149526	0.00155359	0.000405985
INHBA	0.00254462	0.0386843	0.00170966	0.0151199	0.0318456	0.00282928	0.0507704	0.0472939	0.00256292
