# Supplementary material for: Atlas of amnion development during the first trimester of human pregnancy
Source: Nat Cell Biol. 2025 Jul 14;27(7):1175–85. doi: 10.1038/s41556-025-01696-9 (PMC12270915; doi:10.1038/s41556-025-01696-9)
Supplement: Supplementary file 7 — Statistical source data. [file 41556_2025_1696_MOESM7_ESM.xlsx]

## Sheet: Fig5c
	orig.ident	pseudotime_dm
E20-E1_AAACCCACAGTAACAA-1	monkey	49895
E20-E1_AAACCCAGTATAGGAT-1	monkey	58295
E20-E1_AAACGAACAAGACAAT-1	monkey	56424
E20-E1_AAACGAACATTGGGAG-1	monkey	57013
E20-E1_AAAGAACAGTGTAGAT-1	monkey	44121
E20-E1_AAAGGATAGCTCGCAC-1	monkey	41942
E20-E1_AAAGGATAGGAAAGAC-1	monkey	52718
E20-E1_AAAGGATGTCGAGTTT-1	monkey	57679
E20-E1_AAAGGATGTCGTCTCT-1	monkey	40775
E20-E1_AAAGGATGTTTCACAG-1	monkey	56076
E20-E1_AAAGGATTCGCAAGAG-1	monkey	58336
E20-E1_AAAGGTAAGAGTATAC-1	monkey	52133
E20-E1_AAAGGTAAGCACTGGA-1	monkey	57366
E20-E1_AAAGGTAAGGGCAGGA-1	monkey	53620
E20-E1_AAAGGTATCAACACCA-1	monkey	48107
E20-E1_AAAGTCCCAGCTGAGA-1	monkey	45053
E20-E1_AAAGTCCCATACCAGT-1	monkey	55746
E20-E1_AAATGGAAGGTAGTCG-1	monkey	45808
E20-E1_AACAAAGGTAGGCAAC-1	monkey	60711
E20-E1_AACAAAGGTTGGAGAC-1	monkey	59637
E20-E1_AACAAGAAGTGTTCAC-1	monkey	57793
E20-E1_AACAAGACACTTGAAC-1	monkey	58486
E20-E1_AACACACCACAGTCCG-1	monkey	57985
E20-E1_AACACACGTTCAGTAC-1	monkey	52715
E20-E1_AACAGGGAGATGTTCC-1	monkey	42886
E20-E1_AACAGGGAGGGTAATT-1	monkey	40336
E20-E1_AACAGGGCACTAACCA-1	monkey	55033
E20-E1_AACAGGGGTTCGTTCC-1	monkey	56779
E20-E1_AACCAACCAGCCGTTG-1	monkey	53746
E20-E1_AACCAACCATCCTTCG-1	monkey	43278
E20-E1_AACCACAAGTTCGCAT-1	monkey	60625
E20-E1_AACCACAGTTATGTGC-1	monkey	58539
E20-E1_AACCACATCCAGTGCG-1	monkey	56735
E20-E1_AACCATGAGAAATGGG-1	monkey	57604
E20-E1_AACCATGGTGAATAAC-1	monkey	47416
E20-E1_AACCCAAGTTGCTCCT-1	monkey	51913
E20-E1_AACCCAATCCGGACGT-1	monkey	55421
E20-E1_AACCTGAAGGCTAGCA-1	monkey	57284
E20-E1_AACCTTTAGTGGATAT-1	monkey	49001
E20-E1_AACGAAAGTCTGTGTA-1	monkey	51603
E20-E1_AACGGGACAATCAGCT-1	monkey	46254
E20-E1_AACGGGACAGACAAAT-1	monkey	57584
E20-E1_AACGTCAGTATGCTTG-1	monkey	51532
E20-E1_AAGAACACAAATTGGA-1	monkey	52315
E20-E1_AAGAACAGTCAGACGA-1	monkey	53588
E20-E1_AAGAACATCCTAGCTC-1	monkey	52062
E20-E1_AAGACTCGTGTCCTAA-1	monkey	57751
E20-E1_AAGACTCTCGTCCTCA-1	monkey	58237
E20-E1_AAGCATCAGGACAACC-1	monkey	54971
E20-E1_AAGCATCGTACGGCAA-1	monkey	36872
E20-E1_AAGCATCGTTAGTTCG-1	monkey	58366
E20-E1_AAGCATCTCTTGAACG-1	monkey	52309
E20-E1_AAGCGAGCAGCTGCCA-1	monkey	60104
E20-E1_AAGCGTTGTTTACCAG-1	monkey	49113
E20-E1_AAGGTAAGTACAGGTG-1	monkey	57643
E20-E1_AAGGTAAGTGGCGCTT-1	monkey	53836
E20-E1_AAGTACCAGCGCGTTC-1	monkey	49550
E20-E1_AAGTCGTAGCAGGTCA-1	monkey	44567
E20-E1_AAGTCGTGTCCTCCTA-1	monkey	53846
E20-E1_AAGTGAAAGCTCCACG-1	monkey	59192
E20-E1_AAGTGAAAGTTCGCAT-1	monkey	53869
E20-E1_AAGTGAACACTACAGT-1	monkey	49856
E20-E1_AAGTGAATCCACAGCG-1	monkey	48313
E20-E1_AAGTGAATCTCGAGTA-1	monkey	52654
E20-E1_AAGTTCGCAGTGTATC-1	monkey	45885
E20-E1_AATAGAGAGAAGCGCT-1	monkey	46158
E20-E1_AATAGAGAGACGTCCC-1	monkey	47635
E20-E1_AATAGAGAGTTATGGA-1	monkey	60313
E20-E1_AATAGAGGTGTTCAGT-1	monkey	40529
E20-E1_AATCGACCAAGACGAC-1	monkey	45707
E20-E1_AATCGACGTCAAGGCA-1	monkey	55610
E20-E1_AATCGTGGTATGAAAC-1	monkey	59445
E20-E1_AATGAAGCACAAAGTA-1	monkey	47180
E20-E1_AATGCCAGTGTTCATG-1	monkey	60696
E20-E1_AATGCCAGTTGCATAC-1	monkey	53012
E20-E1_AATGGAACAGACAAAT-1	monkey	53684
E20-E1_AATGGAAGTGCAGTGA-1	monkey	58533
E20-E1_AATGGAAGTTGGCCTG-1	monkey	58183
E20-E1_AATGGCTCACCCAAGC-1	monkey	58995
E20-E1_AATTCCTTCCTCGATC-1	monkey	54260
E20-E1_AATTCCTTCGCTCTAC-1	monkey	42021
E20-E1_AATTTCCAGAGGATCC-1	monkey	57563
E20-E1_AATTTCCCAAGGACAC-1	monkey	58596
E20-E1_AATTTCCGTACAACGG-1	monkey	57664
E20-E1_AATTTCCGTGGAGGTT-1	monkey	60470
E20-E1_AATTTCCTCGGATAAA-1	monkey	59227
E20-E1_ACAACCAGTGTACATC-1	monkey	58658
E20-E1_ACAAGCTAGCATGAAT-1	monkey	51648
E20-E1_ACAAGCTCATATGCGT-1	monkey	49831
E20-E1_ACACAGTGTATAATGG-1	monkey	45124
E20-E1_ACACCAACAAGATGGC-1	monkey	60244
E20-E1_ACACCAACAATTGGTC-1	monkey	51693
E20-E1_ACACGCGCACACGGTC-1	monkey	53015
E20-E1_ACACTGACATTAAAGG-1	monkey	52119
E20-E1_ACAGCCGAGGGTACAC-1	monkey	50914
E20-E1_ACAGCCGTCTCCACTG-1	monkey	49358
E20-E1_ACAGGGAAGGTTGACG-1	monkey	53680
E20-E1_ACAGGGACATAATGCC-1	monkey	47856
E20-E1_ACAGGGAGTACTCCCT-1	monkey	56834
E20-E1_ACATCGAAGGCCTGCT-1	monkey	46869
E20-E1_ACATCGAAGTGTTCCA-1	monkey	54952
E20-E1_ACATCGACAAGCGAGT-1	monkey	53218
E20-E1_ACATCGACACATACGT-1	monkey	48803
E20-E1_ACATCGAGTCACTGAT-1	monkey	57618
E20-E1_ACATGCAAGCGACAGT-1	monkey	56573
E20-E1_ACATGCACAAGACAAT-1	monkey	58278
E20-E1_ACATGCAGTATCGCAT-1	monkey	34359
E20-E1_ACATGCAGTGACACAG-1	monkey	55726
E20-E1_ACATTTCTCAGTAGGG-1	monkey	60637
E20-E1_ACCAACAAGATTCGAA-1	monkey	60398
E20-E1_ACCAACAGTCTTGGTA-1	monkey	54509
E20-E1_ACCATTTAGGATCACG-1	monkey	47868
E20-E1_ACCCTCAGTCCTGAAT-1	monkey	59384
E20-E1_ACCCTCAGTTGCTCCT-1	monkey	55633
E20-E1_ACCCTTGAGATAGCTA-1	monkey	53245
E20-E1_ACCCTTGAGTCAGCCC-1	monkey	52561
E20-E1_ACCCTTGGTAGTCACT-1	monkey	50217
E20-E1_ACCCTTGGTCCAATCA-1	monkey	43431
E20-E1_ACCCTTGGTCGAATTC-1	monkey	59592
E20-E1_ACCCTTGTCCAAGAGG-1	monkey	58583
E20-E1_ACCCTTGTCCACAGCG-1	monkey	53037
E20-E1_ACCGTTCAGATCACTC-1	monkey	50290
E20-E1_ACCGTTCGTAGATCGG-1	monkey	59052
E20-E1_ACCTGAAAGTCTGCGC-1	monkey	44683
E20-E1_ACCTGAAGTTCGTAAC-1	monkey	35328
E20-E1_ACCTGTCCAAGACGAC-1	monkey	52178
E20-E1_ACCTGTCCAGCGCTTG-1	monkey	53338
E20-E1_ACCTGTCGTTCTCCTG-1	monkey	53182
E20-E1_ACCTGTCTCACAACCA-1	monkey	59013
E20-E1_ACCTGTCTCACAATGC-1	monkey	49760
E20-E1_ACGATCAAGTGCCTCG-1	monkey	53306
E20-E1_ACGATCAGTATTCCGA-1	monkey	55952
E20-E1_ACGATGTAGGACTATA-1	monkey	40980
E20-E1_ACGATGTTCGAGTCCG-1	monkey	56666
E20-E1_ACGCACGTCAGGAACG-1	monkey	51431
E20-E1_ACGCACGTCCTACGGG-1	monkey	52514
E20-E1_ACGCACGTCTACCTTA-1	monkey	39600
E20-E1_ACGGAAGTCTGAGTCA-1	monkey	55103
E20-E1_ACGGGTCGTGACGTCC-1	monkey	56006
E20-E1_ACGGGTCGTTGGGAAC-1	monkey	48746
E20-E1_ACGGGTCTCCGGTTCT-1	monkey	60563
E20-E1_ACGGTCGAGCTGCCAC-1	monkey	59485
E20-E1_ACGGTCGCAGGTACGA-1	monkey	55882
E20-E1_ACGGTCGTCCTACTGC-1	monkey	54911
E20-E1_ACGTAACAGTTCGCAT-1	monkey	46315
E20-E1_ACGTAACTCACCTACC-1	monkey	57592
E20-E1_ACGTAACTCTCGTCGT-1	monkey	35898
E20-E1_ACGTACAGTGCGGCTT-1	monkey	46337
E20-E1_ACGTACATCGTCGGGT-1	monkey	51370
E20-E1_ACGTAGTTCTTACGGA-1	monkey	41029
E20-E1_ACGTCCTGTCAAACGG-1	monkey	57162
E20-E1_ACGTCCTGTCGTCGGT-1	monkey	52267
E20-E1_ACGTCCTTCATGCCAA-1	monkey	53666
E20-E1_ACGTTCCAGACGGAAA-1	monkey	56022
E20-E1_ACGTTCCAGGATTACA-1	monkey	34437
E20-E1_ACGTTCCAGGCCTTGC-1	monkey	54400
E20-E1_ACGTTCCCACAGTCCG-1	monkey	57458
E20-E1_ACGTTCCGTCCTTTGC-1	monkey	44131
E20-E1_ACGTTCCGTTGAATCC-1	monkey	60496
E20-E1_ACGTTCCTCTGCGGAC-1	monkey	54743
E20-E1_ACTACGAAGTTCGCAT-1	monkey	44603
E20-E1_ACTACGATCTTGTTAC-1	monkey	51721
E20-E1_ACTATCTGTATAATGG-1	monkey	51136
E20-E1_ACTATGGAGTCAGCCC-1	monkey	45293
E20-E1_ACTATGGCACAACATC-1	monkey	35383
E20-E1_ACTATGGCACATACTG-1	monkey	46662
E20-E1_ACTATGGGTCTCAAGT-1	monkey	60719
E20-E1_ACTATTCCATGATAGA-1	monkey	56991
E20-E1_ACTCCCAAGGTCCCTG-1	monkey	51771
E20-E1_ACTGCAAAGCTGACCC-1	monkey	36024
E20-E1_ACTGTGAGTCCATACA-1	monkey	51757
E20-E1_ACTTAGGAGTAGGGTC-1	monkey	51141
E20-E1_ACTTAGGCAGCTTTCC-1	monkey	55365
E20-E1_ACTTAGGTCAAAGACA-1	monkey	57190
E20-E1_ACTTATCCATCAGTGT-1	monkey	46561
E20-E1_ACTTATCGTGCCCGTA-1	monkey	52164
E20-E1_ACTTATCGTTCTAACG-1	monkey	55034
E20-E1_ACTTATCTCCTGTTGC-1	monkey	53448
E20-E1_ACTTCCGCACACGCCA-1	monkey	42282
E20-E1_ACTTCCGCAGTGTATC-1	monkey	54485
E20-E1_ACTTCCGTCAGCAATC-1	monkey	60763
E20-E1_ACTTCGCAGAGCCATG-1	monkey	49840
E20-E1_ACTTCGCAGGTTGGAC-1	monkey	60066
E20-E1_ACTTCGCAGTACAGCG-1	monkey	58982
E20-E1_ACTTCGCGTACCAGAG-1	monkey	58076
E20-E1_ACTTTCACAACCTATG-1	monkey	48049
E20-E1_ACTTTGTCAAAGTGTA-1	monkey	58975
E20-E1_AGAAATGCATGGCCCA-1	monkey	60774
E20-E1_AGAAATGGTACGTAGG-1	monkey	57931
E20-E1_AGAAATGGTCCTGAAT-1	monkey	51091
E20-E1_AGAAATGGTTCATCTT-1	monkey	55702
E20-E1_AGAAATGTCAACTCTT-1	monkey	47158
E20-E1_AGAACAACAGTATGAA-1	monkey	56522
E20-E1_AGAACCTAGACATACA-1	monkey	42111
E20-E1_AGAACCTAGACCAAGC-1	monkey	49053
E20-E1_AGAACCTAGGTACAGC-1	monkey	44345
E20-E1_AGAACCTAGTGCGCTC-1	monkey	36532
E20-E1_AGAACCTCATCGTCCT-1	monkey	56596
E20-E1_AGAACCTGTAAGATCA-1	monkey	50385
E20-E1_AGAAGCGAGCTGACAG-1	monkey	44449
E20-E1_AGAAGCGCAGGGCTTC-1	monkey	59357
E20-E1_AGAAGCGCATGACAGG-1	monkey	45391
E20-E1_AGAAGTAAGGTCGCCT-1	monkey	60476
E20-E1_AGAAGTACAATAGTCC-1	monkey	40704
E20-E1_AGAAGTAGTTGATGTC-1	monkey	49309
E20-E1_AGAAGTATCGCAAGAG-1	monkey	59878
E20-E1_AGACAAAGTAGGTAGC-1	monkey	58959
E20-E1_AGACAAAGTTAGGGAC-1	monkey	38234
E20-E1_AGACACTCAATAACGA-1	monkey	54630
E20-E1_AGACAGGAGCTAAGTA-1	monkey	44829
E20-E1_AGACCATCAAGTGGCA-1	monkey	58392
E20-E1_AGACCCGTCCCTTTGG-1	monkey	40362
E20-E1_AGACTCACATCGGCCA-1	monkey	53404
E20-E1_AGAGAATCACAAATGA-1	monkey	38984
E20-E1_AGAGAGCAGGTCGTGA-1	monkey	57084
E20-E1_AGAGAGCGTTGGTAGG-1	monkey	48157
E20-E1_AGAGCAGGTCTGTGTA-1	monkey	51080
E20-E1_AGAGCAGTCTCAAAGC-1	monkey	60710
E20-E1_AGATAGACACAAAGTA-1	monkey	60484
E20-E1_AGATAGATCACCTTGC-1	monkey	55132
E20-E1_AGATAGATCTTAGCAG-1	monkey	56637
E20-E1_AGATCCAAGCCGATCC-1	monkey	56882
E20-E1_AGATCCATCGCTGTCT-1	monkey	49800
E20-E1_AGATCGTAGACCTTTG-1	monkey	36554
E20-E1_AGATCGTAGCAAATGT-1	monkey	57733
E20-E1_AGATCGTGTGAGTTGG-1	monkey	57367
E20-E1_AGATCGTTCGGCGATC-1	monkey	51035
E20-E1_AGATGAACACAGAGAC-1	monkey	50860
E20-E1_AGATGAACATGCCGGT-1	monkey	40171
E20-E1_AGATGAATCCGGACTG-1	monkey	51011
E20-E1_AGATGAATCCTACCGT-1	monkey	52585
E20-E1_AGATGCTGTTAATCGC-1	monkey	57074
E20-E1_AGCCAATAGAGGCGGA-1	monkey	60356
E20-E1_AGCCAATGTCCGAAAG-1	monkey	58016
E20-E1_AGCCAATTCTGAGCAT-1	monkey	50848
E20-E1_AGCCAATTCTGGCCAG-1	monkey	43839
E20-E1_AGCCACGAGCCGATCC-1	monkey	45701
E20-E1_AGCCACGTCGCTTGAA-1	monkey	56217
E20-E1_AGCCAGCTCGACGATT-1	monkey	37017
E20-E1_AGCCAGCTCTTGTGCC-1	monkey	58659
E20-E1_AGCGATTTCATTACCT-1	monkey	55445
E20-E1_AGCGCTGAGTTGTCGT-1	monkey	54078
E20-E1_AGCGCTGCACACTGGC-1	monkey	42197
E20-E1_AGCGCTGTCTCGGGAC-1	monkey	60284
E20-E1_AGCGTATCAAGTCGTT-1	monkey	53931
E20-E1_AGCGTATCATGGCTGC-1	monkey	53505
E20-E1_AGCGTATGTGCCGTAC-1	monkey	48637
E20-E1_AGCTACACAGTCGAGA-1	monkey	58159
E20-E1_AGCTACAGTCGAACGA-1	monkey	50074
E20-E1_AGCTACAGTGCATGTT-1	monkey	57658
E20-E1_AGCTCAACACCAGCCA-1	monkey	54042
E20-E1_AGCTCAACAGTCGCTG-1	monkey	53879
E20-E1_AGCTCAAGTCGAATTC-1	monkey	57344
E20-E1_AGCTCAATCGAGTGAG-1	monkey	54873
E20-E1_AGCTTCCGTATGAGCG-1	monkey	55988
E20-E1_AGGAAATCACCTGATA-1	monkey	34676
E20-E1_AGGAAATGTCGCACAC-1	monkey	55715
E20-E1_AGGAAATGTGGGACAT-1	monkey	60114
E20-E1_AGGAATAAGATACGAT-1	monkey	55159
E20-E1_AGGACGAAGAGGATCC-1	monkey	47277
E20-E1_AGGACGAAGAGGTTTA-1	monkey	59767
E20-E1_AGGACGACACAAATCC-1	monkey	48967
E20-E1_AGGACGACAGATAAAC-1	monkey	41143
E20-E1_AGGACGAGTCGCTGCA-1	monkey	41456
E20-E1_AGGACTTCACTACGGC-1	monkey	40469
E20-E1_AGGACTTGTTTGACAC-1	monkey	57136
E20-E1_AGGAGGTCACCTCTAC-1	monkey	54079
E20-E1_AGGAGGTTCTAAGCGT-1	monkey	56186
E20-E1_AGGATAAGTAGTTACC-1	monkey	53759
E20-E1_AGGATCTAGTCCGCCA-1	monkey	53377
E20-E1_AGGATCTAGTCTTCGA-1	monkey	39593
E20-E1_AGGATCTCAGGATTCT-1	monkey	58603
E20-E1_AGGATCTTCTGCGGAC-1	monkey	43059
E20-E1_AGGCATTCACATTCTT-1	monkey	56411
E20-E1_AGGCATTGTAGGCAAC-1	monkey	55981
E20-E1_AGGCTGCAGGAGAGTA-1	monkey	58662
E20-E1_AGGCTGCCAGCTGAAG-1	monkey	60266
E20-E1_AGGGAGTCAACGCATT-1	monkey	60349
E20-E1_AGGGAGTTCGCCTTTG-1	monkey	49825
E20-E1_AGGGCCTCAGCTCTGG-1	monkey	43880
E20-E1_AGGGCCTGTTCTCCAC-1	monkey	57375
E20-E1_AGGGCTCAGAAGCCTG-1	monkey	56489
E20-E1_AGGGCTCAGCTCACTA-1	monkey	53135
E20-E1_AGGGCTCTCGAGTCTA-1	monkey	54795
E20-E1_AGGGTCCAGTCTAGAA-1	monkey	60899
E20-E1_AGGGTCCCATCCGGTG-1	monkey	60887
E20-E1_AGGGTCCGTTATGTCG-1	monkey	46061
E20-E1_AGGGTGAGTAAGGTCG-1	monkey	49102
E20-E1_AGGGTGAGTGGATTTC-1	monkey	45554
E20-E1_AGGGTGATCCAAGAGG-1	monkey	45181
E20-E1_AGGGTTTAGGCCTTGC-1	monkey	59983
E20-E1_AGGGTTTCATAGATGA-1	monkey	50330
E20-E1_AGGGTTTCATTACTCT-1	monkey	55282
E20-E1_AGGGTTTGTACAGTTC-1	monkey	52936
E20-E1_AGGTAGGCAAGTATAG-1	monkey	49425
E20-E1_AGGTAGGGTCAAGTTC-1	monkey	46528
E20-E1_AGGTCATGTAAGATTG-1	monkey	58397
E20-E1_AGGTCATGTCCACAGC-1	monkey	47542
E20-E1_AGGTCATGTGAATGAT-1	monkey	59649
E20-E1_AGGTCTAAGCGACATG-1	monkey	36372
E20-E1_AGGTCTATCTGGCCAG-1	monkey	46102
E20-E1_AGGTGTTCATCGCTGG-1	monkey	57702
E20-E1_AGGTGTTTCAAAGCCT-1	monkey	56150
E20-E1_AGGTGTTTCGTGGAAG-1	monkey	48421
E20-E1_AGGTTACCAGTTTCAG-1	monkey	39665
E20-E1_AGGTTGTAGACCGTTT-1	monkey	58359
E20-E1_AGGTTGTTCCTTCAGC-1	monkey	42060
E20-E1_AGTAACCAGCTCGACC-1	monkey	51991
E20-E1_AGTACCAAGTCGTTAC-1	monkey	60685
E20-E1_AGTACCAGTTTGGAGG-1	monkey	59189
E20-E1_AGTACCATCTCTAGGA-1	monkey	52482
E20-E1_AGTAGCTAGCCTCTTC-1	monkey	41250
E20-E1_AGTAGCTAGGGTGGGA-1	monkey	59182
E20-E1_AGTAGCTGTAGCTTTG-1	monkey	55261
E20-E1_AGTAGCTTCTCATAGG-1	monkey	49368
E20-E1_AGTAGTCGTTACGATC-1	monkey	54033
E20-E1_AGTAGTCGTTTACGTG-1	monkey	42813
E20-E1_AGTAGTCTCAAACGTC-1	monkey	58117
E20-E1_AGTCAACTCACTGTTT-1	monkey	35260
E20-E1_AGTCAACTCGTCAAAC-1	monkey	58038
E20-E1_AGTCACAAGATGAAGG-1	monkey	58989
E20-E1_AGTCACAAGGTAAACT-1	monkey	47282
E20-E1_AGTCACAGTCAAAGAT-1	monkey	55509
E20-E1_AGTCTCCCAAGCGATG-1	monkey	56316
E20-E1_AGTCTCCGTGTGAATA-1	monkey	49111
E20-E1_AGTGACTCAGCGTTTA-1	monkey	50918
E20-E1_AGTGACTGTTGCTTGA-1	monkey	48492
E20-E1_AGTGATCAGCGGTAGT-1	monkey	56911
E20-E1_AGTGATCGTGACCGTC-1	monkey	46983
E20-E1_AGTGCCGCACCGTGAC-1	monkey	55508
E20-E1_AGTGCCGCACGTCGTG-1	monkey	52918
E20-E1_AGTGTTGAGCCTGTGC-1	monkey	45603
E20-E1_AGTGTTGTCGGCTGTG-1	monkey	56051
E20-E1_AGTTAGCCACCTGCTT-1	monkey	53834
E20-E1_AGTTAGCTCGAGTCTA-1	monkey	46113
E20-E1_AGTTAGCTCTACCTTA-1	monkey	37721
E20-E1_AGTTCCCGTCTTGAGT-1	monkey	34479
E20-E1_AGTTCGAGTCATATGC-1	monkey	50522
E20-E1_AGTTCGATCGAGCCTG-1	monkey	60548
E20-E1_AGTTCGATCTTACTGT-1	monkey	48372
E20-E1_ATACCGACATTGCCTC-1	monkey	41751
E20-E1_ATACCGAGTCGATTCA-1	monkey	55491
E20-E1_ATACCGAGTGTGAATA-1	monkey	44835
E20-E1_ATACCGAGTTCATCGA-1	monkey	53254
E20-E1_ATACCTTGTCATATGC-1	monkey	60401
E20-E1_ATAGAGAAGGGAACAA-1	monkey	55575
E20-E1_ATAGAGAGTCATAAAG-1	monkey	52661
E20-E1_ATATCCTAGACCTTTG-1	monkey	58810
E20-E1_ATCACAGTCGTTGCCT-1	monkey	60894
E20-E1_ATCACGAAGATGCTAA-1	monkey	50945
E20-E1_ATCACGAAGTGATGGC-1	monkey	60472
E20-E1_ATCACGACACGGCACT-1	monkey	44163
E20-E1_ATCACTTAGCATCCCG-1	monkey	59255
E20-E1_ATCACTTCACATCCCT-1	monkey	36639
E20-E1_ATCACTTCACTAAACC-1	monkey	57454
E20-E1_ATCACTTCACTGTCGG-1	monkey	51148
E20-E1_ATCACTTGTACGCTAT-1	monkey	58645
E20-E1_ATCAGGTAGCCACTCG-1	monkey	55053
E20-E1_ATCATTCAGAAGCGCT-1	monkey	48051
E20-E1_ATCATTCGTACCCAGC-1	monkey	52271
E20-E1_ATCATTCTCCAACTGA-1	monkey	52897
E20-E1_ATCATTCTCGCGCTGA-1	monkey	38533
E20-E1_ATCCACCGTTCCGGTG-1	monkey	56757
E20-E1_ATCCACCTCTAGACCA-1	monkey	49248
E20-E1_ATCCATTAGACAGCTG-1	monkey	50459
E20-E1_ATCCATTGTATCGATC-1	monkey	46994
E20-E1_ATCCATTGTGTTGCCG-1	monkey	50946
E20-E1_ATCCATTTCTGAATCG-1	monkey	52256
E20-E1_ATCCCTGCAACCACGC-1	monkey	60527
E20-E1_ATCCCTGCATTCGGGC-1	monkey	46349
E20-E1_ATCCCTGGTCCCTCAT-1	monkey	40627
E20-E1_ATCCGTCAGGCTCAAG-1	monkey	49860
E20-E1_ATCCGTCCAATCGCAT-1	monkey	57347
E20-E1_ATCCGTCTCCCGTGTT-1	monkey	49529
E20-E1_ATCCTATGTGCCTACG-1	monkey	59654
E20-E1_ATCCTATTCCACTTTA-1	monkey	51917
E20-E1_ATCCTATTCTTTGCTA-1	monkey	59841
E20-E1_ATCGATGCATAGGAGC-1	monkey	52440
E20-E1_ATCGCCTGTGTTGATC-1	monkey	57768
E20-E1_ATCGCCTTCACCTCTG-1	monkey	56896
E20-E1_ATCGGCGGTATGGTAA-1	monkey	42946
E20-E1_ATCGGCGGTCTGTCCT-1	monkey	54043
E20-E1_ATCGTAGGTCTGCCTT-1	monkey	49064
E20-E1_ATCGTCCCAACAGATA-1	monkey	60277
E20-E1_ATCGTCCGTAACATGA-1	monkey	37836
E20-E1_ATCGTCCTCCATAGGT-1	monkey	51302
E20-E1_ATCGTGAGTTAAAGTG-1	monkey	52468
E20-E1_ATCTCTACACACCTTC-1	monkey	46570
E20-E1_ATCTTCAAGATTGTGA-1	monkey	47799
E20-E1_ATCTTCACACACCTAA-1	monkey	53656
E20-E1_ATCTTCAGTGATGGCA-1	monkey	56858
E20-E1_ATCTTCAGTTCTCTAT-1	monkey	54806
E20-E1_ATCTTCATCGAATCCA-1	monkey	52457
E20-E1_ATCTTCATCGGATTAC-1	monkey	52205
E20-E1_ATGAAAGAGAGGTTAT-1	monkey	47560
E20-E1_ATGAAAGCACTCCGAG-1	monkey	49341
E20-E1_ATGAAAGCAGTCAACT-1	monkey	55735
E20-E1_ATGAAAGGTGCAGGAT-1	monkey	58099
E20-E1_ATGACCAAGCAGGCAT-1	monkey	39636
E20-E1_ATGACCAGTGCAATAA-1	monkey	56418
E20-E1_ATGACCATCACACCGG-1	monkey	58304
E20-E1_ATGACCATCATTGCCC-1	monkey	58480
E20-E1_ATGAGGGCATGTGGCC-1	monkey	51249
E20-E1_ATGAGGGTCGCTTAAG-1	monkey	52816
E20-E1_ATGAGTCGTTGTATGC-1	monkey	60281
E20-E1_ATGCATGAGATGTTGA-1	monkey	51565
E20-E1_ATGCCTCGTCATTGCA-1	monkey	55086
E20-E1_ATGCCTCTCTGCTTAT-1	monkey	55703
E20-E1_ATGCGATAGACTACGG-1	monkey	43751
E20-E1_ATGCGATGTCTCGCGA-1	monkey	56722
E20-E1_ATGCGATTCCAGTGTA-1	monkey	58230
E20-E1_ATGGAGGAGACTTCAC-1	monkey	51666
E20-E1_ATGGAGGAGGTGCTGA-1	monkey	48176
E20-E1_ATGGAGGCATGACAGG-1	monkey	52534
E20-E1_ATGGATCGTGATTGGG-1	monkey	58551
E20-E1_ATGGGAGTCATTGCGA-1	monkey	46029
E20-E1_ATGGGTTTCGGCCAAC-1	monkey	37538
E20-E1_ATGGGTTTCGTGCTCT-1	monkey	53003
E20-E1_ATGGTTGGTTGCTCGG-1	monkey	60147
E20-E1_ATGTCCCAGACTGTTC-1	monkey	60334
E20-E1_ATGTCCCGTCTCAGAT-1	monkey	58301
E20-E1_ATGTCCCTCGCATTGA-1	monkey	45963
E20-E1_ATGTCTTCATGACGGA-1	monkey	47995
E20-E1_ATGTCTTGTTGCACGC-1	monkey	49691
E20-E1_ATGTCTTTCATGCGGC-1	monkey	60510
E20-E1_ATTACCTCAGCATACT-1	monkey	51947
E20-E1_ATTACCTGTAGATCCT-1	monkey	41553
E20-E1_ATTACCTGTCGTGGAA-1	monkey	51365
E20-E1_ATTACCTGTGAGATCG-1	monkey	52633
E20-E1_ATTACCTTCCACGGGT-1	monkey	60438
E20-E1_ATTACTCGTAGTGGCA-1	monkey	49700
E20-E1_ATTATCCAGCGCATCC-1	monkey	60344
E20-E1_ATTATCCCAATGCTCA-1	monkey	50370
E20-E1_ATTATCCGTAACAGGC-1	monkey	42055
E20-E1_ATTATCCTCGGCTATA-1	monkey	53481
E20-E1_ATTCACTAGATCGGTG-1	monkey	53886
E20-E1_ATTCACTAGTAGGAAG-1	monkey	45793
E20-E1_ATTCACTCACAGGATG-1	monkey	41356
E20-E1_ATTCAGGGTATCGAAA-1	monkey	49784
E20-E1_ATTCATCAGTACTGTC-1	monkey	58520
E20-E1_ATTCATCCAAAGGATT-1	monkey	57889
E20-E1_ATTCATCTCATGCCAA-1	monkey	52125
E20-E1_ATTCCATGTGTATTGC-1	monkey	55818
E20-E1_ATTCCCGAGTTAGTAG-1	monkey	51374
E20-E1_ATTCCCGTCGACGACC-1	monkey	46242
E20-E1_ATTCCTAAGATTGGGC-1	monkey	54056
E20-E1_ATTCCTATCATCTATC-1	monkey	45440
E20-E1_ATTCGTTAGCCACTCG-1	monkey	52384
E20-E1_ATTCGTTCAGAGACTG-1	monkey	49079
E20-E1_ATTCTACCAAAGGCAC-1	monkey	53650
E20-E1_ATTCTACCAATTCACG-1	monkey	60905
E20-E1_ATTGGGTAGAAACCAT-1	monkey	56588
E20-E1_ATTGGGTAGGGACACT-1	monkey	59791
E20-E1_ATTGGGTCAGATAAAC-1	monkey	50404
E20-E1_ATTGTTCGTCAGACTT-1	monkey	57777
E20-E1_ATTGTTCGTTGACTGT-1	monkey	49354
E20-E1_ATTGTTCTCGGCTCTT-1	monkey	59917
E20-E1_ATTTACCAGCGATCGA-1	monkey	49986
E20-E1_ATTTACCGTCTCTCCA-1	monkey	49602
E20-E1_ATTTCACAGAATCGTA-1	monkey	43410
E20-E1_ATTTCACAGATTTGCC-1	monkey	38512
E20-E1_ATTTCACAGTTGAAAC-1	monkey	54102
E20-E1_ATTTCACCACGTTGGC-1	monkey	47630
E20-E1_ATTTCACCATAGCACT-1	monkey	48482
E20-E1_ATTTCACGTAAGGTCG-1	monkey	42263
E20-E1_ATTTCACTCAGGCGAA-1	monkey	46136
E20-E1_ATTTCTGGTCTACGTA-1	monkey	37377
E20-E1_CAAAGAAAGGCGATAC-1	monkey	52181
E20-E1_CAAAGAAGTAAGTTAG-1	monkey	48021
E20-E1_CAACAACAGAGGGTGG-1	monkey	53862
E20-E1_CAACAACAGATGCTTC-1	monkey	45235
E20-E1_CAACAACAGGTTCCGC-1	monkey	53425
E20-E1_CAACAACCACGCGTCA-1	monkey	53956
E20-E1_CAACAACTCGGTTGTA-1	monkey	57022
E20-E1_CAACCAAAGCTACTAC-1	monkey	53911
E20-E1_CAACCAACATGTTCGA-1	monkey	57276
E20-E1_CAACCAAGTATGAAAC-1	monkey	45287
E20-E1_CAACCAAGTGACGCCT-1	monkey	55021
E20-E1_CAACCTCGTATGATCC-1	monkey	46493
E20-E1_CAACGATAGTAAATGC-1	monkey	57118
E20-E1_CAACGGCTCAAAGGAT-1	monkey	38027
E20-E1_CAAGACTAGGGCTTCC-1	monkey	53755
E20-E1_CAAGAGGAGACGGTCA-1	monkey	48284
E20-E1_CAAGAGGAGGCGTTAG-1	monkey	57785
E20-E1_CAAGAGGCAGGCCTGT-1	monkey	52703
E20-E1_CAAGAGGCAGTAACCT-1	monkey	42242
E20-E1_CAAGAGGCATATACCG-1	monkey	58005
E20-E1_CAAGAGGTCTATCGTT-1	monkey	60506
E20-E1_CAAGCTACACCTTCCA-1	monkey	40850
E20-E1_CAAGCTATCCACGGAC-1	monkey	52197
E20-E1_CAAGGGAAGATGAACT-1	monkey	47589
E20-E1_CAAGGGACAACGTAAA-1	monkey	53440
E20-E1_CAATACGAGTTCCGGC-1	monkey	56952
E20-E1_CAATACGGTACGTGTT-1	monkey	48623
E20-E1_CAATACGTCCATCTCG-1	monkey	49295
E20-E1_CAATGACGTACATTGC-1	monkey	57266
E20-E1_CAATGACTCATTGCTT-1	monkey	54908
E20-E1_CAATTTCGTTTCCAAG-1	monkey	60977
E20-E1_CAATTTCTCCGGTAGC-1	monkey	57510
E20-E1_CACACAAAGGACACTG-1	monkey	39619
E20-E1_CACACAACAGCGGATA-1	monkey	57342
E20-E1_CACACAAGTAGAATGT-1	monkey	51379
E20-E1_CACAGGCAGCAGTCTT-1	monkey	36040
E20-E1_CACAGGCGTCACTTAG-1	monkey	50281
E20-E1_CACATGAAGTCACTGT-1	monkey	55641
E20-E1_CACATGAGTACTGGGA-1	monkey	60705
E20-E1_CACCAAACACATGGTT-1	monkey	46459
E20-E1_CACCGTTCAAGACCTT-1	monkey	55406
E20-E1_CACCGTTTCAGCAATC-1	monkey	50558
E20-E1_CACGAATCAACTCCAA-1	monkey	57394
E20-E1_CACGAATGTGAATTGA-1	monkey	56344
E20-E1_CACGAATTCCGAGATT-1	monkey	45662
E20-E1_CACGGGTCAGTTGCGC-1	monkey	59173
E20-E1_CACGTGGAGACTCAAA-1	monkey	47563
E20-E1_CACGTGGAGAGGGTAA-1	monkey	59353
E20-E1_CACGTGGAGGTAGTAT-1	monkey	60861
E20-E1_CACGTGGCAGAGGAAA-1	monkey	53276
E20-E1_CACGTTCAGGATAATC-1	monkey	59159
E20-E1_CACGTTCCACCGGCTA-1	monkey	52899
E20-E1_CACGTTCTCGAACACT-1	monkey	36726
E20-E1_CACTAAGAGCTAATCC-1	monkey	60835
E20-E1_CACTGAAAGCCATTCA-1	monkey	48928
E20-E1_CACTGGGGTTGTTGCA-1	monkey	45297
E20-E1_CACTGGGTCTAGACCA-1	monkey	46525
E20-E1_CACTGTCGTGGCAACA-1	monkey	55804
E20-E1_CACTTCGCAACGAGGT-1	monkey	38375
E20-E1_CACTTCGCAATTCGTG-1	monkey	59482
E20-E1_CACTTCGGTAAGACCG-1	monkey	56117
E20-E1_CACTTCGTCGGAATTC-1	monkey	57836
E20-E1_CAGAGCCCATCAGCAT-1	monkey	52669
E20-E1_CAGAGCCTCGCTTGCT-1	monkey	53873
E20-E1_CAGATACAGGCCTGAA-1	monkey	41864
E20-E1_CAGATACAGTGCACCC-1	monkey	50020
E20-E1_CAGATACCAAGTGACG-1	monkey	57706
E20-E1_CAGATCATCACCGGTG-1	monkey	60879
E20-E1_CAGATTGAGCCGATTT-1	monkey	52892
E20-E1_CAGATTGCAGGACTTT-1	monkey	60906
E20-E1_CAGCAATCACTTGGCG-1	monkey	44148
E20-E1_CAGCAATGTGTCCGGT-1	monkey	52768
E20-E1_CAGCACGGTGTATTCG-1	monkey	50442
E20-E1_CAGCAGCAGAGCCCAA-1	monkey	58416
E20-E1_CAGCCAGAGACGCAGT-1	monkey	48778
E20-E1_CAGCCAGGTCAGGTGA-1	monkey	53161
E20-E1_CAGGCCAGTGCGCTCA-1	monkey	55458
E20-E1_CAGGCCAGTGTAAATG-1	monkey	51935
E20-E1_CAGGGCTAGCAAGCCA-1	monkey	60807
E20-E1_CAGGGCTTCAAACGTC-1	monkey	46580
E20-E1_CAGGTATAGAGGTCGT-1	monkey	55877
E20-E1_CAGGTATCACATCATG-1	monkey	48926
E20-E1_CAGGTATGTCCTTTGC-1	monkey	47983
E20-E1_CAGTGCGTCGGCTATA-1	monkey	56505
E20-E1_CAGTTAGAGGATGGCT-1	monkey	45200
E20-E1_CAGTTAGCACGCTATA-1	monkey	53139
E20-E1_CAGTTAGCACGTAGTT-1	monkey	51489
E20-E1_CAGTTAGGTTGGTGTT-1	monkey	45847
E20-E1_CATAAGCCAGCCGTTG-1	monkey	52558
E20-E1_CATAAGCGTGATGAAT-1	monkey	51904
E20-E1_CATACAGGTAGCTAAA-1	monkey	43092
E20-E1_CATACAGTCCGGTAAT-1	monkey	38211
E20-E1_CATACCCAGGTGTGAC-1	monkey	58375
E20-E1_CATACCCGTACAAAGT-1	monkey	59849
E20-E1_CATACTTAGCTAAGTA-1	monkey	51384
E20-E1_CATACTTCAAACTCGT-1	monkey	48630
E20-E1_CATACTTCATTCTTCA-1	monkey	44916
E20-E1_CATCAAGAGGAAAGTG-1	monkey	44077
E20-E1_CATCAAGCAAACCACT-1	monkey	51936
E20-E1_CATCAAGGTCTCCTGT-1	monkey	47403
E20-E1_CATCCACAGGCATCAG-1	monkey	54019
E20-E1_CATCCACCATGACAAA-1	monkey	49377
E20-E1_CATCCGTCACGCTATA-1	monkey	47315
E20-E1_CATCGCTCATGCCGGT-1	monkey	59956
E20-E1_CATCGGGCAGATAAAC-1	monkey	37523
E20-E1_CATCGTCAGGAACGAA-1	monkey	55596
E20-E1_CATGAGTGTGAGTAGC-1	monkey	42079
E20-E1_CATGCAACAACTGGTT-1	monkey	42736
E20-E1_CATGCAAGTATGTGTC-1	monkey	51861
E20-E1_CATGCAAGTCACAATC-1	monkey	57170
E20-E1_CATGCAAGTCCTTAAG-1	monkey	40527
E20-E1_CATGCCTTCCCGGTAG-1	monkey	55163
E20-E1_CATGCCTTCGCAGAGA-1	monkey	54376
E20-E1_CATGCGGAGTAAGAGG-1	monkey	48026
E20-E1_CATGCGGTCCTCGCAT-1	monkey	43893
E20-E1_CATGCTCAGTGGTGGT-1	monkey	59886
E20-E1_CATGCTCTCGTAACTG-1	monkey	56379
E20-E1_CATGGTAAGTTGCGAG-1	monkey	60330
E20-E1_CATGGTACATCCTGTC-1	monkey	53800
E20-E1_CATGGTAGTCAGTCCG-1	monkey	41406
E20-E1_CATGGTAGTCTCGACG-1	monkey	37034
E20-E1_CATTCATAGTATGGAT-1	monkey	55394
E20-E1_CATTCATCAATAGGGC-1	monkey	37105
E20-E1_CATTCCGGTAATGCGG-1	monkey	57400
E20-E1_CATTCCGGTTTGATCG-1	monkey	45169
E20-E1_CATTCTAGTGCTTATG-1	monkey	58298
E20-E1_CATTGAGAGGCTTAAA-1	monkey	44387
E20-E1_CATTGAGAGGTGCTTT-1	monkey	45275
E20-E1_CATTGAGCAAGCTACT-1	monkey	49576
E20-E1_CATTGAGGTTAGCTAC-1	monkey	54361
E20-E1_CATTGCCCAACCACGC-1	monkey	56775
E20-E1_CATTGTTCAGCGATTT-1	monkey	51874
E20-E1_CATTGTTGTACGTAGG-1	monkey	60627
E20-E1_CATTTCAAGACGCTCC-1	monkey	54959
E20-E1_CATTTCAAGGAATGTT-1	monkey	55044
E20-E1_CATTTCACAAATTGCC-1	monkey	57967
E20-E1_CATTTCACAGACCTGC-1	monkey	54950
E20-E1_CATTTCAGTGCGTGCT-1	monkey	46059
E20-E1_CATTTCAGTGCTCTCT-1	monkey	49243
E20-E1_CATTTCATCAGTGGGA-1	monkey	52307
E20-E1_CCAAGCGAGCACTCAT-1	monkey	51398
E20-E1_CCAAGCGAGTTGCTCA-1	monkey	49352
E20-E1_CCAATGAAGGCTCACC-1	monkey	42573
E20-E1_CCAATGATCCCAACTC-1	monkey	59447
E20-E1_CCAATGATCGCCTAGG-1	monkey	50193
E20-E1_CCAATTTAGAAACTGT-1	monkey	45104
E20-E1_CCAATTTTCCGATTAG-1	monkey	54804
E20-E1_CCACAAAAGGCATCTT-1	monkey	45496
E20-E1_CCACAAACAAGCTCTA-1	monkey	56594
E20-E1_CCACAAATCCTGTAAG-1	monkey	52660
E20-E1_CCACACTAGCGGACAT-1	monkey	53914
E20-E1_CCACCATCAAGACGAC-1	monkey	51895
E20-E1_CCACCATGTTAGTCGT-1	monkey	56913
E20-E1_CCACGAGCACGGCACT-1	monkey	35412
E20-E1_CCACGAGGTGCAAGAC-1	monkey	53606
E20-E1_CCACGAGGTTCGGCGT-1	monkey	48901
E20-E1_CCACTTGAGTTCCAGT-1	monkey	54445
E20-E1_CCACTTGGTCGGATTT-1	monkey	59044
E20-E1_CCACTTGGTCTACGTA-1	monkey	52134
E20-E1_CCATAAGTCTCTCTTC-1	monkey	58990
E20-E1_CCCATTGCATACAGAA-1	monkey	53804
E20-E1_CCCATTGGTACATTGC-1	monkey	50942
E20-E1_CCCATTGTCGTTACCC-1	monkey	56356
E20-E1_CCCGAAGAGCGTATAA-1	monkey	48211
E20-E1_CCCGAAGTCCGAAATC-1	monkey	45271
E20-E1_CCCGGAACAATGTGGG-1	monkey	53068
E20-E1_CCCGGAACACTGCACG-1	monkey	56780
E20-E1_CCCGGAAGTGAGCGAT-1	monkey	48165
E20-E1_CCCGGAATCTAAGAAG-1	monkey	34834
E20-E1_CCCTCAAGTTAAGGAT-1	monkey	49546
E20-E1_CCCTCAATCGCAGTCG-1	monkey	51451
E20-E1_CCCTCTCCAAACACGG-1	monkey	45845
E20-E1_CCCTCTCCAGAGAAAG-1	monkey	40011
E20-E1_CCCTCTCTCGTAGCCG-1	monkey	52287
E20-E1_CCCTGATGTATCAGCT-1	monkey	50611
E20-E1_CCCTGATTCGCGGACT-1	monkey	38611
E20-E1_CCGAACGAGCCTAGGA-1	monkey	55851
E20-E1_CCGAACGCAGGTTACT-1	monkey	44123
E20-E1_CCGAACGGTCAGGAGT-1	monkey	57622
E20-E1_CCGAACGGTTAAGGAT-1	monkey	52763
E20-E1_CCGATCTGTCCTGTCT-1	monkey	42510
E20-E1_CCGATCTTCTACGGTA-1	monkey	58387
E20-E1_CCGATGGAGACAGCTG-1	monkey	48252
E20-E1_CCGCAAGAGCTGGCTC-1	monkey	52048
E20-E1_CCGCAAGCAATACCCA-1	monkey	45752
E20-E1_CCGCAAGTCGAGCCTG-1	monkey	48649
E20-E1_CCGGACAAGTGATGGC-1	monkey	54555
E20-E1_CCGGGTAAGCGTCTGC-1	monkey	49436
E20-E1_CCGGGTAAGCTCGAAG-1	monkey	51191
E20-E1_CCGGTGAGTCAGTTTG-1	monkey	43503
E20-E1_CCGGTGATCGTAACTG-1	monkey	50532
E20-E1_CCGTAGGGTAACGATA-1	monkey	54180
E20-E1_CCGTGAGAGATGATTG-1	monkey	52360
E20-E1_CCGTGAGAGCACTCCG-1	monkey	48341
E20-E1_CCGTGAGCAATAGTCC-1	monkey	45899
E20-E1_CCGTGAGGTCCTTTGC-1	monkey	48836
E20-E1_CCGTTCACACTATCGA-1	monkey	60587
E20-E1_CCTAACCCACAGCCAC-1	monkey	52750
E20-E1_CCTAAGAAGCTGCCAC-1	monkey	58050
E20-E1_CCTAAGATCTCCTACG-1	monkey	59119
E20-E1_CCTACGTCAGTAACAA-1	monkey	59904
E20-E1_CCTACGTGTATACGGG-1	monkey	54067
E20-E1_CCTACGTGTGTATCCA-1	monkey	48143
E20-E1_CCTATCGGTAACACGG-1	monkey	53614
E20-E1_CCTCAACGTCATCACA-1	monkey	46090
E20-E1_CCTCACAAGGTCGACA-1	monkey	55459
E20-E1_CCTCACAGTGAAGCGT-1	monkey	48474
E20-E1_CCTCAGTAGCGTACAG-1	monkey	50403
E20-E1_CCTCAGTCACAACATC-1	monkey	49753
E20-E1_CCTCAGTCACGACGTC-1	monkey	49511
E20-E1_CCTCATGCAACGCATT-1	monkey	47385
E20-E1_CCTCCTCGTCGCGTTG-1	monkey	51046
E20-E1_CCTCCTCGTTGCCATA-1	monkey	48237
E20-E1_CCTCTAGCAAAGGTTA-1	monkey	53590
E20-E1_CCTCTCCTCTCTGCCA-1	monkey	43871
E20-E1_CCTGCATAGGGAGGGT-1	monkey	60772
E20-E1_CCTGTTGAGGGAGTTC-1	monkey	48268
E20-E1_CCTGTTGCACTACAGT-1	monkey	45730
E20-E1_CCTGTTGTCATTACTC-1	monkey	59531
E20-E1_CCTTCAGCAACAAGAT-1	monkey	60534
E20-E1_CCTTGTGTCAGTGTGT-1	monkey	48830
E20-E1_CGAAGGACAAATCGGG-1	monkey	46231
E20-E1_CGAAGGACAATTTCGG-1	monkey	36805
E20-E1_CGAAGGACACCCATAA-1	monkey	60933
E20-E1_CGAAGGATCTTCGTGC-1	monkey	49796
E20-E1_CGAATTGCAAGAGTTA-1	monkey	46270
E20-E1_CGAATTGGTACTTGTG-1	monkey	42328
E20-E1_CGACAGCAGCAGTACG-1	monkey	53294
E20-E1_CGACAGCGTCCGGTCA-1	monkey	55158
E20-E1_CGAGAAGAGATCCCAT-1	monkey	44020
E20-E1_CGAGAAGGTACGAGTG-1	monkey	46163
E20-E1_CGAGAAGTCAAGTAAG-1	monkey	51276
E20-E1_CGAGGCTAGCTGCCTG-1	monkey	39794
E20-E1_CGAGGCTCATCTTCGC-1	monkey	50851
E20-E1_CGAGGCTTCAAGTCGT-1	monkey	57880
E20-E1_CGAGTGCCATAGATGA-1	monkey	43418
E20-E1_CGAGTGCGTTAAGACA-1	monkey	49640
E20-E1_CGAGTGCTCGCTGACG-1	monkey	58462
E20-E1_CGAGTTAAGATAGCTA-1	monkey	54920
E20-E1_CGAGTTAAGTCTAACC-1	monkey	47398
E20-E1_CGAGTTAGTAGCGAGT-1	monkey	53320
E20-E1_CGATCGGCACATAGCT-1	monkey	50877
E20-E1_CGATCGGCAGAAGTTA-1	monkey	40427
E20-E1_CGATCGGTCTGACAGT-1	monkey	52507
E20-E1_CGATGCGCATCGGTTA-1	monkey	56994
E20-E1_CGATGCGGTCCGGATC-1	monkey	56271
E20-E1_CGATGCGGTGAGACCA-1	monkey	56643
E20-E1_CGATGCGTCTGTAAGC-1	monkey	56309
E20-E1_CGCAGGTAGGTCATAA-1	monkey	58429
E20-E1_CGCAGGTCATCTCGTC-1	monkey	55115
E20-E1_CGCATAAAGAGGGCGA-1	monkey	50183
E20-E1_CGCATAAGTTGTAAAG-1	monkey	46868
E20-E1_CGCATGGCAACACGTT-1	monkey	58155
E20-E1_CGCATGGCACCGTGGT-1	monkey	45098
E20-E1_CGCATGGGTGCCTTCT-1	monkey	42777
E20-E1_CGCATGGGTGGAAGTC-1	monkey	56408
E20-E1_CGCATGGGTTTCAGAC-1	monkey	36374
E20-E1_CGCCAGAAGAATTCAG-1	monkey	47907
E20-E1_CGCCAGATCCCAGGAC-1	monkey	48750
E20-E1_CGGAACCAGAGGTCGT-1	monkey	39341
E20-E1_CGGAATTGTGGTAATA-1	monkey	55916
E20-E1_CGGAATTTCCCTTTGG-1	monkey	41975
E20-E1_CGGAATTTCGGAGTGA-1	monkey	43964
E20-E1_CGGACACAGAGCAGAA-1	monkey	49252
E20-E1_CGGACACAGGGTAGCT-1	monkey	50153
E20-E1_CGGACACCACGGTAGA-1	monkey	43530
E20-E1_CGGACACGTGCCCACA-1	monkey	53823
E20-E1_CGGAGAACACGATTCA-1	monkey	53933
E20-E1_CGGAGAATCCTTCACG-1	monkey	45681
E20-E1_CGGCAGTGTCGTGGTC-1	monkey	60983
E20-E1_CGGGACTAGCATGGGT-1	monkey	56067
E20-E1_CGGGACTAGTGCGACA-1	monkey	49979
E20-E1_CGGGACTTCCATAGAC-1	monkey	59664
E20-E1_CGGGACTTCCATCCGT-1	monkey	46398
E20-E1_CGGGCATTCACAGTGT-1	monkey	51560
E20-E1_CGGGCATTCGGTAGGA-1	monkey	52456
E20-E1_CGGGCATTCGTTCTAT-1	monkey	54127
E20-E1_CGGGTCAAGGCCTTGC-1	monkey	56040
E20-E1_CGGGTCATCCGACGGT-1	monkey	46930
E20-E1_CGGGTCATCCTGATAG-1	monkey	45677
E20-E1_CGGTCAGGTACAATAG-1	monkey	50449
E20-E1_CGGTCAGTCCGTCACT-1	monkey	55767
E20-E1_CGTAAGTCAGATACCT-1	monkey	48900
E20-E1_CGTAAGTGTACATACC-1	monkey	60010
E20-E1_CGTAAGTTCACCTTAT-1	monkey	60615
E20-E1_CGTAGTAAGAGATGCC-1	monkey	54145
E20-E1_CGTCAAAAGCACTCAT-1	monkey	38563
E20-E1_CGTCCATGTCCAAGAG-1	monkey	52338
E20-E1_CGTCCATTCATGCAGT-1	monkey	59581
E20-E1_CGTGAATTCAACTGAC-1	monkey	54551
E20-E1_CGTGAATTCGACCACG-1	monkey	56647
E20-E1_CGTGATAAGCTGGCTC-1	monkey	41545
E20-E1_CGTGATACAAAGGAGA-1	monkey	47320
E20-E1_CGTGATAGTCCTGTCT-1	monkey	36772
E20-E1_CGTGATAGTTCGTTCC-1	monkey	50070
E20-E1_CGTGATATCTTAGCAG-1	monkey	37052
E20-E1_CGTGTCTAGGAGAGGC-1	monkey	55461
E20-E1_CGTGTCTGTAGGTACG-1	monkey	54619
E20-E1_CGTGTCTTCTAACGGT-1	monkey	53423
E20-E1_CGTTAGATCCATGATG-1	monkey	55242
E20-E1_CGTTAGATCGCACGGT-1	monkey	50300
E20-E1_CGTTCTGAGCTCATAC-1	monkey	48739
E20-E1_CGTTCTGCATCAGCGC-1	monkey	55920
E20-E1_CGTTCTGGTCCTGGTG-1	monkey	54809
E20-E1_CGTTCTGTCGCTCTCA-1	monkey	51724
E20-E1_CGTTCTGTCTGTCAGA-1	monkey	60619
E20-E1_CGTTCTGTCTTGCAGA-1	monkey	42498
E20-E1_CGTTGGGAGGATTCCT-1	monkey	60121
E20-E1_CGTTGGGGTGCAAGAC-1	monkey	40755
E20-E1_CGTTGGGTCTTAGTTC-1	monkey	58870
E20-E1_CTAACTTGTGGCTACC-1	monkey	54173
E20-E1_CTAACTTTCTCGTCGT-1	monkey	56404
E20-E1_CTAAGTGCAAGCTGTT-1	monkey	50225
E20-E1_CTAAGTGCAGTCGCTG-1	monkey	46848
E20-E1_CTAAGTGGTGTTCGAT-1	monkey	58525
E20-E1_CTAAGTGGTTCGTAAC-1	monkey	55750
E20-E1_CTAAGTGTCCGTCACT-1	monkey	44273
E20-E1_CTACAGAAGAGGTTTA-1	monkey	42106
E20-E1_CTACAGAGTATCGAGG-1	monkey	52924
E20-E1_CTACAGAGTCCCGTGA-1	monkey	47155
E20-E1_CTACAGAGTTCGTACA-1	monkey	52424
E20-E1_CTACAGATCGGCATAT-1	monkey	59059
E20-E1_CTACAGATCTTACCGC-1	monkey	38707
E20-E1_CTACCCACAACTTGCA-1	monkey	51503
E20-E1_CTACCCATCCGGACTG-1	monkey	58524
E20-E1_CTACCCATCCTCTAAT-1	monkey	41269
E20-E1_CTACCCATCTTACGTT-1	monkey	57393
E20-E1_CTACCTGGTAGTCGGA-1	monkey	56421
E20-E1_CTACCTGGTAGTCTTG-1	monkey	58241
E20-E1_CTACGGGAGCGATGAC-1	monkey	52065
E20-E1_CTACGGGGTCTAGTGT-1	monkey	57966
E20-E1_CTACTATTCATGGGAG-1	monkey	46498
E20-E1_CTACTATTCTCGACGG-1	monkey	54382
E20-E1_CTAGACACATTGGCAT-1	monkey	41259
E20-E1_CTAGGTAAGCTTAAGA-1	monkey	43943
E20-E1_CTAGGTAAGTGCGACA-1	monkey	51584
E20-E1_CTAGGTATCCTAAACG-1	monkey	50857
E20-E1_CTATAGGAGTCCTGCG-1	monkey	51159
E20-E1_CTATAGGCATCGTGCG-1	monkey	60390
E20-E1_CTATAGGCATTGACCA-1	monkey	46151
E20-E1_CTATAGGGTCTTAGTG-1	monkey	45354
E20-E1_CTATCCGAGGAAAGGT-1	monkey	60988
E20-E1_CTATCCGCAGTTCACA-1	monkey	55016
E20-E1_CTATCTACATAGCACT-1	monkey	54549
E20-E1_CTATCTAGTCAAGCCC-1	monkey	47040
E20-E1_CTCAACCAGGTAGCAC-1	monkey	52336
E20-E1_CTCAAGAAGTTAACAG-1	monkey	46920
E20-E1_CTCAAGATCCGTGCGA-1	monkey	50079
E20-E1_CTCAATTAGAGAGAAC-1	monkey	47144
E20-E1_CTCAATTGTGCATGAG-1	monkey	57127
E20-E1_CTCAATTGTGCCTATA-1	monkey	52570
E20-E1_CTCAATTGTTGTTGCA-1	monkey	58274
E20-E1_CTCACTGTCAGCCTTC-1	monkey	48446
E20-E1_CTCAGAACAAGAAACT-1	monkey	51734
E20-E1_CTCAGGGAGCGTGTCC-1	monkey	53729
E20-E1_CTCAGGGGTTTGACAC-1	monkey	41099
E20-E1_CTCAGGGTCTCAACCC-1	monkey	47479
E20-E1_CTCAGTCAGGACACTG-1	monkey	47911
E20-E1_CTCATGCCACTGAGGA-1	monkey	56851
E20-E1_CTCATGCGTAGCGATG-1	monkey	57860
E20-E1_CTCATGCTCATAGCAC-1	monkey	50715
E20-E1_CTCATTAAGGCACTCC-1	monkey	48842
E20-E1_CTCATTATCTGTGTGA-1	monkey	51203
E20-E1_CTCCAACCAACAACAA-1	monkey	52312
E20-E1_CTCCAACCATGATCTG-1	monkey	50553
E20-E1_CTCCAACGTGCCTACG-1	monkey	55561
E20-E1_CTCCACAAGGATTTGA-1	monkey	58011
E20-E1_CTCCCAATCGGTAGAG-1	monkey	48175
E20-E1_CTCCCTCAGACTTCGT-1	monkey	37765
E20-E1_CTCCCTCCACATGACT-1	monkey	44629
E20-E1_CTCCGATGTAGGCAGT-1	monkey	59337
E20-E1_CTCCTCCGTGGCAGAT-1	monkey	43149
E20-E1_CTCCTTTGTAAGCGGT-1	monkey	48714
E20-E1_CTCCTTTGTGTCTTAG-1	monkey	51331
E20-E1_CTCCTTTGTTGGGATG-1	monkey	41473
E20-E1_CTCCTTTTCAGGGTAG-1	monkey	35336
E20-E1_CTCGAGGGTGAGATTA-1	monkey	55305
E20-E1_CTCGAGGTCGCCAACG-1	monkey	51840
E20-E1_CTCTCGACACGCAGTC-1	monkey	52001
E20-E1_CTCTCGATCAGAGCGA-1	monkey	46859
E20-E1_CTCTCGATCCAGCAAT-1	monkey	48344
E20-E1_CTCTCGATCGTACCTC-1	monkey	45536
E20-E1_CTCTCGATCGTTATCT-1	monkey	55823
E20-E1_CTGAATGTCAGATTGC-1	monkey	48250
E20-E1_CTGAATGTCATAGACC-1	monkey	49836
E20-E1_CTGAGCGAGTGTAGAT-1	monkey	59638
E20-E1_CTGAGCGGTTGTGCAT-1	monkey	40772
E20-E1_CTGAGCGTCAGTCAGT-1	monkey	46013
E20-E1_CTGAGGCCACATATCG-1	monkey	56243
E20-E1_CTGAGGCCACCAGTTA-1	monkey	53713
E20-E1_CTGAGGCTCGGCCTTT-1	monkey	47555
E20-E1_CTGATCCAGCATAGGC-1	monkey	60844
E20-E1_CTGATCCGTTGGTGTT-1	monkey	60295
E20-E1_CTGCATCGTTGTTTGG-1	monkey	53860
E20-E1_CTGCATCTCTTCTAAC-1	monkey	45630
E20-E1_CTGCCATCAAAGGATT-1	monkey	50956
E20-E1_CTGCCTAAGCGCCGTT-1	monkey	53438
E20-E1_CTGCCTAGTAGCTTTG-1	monkey	53133
E20-E1_CTGCTCAAGTGGATAT-1	monkey	59848
E20-E1_CTGGACGAGACTCTAC-1	monkey	40173
E20-E1_CTGGACGAGGAAAGTG-1	monkey	51662
E20-E1_CTGGACGGTTCGGCTG-1	monkey	49869
E20-E1_CTGGCAGCAGGCACAA-1	monkey	60624
E20-E1_CTGGCAGCATACGCAT-1	monkey	58885
E20-E1_CTGGCAGTCATTTGGG-1	monkey	41409
E20-E1_CTGGCAGTCTCTGACC-1	monkey	44054
E20-E1_CTGGTCTAGGACAACC-1	monkey	47544
E20-E1_CTGGTCTGTCTGTGGC-1	monkey	50075
E20-E1_CTGGTCTGTGTTTCTT-1	monkey	36645
E20-E1_CTGTACCAGCAACAAT-1	monkey	56943
E20-E1_CTGTACCAGTGGATAT-1	monkey	55674
E20-E1_CTGTACCCAAGAGGCT-1	monkey	58508
E20-E1_CTGTACCCACCCAATA-1	monkey	52777
E20-E1_CTGTACCCATCTAACG-1	monkey	60984
E20-E1_CTGTAGAAGTTAACAG-1	monkey	58090
E20-E1_CTGTAGACACCATTCC-1	monkey	51280
E20-E1_CTGTAGAGTCATCGGC-1	monkey	53284
E20-E1_CTGTATTAGACCATAA-1	monkey	38364
E20-E1_CTGTATTAGACTACGG-1	monkey	59995
E20-E1_CTGTCGTTCGCCGATG-1	monkey	52332
E20-E1_CTGTGGGAGAAGCGCT-1	monkey	57546
E20-E1_CTGTGGGAGGTCGTAG-1	monkey	50112
E20-E1_CTGTGGGGTTGTGTAC-1	monkey	42170
E20-E1_CTTACCGTCATGACAC-1	monkey	49638
E20-E1_CTTCCGAAGCTGAGCA-1	monkey	36014
E20-E1_CTTCCGAAGGTTAGTA-1	monkey	40000
E20-E1_CTTCCGAGTCGTACTA-1	monkey	42782
E20-E1_CTTCCTTTCGCCTAGG-1	monkey	48738
E20-E1_CTTCGGTAGAAGTCCG-1	monkey	50363
E20-E1_CTTCGGTTCCGAAGGA-1	monkey	54324
E20-E1_CTTCGGTTCTGCTTTA-1	monkey	48666
E20-E1_CTTCTAAGTGACAGCA-1	monkey	54781
E20-E1_CTTCTAATCGAAATCC-1	monkey	59230
E20-E1_CTTCTCTGTGCATTAC-1	monkey	59872
E20-E1_CTTGAGAAGCAAGTGC-1	monkey	53925
E20-E1_CTTGAGACACAAACGG-1	monkey	36050
E20-E1_CTTGAGACAGAGACTG-1	monkey	41506
E20-E1_CTTGAGAGTGCCTTTC-1	monkey	47871
E20-E1_CTTGAGAGTTATAGAG-1	monkey	51802
E20-E1_CTTGATTTCGAACGGA-1	monkey	45613
E20-E1_CTTTCAATCGCAACAT-1	monkey	55229
E20-E1_CTTTCGGCAGGTGACA-1	monkey	53714
E20-E1_GAAACCTAGCAATAAC-1	monkey	59939
E20-E1_GAAACCTAGGGCGAGA-1	monkey	52098
E20-E1_GAAACCTAGTCATTGC-1	monkey	60630
E20-E1_GAAATGAAGAGTTGTA-1	monkey	43734
E20-E1_GAAATGACACACAGCC-1	monkey	48536
E20-E1_GAAATGACATTCTCTA-1	monkey	53406
E20-E1_GAAATGAGTCAAACGG-1	monkey	55939
E20-E1_GAACACTTCCAAACCA-1	monkey	53602
E20-E1_GAACGTTCAACAGCCC-1	monkey	52752
E20-E1_GAACGTTTCCTTTGAT-1	monkey	41855
E20-E1_GAACGTTTCTGGAGAG-1	monkey	49078
E20-E1_GAACTGTGTGCGACAA-1	monkey	43091
E20-E1_GAACTGTTCGCATTGA-1	monkey	47489
E20-E1_GAAGAATAGTGGAATT-1	monkey	46344
E20-E1_GAAGCCCCATCTCGTC-1	monkey	54346
E20-E1_GAAGCGACATTGCCGG-1	monkey	51825
E20-E1_GAAGGACGTACAGAGC-1	monkey	44613
E20-E1_GAAGGACGTAGTTACC-1	monkey	49564
E20-E1_GAAGGACGTGGACTGA-1	monkey	47087
E20-E1_GAAGGGTGTCCTGTCT-1	monkey	53250
E20-E1_GAAGTAACAAGGATGC-1	monkey	59023
E20-E1_GAATAGAAGTGATAGT-1	monkey	43127
E20-E1_GAATAGAGTCTTTATC-1	monkey	57554
E20-E1_GAATCACCAATAGGAT-1	monkey	39368
E20-E1_GAATCACCATGTTCGA-1	monkey	60947
E20-E1_GAATCACTCGTAACAC-1	monkey	53518
E20-E1_GAATCGTGTACGGTTT-1	monkey	51048
E20-E1_GAATCGTTCCAACTGA-1	monkey	49132
E20-E1_GACACGCAGTACGAGC-1	monkey	60139
E20-E1_GACAGCCAGGAACTCG-1	monkey	48481
E20-E1_GACAGCCCAGGTTTAC-1	monkey	51568
E20-E1_GACAGCCGTCAGGAGT-1	monkey	47663
E20-E1_GACATCAGTGCATTTG-1	monkey	54475
E20-E1_GACCCAGTCAGCTTCC-1	monkey	54699
E20-E1_GACCCAGTCATTTGTC-1	monkey	58379
E20-E1_GACCCTTGTGACTATC-1	monkey	42078
E20-E1_GACCGTGAGCTGAGCA-1	monkey	48698
E20-E1_GACCGTGCAAGAATGT-1	monkey	39552
E20-E1_GACCTTCAGGTTCACT-1	monkey	48248
E20-E1_GACCTTCCACAACGCC-1	monkey	49105
E20-E1_GACCTTCCACACCAGC-1	monkey	52955
E20-E1_GACGCTGAGAGGTTTA-1	monkey	51752
E20-E1_GACGTTACACGACTAT-1	monkey	41663
E20-E1_GACGTTACACGTTCGG-1	monkey	51178
E20-E1_GACGTTAGTACCCGAC-1	monkey	52202
E20-E1_GACGTTAGTATCATGC-1	monkey	45233
E20-E1_GACGTTATCGCTAATG-1	monkey	51021
E20-E1_GACGTTATCGGCTTGG-1	monkey	47521
E20-E1_GACGTTATCTTTCCAA-1	monkey	44362
E20-E1_GACTATGAGTTGCCCG-1	monkey	47794
E20-E1_GACTATGCATAATGCC-1	monkey	44312
E20-E1_GACTATGGTTGTTGCA-1	monkey	45827
E20-E1_GACTCTCGTTCAAGGG-1	monkey	44412
E20-E1_GACTGATAGGTAATCA-1	monkey	52270
E20-E1_GACTTCCCATCGATAC-1	monkey	53600
E20-E1_GAGAAATAGGCGTTGA-1	monkey	52784
E20-E1_GAGAAATCAATCAAGA-1	monkey	33924
E20-E1_GAGAAATCACCCTATC-1	monkey	52907
E20-E1_GAGAAATTCATCCTAT-1	monkey	59942
E20-E1_GAGACCCCACAACCGC-1	monkey	51832
E20-E1_GAGACTTAGCACTTTG-1	monkey	57059
E20-E1_GAGACTTCAATTCTTC-1	monkey	60639
E20-E1_GAGAGGTCACTACGGC-1	monkey	41387
E20-E1_GAGATGGAGGTTCTTG-1	monkey	47885
E20-E1_GAGATGGAGTGATAGT-1	monkey	39440
E20-E1_GAGATGGCACTCAAGT-1	monkey	46356
E20-E1_GAGATGGGTATTTCGG-1	monkey	59256
E20-E1_GAGCCTGCAATTGCAC-1	monkey	55061
E20-E1_GAGCTGCAGTGCTCAT-1	monkey	53552
E20-E1_GAGCTGCCAACTTCTT-1	monkey	50023
E20-E1_GAGCTGCCACCGGAAA-1	monkey	40359
E20-E1_GAGGCAAAGGACGCAT-1	monkey	56015
E20-E1_GAGGCAAGTAGATCGG-1	monkey	50924
E20-E1_GAGGCAATCGCCATAA-1	monkey	48116
E20-E1_GAGGCCTAGACCTGGA-1	monkey	51095
E20-E1_GAGGCCTAGATCCCGC-1	monkey	54326
E20-E1_GAGGCCTCAGACACCC-1	monkey	44143
E20-E1_GAGGCCTGTCAAACGG-1	monkey	50934
E20-E1_GAGGCCTGTCTATGAC-1	monkey	48083
E20-E1_GAGGCCTGTGGAAATT-1	monkey	55922
E20-E1_GAGGGATCAGAGTTCT-1	monkey	59066
E20-E1_GAGTCATTCAAGAAAC-1	monkey	46491
E20-E1_GAGTCTAAGCTACTGT-1	monkey	49191
E20-E1_GAGTCTACAGGAAGTC-1	monkey	53495
E20-E1_GAGTCTACATTCTCCG-1	monkey	59466
E20-E1_GAGTCTACATTGACTG-1	monkey	43572
E20-E1_GAGTCTATCCAGTACA-1	monkey	59121
E20-E1_GAGTGAGCAAAGGGTC-1	monkey	60949
E20-E1_GAGTGAGGTCCCTCAT-1	monkey	51474
E20-E1_GAGTGAGGTCGCGGTT-1	monkey	58428
E20-E1_GAGTTACGTAGTTACC-1	monkey	59891
E20-E1_GATAGAAAGCAACAAT-1	monkey	44050
E20-E1_GATAGAAGTTTAGAGA-1	monkey	49002
E20-E1_GATAGAATCTCGGTAA-1	monkey	56508
E20-E1_GATAGCTCAACTTGCA-1	monkey	60044
E20-E1_GATAGCTTCGTAGCCG-1	monkey	50638
E20-E1_GATCACACATCAGTCA-1	monkey	60838
E20-E1_GATCAGTCAAGCGCTC-1	monkey	49271
E20-E1_GATCATGCAGTCTTCC-1	monkey	53538
E20-E1_GATCATGTCACTGGGC-1	monkey	49360
E20-E1_GATCCCTCACAGCATT-1	monkey	43339
E20-E1_GATCGTAAGAGCTGCA-1	monkey	42623
E20-E1_GATGACTAGACTGAGC-1	monkey	60736
E20-E1_GATGACTCAGACCTGC-1	monkey	41033
E20-E1_GATGACTCAGACTGCC-1	monkey	45383
E20-E1_GATGACTGTGTATTGC-1	monkey	49269
E20-E1_GATGAGGAGACGGATC-1	monkey	58741
E20-E1_GATGAGGCAAATGAGT-1	monkey	45577
E20-E1_GATGAGGCACGTGTGC-1	monkey	51760
E20-E1_GATGCTAGTCAGTCCG-1	monkey	48564
E20-E1_GATGCTAGTCGTGATT-1	monkey	49051
E20-E1_GATGCTATCCGGCAAC-1	monkey	60223
E20-E1_GATGGAGGTCGGTAAG-1	monkey	53190
E20-E1_GATGTTGAGTGGTTGG-1	monkey	60810
E20-E1_GATTCGAAGTAAATGC-1	monkey	56191
E20-E1_GATTCGAGTCGGTAAG-1	monkey	49322
E20-E1_GATTCGATCAAGATAG-1	monkey	53827
E20-E1_GATTGGTAGACGTCCC-1	monkey	60635
E20-E1_GATTTCTTCGACATAC-1	monkey	48651
E20-E1_GCAACATCAGGTCCGT-1	monkey	42672
E20-E1_GCAACCGAGATAACAC-1	monkey	54287
E20-E1_GCAACCGCACAGTCGC-1	monkey	54310
E20-E1_GCAACCGGTAGTACGG-1	monkey	45996
E20-E1_GCACATAGTCGCACAC-1	monkey	47452
E20-E1_GCACATAGTGTGCTTA-1	monkey	52257
E20-E1_GCACGGTCAAAGCACG-1	monkey	46797
E20-E1_GCACGGTGTCTTTATC-1	monkey	57764
E20-E1_GCACGGTTCCTGTTGC-1	monkey	49218
E20-E1_GCACGGTTCGGTATGT-1	monkey	60832
E20-E1_GCACGTGGTCCGGTCA-1	monkey	37306
E20-E1_GCACGTGGTTCGGTAT-1	monkey	47450
E20-E1_GCACTAAAGAAGTCTA-1	monkey	45424
E20-E1_GCACTAAAGCCTCACG-1	monkey	42589
E20-E1_GCACTAACAACATCGT-1	monkey	40043
E20-E1_GCAGCCAAGAGCTGCA-1	monkey	51619
E20-E1_GCAGCCAAGGGATCTG-1	monkey	51720
E20-E1_GCAGCCACATACAGCT-1	monkey	46540
E20-E1_GCAGCCAGTCTTTATC-1	monkey	42341
E20-E1_GCAGCTGAGGAAAGGT-1	monkey	37587
E20-E1_GCAGCTGAGGCTCACC-1	monkey	50539
E20-E1_GCAGGCTCAGCTCTGG-1	monkey	48862
E20-E1_GCAGGCTGTGATTCAC-1	monkey	60868
E20-E1_GCAGTTAAGTTACGTC-1	monkey	54414
E20-E1_GCAGTTATCTCGTTTA-1	monkey	47717
E20-E1_GCATCGGCACCGCTAG-1	monkey	52319
E20-E1_GCATCTCCAGAGGTTG-1	monkey	36670
E20-E1_GCATCTCGTGGGTCAA-1	monkey	50776
E20-E1_GCATCTCTCAGACATC-1	monkey	49428
E20-E1_GCCAACGAGTCATTGC-1	monkey	45348
E20-E1_GCCAGCACAGCAAGAC-1	monkey	48530
E20-E1_GCCAGCAGTCCAGAAG-1	monkey	44309
E20-E1_GCCAGGTAGTCTCCTC-1	monkey	58504
E20-E1_GCCAGGTAGTTAACAG-1	monkey	47554
E20-E1_GCCAGGTCAAACACCT-1	monkey	54739
E20-E1_GCCAGGTCACATGACT-1	monkey	52386
E20-E1_GCCAGGTTCACGGTCG-1	monkey	52112
E20-E1_GCCAGGTTCCTTCGAC-1	monkey	45537
E20-E1_GCCAGTGCACGTAGAG-1	monkey	40151
E20-E1_GCCATGGAGTGGCAGT-1	monkey	48184
E20-E1_GCCATGGCACGTATAC-1	monkey	49645
E20-E1_GCCATGGGTAATTGGA-1	monkey	60047
E20-E1_GCCATTCCACATCATG-1	monkey	42986
E20-E1_GCCATTCGTACAGTCT-1	monkey	58756
E20-E1_GCCATTCTCAGGACAG-1	monkey	55317
E20-E1_GCCATTCTCGAAGCAG-1	monkey	52055
E20-E1_GCCATTCTCGCCACTT-1	monkey	50255
E20-E1_GCCCAGACAACTACGT-1	monkey	55945
E20-E1_GCCCAGAGTCAGATTC-1	monkey	55182
E20-E1_GCCCAGATCCTTCTGG-1	monkey	45624
E20-E1_GCCGATGAGTTTGCTG-1	monkey	59859
E20-E1_GCCGATGCAAGACTGG-1	monkey	59347
E20-E1_GCCGTGAGTCCTCATC-1	monkey	50216
E20-E1_GCCTGTTCACAGCATT-1	monkey	48119
E20-E1_GCCTGTTCAGGAACCA-1	monkey	44129
E20-E1_GCCTGTTTCCTACACC-1	monkey	54130
E20-E1_GCCTGTTTCGGAATTC-1	monkey	49624
E20-E1_GCGAGAAGTGTCTAAC-1	monkey	60473
E20-E1_GCGATCGCAATACGCT-1	monkey	55846
E20-E1_GCGATCGCACCCAAGC-1	monkey	45156
E20-E1_GCGGATCCAATTCGTG-1	monkey	43813
E20-E1_GCGTGCAAGCGCACAA-1	monkey	48009
E20-E1_GCGTGCACAATTGGTC-1	monkey	41702
E20-E1_GCGTGCAGTTGCGGAA-1	monkey	47148
E20-E1_GCGTTTCAGTATGGCG-1	monkey	60254
E20-E1_GCGTTTCGTCGTTCAA-1	monkey	46699
E20-E1_GCTACAAAGTGAGGCT-1	monkey	58254
E20-E1_GCTACCTTCATTCTTG-1	monkey	48033
E20-E1_GCTACCTTCGAACCTA-1	monkey	60623
E20-E1_GCTCAAACAATCGCCG-1	monkey	53227
E20-E1_GCTCAAAGTGGTCTCG-1	monkey	52136
E20-E1_GCTGCAGCAAAGGCGT-1	monkey	43940
E20-E1_GCTGCAGCAACCGTAT-1	monkey	60558
E20-E1_GCTGGGTAGGTGCTAG-1	monkey	58743
E20-E1_GCTGGGTGTTGCAAGG-1	monkey	52210
E20-E1_GCTGGGTTCTGCTAGA-1	monkey	58683
E20-E1_GCTTCACAGATACCAA-1	monkey	46088
E20-E1_GCTTTCGAGCATGCGA-1	monkey	52656
E20-E1_GCTTTCGGTGTTGACT-1	monkey	42892
E20-E1_GGAACCCGTCATAGTC-1	monkey	53638
E20-E1_GGAAGTGAGGATGCGT-1	monkey	51478
E20-E1_GGAAGTGCACCGGCTA-1	monkey	55001
E20-E1_GGAAGTGTCGTGGACC-1	monkey	57686
E20-E1_GGAATCTCATTGAGGG-1	monkey	47079
E20-E1_GGAATCTGTGCAAGAC-1	monkey	52141
E20-E1_GGAATCTTCGTAGCCG-1	monkey	54342
E20-E1_GGACGTCAGCAATAGT-1	monkey	46500
E20-E1_GGACGTCGTTACGCCG-1	monkey	56878
E20-E1_GGAGAACCATGCCGAC-1	monkey	46137
E20-E1_GGAGAACGTTATCTTC-1	monkey	48108
E20-E1_GGAGAACTCCGAGTGC-1	monkey	50180
E20-E1_GGAGAACTCTAGTTCT-1	monkey	56923
E20-E1_GGAGAACTCTGCACCT-1	monkey	44713
E20-E1_GGAGATGAGTCTACCA-1	monkey	59212
E20-E1_GGAGGATGTCACTCGG-1	monkey	50439
E20-E1_GGAGGATGTCGGAAAC-1	monkey	44340
E20-E1_GGAGGATGTGTTCCTC-1	monkey	60519
E20-E1_GGAGGTAAGGCCGCTT-1	monkey	44124
E20-E1_GGAGGTAGTCATCGCG-1	monkey	49351
E20-E1_GGAGGTAGTTACCTTT-1	monkey	49607
E20-E1_GGATCTAGTACCTGTA-1	monkey	60911
E20-E1_GGATCTAGTATCTCGA-1	monkey	51375
E20-E1_GGATCTAGTGCGGATA-1	monkey	58703
E20-E1_GGATCTATCCTACGGG-1	monkey	60377
E20-E1_GGATGTTTCATCCTGC-1	monkey	46200
E20-E1_GGATGTTTCTAAGCGT-1	monkey	45777
E20-E1_GGCACGTAGTCGCGAA-1	monkey	59991
E20-E1_GGCACGTCAAACTCTG-1	monkey	42346
E20-E1_GGCACGTGTACCGCGT-1	monkey	46800
E20-E1_GGCACGTTCATCGACA-1	monkey	37780
E20-E1_GGCAGTCAGCGGTAAC-1	monkey	54038
E20-E1_GGCAGTCTCATCGGGC-1	monkey	51453
E20-E1_GGCGTCACAAATTGGA-1	monkey	53749
E20-E1_GGCTGTGAGGAGGCAG-1	monkey	51232
E20-E1_GGCTGTGGTTATGACC-1	monkey	46411
E20-E1_GGCTTGGTCTCCATAT-1	monkey	47791
E20-E1_GGCTTTCGTTGAGTCT-1	monkey	47901
E20-E1_GGCTTTCTCCGATCTC-1	monkey	43837
E20-E1_GGGAAGTGTTGCTAGT-1	monkey	60941
E20-E1_GGGAAGTGTTGGGCCT-1	monkey	60555
E20-E1_GGGACAAAGTGCGCTC-1	monkey	59951
E20-E1_GGGACAACAGCGTGCT-1	monkey	48653
E20-E1_GGGACAAGTTCTTAGG-1	monkey	52340
E20-E1_GGGACCTAGTGCACAG-1	monkey	43383
E20-E1_GGGACCTGTGCATACT-1	monkey	54937
E20-E1_GGGAGATCAAAGAACT-1	monkey	50409
E20-E1_GGGAGTAAGTTGGACG-1	monkey	60102
E20-E1_GGGAGTAGTCAAATCC-1	monkey	55403
E20-E1_GGGAGTATCCATAGGT-1	monkey	42971
E20-E1_GGGAGTATCTCGGGAC-1	monkey	43348
E20-E1_GGGATCCCACCAGCCA-1	monkey	47981
E20-E1_GGGATCCCAGCCGTCA-1	monkey	58941
E20-E1_GGGATCCGTACAAGCG-1	monkey	51103
E20-E1_GGGATGACATGTGCCG-1	monkey	49927
E20-E1_GGGATGAGTCTACAAC-1	monkey	51161
E20-E1_GGGATGATCCATCCGT-1	monkey	59174
E20-E1_GGGCCATCAACCCGCA-1	monkey	52187
E20-E1_GGGCCATTCTTCGCTG-1	monkey	57601
E20-E1_GGGCTACTCTGTGCAA-1	monkey	44016
E20-E1_GGGCTCATCGGCCAAC-1	monkey	48864
E20-E1_GGGTAGAAGAGGACTC-1	monkey	59060
E20-E1_GGGTATTAGTCTGTAC-1	monkey	48016
E20-E1_GGGTATTCAAGCTGTT-1	monkey	57926
E20-E1_GGGTATTCACGACCTG-1	monkey	44639
E20-E1_GGGTCACTCGCCTTTG-1	monkey	59796
E20-E1_GGGTCTGCACGCAAAG-1	monkey	47217
E20-E1_GGGTCTGGTATACCTG-1	monkey	47102
E20-E1_GGGTGAAAGTATGATG-1	monkey	60243
E20-E1_GGGTGTCAGCTCTGTA-1	monkey	52417
E20-E1_GGGTGTCAGTATGAGT-1	monkey	57312
E20-E1_GGGTTATCAATTCGTG-1	monkey	58646
E20-E1_GGGTTATGTAGGTGCA-1	monkey	42054
E20-E1_GGGTTATTCTGAGGTT-1	monkey	60628
E20-E1_GGGTTTAAGGATGGCT-1	monkey	50597
E20-E1_GGTAACTTCATTCATC-1	monkey	53480
E20-E1_GGTAATCGTAAGCTCT-1	monkey	60771
E20-E1_GGTAGAGGTAGTATAG-1	monkey	57213
E20-E1_GGTAGAGTCCGATTAG-1	monkey	49268
E20-E1_GGTAGAGTCTCACTCG-1	monkey	58697
E20-E1_GGTCACGCAAGAGATT-1	monkey	60333
E20-E1_GGTCACGTCACTTGTT-1	monkey	56915
E20-E1_GGTCTGGAGCTTTCTT-1	monkey	57457
E20-E1_GGTCTGGAGGGATCTG-1	monkey	55640
E20-E1_GGTGATTAGATCGCCC-1	monkey	41928
E20-E1_GGTGATTTCCGAGGCT-1	monkey	38197
E20-E1_GGTGGCTGTAAGTCAA-1	monkey	43785
E20-E1_GGTGGCTTCCGTGACG-1	monkey	58244
E20-E1_GGTGTCGAGATACTGA-1	monkey	54805
E20-E1_GGTGTCGCATCTCCCA-1	monkey	46979
E20-E1_GGTGTCGTCCCATTTA-1	monkey	57355
E20-E1_GGTGTTAAGGCCGCTT-1	monkey	52711
E20-E1_GGTGTTACAAATGCTC-1	monkey	42630
E20-E1_GGTGTTACAGGGATAC-1	monkey	48347
E20-E1_GGTGTTAGTATACCTG-1	monkey	59286
E20-E1_GGTGTTATCTAGACCA-1	monkey	47358
E20-E1_GGTTAACCATGACTCA-1	monkey	47574
E20-E1_GGTTAACGTGTGAATA-1	monkey	56931
E20-E1_GGTTCTCAGTTCACTG-1	monkey	45672
E20-E1_GGTTCTCGTCGTCAGC-1	monkey	58255
E20-E1_GGTTCTCTCACAGAGG-1	monkey	47455
E20-E1_GGTTCTCTCCGTTTCG-1	monkey	43167
E20-E1_GGTTCTCTCGGTGAAG-1	monkey	59979
E20-E1_GGTTGTACACTTACAG-1	monkey	43037
E20-E1_GGTTGTAGTACGGGAT-1	monkey	48303
E20-E1_GTAACACAGCTAAACA-1	monkey	47221
E20-E1_GTAACACCATTAGGAA-1	monkey	47084
E20-E1_GTAACCAAGGCCTGAA-1	monkey	44606
E20-E1_GTAACCAGTAGACACG-1	monkey	34824
E20-E1_GTAACCAGTCACTTCC-1	monkey	48493
E20-E1_GTAAGTCAGGGCCAAT-1	monkey	58187
E20-E1_GTAAGTCTCCCTTCCC-1	monkey	54500
E20-E1_GTAATCGGTCTAGATC-1	monkey	51629
E20-E1_GTAATCGTCGATGCAT-1	monkey	51264
E20-E1_GTAATGCCATCGATCA-1	monkey	44467
E20-E1_GTACAACCAGAGTGTG-1	monkey	49758
E20-E1_GTAGAAAAGCCGTCGT-1	monkey	45400
E20-E1_GTAGAAAAGTCACAGG-1	monkey	45635
E20-E1_GTAGAGGAGCTTACGT-1	monkey	45726
E20-E1_GTAGAGGAGTGCACAG-1	monkey	60205
E20-E1_GTAGAGGTCCCAACTC-1	monkey	55125
E20-E1_GTAGATCTCTAACGCA-1	monkey	54203
E20-E1_GTAGCTACATCCTTCG-1	monkey	59336
E20-E1_GTAGGAGCAGCACACC-1	monkey	60525
E20-E1_GTAGGAGTCCTTGAAG-1	monkey	58950
E20-E1_GTAGGTTAGAGAGCGG-1	monkey	49174
E20-E1_GTAGGTTAGTCCTGTA-1	monkey	50499
E20-E1_GTAGGTTCAGAATTCC-1	monkey	49300
E20-E1_GTAGGTTCAGCATCTA-1	monkey	50694
E20-E1_GTAGGTTCATCCGGTG-1	monkey	41903
E20-E1_GTAGGTTGTCGCATCG-1	monkey	59051
E20-E1_GTAGGTTGTGGACCAA-1	monkey	60975
E20-E1_GTAGGTTTCTTCGGAA-1	monkey	47834
E20-E1_GTAGTACAGCACTAAA-1	monkey	53509
E20-E1_GTAGTACCAATGTTGC-1	monkey	44429
E20-E1_GTAGTACCATCGTTCC-1	monkey	52320
E20-E1_GTAGTACGTAGGTACG-1	monkey	60598
E20-E1_GTAGTACTCGTTCGCT-1	monkey	52415
E20-E1_GTATTGGAGCTCCCTT-1	monkey	43563
E20-E1_GTATTGGGTCCAACGC-1	monkey	52183
E20-E1_GTATTGGTCGAATGCT-1	monkey	38130
E20-E1_GTATTTCTCGCTTACC-1	monkey	60820
E20-E1_GTATTTCTCTTCGCTG-1	monkey	52529
E20-E1_GTCACGGCAAACTAAG-1	monkey	52022
E20-E1_GTCACTCCAATAGGAT-1	monkey	44278
E20-E1_GTCACTCGTTCTTGCC-1	monkey	56074
E20-E1_GTCAGCGGTGGTCTCG-1	monkey	60329
E20-E1_GTCATGAAGCTCCCTT-1	monkey	47159
E20-E1_GTCATGACAGAGTGTG-1	monkey	48826
E20-E1_GTCATGAGTATGGTTC-1	monkey	50458
E20-E1_GTCATGATCCAATCTT-1	monkey	59625
E20-E1_GTCCACTTCTCTGACC-1	monkey	47824
E20-E1_GTCCACTTCTGAATGC-1	monkey	59688
E20-E1_GTCCCATCACTTGTCC-1	monkey	44715
E20-E1_GTCCCATTCCAATCTT-1	monkey	42848
E20-E1_GTCCCATTCTCAACCC-1	monkey	46359
E20-E1_GTCCTCATCCTCTAAT-1	monkey	51409
E20-E1_GTCGAATGTATGGTAA-1	monkey	53573
E20-E1_GTCGAATGTCCACGCA-1	monkey	51455
E20-E1_GTCGCGACACTAACCA-1	monkey	37360
E20-E1_GTCGCGATCACTTTGT-1	monkey	37404
E20-E1_GTCGCGATCCTTCTGG-1	monkey	39811
E20-E1_GTCGTAACAGTTTCAG-1	monkey	36879
E20-E1_GTCGTTCCACAAGCTT-1	monkey	50733
E20-E1_GTCGTTCGTCCTGGGT-1	monkey	47486
E20-E1_GTCGTTCGTTAATCGC-1	monkey	47354
E20-E1_GTCGTTCGTTGCTTGA-1	monkey	60280
E20-E1_GTCTACCAGCGCCTAC-1	monkey	46111
E20-E1_GTCTACCCAGCGTATT-1	monkey	44120
E20-E1_GTCTACCCAGGGAATC-1	monkey	50577
E20-E1_GTCTACCGTGAAAGTT-1	monkey	59089
E20-E1_GTCTAGAAGCGTCGAA-1	monkey	48729
E20-E1_GTCTCACGTCCAGGTC-1	monkey	43721
E20-E1_GTCTCACGTGAGACCA-1	monkey	49523
E20-E1_GTCTGTCAGATGGTCG-1	monkey	48964
E20-E1_GTCTTTAAGGGTACAC-1	monkey	55524
E20-E1_GTCTTTACAGGTGACA-1	monkey	58216
E20-E1_GTCTTTAGTCGCATCG-1	monkey	58202
E20-E1_GTCTTTAGTGTCTCCT-1	monkey	41251
E20-E1_GTGAGCCAGCCGAACA-1	monkey	40730
E20-E1_GTGAGCCCACCAGTAT-1	monkey	57850
E20-E1_GTGAGCCTCGAATGCT-1	monkey	60125
E20-E1_GTGAGCCTCTTCTTCC-1	monkey	57156
E20-E1_GTGAGTTCAAGTCATC-1	monkey	49167
E20-E1_GTGAGTTTCGAACTCA-1	monkey	54388
E20-E1_GTGATGTTCGCACGAC-1	monkey	49739
E20-E1_GTGCACGCAAACTCTG-1	monkey	55077
E20-E1_GTGCACGTCATAGGCT-1	monkey	48121
E20-E1_GTGCACGTCTTCCACG-1	monkey	58986
E20-E1_GTGCAGCAGGCTCACC-1	monkey	58848
E20-E1_GTGCAGCCAAATCCCA-1	monkey	43917
E20-E1_GTGCAGCCATACCACA-1	monkey	45002
E20-E1_GTGCAGCGTCCACTTC-1	monkey	50931
E20-E1_GTGCAGCGTGTACGCC-1	monkey	45863
E20-E1_GTGCAGCTCGGACTTA-1	monkey	60800
E20-E1_GTGCGTGAGACAGCTG-1	monkey	60732
E20-E1_GTGCGTGCACAACGCC-1	monkey	52774
E20-E1_GTGCGTGGTTTGTTGG-1	monkey	37673
E20-E1_GTGCTGGAGTAATACG-1	monkey	43078
E20-E1_GTGCTTCAGCAGGTCA-1	monkey	43254
E20-E1_GTGCTTCCATGCCATA-1	monkey	51182
E20-E1_GTGCTTCGTGACACAG-1	monkey	59648
E20-E1_GTGCTTCTCTTTGGAG-1	monkey	44133
E20-E1_GTGGAAGGTGTTTGCA-1	monkey	45789
E20-E1_GTGGAGAGTTGTGGAG-1	monkey	52066
E20-E1_GTGGCGTCACAGTACT-1	monkey	58047
E20-E1_GTGGGAACAATACGCT-1	monkey	44584
E20-E1_GTGGTTAAGGTGAGCT-1	monkey	57414
E20-E1_GTGGTTATCCCGATCT-1	monkey	47859
E20-E1_GTGTAACGTAGCTAAA-1	monkey	60200
E20-E1_GTGTCCTGTTGCAACT-1	monkey	49251
E20-E1_GTGTGATAGAGCCGTA-1	monkey	50875
E20-E1_GTGTGGCCATGGCTGC-1	monkey	49340
E20-E1_GTGTTAGAGTTTGAGA-1	monkey	58949
E20-E1_GTGTTCCGTCAAGTTC-1	monkey	47433
E20-E1_GTTACAGAGCATCTTG-1	monkey	47902
E20-E1_GTTACAGGTGTAGCAG-1	monkey	55694
E20-E1_GTTACCCAGGGCATGT-1	monkey	45411
E20-E1_GTTACCCCATGACAAA-1	monkey	56366
E20-E1_GTTACGAGTACACGTT-1	monkey	48181
E20-E1_GTTAGACAGGGCAACT-1	monkey	49420
E20-E1_GTTAGACGTTTCACAG-1	monkey	47603
E20-E1_GTTAGACTCATCAGTG-1	monkey	43932
E20-E1_GTTAGACTCCGCACGA-1	monkey	51934
E20-E1_GTTATGGGTAGTACGG-1	monkey	53127
E20-E1_GTTATGGTCGATACTG-1	monkey	54853
E20-E1_GTTCATTTCCCAGTGG-1	monkey	45990
E20-E1_GTTCCGTCAACCGATT-1	monkey	46081
E20-E1_GTTCCGTTCTTAAGGC-1	monkey	43437
E20-E1_GTTCGCTGTCCTGTTC-1	monkey	47407
E20-E1_GTTCTATAGAAGAACG-1	monkey	46050
E20-E1_GTTCTATCATCGTCCT-1	monkey	51488
E20-E1_GTTGAACAGTCAATCC-1	monkey	51878
E20-E1_GTTGAACGTGTTACAC-1	monkey	45117
E20-E1_GTTGCGGCAATCGCGC-1	monkey	60183
E20-E1_GTTGCGGCATTGGATC-1	monkey	59317
E20-E1_GTTGCGGGTAGGACTG-1	monkey	47120
E20-E1_GTTGCGGTCCTCTAAT-1	monkey	36843
E20-E1_GTTGCGGTCTCGGCTT-1	monkey	48231
E20-E1_GTTGCTCAGTAGCAAT-1	monkey	43852
E20-E1_GTTGCTCCAGAGCTAG-1	monkey	45019
E20-E1_GTTGTAGAGGCGACAT-1	monkey	56013
E20-E1_GTTGTAGCAGGCCCTA-1	monkey	50446
E20-E1_GTTGTGAAGTACCCTA-1	monkey	55969
E20-E1_GTTGTGACATTATGCG-1	monkey	51970
E20-E1_GTTTACTGTTGCTCGG-1	monkey	46328
E20-E1_GTTTACTTCACATACG-1	monkey	47480
E20-E1_GTTTGGATCAGACCCG-1	monkey	55188
E20-E1_GTTTGGATCTTTCCAA-1	monkey	56441
E20-E1_TAACACGAGATTAGAC-1	monkey	44453
E20-E1_TAACACGGTGATACCT-1	monkey	46063
E20-E1_TAACACGTCCCTTTGG-1	monkey	39299
E20-E1_TAACCAGAGTTGCATC-1	monkey	42721
E20-E1_TAACCAGGTGCGGTAA-1	monkey	50410
E20-E1_TAACCAGTCACGGACC-1	monkey	53246
E20-E1_TAACCAGTCTGTACAG-1	monkey	54316
E20-E1_TAACGACCAGATGCGA-1	monkey	50864
E20-E1_TAACGACTCCGCACGA-1	monkey	53826
E20-E1_TAACTTCCAGGGCTTC-1	monkey	46791
E20-E1_TAAGCACCATCGGAAG-1	monkey	37662
E20-E1_TAAGCACGTCTGCGCA-1	monkey	45555
E20-E1_TAAGCACTCGCCAGAC-1	monkey	60636
E20-E1_TAAGCCAAGTCATAGA-1	monkey	57459
E20-E1_TAAGCGTAGCATCGAG-1	monkey	49310
E20-E1_TAAGCGTAGTCGTTAC-1	monkey	56589
E20-E1_TAAGCGTCAAGACGAC-1	monkey	49751
E20-E1_TAAGCGTCATCCCGTT-1	monkey	60898
E20-E1_TAAGCGTTCTCAAAGC-1	monkey	39866
E20-E1_TAAGCGTTCTCCCTAG-1	monkey	54335
E20-E1_TAAGTCGGTTGACGGA-1	monkey	51128
E20-E1_TAATCTCAGTGTAGAT-1	monkey	43828
E20-E1_TAATCTCTCGACACCG-1	monkey	44417
E20-E1_TAATTCCCACGTCTCT-1	monkey	44970
E20-E1_TAATTCCTCTATACTC-1	monkey	59444
E20-E1_TACAACGGTACTCGTA-1	monkey	43405
E20-E1_TACAGGTAGGTTCCGC-1	monkey	49852
E20-E1_TACAGGTAGTCTGGTT-1	monkey	44918
E20-E1_TACAGGTGTAGACAAT-1	monkey	48251
E20-E1_TACATTCAGGAAGTCC-1	monkey	53088
E20-E1_TACATTCGTATGAGCG-1	monkey	55776
E20-E1_TACCCACAGCGAGTAC-1	monkey	60707
E20-E1_TACCCACAGGAAAGGT-1	monkey	58711
E20-E1_TACCCGTAGCTAAGTA-1	monkey	55728
E20-E1_TACCGAAAGCGCATCC-1	monkey	57212
E20-E1_TACCGAACAGTCTTCC-1	monkey	45822
E20-E1_TACCTCGAGGATTTCC-1	monkey	49115
E20-E1_TACCTCGTCGGAGTGA-1	monkey	46846
E20-E1_TACCTGCAGGAAAGAC-1	monkey	44944
E20-E1_TACGCTCAGATGGTCG-1	monkey	52105
E20-E1_TACGCTCCACGTACTA-1	monkey	52984
E20-E1_TACGCTCCAGAGATTA-1	monkey	49095
E20-E1_TACGGGCCATACTGAC-1	monkey	59006
E20-E1_TACGGGCGTACCGTGC-1	monkey	55169
E20-E1_TACGGGCGTCTCGGAC-1	monkey	49412
E20-E1_TACGGTAAGGCTAGCA-1	monkey	41358
E20-E1_TACGGTAGTATGAAAC-1	monkey	44685
E20-E1_TACGGTATCGAGTCCG-1	monkey	41249
E20-E1_TACGTCCAGTCTGCAT-1	monkey	36352
E20-E1_TACGTCCAGTGTCATC-1	monkey	52682
E20-E1_TACGTCCGTCCAGGTC-1	monkey	47925
E20-E1_TACGTCCTCAATCCAG-1	monkey	60259
E20-E1_TACGTCCTCCTTATGT-1	monkey	60439
E20-E1_TACTGCCAGTCATAGA-1	monkey	45209
E20-E1_TACTGCCTCTCATTAC-1	monkey	41811
E20-E1_TACTTACAGACGGTTG-1	monkey	45174
E20-E1_TACTTCACACGGTGTC-1	monkey	52254
E20-E1_TACTTCACAGAAGCTG-1	monkey	46104
E20-E1_TACTTGTCAACAGAGC-1	monkey	59253
E20-E1_TAGACCAAGTACAACA-1	monkey	53842
E20-E1_TAGACCATCGCCAACG-1	monkey	41773
E20-E1_TAGACTGTCATTGTTC-1	monkey	54504
E20-E1_TAGAGTCGTAGAAACT-1	monkey	47987
E20-E1_TAGAGTCGTATGGGAC-1	monkey	40372
E20-E1_TAGCACACAAGTCATC-1	monkey	44311
E20-E1_TAGGAGGAGGTCATCT-1	monkey	46100
E20-E1_TAGGAGGGTAGGATAT-1	monkey	54951
E20-E1_TAGGAGGGTATTTCCT-1	monkey	46439
E20-E1_TAGGGTTCAATGAACA-1	monkey	58775
E20-E1_TAGGGTTGTCTCAGGC-1	monkey	50336
E20-E1_TAGGTACAGAGGGTCT-1	monkey	44687
E20-E1_TAGGTACTCGGTGAAG-1	monkey	53669
E20-E1_TAGGTTGAGCCTCTTC-1	monkey	49990
E20-E1_TAGTGCAAGGCTGGAT-1	monkey	57001
E20-E1_TATACCTCAATGTTGC-1	monkey	45165
E20-E1_TATACCTGTGCGACAA-1	monkey	49698
E20-E1_TATATCCAGGTACAAT-1	monkey	40987
E20-E1_TATATCCCACTTGAGT-1	monkey	47914
E20-E1_TATATCCCATGACAAA-1	monkey	47458
E20-E1_TATATCCGTGAGCGAT-1	monkey	47719
E20-E1_TATATCCTCTTGGGCG-1	monkey	50172
E20-E1_TATCAGGAGTTCCAGT-1	monkey	45631
E20-E1_TATCCTAAGTCGAGGT-1	monkey	50898
E20-E1_TATCCTACAATTCTTC-1	monkey	57595
E20-E1_TATCGCCGTGTCTTAG-1	monkey	45038
E20-E1_TATCGCCTCTGGGCGT-1	monkey	41806
E20-E1_TATCTGTAGCTGACTT-1	monkey	45282
E20-E1_TATCTGTCACGCGCAT-1	monkey	58716
E20-E1_TATCTTGAGAGCACTG-1	monkey	46597
E20-E1_TATCTTGAGTTCATCG-1	monkey	58441
E20-E1_TATCTTGCATGTAACC-1	monkey	39015
E20-E1_TATCTTGGTCTAGATC-1	monkey	45208
E20-E1_TATCTTGTCTAAGAAG-1	monkey	59446
E20-E1_TATGTTCAGCAACTCT-1	monkey	43897
E20-E1_TATTCCAAGGTCCCGT-1	monkey	51487
E20-E1_TATTCCATCCAGCACG-1	monkey	45639
E20-E1_TATTGGGTCTTACTGT-1	monkey	49524
E20-E1_TCAAGACGTTAGTTCG-1	monkey	54497
E20-E1_TCAAGCAAGAAATTCG-1	monkey	45040
E20-E1_TCAAGCAGTGATGGCA-1	monkey	50087
E20-E1_TCAAGCATCATGGTAC-1	monkey	43744
E20-E1_TCAAGCATCGTCCATC-1	monkey	53583
E20-E1_TCAAGTGAGTGCTACT-1	monkey	57725
E20-E1_TCAAGTGCAACTGAAA-1	monkey	52901
E20-E1_TCAAGTGGTCTTCTAT-1	monkey	36610
E20-E1_TCAAGTGGTTCTTGCC-1	monkey	48776
E20-E1_TCAATCTAGGTCACTT-1	monkey	59788
E20-E1_TCAATCTGTTCACGAT-1	monkey	58054
E20-E1_TCAATTCCAATTGCTG-1	monkey	49392
E20-E1_TCAATTCGTCGGTGAA-1	monkey	54436
E20-E1_TCACAAGCACATTGTG-1	monkey	52801
E20-E1_TCACAAGTCACCGCTT-1	monkey	59629
E20-E1_TCACACCCAAACTAGA-1	monkey	54983
E20-E1_TCACACCGTTCTCCTG-1	monkey	53762
E20-E1_TCACATTAGAATTTGG-1	monkey	48680
E20-E1_TCACGCTAGCTCCACG-1	monkey	37797
E20-E1_TCACGCTCAGCTGGTC-1	monkey	45083
E20-E1_TCACGCTCATCGCCTT-1	monkey	55998
E20-E1_TCACGCTGTCTTACAG-1	monkey	41018
E20-E1_TCACGCTGTTGTTGTG-1	monkey	43528
E20-E1_TCACGCTTCCTCAGAA-1	monkey	51669
E20-E1_TCACGGGTCCTGTAAG-1	monkey	60138
E20-E1_TCACTATCAAGTGCTT-1	monkey	55871
E20-E1_TCACTATGTATCCTTT-1	monkey	58340
E20-E1_TCACTATTCTATTGTC-1	monkey	54897
E20-E1_TCAGCAACAAGGATGC-1	monkey	43767
E20-E1_TCAGCAACACTCCTGT-1	monkey	47805
E20-E1_TCAGCAACATAATCCG-1	monkey	59399
E20-E1_TCAGCCTGTCCACGCA-1	monkey	42506
E20-E1_TCAGGGCCAAATGGAT-1	monkey	41686
E20-E1_TCAGGGCTCTTAGCCC-1	monkey	50598
E20-E1_TCAGGTACAGTTCACA-1	monkey	59634
E20-E1_TCAGGTAGTGACAGCA-1	monkey	45722
E20-E1_TCAGTCCGTCTAACTG-1	monkey	44219
E20-E1_TCAGTCCTCATTCGGA-1	monkey	41779
E20-E1_TCAGTCCTCCAACCAA-1	monkey	39033
E20-E1_TCAGTGATCAAGCCAT-1	monkey	47687
E20-E1_TCAGTGATCTGGGTCG-1	monkey	48643
E20-E1_TCAGTTTCACAAGCTT-1	monkey	42650
E20-E1_TCAGTTTCAGATACTC-1	monkey	43481
E20-E1_TCATACTCAGCCCAGT-1	monkey	42428
E20-E1_TCATATCAGCCTGTGC-1	monkey	46534
E20-E1_TCATATCTCTTCGATT-1	monkey	45264
E20-E1_TCATCCGGTCAACCAT-1	monkey	59727
E20-E1_TCATGAGGTACAAACA-1	monkey	48801
E20-E1_TCATGAGGTCAACATC-1	monkey	40434
E20-E1_TCATGAGTCATGACAC-1	monkey	59479
E20-E1_TCATGAGTCCAAATGC-1	monkey	60297
E20-E1_TCATGGAAGAGTTGCG-1	monkey	59982
E20-E1_TCATGTTTCGTACACA-1	monkey	51743
E20-E1_TCATGTTTCTCATGCC-1	monkey	46745
E20-E1_TCATTACCAGAGTGTG-1	monkey	44870
E20-E1_TCATTCATCCTCACTG-1	monkey	42825
E20-E1_TCATTTGCAGATAAAC-1	monkey	55505
E20-E1_TCATTTGCATGTCAGT-1	monkey	54222
E20-E1_TCCACCAAGATAGCAT-1	monkey	51052
E20-E1_TCCACCAAGTTATGGA-1	monkey	46900
E20-E1_TCCACGTAGATACAGT-1	monkey	40390
E20-E1_TCCACGTTCGTGCAGC-1	monkey	43173
E20-E1_TCCAGAACACCCTAAA-1	monkey	47807
E20-E1_TCCAGAAGTAGGTACG-1	monkey	54200
E20-E1_TCCAGAATCGGTCTAA-1	monkey	59538
E20-E1_TCCATCGGTTTAGAGA-1	monkey	42462
E20-E1_TCCATGCAGACACACG-1	monkey	48701
E20-E1_TCCATGCCACAAGGTG-1	monkey	58718
E20-E1_TCCATGCCACTGCATA-1	monkey	48287
E20-E1_TCCCACACAGCTACAT-1	monkey	50407
E20-E1_TCCCAGTCATCTCGTC-1	monkey	45279
E20-E1_TCCCAGTGTGCTATTG-1	monkey	53310
E20-E1_TCCCAGTTCCTAGCCT-1	monkey	50870
E20-E1_TCCGAAAGTTCTAAGC-1	monkey	45964
E20-E1_TCCGATCGTAGATGTA-1	monkey	42961
E20-E1_TCCGATCTCCATTTAC-1	monkey	51177
E20-E1_TCCGGGACACTTGTGA-1	monkey	44263
E20-E1_TCCGGGAGTCTACGTA-1	monkey	43769
E20-E1_TCCGTGTGTAATCAAG-1	monkey	46400
E20-E1_TCCGTGTGTATCGCTA-1	monkey	39520
E20-E1_TCCGTGTGTCCTTGTC-1	monkey	53120
E20-E1_TCCGTGTGTGCCTAAT-1	monkey	57856
E20-E1_TCCTAATAGGCAATGC-1	monkey	47086
E20-E1_TCCTAATCATCCGCGA-1	monkey	48937
E20-E1_TCCTCCCCAATCTCGA-1	monkey	48724
E20-E1_TCCTCCCGTCAAAGTA-1	monkey	51961
E20-E1_TCCTCCCTCTCGACGG-1	monkey	50103
E20-E1_TCCTCGACAGAGTAAT-1	monkey	60833
E20-E1_TCCTCGACATACCACA-1	monkey	47692
E20-E1_TCCTCTTAGTGGACTG-1	monkey	51855
E20-E1_TCCTCTTGTACAGTAA-1	monkey	40328
E20-E1_TCCTGCACAGTTAGGG-1	monkey	45654
E20-E1_TCCTTCTAGTTGGAAT-1	monkey	44630
E20-E1_TCCTTCTGTTAGAAAC-1	monkey	44234
E20-E1_TCCTTCTTCATCAGTG-1	monkey	40338
E20-E1_TCCTTCTTCCGGTTCT-1	monkey	58471
E20-E1_TCCTTCTTCCGTGGTG-1	monkey	48960
E20-E1_TCGAACAGTGAGGCAT-1	monkey	53903
E20-E1_TCGAACATCGATTGGT-1	monkey	47766
E20-E1_TCGAAGTAGCATAGGC-1	monkey	48951
E20-E1_TCGAAGTTCACCCTTG-1	monkey	49684
E20-E1_TCGACCTAGCGACTGA-1	monkey	38449
E20-E1_TCGACCTTCGTGCACG-1	monkey	37833
E20-E1_TCGATTTAGATCCCAT-1	monkey	37465
E20-E1_TCGCAGGAGACCTGGA-1	monkey	39721
E20-E1_TCGCAGGCAGGCATGA-1	monkey	51124
E20-E1_TCGCTCAAGTAAATGC-1	monkey	46658
E20-E1_TCGCTCAGTGCTCTTC-1	monkey	43112
E20-E1_TCGCTCATCCCGAGTG-1	monkey	41809
E20-E1_TCGCTTGAGGGAGGCA-1	monkey	44458
E20-E1_TCGCTTGCAATGCAGG-1	monkey	50059
E20-E1_TCGCTTGTCCATCTCG-1	monkey	58303
E20-E1_TCGGATACATAACTCG-1	monkey	52610
E20-E1_TCGGATAGTCGATTCA-1	monkey	50778
E20-E1_TCGGGACAGGTGAGCT-1	monkey	50751
E20-E1_TCGGGACGTTCAATCG-1	monkey	49305
E20-E1_TCGGGACTCGTGGTAT-1	monkey	43435
E20-E1_TCGGGACTCGTTAGAC-1	monkey	59041
E20-E1_TCGGGCAAGTCATACC-1	monkey	60493
E20-E1_TCGGGCAGTCAATGGG-1	monkey	45397
E20-E1_TCGGGCATCATGTCAG-1	monkey	55164
E20-E1_TCGGGTGAGAATTTGG-1	monkey	45157
E20-E1_TCGGTCTGTCTCCCTA-1	monkey	37525
E20-E1_TCGTAGACAAGAAACT-1	monkey	46685
E20-E1_TCGTAGATCTGGGATT-1	monkey	60614
E20-E1_TCGTCCACATATGAAG-1	monkey	57522
E20-E1_TCGTGCTGTCGGAAAC-1	monkey	57081
E20-E1_TCGTGGGAGGGTTAGC-1	monkey	45586
E20-E1_TCGTGGGCAACCAACT-1	monkey	35827
E20-E1_TCGTGGGCACTCGATA-1	monkey	43373
E20-E1_TCGTGGGCATGGCGCT-1	monkey	58435
E20-E1_TCTAACTCACGCCACA-1	monkey	41845
E20-E1_TCTAACTGTCACTCAA-1	monkey	60734
E20-E1_TCTAACTTCACGAGGA-1	monkey	60961
E20-E1_TCTAACTTCTAACGCA-1	monkey	44994
E20-E1_TCTACATAGATGCTAA-1	monkey	42385
E20-E1_TCTACATAGGCCTGCT-1	monkey	37987
E20-E1_TCTACATGTACAAAGT-1	monkey	54558
E20-E1_TCTACCGCACCATAAC-1	monkey	38916
E20-E1_TCTACCGCAGAGCCCT-1	monkey	54559
E20-E1_TCTACCGTCCACAAGT-1	monkey	55171
E20-E1_TCTATACAGGGTGAGG-1	monkey	43554
E20-E1_TCTATACTCACCTCTG-1	monkey	53456
E20-E1_TCTATCAAGGTCTACT-1	monkey	47607
E20-E1_TCTATCATCTCTGCCA-1	monkey	49083
E20-E1_TCTATCATCTTCCCAG-1	monkey	48571
E20-E1_TCTCACGGTTCTCCCA-1	monkey	47770
E20-E1_TCTCACGTCCCGAGAC-1	monkey	41202
E20-E1_TCTCAGCAGGTATAGT-1	monkey	40265
E20-E1_TCTCAGCCAACCACGC-1	monkey	38676
E20-E1_TCTCAGCCAGGAGACT-1	monkey	40599
E20-E1_TCTCAGCTCAAACGTC-1	monkey	52739
E20-E1_TCTCAGCTCCCTGTTG-1	monkey	49463
E20-E1_TCTCAGCTCGATCCAA-1	monkey	39894
E20-E1_TCTCCGATCGAGCCAC-1	monkey	52000
E20-E1_TCTCTGGCATGTGGCC-1	monkey	51870
E20-E1_TCTCTGGGTAGCGTAG-1	monkey	37578
E20-E1_TCTGCCAGTAGTCTGT-1	monkey	47610
E20-E1_TCTGTCGAGGGTACAC-1	monkey	45698
E20-E1_TCTGTCGGTGTGTTTG-1	monkey	46926
E20-E1_TCTGTCGTCATTCCTA-1	monkey	53426
E20-E1_TCTGTCGTCGAGAACG-1	monkey	51908
E20-E1_TCTTAGTAGCAAACAT-1	monkey	42602
E20-E1_TCTTAGTAGGCCGCTT-1	monkey	49761
E20-E1_TCTTAGTAGTTCATCG-1	monkey	46901
E20-E1_TCTTAGTCATAGTCAC-1	monkey	54633
E20-E1_TCTTAGTTCCCTCTCC-1	monkey	46468
E20-E1_TCTTCCTAGTATGTAG-1	monkey	39905
E20-E1_TCTTCCTAGTCGAAAT-1	monkey	47967
E20-E1_TCTTCCTCAAGGGTCA-1	monkey	52176
E20-E1_TCTTGCGCATCAGCTA-1	monkey	53189
E20-E1_TCTTTGAAGTTACTCG-1	monkey	44172
E20-E1_TGAACGTAGCACTCGC-1	monkey	44305
E20-E1_TGAACGTCAGTTACCA-1	monkey	43694
E20-E1_TGAATCGCAAGCTGTT-1	monkey	41907
E20-E1_TGAATGCAGAGCTGAC-1	monkey	55667
E20-E1_TGAATGCCATCGTGCG-1	monkey	52085
E20-E1_TGAATGCGTTTCGATG-1	monkey	58097
E20-E1_TGAATGCTCCTACGGG-1	monkey	49547
E20-E1_TGACAGTAGGCCTGCT-1	monkey	46587
E20-E1_TGACCCTCAGTCTGGC-1	monkey	51079
E20-E1_TGACGCGAGTCATGAA-1	monkey	51744
E20-E1_TGACGCGCAAGTGGAC-1	monkey	47601
E20-E1_TGACGCGGTCTAGATC-1	monkey	41689
E20-E1_TGACTCCCAGACAATA-1	monkey	43850
E20-E1_TGACTCCGTCGACTGC-1	monkey	58166
E20-E1_TGACTCCGTCGTGCCA-1	monkey	54208
E20-E1_TGACTCCGTTAAGCAA-1	monkey	46670
E20-E1_TGAGACTCATACCAGT-1	monkey	45506
E20-E1_TGAGCATAGCTGGCCT-1	monkey	42581
E20-E1_TGAGCATGTAGGACCA-1	monkey	58983
E20-E1_TGAGCATTCAGGAAGC-1	monkey	56266
E20-E1_TGAGCGCGTTAGCGGA-1	monkey	45509
E20-E1_TGAGCGCGTTTACGAC-1	monkey	45314
E20-E1_TGAGCGCTCAGCTGTA-1	monkey	44363
E20-E1_TGAGGAGAGTAAATGC-1	monkey	60808
E20-E1_TGAGGAGAGTAACAGT-1	monkey	45749
E20-E1_TGAGGAGTCGTGGACC-1	monkey	49572
E20-E1_TGAGGGAGTCGTACTA-1	monkey	44943
E20-E1_TGAGGGATCCATTGTT-1	monkey	43263
E20-E1_TGAGGTTGTGCAGGAT-1	monkey	49160
E20-E1_TGAGTCAAGGTAAACT-1	monkey	44860
E20-E1_TGAGTCACATCCAATG-1	monkey	50093
E20-E1_TGAGTCATCATCTACT-1	monkey	60837
E20-E1_TGATCTTGTAGTCGTT-1	monkey	50088
E20-E1_TGATGCAAGTTGCCTA-1	monkey	48957
E20-E1_TGATGGTAGGGTACGT-1	monkey	45967
E20-E1_TGATTCTGTGCTTATG-1	monkey	43551
E20-E1_TGATTTCAGCTACTGT-1	monkey	43016
E20-E1_TGATTTCGTCGCAGTC-1	monkey	60488
E20-E1_TGATTTCGTGGTGATG-1	monkey	57788
E20-E1_TGCACGGAGTAGACAT-1	monkey	54081
E20-E1_TGCAGATCAACCGACC-1	monkey	47905
E20-E1_TGCAGATGTATACGGG-1	monkey	58863
E20-E1_TGCAGGCAGAAACCCG-1	monkey	49209
E20-E1_TGCAGGCCACCTGCAG-1	monkey	54638
E20-E1_TGCAGGCTCAAATGAG-1	monkey	48458
E20-E1_TGCAGGCTCGGTAAGG-1	monkey	54840
E20-E1_TGCAGTAAGAAGTGTT-1	monkey	40708
E20-E1_TGCAGTAAGAGATCGC-1	monkey	54608
E20-E1_TGCAGTAAGTAAGACT-1	monkey	41102
E20-E1_TGCAGTAGTACGCTAT-1	monkey	42991
E20-E1_TGCAGTAGTGATATAG-1	monkey	45763
E20-E1_TGCAGTATCTCAACGA-1	monkey	40816
E20-E1_TGCATCCCACAAGTGG-1	monkey	41303
E20-E1_TGCATCCTCTATTTCG-1	monkey	49779
E20-E1_TGCATGACAAGCGGAT-1	monkey	48137
E20-E1_TGCATGACACAAACGG-1	monkey	46149
E20-E1_TGCATGATCATGGTAC-1	monkey	50783
E20-E1_TGCCGAGAGCACTGGA-1	monkey	47374
E20-E1_TGCGACGCACCTGCTT-1	monkey	46038
E20-E1_TGCGACGGTTGACTGT-1	monkey	45316
E20-E1_TGCGATAAGACATAGT-1	monkey	40341
E20-E1_TGCGATATCCTTTGAT-1	monkey	58119
E20-E1_TGCGGCATCGTAGCCG-1	monkey	41659
E20-E1_TGCGGGTAGCTGCGAA-1	monkey	52102
E20-E1_TGCGGGTGTGGAACAC-1	monkey	54553
E20-E1_TGCGGGTGTTCGGTCG-1	monkey	41483
E20-E1_TGCGGGTTCGTAGAGG-1	monkey	58497
E20-E1_TGCTCCAAGTCGTTAC-1	monkey	59261
E20-E1_TGCTCCACAAGTTGGG-1	monkey	38500
E20-E1_TGCTCGTAGCCGATTT-1	monkey	49939
E20-E1_TGCTCGTGTATCTCTT-1	monkey	47536
E20-E1_TGCTCGTTCGACATTG-1	monkey	56686
E20-E1_TGCTGAACATAGATCC-1	monkey	44448
E20-E1_TGCTGAACATCCGGTG-1	monkey	49496
E20-E1_TGCTTGCGTTGGGTTT-1	monkey	58020
E20-E1_TGCTTGCTCCACATAG-1	monkey	44223
E20-E1_TGCTTGCTCTCCCATG-1	monkey	51040
E20-E1_TGGAACTAGACATCAA-1	monkey	44780
E20-E1_TGGAACTAGGTCTTTG-1	monkey	53645
E20-E1_TGGAGAGCAGGAATCG-1	monkey	59746
E20-E1_TGGAGGAAGGATACGC-1	monkey	48963
E20-E1_TGGAGGATCGTAGTCA-1	monkey	60365
E20-E1_TGGAGGATCTCATTAC-1	monkey	41139
E20-E1_TGGATCAAGCGTCAAG-1	monkey	48991
E20-E1_TGGATGTGTATCACCA-1	monkey	59314
E20-E1_TGGCGTGAGCAAATCA-1	monkey	46014
E20-E1_TGGCGTGAGCGACTGA-1	monkey	48567
E20-E1_TGGCGTGAGGGACCAT-1	monkey	38740
E20-E1_TGGCGTGAGTTCGGTT-1	monkey	55948
E20-E1_TGGCGTGTCGTTATCT-1	monkey	49221
E20-E1_TGGGAAGAGGTACATA-1	monkey	53411
E20-E1_TGGGAGACAATCCTAG-1	monkey	40254
E20-E1_TGGGAGACATGAAGGC-1	monkey	54760
E20-E1_TGGGATTCACCGTACG-1	monkey	45112
E20-E1_TGGGATTGTCTTTATC-1	monkey	48559
E20-E1_TGGGATTTCATTGAGC-1	monkey	47994
E20-E1_TGGGCGTAGGGTAGCT-1	monkey	58862
E20-E1_TGGGCGTCACTACACA-1	monkey	44519
E20-E1_TGGGCGTTCAAGAGTA-1	monkey	43829
E20-E1_TGGGCTGGTCACTGAT-1	monkey	46529
E20-E1_TGGGCTGTCCTCCACA-1	monkey	43771
E20-E1_TGGGCTGTCTCTAGGA-1	monkey	54531
E20-E1_TGGGTTAGTATCCCTC-1	monkey	41270
E20-E1_TGGGTTAGTCGATTCA-1	monkey	60924
E20-E1_TGGTACAAGGGCCCTT-1	monkey	38107
E20-E1_TGGTACAGTGCTATTG-1	monkey	45772
E20-E1_TGGTACAGTTGCCGAC-1	monkey	50246
E20-E1_TGGTGATGTACCTGTA-1	monkey	37343
E20-E1_TGGTGATGTTCCAAAC-1	monkey	59706
E20-E1_TGGTGATGTTGAAGTA-1	monkey	51275
E20-E1_TGGTGATTCGGTCGGT-1	monkey	43941
E20-E1_TGGTTAGAGACGCCAA-1	monkey	45560
E20-E1_TGGTTAGAGAGAGCGG-1	monkey	59768
E20-E1_TGGTTAGAGGTGAGAA-1	monkey	45679
E20-E1_TGGTTAGCACGACGTC-1	monkey	50064
E20-E1_TGGTTAGTCTTGGCTC-1	monkey	49505
E20-E1_TGTAACGCAGCAAGAC-1	monkey	58651
E20-E1_TGTAACGCAGGCTACC-1	monkey	49900
E20-E1_TGTAACGCATTAAAGG-1	monkey	53786
E20-E1_TGTAACGTCAGTAGGG-1	monkey	57587
E20-E1_TGTAAGCCAAACGAGC-1	monkey	41613
E20-E1_TGTAAGCGTTTGTTCT-1	monkey	59219
E20-E1_TGTACAGGTGACACGA-1	monkey	54290
E20-E1_TGTACAGGTTCGGGTC-1	monkey	35204
E20-E1_TGTACAGTCAGTGATC-1	monkey	43997
E20-E1_TGTCAGAAGCAAGTCG-1	monkey	55910
E20-E1_TGTCAGATCAAGTGTC-1	monkey	47115
E20-E1_TGTCAGATCCGTATGA-1	monkey	39450
E20-E1_TGTCCACAGACCTCCG-1	monkey	37820
E20-E1_TGTCCACGTACTAGCT-1	monkey	40780
E20-E1_TGTCCACGTAGTCTGT-1	monkey	48178
E20-E1_TGTCCCAAGGTCATTC-1	monkey	58256
E20-E1_TGTCCTGAGTTGCGAG-1	monkey	40876
E20-E1_TGTCCTGCAATGAGCG-1	monkey	43704
E20-E1_TGTCCTGCAGACGCTC-1	monkey	55172
E20-E1_TGTGATGTCAGAGTTC-1	monkey	49591
E20-E1_TGTGATGTCATAGGCT-1	monkey	58654
E20-E1_TGTGCGGTCCGTGACG-1	monkey	52553
E20-E1_TGTGGCGAGAGGTTAT-1	monkey	42515
E20-E1_TGTGGCGTCATCGCCT-1	monkey	37096
E20-E1_TGTGTGATCGACGTCG-1	monkey	46695
E20-E1_TGTTACTCAGCATTGT-1	monkey	44155
E20-E1_TGTTACTGTCTGATCA-1	monkey	52145
E20-E1_TGTTACTGTGTTATCG-1	monkey	50658
E20-E1_TGTTACTGTTATGTGC-1	monkey	46424
E20-E1_TGTTACTGTTCTTGCC-1	monkey	41658
E20-E1_TGTTCATAGTCACTAC-1	monkey	54071
E20-E1_TGTTCATTCGTGGCTG-1	monkey	55051
E20-E1_TGTTCCGAGTCGTCTA-1	monkey	39962
E20-E1_TGTTCCGGTCCTATAG-1	monkey	43089
E20-E1_TGTTCCGTCATCTATC-1	monkey	45575
E20-E1_TGTTCTATCACCTGTC-1	monkey	41006
E20-E1_TGTTGAGCACTTTAGG-1	monkey	48498
E20-E1_TGTTGAGGTGCGGTAA-1	monkey	58833
E20-E1_TGTTGAGGTGTATTCG-1	monkey	45133
E20-E1_TGTTGGAAGTCAGCGA-1	monkey	45594
E20-E1_TGTTTGTAGAGTCACG-1	monkey	43297
E20-E1_TGTTTGTAGCGCCCAT-1	monkey	40577
E20-E1_TGTTTGTGTACTCGTA-1	monkey	45651
E20-E1_TGTTTGTTCGTCCTCA-1	monkey	45136
E20-E1_TTACAGGAGGTAGATT-1	monkey	48513
E20-E1_TTACAGGGTGCAATAA-1	monkey	41418
E20-E1_TTACAGGGTTTGTGGT-1	monkey	46619
E20-E1_TTACCATGTAGGATAT-1	monkey	53467
E20-E1_TTACCATTCGTTAGAC-1	monkey	39943
E20-E1_TTACCGCGTATGAAAC-1	monkey	58451
E20-E1_TTACCGCGTCCAAATC-1	monkey	44291
E20-E1_TTACGTTAGGCCTTGC-1	monkey	47953
E20-E1_TTACGTTCATACTGTG-1	monkey	54284
E20-E1_TTACGTTGTACTGGGA-1	monkey	37918
E20-E1_TTACGTTGTAGATTAG-1	monkey	56833
E20-E1_TTACGTTGTGACAGCA-1	monkey	41054
E20-E1_TTACGTTTCCTACCAC-1	monkey	57787
E20-E1_TTACTGTAGGCTTCCG-1	monkey	48099
E20-E1_TTACTGTAGTATTAGG-1	monkey	54691
E20-E1_TTAGGCACACATCCCT-1	monkey	60633
E20-E1_TTAGGCATCGGTTCAA-1	monkey	54782
E20-E1_TTAGGGTGTGCATACT-1	monkey	50027
E20-E1_TTAGGGTTCTCCTGTG-1	monkey	44360
E20-E1_TTAGTCTCACCAGCTG-1	monkey	41362
E20-E1_TTAGTCTCAGAAGCGT-1	monkey	60801
E20-E1_TTAGTCTTCGTAGGGA-1	monkey	39532
E20-E1_TTATTGCCAAGCGCAA-1	monkey	44137
E20-E1_TTATTGCGTTCCACAA-1	monkey	43073
E20-E1_TTCAATCTCTACCACC-1	monkey	51615
E20-E1_TTCACCGTCCGTAATG-1	monkey	48469
E20-E1_TTCACCGTCGATACAC-1	monkey	52502
E20-E1_TTCACGCAGTACCATC-1	monkey	52692
E20-E1_TTCACGCGTCTCAGAT-1	monkey	49516
E20-E1_TTCAGGACAACATACC-1	monkey	48713
E20-E1_TTCATGTAGCACTCCG-1	monkey	49284
E20-E1_TTCATGTCAGTGGGTA-1	monkey	55467
E20-E1_TTCATGTGTATCACCA-1	monkey	60269
E20-E1_TTCATTGAGAATGTTG-1	monkey	40208
E20-E1_TTCCAATAGAAGTCTA-1	monkey	41881
E20-E1_TTCCGGTGTACTAGCT-1	monkey	44805
E20-E1_TTCCGTGCACTCATAG-1	monkey	59438
E20-E1_TTCCGTGCAGGAGGAG-1	monkey	38488
E20-E1_TTCCGTGGTTCCTAAG-1	monkey	54570
E20-E1_TTCCGTGTCCAATGCA-1	monkey	59272
E20-E1_TTCCTAAAGTTGTAAG-1	monkey	35424
E20-E1_TTCCTAACACCGGCTA-1	monkey	36496
E20-E1_TTCCTAACAGGCACAA-1	monkey	58898
E20-E1_TTCCTAAGTTCGTGCG-1	monkey	45933
E20-E1_TTCCTCTAGCATCGAG-1	monkey	38256
E20-E1_TTCCTCTAGTTGTAGA-1	monkey	39246
E20-E1_TTCCTCTCAGAGATTA-1	monkey	52493
E20-E1_TTCCTTCCAGCAGTAG-1	monkey	55370
E20-E1_TTCGATTGTCACTTAG-1	monkey	55547
E20-E1_TTCGCTGGTAAGTTGA-1	monkey	40617
E20-E1_TTCGCTGGTCATAACC-1	monkey	49705
E20-E1_TTCGCTGTCCGATAGT-1	monkey	53102
E20-E1_TTCGGTCTCAGTGGGA-1	monkey	40977
E20-E1_TTCTCTCCACATTCGA-1	monkey	59892
E20-E1_TTCTCTCTCCACGTAA-1	monkey	48089
E20-E1_TTCTTCCCAAGTGCAG-1	monkey	40991
E20-E1_TTCTTCCCATCCGTGG-1	monkey	56845
E20-E1_TTCTTGAAGCAGTACG-1	monkey	41974
E20-E1_TTGAACGCAACACGAG-1	monkey	59037
E20-E1_TTGAACGGTTGGGAAC-1	monkey	52554
E20-E1_TTGAACGTCTGCGGGT-1	monkey	51625
E20-E1_TTGACCCCACCCTAAA-1	monkey	52701
E20-E1_TTGACCCTCTACGCGG-1	monkey	55650
E20-E1_TTGAGTGAGGATATAC-1	monkey	56162
E20-E1_TTGAGTGGTCTGTGCG-1	monkey	43467
E20-E1_TTGATGGAGACCATTC-1	monkey	58368
E20-E1_TTGCATTTCGGTCTGG-1	monkey	58991
E20-E1_TTGCCTGGTCTCGACG-1	monkey	53969
E20-E1_TTGCCTGGTGCACGCT-1	monkey	54803
E20-E1_TTGCGTCCAGCCTACG-1	monkey	59335
E20-E1_TTGCTGCAGCCAAGTG-1	monkey	41469
E20-E1_TTGCTGCGTCTACATG-1	monkey	47642
E20-E1_TTGGATGTCAGACAAA-1	monkey	41861
E20-E1_TTGGGTACAATCGTCA-1	monkey	44642
E20-E1_TTGGGTACACAAGCTT-1	monkey	43559
E20-E1_TTGGGTATCGGCTTGG-1	monkey	50453
E20-E1_TTGGTTTCAAGTATCC-1	monkey	50912
E20-E1_TTGGTTTCACATTACG-1	monkey	50390
E20-E1_TTGGTTTTCAAGTGGG-1	monkey	42526
E20-E1_TTGGTTTTCGCGAAGA-1	monkey	55927
E20-E1_TTGTGTTGTATTCCGA-1	monkey	40966
E20-E1_TTGTTCAGTTAAGTCC-1	monkey	44540
E20-E1_TTGTTCATCTGACGCG-1	monkey	59316
E20-E1_TTGTTGTAGCTGAAAT-1	monkey	53196
E20-E1_TTGTTGTTCCCTGTTG-1	monkey	45569
E20-E1_TTGTTTGGTTCGCGTG-1	monkey	58835
E20-E1_TTTACCAAGCAAACAT-1	monkey	56900
E20-E1_TTTACCAGTACAGAAT-1	monkey	60878
E20-E1_TTTACCAGTTCGGCTG-1	monkey	45131
E20-E1_TTTACGTGTGGCATCC-1	monkey	46820
E20-E1_TTTACTGAGCCATGCC-1	monkey	44481
E20-E1_TTTACTGCATCATTTC-1	monkey	47406
E20-E1_TTTACTGTCAGCCCAG-1	monkey	47164
E20-E1_TTTAGTCTCGACACCG-1	monkey	44693
E20-E1_TTTAGTCTCGTGGGTC-1	monkey	55611
E20-E1_TTTAGTCTCTCGCTTG-1	monkey	42682
E20-E1_TTTATGCAGCTTACGT-1	monkey	48999
E20-E1_TTTATGCCAAATCGGG-1	monkey	59617
E20-E1_TTTATGCGTAGTATAG-1	monkey	59604
E20-E1_TTTATGCGTGCTGCAC-1	monkey	48996
E20-E1_TTTATGCTCCGTCCTA-1	monkey	58780
E20-E1_TTTATGCTCGCCGTGA-1	monkey	51194
E20-E1_TTTATGCTCGCTTAAG-1	monkey	46021
E20-E1_TTTCACACATGGCTGC-1	monkey	52058
E20-E1_TTTCACATCCGCAGTG-1	monkey	42885
E20-E1_TTTCATGAGGCACAAC-1	monkey	46610
E20-E1_TTTCGATAGAGCCATG-1	monkey	44788
E20-E1_TTTGACTCAACTGCCG-1	monkey	60146
E20-E1_TTTGACTGTCGTACTA-1	monkey	40971
E20-E1_TTTGATCCAAGGTCTT-1	monkey	48627
E20-E1_TTTGATCTCTCCTGCA-1	monkey	48112
E20-E1_TTTGGAGAGCTGGAGT-1	monkey	38816
E20-E1_TTTGGTTCACAACGCC-1	monkey	42933
E20-E1_TTTGGTTTCGACCATA-1	monkey	42731
E20-E1_TTTGTTGAGGTAGATT-1	monkey	37939
E20-E1_TTTGTTGTCGGTCTGG-1	monkey	47266
E20-E2_AAACCCACATAGAGGC-2	monkey	56403
E20-E2_AAACCCAGTTTGCAGT-2	monkey	55695
E20-E2_AAACCCATCGTTTACT-2	monkey	54270
E20-E2_AAACGAAGTAGTGCGA-2	monkey	46967
E20-E2_AAACGAAGTGATGGCA-2	monkey	58376
E20-E2_AAACGCTCATCGTGCG-2	monkey	58426
E20-E2_AAACGCTGTATCTCTT-2	monkey	51918
E20-E2_AAACGCTTCTTCCTAA-2	monkey	58932
E20-E2_AAAGAACAGGCCGCTT-2	monkey	51003
E20-E2_AAAGGATAGCCAGAGT-2	monkey	51580
E20-E2_AAAGGATCACTACAGT-2	monkey	50665
E20-E2_AAAGGATGTAACACCT-2	monkey	55690
E20-E2_AAAGGATGTTGAGTCT-2	monkey	60407
E20-E2_AAAGGATTCCTTCACG-2	monkey	48392
E20-E2_AAAGGGCAGTCCTGTA-2	monkey	36844
E20-E2_AAAGGGCAGTTAACAG-2	monkey	57277
E20-E2_AAAGGGCCAGCCTTCT-2	monkey	50950
E20-E2_AAAGGGCGTCATAACC-2	monkey	55744
E20-E2_AAAGGGCGTCTCTCTG-2	monkey	48203
E20-E2_AAAGGTAAGGTTCACT-2	monkey	47151
E20-E2_AAAGGTAGTTAGGCCC-2	monkey	58601
E20-E2_AAAGTCCAGCGAGTCA-2	monkey	40484
E20-E2_AAAGTCCTCACCTGTC-2	monkey	56439
E20-E2_AAAGTGAAGACGGAAA-2	monkey	52662
E20-E2_AAAGTGAGTCAAGCCC-2	monkey	57545
E20-E2_AAATGGAAGCCACCGT-2	monkey	46350
E20-E2_AAATGGAAGGCTTTCA-2	monkey	51402
E20-E2_AAATGGAGTACAAGTA-2	monkey	40509
E20-E2_AACAAAGCATGCGGTC-2	monkey	59691
E20-E2_AACAACCAGAATTCAG-2	monkey	41583
E20-E2_AACAACCTCTCAGAAC-2	monkey	54583
E20-E2_AACAACCTCTCCCAAC-2	monkey	60184
E20-E2_AACAAGAAGAAGCTGC-2	monkey	55894
E20-E2_AACAAGAAGTTGCTGT-2	monkey	60045
E20-E2_AACAAGACAAAGGCGT-2	monkey	47036
E20-E2_AACAAGACACGGCTAC-2	monkey	48880
E20-E2_AACAAGACAGTGTGCC-2	monkey	60940
E20-E2_AACACACAGGAATTAC-2	monkey	41003
E20-E2_AACACACAGTATAACG-2	monkey	43466
E20-E2_AACACACCAAGTCCAT-2	monkey	53580
E20-E2_AACACACCACCACATA-2	monkey	43357
E20-E2_AACACACTCAAGCCTA-2	monkey	58181
E20-E2_AACAGGGGTTTCGTTT-2	monkey	55890
E20-E2_AACAGGGTCCTTGAAG-2	monkey	49254
E20-E2_AACCAACGTGGAGGTT-2	monkey	54823
E20-E2_AACCACAAGGATTTCC-2	monkey	57126
E20-E2_AACCATGAGTGGCCTC-2	monkey	60579
E20-E2_AACCATGGTTAAACCC-2	monkey	39481
E20-E2_AACCATGTCAGCAGAG-2	monkey	54241
E20-E2_AACCATGTCGAACGGA-2	monkey	60842
E20-E2_AACCCAAAGAATCGAT-2	monkey	58424
E20-E2_AACCCAACAGGTGACA-2	monkey	42147
E20-E2_AACCTGAAGTCAGCGA-2	monkey	54712
E20-E2_AACCTTTCAAACTAGA-2	monkey	57728
E20-E2_AACCTTTGTCTCTCAC-2	monkey	53801
E20-E2_AACCTTTGTCTGTCCT-2	monkey	53261
E20-E2_AACGAAAAGTGCACTT-2	monkey	52277
E20-E2_AACGAAACACCCAATA-2	monkey	49727
E20-E2_AACGAAAGTGCCCGTA-2	monkey	36622
E20-E2_AACGAAAGTTTCACTT-2	monkey	57827
E20-E2_AACGAAATCAATCCAG-2	monkey	60495
E20-E2_AACGAAATCTCGGTCT-2	monkey	47411
E20-E2_AACGGGAAGCCAAGCA-2	monkey	58916
E20-E2_AACGGGATCCTACGAA-2	monkey	53219
E20-E2_AACGGGATCTACTATC-2	monkey	53465
E20-E2_AACGTCACAGGGAGAG-2	monkey	59610
E20-E2_AACGTCATCGTAGAGG-2	monkey	55372
E20-E2_AAGAACAGTCTGTGGC-2	monkey	55647
E20-E2_AAGAACATCGACGTCG-2	monkey	50296
E20-E2_AAGACAAAGAAATTCG-2	monkey	53794
E20-E2_AAGACAACAGTGGGTA-2	monkey	54777
E20-E2_AAGACAAGTTGGAGAC-2	monkey	44925
E20-E2_AAGACAAGTTGGGACA-2	monkey	43230
E20-E2_AAGACAATCCGTATAG-2	monkey	57049
E20-E2_AAGACTCAGCAACCAG-2	monkey	51010
E20-E2_AAGACTCAGCCACTCG-2	monkey	56100
E20-E2_AAGACTCCAAACACGG-2	monkey	56675
E20-E2_AAGACTCCACCGGTCA-2	monkey	55233
E20-E2_AAGACTCGTGCCTAAT-2	monkey	52215
E20-E2_AAGACTCTCCCGTTCA-2	monkey	57181
E20-E2_AAGATAGAGTGATCGG-2	monkey	45826
E20-E2_AAGCATCTCGATAACC-2	monkey	58197
E20-E2_AAGCCATAGCACACAG-2	monkey	54728
E20-E2_AAGCCATAGCTCAGAG-2	monkey	60143
E20-E2_AAGCCATAGGTGTGAC-2	monkey	49911
E20-E2_AAGCCATCAAAGACTA-2	monkey	53054
E20-E2_AAGCCATGTACGATTC-2	monkey	40984
E20-E2_AAGCGAGAGACGAAGA-2	monkey	35981
E20-E2_AAGCGAGGTTGCATAC-2	monkey	58442
E20-E2_AAGCGTTCAAACGAGC-2	monkey	56989
E20-E2_AAGCGTTCACGATTCA-2	monkey	45805
E20-E2_AAGCGTTGTCAAGGCA-2	monkey	48908
E20-E2_AAGGAATCACAAATCC-2	monkey	58926
E20-E2_AAGGAATCACATATGC-2	monkey	47289
E20-E2_AAGGTAATCAATGCAC-2	monkey	49785
E20-E2_AAGTACCGTCACGCTG-2	monkey	53761
E20-E2_AAGTCGTAGCTGTCCG-2	monkey	39562
E20-E2_AAGTCGTAGTATGGAT-2	monkey	41875
[truncated: 58,991 more rows]

## Sheet: Fig5d
	AM	AMLC	AMLC1	AMLC2	Amnion	Early amnion like	Late amnion like	AECs	AMCs
Module 1	1.34607	-0.0416155	1.10646	0.631233	-0.948187	0.757191	-0.970242	-0.503998	-1.37691
Module 23	0.349972	-0.73549	-0.82465	-0.626263	-0.812602	1.68249	1.00435	0.920183	-0.957995
Module 58	-0.584814	1.76253	0.165487	0.70688	1.09567	-0.762745	-0.775573	-0.386155	-1.22128
Module 46	1.47526	0.698823	0.858259	0.735371	0.173247	-1.19939	-0.861812	-0.740026	-1.13972
Module 21	2.65546	-0.364387	-0.401983	-0.395425	-0.193953	-0.431605	-0.39934	-0.186584	-0.282179
Module 29	-0.561316	-0.554954	-0.829927	-0.577881	0.21907	-0.766059	0.469446	2.32911	0.272514
Module 10	0.0340757	-0.143873	-0.799176	-0.0946631	1.02458	-1.31021	1.22522	1.26914	-1.20509
Module 26	1.36887	-0.667787	0.411771	0.352249	-1.62364	1.16595	-0.622633	0.489255	-0.87403
Module 17	0.0501935	1.51378	0.447308	0.967485	0.7002	-1.30517	-0.788053	-0.293989	-1.29176
Module 5	-0.0618908	1.09297	0.157321	0.174559	0.0228833	1.54856	-0.0739699	-1.07575	-1.78468
Module 30	1.33093	0.407412	1.23736	0.412916	-0.62346	0.449277	-0.626087	-1.17421	-1.41413
Module 4	0.376822	-0.711047	-0.856422	-0.805482	0.410627	-0.893909	-0.576629	1.51607	1.53996
Module 9	-0.263307	-0.562325	-0.964825	-0.584041	-0.408702	1.76047	0.75418	1.24588	-0.977331
Module 54	0.128728	1.73388	0.671471	0.176138	0.193754	0.486973	-1.28533	-1.4721	-0.633521
Module 2	0.394677	1.40866	0.2358	0.526376	0.743489	-1.79175	-1.31326	-0.198478	-0.00550665
Module 7	2.63442	-0.274895	-0.232362	-0.363921	0.0202906	-0.448612	-0.465824	-0.407022	-0.462074
Module 47	-1.04506	1.70854	-0.330471	-0.452926	0.345859	0.986184	-0.250197	-1.49511	0.533173
Module 16	0.979097	-0.132132	0.447663	0.652026	-0.286998	-1.6288	-1.5004	1.14222	0.327325
Module 62	-0.59198	-0.501693	-0.82503	-0.822689	-0.958362	0.809661	0.659519	0.236746	1.99383
Module 13	0.8711	-0.644571	-0.628641	-0.473989	0.115465	-1.23038	-0.715377	1.85552	0.850872
Module 55	-0.247808	-0.591589	-0.743944	-0.600364	0.0293539	-0.844589	-0.243983	1.05457	2.18835
Module 66	-0.420919	-0.473763	-0.515015	-0.505174	0.242286	-0.561432	-0.217156	2.57702	-0.125847
Module 45	0.369494	1.48786	0.545621	0.673237	0.507535	-0.0328531	-0.920759	-0.906715	-1.72342
Module 20	0.385235	-1.38486	-0.880858	-0.675012	-0.623122	1.32731	0.206721	1.58293	0.0616568
Module 14	0.240216	1.52412	0.169153	0.267091	1.35053	-0.741706	-1.47918	-0.855647	-0.474574
Module 3	-0.357731	-0.417808	-0.521638	-0.465687	0.0601009	-0.446305	-0.0411929	2.61259	-0.422331
Module 27	-0.198675	-0.310127	-0.729366	-0.515014	-0.766232	2.48291	0.434947	-0.0465109	-0.351931
Module 41	0.488322	2.17454	0.314958	0.481302	-0.410834	-0.970715	-0.99989	-0.611421	-0.466258
Module 35	0.15658	-0.22476	-0.483826	-0.272052	0.184078	-0.949504	0.0250656	2.43404	-0.869623
Module 32	0.92922	-0.333376	-0.0858242	-0.238608	-0.991412	2.0785	0.0591197	-0.138848	-1.27877
Module 68	-0.288612	-0.57941	-0.73241	-0.65902	0.15709	-0.860324	-0.25501	2.15822	1.05948
Module 52	2.25228	0.133851	0.10141	0.0472433	-0.644153	-1.22923	-0.811013	0.46334	-0.313728
Module 6	-0.0119004	-0.665324	-0.511077	-0.37023	0.168776	-1.12494	-0.648805	1.11262	2.05088
Module 12	-0.12683	-0.257168	-0.469294	-0.41388	-0.682601	2.35782	0.811862	-0.38882	-0.831086
Module 56	-0.27277	-0.333438	-0.348714	-0.351379	-0.347612	-0.473423	-0.425545	-0.0991872	2.65207
Module 37	0.457163	1.4824	0.240798	0.210886	1.29572	-0.433835	-1.05682	-0.880023	-1.31629
Module 51	-0.60883	1.44341	-0.331959	-0.113026	1.49349	-1.38876	-0.921241	-0.188983	0.6159
Module 25	2.62487	-0.313008	0.10824	-0.271029	-0.395122	-0.404051	-0.459015	-0.442149	-0.448733
Module 48	2.65261	-0.322324	-0.266524	-0.379755	-0.104446	-0.462205	-0.420639	-0.335518	-0.361199
Module 28	-0.355147	-0.195751	-0.445186	-0.269787	-0.566163	2.49489	0.518919	-0.429669	-0.752108
Module 49	-0.497893	1.49548	0.70255	1.41288	0.309099	-0.867157	-0.845066	-0.888827	-0.821073
Module 33	1.04512	0.97183	0.403927	-0.105244	-0.810101	1.35569	-0.393432	-1.45196	-1.01583
Module 19	-0.309382	-0.34729	-0.397621	-0.41835	-0.320924	-0.388561	-0.338643	-0.13689	2.65766
Module 57	1.06821	0.440832	1.05523	0.847492	-0.0972061	0.206358	-0.522536	-1.41975	-1.57863
Module 65	-0.685506	1.97785	-0.310218	1.00828	0.747303	-0.654255	-0.502169	-0.700075	-0.881209
Module 44	-1.58428	0.36567	-1.04465	-0.536956	0.632525	-0.00292522	0.381211	-0.0619379	1.85134
Module 64	1.52559	0.259278	1.05746	0.788461	-0.784295	-1.27235	-1.21688	0.0297403	-0.387003
Module 81	2.34546	-0.165999	0.00911946	-0.453503	0.265468	-0.943154	-1.14056	0.0175859	0.0655756
Module 24	-1.07127	0.650462	0.053012	0.449435	0.0916809	1.69591	0.53934	-0.931851	-1.47673
Module 18	-0.1367	-0.199612	-0.324045	-0.341744	-0.370961	-0.769134	-0.446176	-0.0176037	2.60598
Module 34	-0.791339	-0.1663	-0.621614	-0.350175	0.137705	-0.520307	-0.325637	0.10172	2.53595
Module 15	-1.2491	-0.770363	-0.916734	-0.642286	-0.467417	0.955893	0.605614	1.30645	1.17794
Module 60	-0.492261	-0.204975	-0.929519	-0.588938	0.040546	-0.610206	-0.0777774	0.425084	2.43805
Module 77	0.0116112	-0.374005	-0.282879	-0.21273	-0.889043	2.32642	0.58612	-0.0780903	-1.0874
Module 69	0.157684	-0.613092	-0.797151	-0.843712	-0.100542	-0.648164	-0.448886	1.33431	1.95955
Module 31	-0.241808	-0.362436	-0.394087	-0.40129	-0.324603	-0.453029	-0.383843	-0.089905	2.651
Module 8	0.276284	-0.363017	-0.314734	-0.434722	-0.559909	-0.69198	-0.542707	0.0995675	2.53122
Module 42	-1.71599	0.670273	-0.619372	-0.484015	-0.481611	0.48038	0.605706	-0.219063	1.7637
Module 11	-0.46777	-0.30632	-0.367159	-0.338963	-0.417148	2.59465	0.251037	-0.377322	-0.571004
Module 43	2.59459	-0.404295	-0.376502	-0.408384	-0.0493545	-0.62415	-0.478673	0.14069	-0.393925
Module 50	0.196885	1.19457	0.703489	0.633842	0.263388	0.587414	-0.470573	-1.26405	-1.84497
Module 74	2.63139	-0.411213	-0.344868	-0.452833	0.0742435	-0.415598	-0.439877	-0.372575	-0.268666
Module 72	0.728244	-0.730329	-0.615134	-0.77693	-0.336604	-0.738199	-0.430852	2.12294	0.776862
Module 59	-0.631392	0.817928	0.170965	-0.12954	-0.339838	1.83038	0.3521	-0.276054	-1.79454
Module 38	-0.282507	0.0323706	-0.186158	-0.215441	-0.184653	2.39587	0.367401	-0.773266	-1.15362
Module 73	0.0423431	-0.325948	-0.839323	-0.756473	0.0668136	-0.47689	-0.845311	2.18195	0.952837
Module 36	-0.315303	-0.474651	-0.649593	-0.615695	-0.272847	-0.692453	-0.308085	1.07886	2.24977
Module 53	0.470303	1.52975	0.671189	0.418984	0.0113249	0.384676	-0.672601	-1.0505	-1.76312
Module 79	2.51477	0.227912	0.115872	-0.0729451	-0.583275	-0.465424	-0.608996	-0.420014	-0.7079
Module 76	-0.213322	-0.602339	-0.558783	-0.661318	-0.303241	-0.445003	-0.61642	1.25823	2.14219
Module 40	0.507785	0.744972	-0.232553	-0.227363	0.215192	-1.76422	-1.22108	0.500382	1.47689
Module 67	0.152663	-0.373951	-0.410616	-0.518562	-0.448399	-0.542118	-0.342613	-0.118879	2.60247
Module 22	-0.136839	0.255742	2.1174	1.06451	-0.362148	-0.675824	-0.701994	-0.765082	-0.795772
Module 75	-0.534189	-0.106744	-0.260843	-0.418427	-0.908451	2.34379	0.774946	-0.175963	-0.714123
Module 39	-0.676971	-0.908806	-1.0705	-0.83366	-0.38513	1.31605	1.18267	1.25766	0.118688
Module 63	-0.17132	-0.421761	-0.373915	-0.447168	0.0541727	-0.555386	-0.284078	2.62323	-0.423772
Module 71	-0.613463	-0.385972	-0.554951	-0.559757	-0.489519	0.180661	-0.0593403	-0.0810609	2.5634
Module 70	-1.45509	0.0918143	-0.304866	-0.286488	-1.45451	0.449773	0.902205	0.5535	1.50367
Module 82	2.59109	-0.089482	-0.268086	-0.193434	-0.638333	-0.363024	0.0759426	-0.520802	-0.593875
Module 80	0.466131	-0.508431	0.184015	-0.123858	-0.925151	2.21313	0.418743	-0.690961	-1.03362
Module 83	0.956937	-0.716125	-0.653567	-0.712571	-0.537712	-0.680572	-0.642422	1.57462	1.41141
Module 61	-0.605829	-0.389919	-0.36656	-0.44338	-0.142695	2.16402	1.20118	-0.715981	-0.700835
Module 78	0.145098	0.467556	-0.230905	-0.1673	-0.0563699	-1.73824	-0.895962	0.611145	1.86498
