# Supplementary material for: Atlas of amnion development during the first trimester of human pregnancy
Source: Nat Cell Biol. 2025 Jul 14;27(7):1175–85. doi: 10.1038/s41556-025-01696-9 (PMC12270915; doi:10.1038/s41556-025-01696-9)
Supplement: Supplementary file 8 — Statistical source data. [file 41556_2025_1696_MOESM8_ESM.xlsx]

## Sheet: EDFig4b
	Amnion-Ect	AECs	AMCs	AESCs_1	AESCs_2	Fibroblasts	Intermediate cells	Macrophages	AMSCs
NPY	0.361431	20.5075	0.218561	15.0208	17.7067	0.196535	9.73535	0.528764	0.300185
GABRP	0.363701	14.1404	0.0715561	11.7063	10.9662	0.228043	7.80908	0.412917	0.307688
TPM1	2.20407	39.4894	0.836406	43.756	36.5646	1.19819	24.3507	2.91445	1.80636
IGFBP5	0.71684	20.0919	0.67269	20.3217	13.54	1.28055	12.2602	0.595236	0.79547
KRT18	0.394354	28.4281	2.66963	37.8171	30.9007	1.74817	14.5363	1.19356	2.67033
SPINT2	0.393733	10.9069	0.100099	11.8693	10.4844	0.151377	5.00032	1.0483	0.262288
KRT8	0.465679	24.6063	3.89518	35.3125	27.2143	2.72334	12.9514	1.01199	4.30025
IGFBP2	6.06149	10.7561	0.0521228	12.5161	11.3595	0.102746	5.04178	0.569186	0.567209
CLDN6	0.0231059	5.88845	0.0157576	9.00214	5.87635	0.0313685	1.98905	0.0874091	0.135674
KRT19	0.66945	40.5377	8.56773	44.829	33.2167	4.92893	23.0002	1.77277	7.36679
VTCN1	0.179394	6.71829	0.0355182	3.90008	4.56436	0.111629	3.33731	0.195151	0.121419
GNAS	12.3699	52.5385	10.0901	62.7346	52.3647	8.50641	29.8759	8.22877	13.2116
FN1	0.796947	23.1836	0.545236	19.5854	21.3656	1.68168	13.7239	0.692358	0.926057
IRX1	0.254366	5.91493	0.028567	5.46633	4.76357	0.0697896	2.80031	0.177567	0.124776
CLIC3	0.116146	6.68771	0.271784	3.9338	4.58576	0.253469	2.91608	0.218415	0.211037
CLDN4	0.0673436	4.15059	0.0182361	3.59403	3.0829	0.0438252	1.53774	0.117198	0.0791584
GPC3	0.333416	8.76304	0.297088	8.03856	8.55594	0.41989	3.94599	0.357341	0.552837
CADM1	1.58596	5.99704	0.377289	4.35831	4.86455	0.559404	3.02364	0.159919	0.616626
GAPDH	22.2083	87.6338	23.9324	96.7184	90.3573	13.8977	47.7685	27.9968	27.4783
CTHRC1	0.093347	7.09791	0.0475436	4.81494	4.13257	0.119562	4.10737	0.236634	0.123023
AQP1	0.273847	8.52278	1.24977	6.61585	5.56886	2.21017	4.35494	0.339076	1.22044
TACSTD2	0.0510267	3.67774	0.0158768	2.77517	3.15073	0.0525228	1.47374	0.0963282	0.0872128
CDH3	0.0514661	4.34536	0.130743	3.47856	3.60309	0.229021	2.10903	0.186066	0.175649
LINC02381	0.0315665	4.93034	0.350087	5.92052	4.92139	0.377924	2.07019	0.255489	0.403265
C15orf48	0.092909	3.7547	0.0272941	1.70069	1.95039	0.0777942	1.94291	0.205642	0.0619156
C19orf33	0.111073	4.21071	0.183825	2.64051	3.01329	0.121476	2.5147	0.193664	0.154471
SLC2A3	0.439918	16.6145	0.967191	12.1792	15.4432	2.3268	8.96055	12.3142	1.24273
IGDCC3	0.729153	3.98683	0.115987	3.48114	3.5368	0.179252	2.04835	0.118793	0.259568
EMP2	0.613846	5.36983	0.488063	3.60572	4.44372	0.513314	3.00639	0.167393	0.603678
TNC	0.159191	5.03117	0.0316774	4.12522	5.73555	0.075253	2.28694	0.125675	0.123087
IGFBP3	0.0704485	8.16335	0.134683	6.47458	6.61688	0.179828	4.26143	0.30064	0.223516
MEST	1.14442	5.32167	0.627816	7.14383	5.74781	0.781624	2.04077	0.436532	0.860297
CLDN15	0.0973436	3.5431	0.285632	3.28732	3.29582	0.275403	1.65312	0.145006	0.203422
SFRP2	1.12681	3.04466	0.0268085	3.24643	2.93717	0.0307268	1.19074	0.0388394	0.104496
ISYNA1	1.17289	4.08174	0.324524	3.77918	5.18541	0.338108	1.65297	0.351899	0.508348
PTGES	0.0507863	3.28847	0.213297	3.08646	2.34014	0.278454	1.69529	0.0660677	0.179788
SLC2A1	0.785649	15.2984	1.95336	10.2937	10.6955	2.86276	10.134	2.22917	1.88484
EPCAM	0.0955484	4.15181	0.0197647	4.29196	3.8861	0.0527788	2.06651	0.109383	0.0826274
CRABP2	0.38512	7.93891	2.81558	12.1914	7.7805	1.85826	4.70893	0.465282	2.64046
EGFR	0.151951	2.96827	0.0243309	1.66888	2.02471	0.0641471	1.7972	0.124246	0.0659134
TSTD1	0.372255	3.60302	0.305868	4.52957	3.46252	0.149356	1.95841	0.354794	0.412715
LY6E	0.498463	8.19811	2.55067	9.5902	9.46576	1.57821	4.49729	1.19462	3.05286
EGLN3	0.365456	3.31023	0.168041	2.68973	2.37618	0.20891	1.92025	1.24187	0.206489
MUC16	0.0988045	1.85755	0.0117124	0.48982	0.674556	0.0460357	1.8355	0.0245853	0.0361945
CCN1	2.91465	7.56306	1.59548	7.20877	9.77839	2.2173	2.11848	0.530131	1.76974
ANXA1	0.208377	7.25422	0.874975	7.37731	6.32922	1.01077	4.56295	1.42026	0.921049
S100A16	0.0655089	2.49684	0.158857	3.00743	2.12321	0.117894	1.28318	0.0660504	0.162525
ERRFI1	0.149067	3.90298	0.117253	3.81869	3.02029	0.223241	2.33262	1.49376	0.172455
SPATS2L	0.578982	4.12659	0.686032	4.83328	3.82753	0.671742	2.39877	1.60359	0.880344
SPINT1	0.0264248	2.40409	0.0583954	2.06173	1.99162	0.0477348	0.987334	0.108095	0.0931796
LGALS1	1.35358	0.445987	29.1253	0.327077	0.852662	14.8385	10.8018	12.7517	27.8047
MGP	1.60321	0.479637	34.6484	0.364545	1.02588	16.038	13.2025	3.1775	24.3754
IGFL2	0.200373	0.0812567	5.76549	0.0464189	0.198986	2.86921	2.09111	0.347929	4.72068
DCN	2.49469	4.10367	43.7975	6.57697	5.76792	33.1565	18.1388	4.94779	40.4148
DLK1	2.09201	0.864822	18.6798	0.403427	0.67578	20.4062	7.10187	1.92175	12.0042
IFITM3	0.851812	3.25524	24.0249	2.74305	2.9864	11.6309	11.1282	7.69716	18.9819
VIM	46.3607	0.701073	28.5584	0.6241	1.16846	18.0616	10.8075	14.6097	27.1232
CRABP1	0.604832	1.43727	10.1116	1.05291	1.19511	5.99559	4.69194	0.965062	9.16135
TIMP1	0.747624	0.768473	9.81673	0.654635	0.854798	5.97984	3.87671	3.3018	7.53286
FKBP11	0.326398	0.273711	4.62107	0.237242	0.399706	2.83688	1.81297	0.495599	4.43785
OLFML3	0.279009	0.547128	8.56627	0.401443	0.63621	6.37965	3.73332	1.02013	7.29668
PDPN	0.603067	0.154898	5.14845	0.149051	0.302946	4.14276	2.20365	0.476427	4.96623
SPARC	9.87034	19.5399	68.1514	17.0501	18.5005	91.2953	30.9486	8.25249	53.8376
FRZB	0.244068	0.0526145	2.93919	0.0291848	0.0921811	1.62558	1.01883	0.247428	2.90104
PCOLCE	1.05852	1.66736	10.9835	1.75504	2.4506	11.6925	5.17107	1.14264	8.82825
RGS4	0.166455	0.0524762	3.5938	0.0430979	0.131437	3.17458	1.56795	0.352963	3.19164
TMEM98	1.87108	0.463971	4.34308	0.518057	0.863153	2.6867	1.76404	0.430811	3.31175
LUM	0.645831	1.42152	12.0504	2.03722	1.94757	7.89277	5.86277	1.22092	11.7792
RPS2	34.5145	62.8071	109.084	63.0421	70.0711	56.8411	64.6816	35.8567	93.9464
POSTN	6.00827	1.41302	61.1304	0.922639	2.04737	97.4933	27.4211	6.43994	56.4597
COPZ2	0.0895645	0.0957722	2.49572	0.0407052	0.134783	1.43197	0.964488	0.312089	1.94926
NPW	0.131002	0.0374555	2.40129	0.0354615	0.109732	1.44239	0.989367	0.227778	2.5
FABP5	3.6816	0.187297	3.61017	0.282938	0.769095	1.51401	1.74652	2.46312	5.27535
RCN3	0.25528	0.081913	3.18604	0.0555886	0.143377	2.93866	1.32853	1.31772	3.40125
PRDX4	1.3368	1.04397	4.76961	1.7404	1.70076	2.20797	2.27437	0.797739	5.19604
DKK1	0.121604	0.0269389	2.04492	0.0304744	0.0600545	1.75854	0.684243	0.444108	1.60818
MDK	4.1923	20.7128	43.4433	30.4078	22.5832	27.1149	27.1425	5.72642	40.9715
PPIB	2.20555	4.83112	11.7775	6.17732	5.12888	6.48653	6.98026	4.66278	12.0408
RPS8	33.5287	58.7236	97.9809	52.8275	57.7839	43.6439	60.7453	35.9743	80.9862
RPS18	30.7525	77.5845	118.506	68.1174	77.1574	60.8201	79.5416	39.6082	99.6016
KDELR2	1.46036	1.78194	5.61684	2.70216	2.38875	3.76112	2.91143	1.58866	5.3368
EEF1B2	4.86038	11.1659	21.7156	12.1412	13.427	9.38728	12.7739	8.5724	19.0756
RPL7A	22.8228	35.4195	60.3746	32.6781	37.3676	25.0129	39.5613	21.0048	52.3282
SERPINH1	0.886844	1.71815	8.15254	3.31	2.22208	10.9881	3.94453	1.25228	8.2427
CHN1	0.604916	0.151582	4.54726	0.146724	0.297028	4.04918	2.24446	0.434708	4.48144
PLP2	0.209466	0.357378	2.40792	0.33389	0.471899	1.18486	1.03392	0.680948	2.55889
OSTC	1.79702	2.96082	7.48291	3.16631	2.9471	3.55106	4.6721	1.694	6.3633
RPL23A	16.3198	27.7331	49.2258	24.098	25.6989	20.3739	31.2706	17.6474	42.1541
PEG10	3.9754	1.46423	7.37536	1.27277	1.47182	7.56144	4.02316	0.786581	8.76797
CREB3L1	0.157566	0.203971	2.49464	0.108263	0.17724	2.87919	0.988382	0.183717	2.16576
LGALS3BP	0.734401	0.436654	3.39116	0.286332	0.424452	4.23118	1.46866	0.598261	2.61749
RPS14	27.2386	53.7512	80.1277	46.0279	51.5408	31.7989	53.8463	29.0962	66.1451
NME2	3.55506	6.97511	12.1504	8.70728	9.31589	5.07439	7.83052	5.22715	11.7818
RPL10	42.946	74.3787	114.935	63.4936	70.8994	48.0828	76.6517	44.2519	88.6544
RPL17	25.1985	39.2682	56.499	33.1002	36.4907	23.7236	38.2725	20.9127	47.3954
RABAC1	1.76177	2.0274	6.26882	2.50941	1.92328	3.52026	3.64437	1.44034	5.77232
RPL27A	19.2431	22.3887	40.5475	18.2572	19.2919	26.9409	26.5373	19.679	35.5098
FKBP7	0.216927	0.110056	2.37036	0.104279	0.170355	1.67559	1.09392	0.196048	2.31165
C12orf57	4.46452	2.52204	6.47347	2.55195	2.86931	3.64363	3.37534	2.02139	5.43619
FMOD	0.394968	0.0966057	3.00565	0.054304	0.102324	5.53388	1.24612	0.366854	2.69263

## Sheet: EDFig4d
TPM value
	amnion_9	amnion_9.1	amnion_16.18	amnion_16.18.1	amnion_16.18.2	amnion_22	amnion_22.1
SOX2	0.460625	4.98295	0.179202	0.332494	6.18932	0	1.19262
SOX9	37.1975	224.997	77.2186	81.0816	387.396	122.833	263.956
ID4	62.1417	30.3484	289.992	79.1448	128.172	428.846	529.323
STMN2	1.71457	82.593	0.952912	0.884024	8.30633	0.858457	8.498
DCX	0.113407	6.82228	0.13236	0	1.52382	0.0993666	0.645976
GAP43	35.4834	16.5302	0.647085	0.600306	1.77374	0.607234	1.00484
NCAM1	0.953871	9.41993	0.318081	0.229512	2.47039	0.0795978	2.49322
