# Supplementary material for: Atlas of amnion development during the first trimester of human pregnancy
Source: Nat Cell Biol. 2025 Jul 14;27(7):1175–85. doi: 10.1038/s41556-025-01696-9 (PMC12270915; doi:10.1038/s41556-025-01696-9)
Supplement: Supplementary file 9 — Statistical source data. [file 41556_2025_1696_MOESM9_ESM.xlsx]

## Sheet: EDFig5a
	SNAI1	SNAI2	ZEB1	ZEB2	TWIST1	TWIST2	cell_subtype
1_1_AAAGGATAGAGGGTGG	0	0	0	0	0	0	Intermediate cells
1_1_AAAGGATGTTCGTGCG	0	0.387798	0.666528	0.387798	0.884261	0	AMSCs
1_1_AACCATGTCGCTGTTC	0	0	0	0.901577	0	0	AMCs
1_1_AACGTCATCAAGAGTA	0	1.2397	1.2397	0	1.2397	0	Intermediate cells
1_1_AAGACAACAAGTATAG	0	0	0	0	0	0	Intermediate cells
1_1_AAGCGAGTCCGAAATC	0	0	0	0	0	0	AECs
1_1_AAGGTAAGTGTCTTAG	0	0	0	0	0	0	Intermediate cells
1_1_AAGTTCGTCGTGCAGC	0	0	0	0	0	0	Intermediate cells
1_1_AATGAAGCAGGTACGA	0	0	0	0	0	0	Intermediate cells
1_1_ACAGGGAAGTGCTACT	0	0.915811	0.559273	0.559273	0.559273	0	AECs
1_1_ACATTTCCACGTGAGA	0	0.570545	0	0	0	0	AESCs_2
1_1_ACCCTTGGTCGCCACA	0	0	0	0	0	0	Intermediate cells
1_1_ACGATGTTCGGCCCAA	0	0	0	0	0	0	AECs
1_1_AGACCATGTCTCGGGT	0	0	0	0	0	0	Intermediate cells
1_1_AGATCGTCAGTGCGCT	0	0.811347	0	0	0	0	AECs
1_1_AGCCAATCACATCCCT	0	0	0	2.27168	0	0	Intermediate cells
1_1_AGCGATTCAGAAGTGC	0	0	0	0	0	0	AMCs
1_1_AGTACTGAGGTTGGAC	0	0	0.706198	0	0.706198	0	AMSCs
1_1_AGTGACTAGTTCCATG	0	0	0	0	0	0	Intermediate cells
1_1_AGTTAGCAGAACCGCA	0	0	0	0	0	0	Intermediate cells
1_1_ATACTTCTCGTGGACC	0	2.40063	0	0	0	0	Intermediate cells
1_1_ATCGATGGTCCCGGTA	0	0	0	0	0	0	AESCs_2
1_1_ATGCGATTCTGTAAGC	0	0.604399	0.97844	0	0	0	AMCs
1_1_ATTCATCAGCCGATCC	0	0	0	1.00731	0	0	AECs
1_1_CAACGATAGACGAGCT	0	0.572289	0	0.572289	1.40837	0	AMSCs
1_1_CAAGAGGTCTCCTGCA	0	0	0.975187	0	0	0	AMCs
1_1_CAAGGGAAGCGTGTCC	0	0	0	0	0	0	AECs
1_1_CAAGGGATCGCGTGCA	0	1.18768	0	0	0	0	AECs
1_1_CACGTGGCAGCTATTG	0	0	0	0	0	0	Intermediate cells
1_1_CAGATCACAAGTGTCT	0	0.231874	0.714831	0.834995	0.578231	0	Intermediate cells
1_1_CATAAGCGTATACAGA	0	0	0	0	0	0	Intermediate cells
1_1_CATTCCGCACTAACGT	0	0.514398	1.10456	0	0	0	AECs
1_1_CATTTCACATCCCGTT	0	2.24332	0	0	0	0	Intermediate cells
1_1_CCACCATAGAACAGGA	0	0	0	0	0	0	Intermediate cells
1_1_CCCTCTCCAGACCTAT	0	0	0	0	0	0	Intermediate cells
1_1_CCCTTAGCAATTCTTC	0	0	0.704927	0	0	0	AMSCs
1_1_CCGTGAGCATTGGGAG	0	0	2.2284	0	0	0	Intermediate cells
1_1_CCTCACAGTCTGATAC	0	2.44752	0	0	0	0	Intermediate cells
1_1_CCTGCATAGAGAGCGG	0	0.414219	0.70625	0	0.414219	0	Intermediate cells
1_1_CGAGTTAGTCCACAGC	0	0	1.07965	1.07965	0	0	AMCs
1_1_CGAGTTATCGTCCATC	0	0	0	0	1.08976	0	AECs
1_1_CGATGGCAGTCTGCAT	0	0	1.32567	0	0	0	Intermediate cells
1_1_CGGGACTTCCCGAGGT	0	0	0	0	0	0	Intermediate cells
1_1_CGTGCTTAGCCGTTGC	0	0	0.627138	0.897614	0.255222	0	AMSCs
1_1_CGTGCTTAGTGATTCC	0	0	2.3571	0	0	0	Intermediate cells
1_1_CGTTCTGAGAGGTTAT	0	2.20868	0	0	0	0	Intermediate cells
1_1_CTAACTTAGGTCATCT	0	0	0	0	0	0	Intermediate cells
1_1_CTAGACAGTTGGCCTG	0	0	2.79996	0	0	0	Intermediate cells
1_1_CTATCCGTCGCTAGCG	0	0	0	0	0	0	Intermediate cells
1_1_CTCATGCCACGGCACT	0	0	0	0	0	0	Intermediate cells
1_1_CTCCGATAGGCGTTGA	0	0	0	0	0	0	Intermediate cells
1_1_CTCCGATGTTCCCACT	0	0	1.4474	1.15311	1.15311	0	AMSCs
1_1_CTGGACGCAGGGATAC	0	1.16504	0	0	1.16504	0	AMCs
1_1_GAAATGATCTCTGACC	0	0	0	0	0	0	Intermediate cells
1_1_GACAGCCGTATGAGGC	0	0	0	0	0	0	Intermediate cells
1_1_GACGCTGCATCATCTT	0	0.282937	1.08591	0.503223	0.503223	0	AMSCs
1_1_GAGAGGTAGGCTAAAT	0	1.28986	0	1.28986	0	0	Intermediate cells
1_1_GAGTCTAAGGTGATCG	0	0	0	2.40642	0	0	Macrophages
1_1_GATCATGCACCAGACC	0	0	0	0	0	0	AMCs
1_1_GATTCTTAGTGAGGTC	0	0	0	0	0	0	Intermediate cells
1_1_GCACGTGCAACCGTGC	0	0	0	0	0	0	Intermediate cells
1_1_GCACTAAGTTCCGTTC	0	0	0	0	0	0	Intermediate cells
1_1_GCAGGCTAGAACTCCT	0	0	2.19509	0	0	0	Intermediate cells
1_1_GCATTAGGTTGGATCT	0	0	0.957535	1.2261	0	0	AMSCs
1_1_GCCAGGTGTGGCGCTT	0	0	0	2.19067	0	0	Macrophages
1_1_GCGTTTCAGGTGCTAG	0	0	0	0	0	0	Intermediate cells
1_1_GCTACAAGTTGTCAGT	0	0	0.668539	0	0	0	Intermediate cells
1_1_GCTGGGTGTAGAGGAA	0	0	0	0	0	0	Intermediate cells
1_1_GCTTTCGAGGTACTGG	0	0	0	0	0	0	Intermediate cells
1_1_GGAACCCTCTGTGTGA	0	0	0	0	0	0	Intermediate cells
1_1_GGGTATTCAATACCCA	0	0	0	0	0	0	Intermediate cells
1_1_GGGTCTGGTCAACCTA	0	0	0	0	0	0	Intermediate cells
1_1_GTCTGTCCAAGGTCAG	0	0	0	0	0	0	AECs
1_1_GTCTGTCGTCTGTCCT	0	0	0.95304	0.235544	0	0	Intermediate cells
1_1_GTCTGTCGTTCCTAGA	0	0	1.24128	0	0	0	AECs
1_1_GTGCACGAGCTGTCCG	0	0	0	0	0	0	Intermediate cells
1_1_GTGCAGCCATGCCGAC	0	0.700784	0.291508	0.700784	0	0	Intermediate cells
1_1_GTGCAGCCATGGAATA	0	0	0.736671	0.859175	0.240781	0.240781	AMCs
1_1_GTGGAGATCCTGTTGC	0	0	2.18034	0	0	0	Intermediate cells
1_1_GTTGAACTCTGGGATT	0	1.93097	0	0	0	0	Intermediate cells
1_1_TAAGCACAGGAGTACC	0	0	0	0	0	0	AMCs
1_1_TAAGTCGCATCTCAAG	0	0	0	0	0	0	Intermediate cells
1_1_TAATTCCAGGATCATA	0	0	0	0	0	0	Intermediate cells
1_1_TAATTCCGTATCTCGA	0	0.619594	0.251581	0.619594	0.619594	0	Intermediate cells
1_1_TACCGGGCAACCGCCA	0	0	0	0	0	0	AECs
1_1_TACGGGCCACAAGGTG	0	0	0	0	0	0	Intermediate cells
1_1_TACTTCAAGTGGTTCT	0	0	0	0	0	0	Intermediate cells
1_1_TAGACTGCAGGCTCTG	0	0	0	0	0	0	Intermediate cells
1_1_TAGGAGGGTCCCACGA	0	0	0.892291	1.47285	0	0	AMCs
1_1_TATCCTAAGGGTAATT	0	0	0	0	1.61781	0	Intermediate cells
1_1_TATTGGGAGGGTACAC	0	0	0	0	0	0	AMCs
1_1_TCACAAGGTTCGAAGG	0	0	2.28663	0	0	0	Intermediate cells
1_1_TCAGTCCCATCTTCGC	0	0.235205	0.84408	0.235205	0.235205	0	AECs
1_1_TCATGCCAGTAGCATA	0	1.12118	0	0	0.710119	0	AESCs_2
1_1_TCATGTTGTCGGTGTC	0	0	0	0	0	0	Intermediate cells
1_1_TCATTTGCAAACCATC	0	0	0	0.368424	0.368424	0	AESCs_2
1_1_TCCATCGCAGTAACCT	0	0	0	0	0	0	Intermediate cells
1_1_TCCCAGTGTGAGAGGG	0	0	0	0	0	0	Intermediate cells
1_1_TCGACGGGTCGCCACA	0	0	0	0	0	0	Intermediate cells
1_1_TCGTGCTCACTCATAG	0	0	0	0	0	0	Intermediate cells
1_1_TCTCAGCAGCCAAGGT	0	0	0	0	0	0	Intermediate cells
1_1_TGAATGCCAAGATCCT	0	0	0	0	1.00023	0	AESCs_2
1_1_TGAGACTTCTAATTCC	0	0	0	0	0	0	Intermediate cells
1_1_TGCACGGGTGAATAAC	0	0	0	0	0	0	Intermediate cells
1_1_TGCGACGGTTGGGTTT	0	0.87196	0.87196	0	0	0	AESCs_2
1_1_TGGATCACAACCAATC	0	0.599655	0.599655	0.971907	0	0	AECs
1_1_TGGGAAGTCAGTCACA	0	1.64593	0	0	0	0	AECs
1_1_TGGGAGAGTACGCTAT	0	0	0	0	0	0	Intermediate cells
1_1_TGTTGAGCAAATAAGC	0	0	0	0	1.48008	0	AMSCs
1_1_TTACCGCGTTCGAACT	0	0	0	0	0	0	AMCs
1_1_TTCACCGTCCAGTACA	0	0	0	0	0	0	Intermediate cells
1_1_TTCGCTGGTGTTGATC	0	0	0	0	0	0	Intermediate cells
1_1_TTCGCTGTCGACGATT	0	0	0	0	0	0	Intermediate cells
1_1_TTCTTCCGTGCATGTT	0	0	0	1.49198	0	0	Intermediate cells
1_1_TTGAACGAGGAACTCG	0	0	0	0	0	0	Intermediate cells
1_1_TTGACCCCAAGGTCAG	0	0	0	0	0	0	Intermediate cells
1_1_TTGGGATAGAAGTGTT	0	0	0	0	0	0	Intermediate cells
1_1_TTGGGTAAGTTTCAGC	0	0	0	0	0	0	Intermediate cells
1_1_TTTCACACACCAGCCA	0	0	0.543893	1.15313	0	0	Intermediate cells
1_1_TTTGACTTCATTGTGG	0	0	0	0	0	0	Intermediate cells
2_2_AAACCTGAGACTAAGT	0.551322	0.551322	0	0	0	0	AESCs_1
2_2_AAACCTGAGCCTATGT	0	0	0	0	0	0	AECs
2_2_AAACCTGAGCTGAAAT	0	0.691489	0	0	0	0	AMCs
2_2_AAACCTGAGGCAGGTT	0	0	0	0	0	0	AESCs_2
2_2_AAACCTGAGTGACATA	0.449375	0	0	0	0	0	AESCs_1
2_2_AAACCTGCAGGTCTCG	0.489446	0	0	0	0	0	AECs
2_2_AAACCTGCATGCCTAA	0	0.541358	0.306874	0	0.391294	0	Intermediate cells
2_2_AAACCTGTCACCCGAG	0	0	1.29273	0	0	0	Fibroblasts
2_2_AAACCTGTCCTATTCA	0	0	0	0	0	0	AESCs_1
2_2_AAACGGGAGCCCGAAA	0	1.23463	0.649148	0.265925	1.14182	0	AMCs
2_2_AAACGGGCAAAGGAAG	0	0	0	0	0	0	AECs
2_2_AAACGGGCACGACGAA	0	0	0	0	0	0	AESCs_2
2_2_AAACGGGGTGAGGCTA	1.1864	0	0	0	0	0	AECs
2_2_AAACGGGGTTCATGGT	0	0	0	0	0	0	AECs
2_2_AAACGGGTCCAGATCA	0	0.147464	0	0	0	0	AESCs_2
2_2_AAACGGGTCCATGCTC	0	1.22399	0	0	1.13161	0	AMCs
2_2_AAAGATGGTTCGGGCT	0.491151	0	0	0	0	0	AESCs_2
2_2_AAAGATGGTTCGTGAT	0	0	0.865693	0	0	0	Fibroblasts
2_2_AAAGATGGTTGGTAAA	0	0.205534	0	0	0	0	AECs
2_2_AAAGATGTCCCTGACT	0	1.44794	0	0	0.360408	0	AMCs
2_2_AAAGCAACAGTCGATT	0	0	0	0	0	0	AECs
2_2_AAAGCAAGTACAGACG	0	0.232139	0	0	0	0	AECs
2_2_AAAGCAAGTCCATGAT	0	0	0	0	0	0	AECs
2_2_AAAGCAAGTGTAATGA	0	0.698954	0.40934	0	0.40934	0	AMSCs
2_2_AAAGCAATCCTCGCAT	0	0	0	0	0	0	AESCs_1
2_2_AAAGCAATCGATGAGG	0	1.65665	0	0	0	0	AMCs
2_2_AAAGCAATCGTACCGG	0	0.628129	0	0	0.628129	0	AMCs
2_2_AAAGCAATCTCACATT	0	1.45158	0.562232	0.919951	1.25712	0	AMCs
2_2_AAAGTAGAGAGTCGGT	0	0	0	0	0	0	AECs
2_2_AAAGTAGAGCGTCAAG	0	0.367233	0	0	0	0	AECs
2_2_AAAGTAGAGGCCATAG	0.357504	1.27495	0.194644	0	0.620314	0.729668	AMCs
2_2_AAAGTAGCAAGAGTCG	0	0.666981	0.274685	0.423213	0.611381	0	AMCs
2_2_AAAGTAGCACCACCAG	0	0	0	0	0	0	AESCs_2
2_2_AAAGTAGCATTGGGCC	0	0.209364	0	0	0	0	AECs
2_2_AAAGTAGGTATATGAG	0	0.224335	0	0	0	0	AESCs_1
2_2_AAAGTAGGTCGAGTTT	0	0.622061	0.454367	0.25277	0.622061	0	AMSCs
2_2_AAAGTAGGTGATGATA	0	0	0	0	0	0	AESCs_2
2_2_AAAGTAGGTTTAGGAA	0	0	0	0	0	0	AECs
2_2_AAAGTAGTCGTCTGCT	0	0	0	0	0	0	AECs
2_2_AAATGCCAGACAAAGG	0	1.11144	0.596358	0	0.341991	0	AMCs
2_2_AAATGCCAGATCCGAG	0	1.78367	0.53496	0	1.05999	0	AMCs
2_2_AAATGCCCAATCACAC	0	1.22013	0.952335	0	0.872458	0	AMSCs
2_2_AAATGCCGTAAATGAC	0	1.76402	0.430038	0	0.960097	0	AMSCs
2_2_AAATGCCGTCGTGGCT	0	0	0	0	0	0	AESCs_1
2_2_AAATGCCGTGAAATCA	0	0.751237	0	0	0	0	AECs
2_2_AAATGCCTCAGGCGAA	0	0	0	0	0	0	AECs
2_2_AAATGCCTCTTACCTA	0.639184	0.851177	0.201907	0.639184	0.369815	0	AMCs
2_2_AAATGCCTCTTCATGT	0.196091	0	0	0	0	0	AECs
2_2_AACACGTCAGCGTTCG	0	0	0	0	0	0	AECs
2_2_AACACGTCAGCTGTGC	0	0	0	0	1.41991	0	AMCs
2_2_AACACGTGTTTGACTG	0	0	0	0.497426	0	0	AMCs
2_2_AACACGTTCAACTCTT	0	1.55106	0.961588	0.28003	0.756635	0	AMCs
2_2_AACACGTTCACTCTTA	0.397211	0	0	0	0	0	AESCs_2
2_2_AACACGTTCCCACTTG	0	0.177883	0	0	0	0	AECs
2_2_AACCATGAGCTTATCG	0	0.3964	0	0	0	0	AECs
2_2_AACCATGAGTGTGGCA	0.56941	0	0	0	0	0	AESCs_2
2_2_AACCATGGTCATATGC	0	0.250051	0	0.616413	0.616413	0	AMCs
2_2_AACCATGGTCCTAGCG	0	1.83112	0.338716	0	1.61571	0	AMCs
2_2_AACCATGTCATAACCG	0	0.736954	0	0	0	0	Fibroblasts
2_2_AACCATGTCCAACCAA	0	1.22671	0	0.471561	1.28393	0	AMSCs
2_2_AACCATGTCTCTTGAT	0	0	0	0	0	0	AECs
2_2_AACCATGTCTGATACG	0	1.55552	0.518529	0	0.518529	0	AMCs
2_2_AACCGCGAGTGAACGC	0	0	0	0	0	0	AMCs
2_2_AACCGCGCAGACGCCT	0.140792	0.374013	0	0	0	0	AESCs_2
2_2_AACCGCGGTAATAGCA	0	0	0	0	0	0	AECs
2_2_AACCGCGGTAGCGCAA	0	0.428765	0	0	0	0	AECs
2_2_AACCGCGGTTCAGCGC	0.571819	0.326236	0	0	0	0	AECs
2_2_AACCGCGTCCGCATCT	0.677077	0	0	0	0	0	AECs
2_2_AACGTTGAGTGGGTTG	0	1.08704	0	0	0.331529	0	AMSCs
2_2_AACGTTGCACGAGGTA	0	0	0.551291	0	0.800126	0	AMCs
2_2_AACGTTGGTATCGCAT	0	0.739589	0.505036	0.363274	0	0	AMCs
2_2_AACGTTGGTCAGATAA	0.475115	0	0	0	0	0	AECs
2_2_AACTCAGAGAACAATC	0	1.84955	0.529881	0.382415	1.2027	0	AMCs
2_2_AACTCAGAGGACACCA	0	0.714032	0	0	0	0	AECs
2_2_AACTCAGCAGGGTATG	0.253053	0	0	0	0	0	AESCs_2
2_2_AACTCAGGTGATGTCT	0	0	0	0	0	0	Fibroblasts
2_2_AACTCAGGTGTTCGAT	0	0.202115	0	0	0	0	AECs
2_2_AACTCAGTCATACGGT	0	0.976867	0.286099	0	0.743879	0	AMSCs
2_2_AACTCCCCACCGTTGG	0.778963	0	0	0	0	0	AECs
2_2_AACTCCCCAGTGGAGT	0	0	0	0	0.580197	0	AECs
2_2_AACTCCCGTGATGCCC	0	0	0	0	0	0	AECs
2_2_AACTCCCGTGTTGAGG	0.225279	0.225279	0	0	0	0	AECs
2_2_AACTCTTAGTCTTGCA	0	1.21408	0.647347	0.167287	0.310558	0.167287	AMSCs
2_2_AACTCTTCAGCATACT	0.535126	0.535126	0	0	0	0	AECs
2_2_AACTCTTCAGCCTTTC	0.376435	0.955427	0	0.205827	0.1082	0.294765	Intermediate cells
2_2_AACTCTTTCATCGATG	0.545932	0	0	0	0	0	AESCs_1
2_2_AACTCTTTCCTCAATT	0	1.78447	0	0.371965	0.754457	0	AMCs
2_2_AACTCTTTCGTGGTCG	0	0	0	0	0	0	AECs
2_2_AACTGGTCAAGCCATT	0	1.50974	0.65637	0	0	0	AMSCs
2_2_AACTGGTTCTCTAGGA	0	1.43367	0.493973	0.277183	1.26843	0	AMCs
2_2_AACTTTCAGTACCGGA	0	0	0	0	0	0	AECs
2_2_AACTTTCAGTCCTCCT	0.912825	0	0	0	0	0	AECs
2_2_AACTTTCAGTTGTCGT	0.298148	0	0	0	0	0	AECs
2_2_AACTTTCCATGTTCCC	0	0	0	0.293672	0.705091	0	AMCs
2_2_AACTTTCGTACCCAAT	0	0.961725	0.430961	0	0	0	AMCs
2_2_AACTTTCGTTACGACT	0	0	0.958475	0	0	0	Fibroblasts
2_2_AAGACCTAGTGCAAGC	0.370224	0.514073	0	0	0	0	AECs
2_2_AAGACCTAGTGTGGCA	0	0	0	0	0	0	Macrophages
2_2_AAGACCTCAAGTCTAC	0	1.54512	0.440369	0	0.745057	0	AMCs
2_2_AAGACCTCAATGTTGC	0	0.39246	0	0	0	0	AECs
2_2_AAGACCTCACGGTAGA	0	0	0	0	0	0	AESCs_1
2_2_AAGACCTCAGCGTCCA	0	1.02853	0	0	0.414367	0	AMCs
2_2_AAGACCTCAGGGTACA	0	1.0555	0	0.237149	0	0	AMCs
2_2_AAGACCTCAGTCAGCC	0	0	0	0	0	0	AECs
2_2_AAGACCTGTGACGGTA	0	0.579252	0	0	0	0	AECs
2_2_AAGACCTTCCACGTGG	0	0	0	0	0	0	AESCs_1
2_2_AAGCCGCCAACCGCCA	0	0.733877	0.196083	0.500706	1.33925	0	AMCs
2_2_AAGCCGCGTACGCACC	0	0	0	2.04842	0	0	AMCs
2_2_AAGCCGCTCACGACTA	0	1.73532	0	0	0	0	AMCs
2_2_AAGGAGCAGGCTACGA	0	1.80964	0.493799	0.277074	0	0	AMSCs
2_2_AAGGAGCCAAACAACA	0	0	0	0	0	0	AECs
2_2_AAGGAGCCAAGTCTAC	0	0.653941	0	0.379499	0.869056	0	AMSCs
2_2_AAGGAGCCACGGTAGA	0	1.19034	0	0	0.45238	0	AMCs
2_2_AAGGAGCGTTCAGCGC	0	0.583342	0	0.333617	0	0	AMCs
2_2_AAGGAGCTCGCAAGCC	0	0.607452	0	0	0	0	AECs
2_2_AAGGCAGAGCCGTCGT	0.633261	0	0	0	0	0	AESCs_2
2_2_AAGGCAGCACGAAATA	0	1.31999	0	0.294849	1.48823	0.522268	AMCs
2_2_AAGGCAGCAGTCGTGC	0	0.251734	0	0	0	0	AECs
2_2_AAGGCAGCATCCGCGA	0	0.599498	0	0	0	0	AECs
2_2_AAGGCAGTCTGATTCT	0	1.581	0.933708	0	0	0	Fibroblasts
2_2_AAGGTTCAGGAGCGAG	0	1.0891	0.430295	0.540549	0.639844	0.164868	AMSCs
2_2_AAGGTTCCACGGACAA	0	0	0	0	0	0	AESCs_2
2_2_AAGGTTCGTTGTTTGG	0	0	0	0	0	0	AECs
2_2_AAGGTTCTCACTTCAT	0.830339	0	0	0	0	0	AECs
2_2_AAGGTTCTCAGTTAGC	0	0	0	0	0	0	AESCs_1
2_2_AAGTCTGCACTTAAGC	0	1.31455	0	0	1.0351	0	AMCs
2_2_AAGTCTGTCATCACCC	0.633041	0	0	0	0	0	AMSCs
2_2_AATCCAGAGATGTTAG	0	0	0	0	0	0	AECs
2_2_AATCCAGAGCACCGTC	0.27319	0	0	0	0	0	AECs
2_2_AATCCAGCAATAACGA	0	0	0	0	0	0	AECs
2_2_AATCCAGCACAGCGTC	0	0	0	0	0	0	AECs
2_2_AATCCAGCACAGTCGC	0	0	2.12229	0	0	0	Intermediate cells
2_2_AATCCAGGTTCTCATT	0.220491	0	0	0	0	0	AECs
2_2_AATCCAGGTTTGTTGG	0.974121	0	0	0	0	0	AECs
2_2_ACACCAAAGAGTCGGT	0	1.18423	0	0	0	0	AECs
2_2_ACACCAACAGCGATCC	0.966981	0.341814	0	0	0	0	AESCs_2
2_2_ACACCAAGTCTGGTCG	0	0	0	0	0	0	AECs
2_2_ACACCAATCAACCATG	0	0	0	0	0	0	AECs
2_2_ACACCAATCAGCATGT	0	0.204761	0	0	0	0	AECs
2_2_ACACCAATCATGTGGT	0	0	0	0	0	0	AECs
2_2_ACACCAATCCATGAGT	0.909608	0	0	0	0	0	AESCs_1
2_2_ACACCAATCTACCAGA	0	0.180262	0	0	0	0	AECs
2_2_ACACCCTCAAACCTAC	0	0	0	0	0	0	AECs
2_2_ACACCCTCATCGGACC	0	0	0	0	0	0	AECs
2_2_ACACCCTGTTGGTTTG	0	1.51257	0.596938	0	0.859049	0.240734	Fibroblasts
2_2_ACACCCTTCGCACTCT	0	0	0	0	0	0	AECs
2_2_ACACCGGAGACCCACC	0	0	0	0	0	0	AECs
2_2_ACACCGGAGACGCTTT	0	0.649935	0	0	0	0	AECs
2_2_ACACCGGAGCAGGTCA	0	0	0	0	0	0	AECs
2_2_ACACCGGAGCTAGCCC	0	0	0	0	0	0	AESCs_2
2_2_ACACCGGAGCTAGGCA	0.318246	0	0	0	0	0	AESCs_2
2_2_ACACCGGCATGGTAGG	0	0	0	0	0	0	AECs
2_2_ACACCGGGTCATCGGC	0	0	0	0	0	0	AECs
2_2_ACACTGAAGATATGGT	0.474977	0	0	0	0	0	AESCs_2
2_2_ACACTGAAGGGATGGG	0	0.230782	0	0	0	0	AESCs_2
2_2_ACACTGACAAGTTAAG	0.515591	0.431589	0	0	0	0	AMSCs
2_2_ACACTGACACAGGCCT	0	0	1.14424	0	0.727565	0	Fibroblasts
2_2_ACACTGAGTCAAAGCG	0	1.1513	0.287179	0.153863	0.153863	0	AMSCs
2_2_ACACTGATCGGCGCTA	0	1.08783	1.24121	0.685071	1.24121	0	AMCs
2_2_ACAGCCGAGAGAACAG	0	0.448644	0	0	0	0	AECs
2_2_ACAGCCGAGGGAGTAA	0	0	0	0	0	0	AECs
2_2_ACAGCCGAGGGCATGT	0	1.33198	0.410127	0.700132	1.10791	0	AMSCs
2_2_ACAGCCGCAATGGACG	0.93195	0	0	0	0	0	AECs
2_2_ACAGCCGCACAACTGT	0	0.859128	0.679157	0.17768	1.0116	0	AMCs
2_2_ACAGCCGCAGCCTTTC	0	0.649935	0	0	0	0	AECs
2_2_ACAGCCGCAGGAACGT	0	0	0	0	0	0	AECs
2_2_ACAGCCGCATGCGCAC	0	0	0	0	0	0	AECs
2_2_ACAGCCGTCGGCGCAT	0	0.189978	0	0	0	0	AESCs_1
2_2_ACAGCCGTCTGGCGTG	0	0	0	0	0	0	AESCs_2
2_2_ACAGCCGTCTTGTACT	0	0.588416	0	0	0	0	AESCs_1
2_2_ACAGCTAAGAGCTATA	0	0.331833	0	0	0	0	AESCs_2
2_2_ACAGCTAAGTGAAGTT	0.68251	0	0	0	0	0	AESCs_1
2_2_ACAGCTACACTAAGTC	0	1.26476	0	0.178612	0.577864	0	AMSCs
2_2_ACAGCTACATAAGACA	0.724344	1.05114	0.235739	0	0.845534	0	AMCs
2_2_ACAGCTAGTGTGGCTC	0	0	0	0	0.743173	0	AMCs
2_2_ACAGCTATCTGATACG	0	2.15767	0.554122	0.554122	0.401195	0	AMCs
2_2_ACATACGAGATACACA	0	0	0	0	0	0	AECs
2_2_ACATACGAGGCGTACA	0	0.563723	0	0	0	0	AECs
2_2_ACATACGCACCCTATC	0	0.319909	0.561902	0	1.05953	0	AMCs
2_2_ACATACGCAGTAACGG	0	0.287736	0	0	0	0	AECs
2_2_ACATACGGTAGGCTGA	0	0	0	0	0	0	AESCs_1
2_2_ACATACGGTCTAGCGC	0	0	0	0	0	0	AECs
2_2_ACATACGGTTAAGACA	0.456011	0	0	0	0	0	AECs
2_2_ACATACGGTTTAGGAA	0	0	0	0	0	0	AESCs_1
2_2_ACATACGTCATCTGCC	0	2.05112	0	0	1.56125	0	Fibroblasts
2_2_ACATCAGAGCGATGAC	0	1.0889	0	0	0.754376	0	AMSCs
2_2_ACATCAGCACTGCCAG	0.447868	0.447868	0.61381	0	0.756095	0	AMCs
2_2_ACATCAGCAGACGCTC	0.179167	0.579353	0	0	0	0	AESCs_2
2_2_ACATCAGCAGATAATG	0.653698	0	0	0	0	0	AECs
2_2_ACATCAGCAGCTCGAC	0.307683	0	0	0	0	0	AESCs_2
2_2_ACATCAGCAGTATCTG	0.45788	0.327249	0	0	0	0	AESCs_1
2_2_ACATCAGCATCGACGC	0	0.656555	0	0	0	0	AECs
2_2_ACATCAGGTAGCTCCG	0	0	0	0	0	0	AECs
2_2_ACATCAGTCCAACCAA	0	0.914017	0.404202	0.15361	1.039	0	AMSCs
2_2_ACATCAGTCCAGGGCT	0	1.86213	0	0	0	0	AMSCs
2_2_ACATGGTAGCCGCCTA	0	0	0	0	0	0	AECs
2_2_ACATGGTGTAAGAGAG	0	0	0	0	0	0	AECs
2_2_ACATGGTGTCCAACTA	0.197224	0.503227	0.737205	0	0.503227	0	AMCs
2_2_ACATGGTTCACGGTTA	0	0	0	0	0	0	Macrophages
2_2_ACATGGTTCAGAGGTG	0	0.400494	0.400494	0.907325	0.907325	0	AMCs
2_2_ACATGGTTCAGGCGAA	0	0.241084	0	0	0	0	AECs
2_2_ACATGGTTCCGAATGT	0.331963	0.123309	0	0	0	0	AESCs_2
2_2_ACATGGTTCGGTTCGG	0.264397	0	0	0	0	0	AECs
2_2_ACATGGTTCTGCTGCT	0.210951	0	0	0	0	0	AECs
2_2_ACCAGTAAGTCCCACG	0	1.45768	0.437822	0	0	0	AMCs
2_2_ACCAGTACACGGTAGA	0.366335	0	0	0	0	0	AECs
2_2_ACCAGTAGTCGAGATG	0.373525	0	0	0	0	0	AECs
2_2_ACCAGTAGTCTTTCAT	0	0	0.373441	0	0	0	AECs
2_2_ACCAGTAGTTTACTCT	0	0.779579	1.06087	0	0.21197	0	AMCs
2_2_ACCAGTATCGTGACAT	0	0.209052	0	0	0	0	AECs
2_2_ACCCACTAGAGCTTCT	0	0.628768	0.459658	0	0.773374	0	AMCs
2_2_ACCCACTAGCTTCGCG	0	1.66231	0.726516	0	1.43594	0	AMCs
2_2_ACCCACTAGTAATCCC	0	0.278223	0	0	0	0	AESCs_2
2_2_ACCCACTAGTGAACAT	0	0.190279	0	0	0	0	AECs
2_2_ACCCACTTCGGAAACG	0	1.38953	0.918879	0	0	0	AMCs
2_2_ACCCACTTCGGTTCGG	0	0.413412	0.569821	0	0.413412	0	AMCs
2_2_ACCGTAACAGGAATGC	0.43148	0	0	0	0	0	AESCs_1
2_2_ACCGTAAGTCATGCCG	0	0	0	0	0	0	AESCs_1
2_2_ACCGTAATCCCTTGTG	0	0.93521	0.199758	0	0.366179	0	AMCs
2_2_ACCGTAATCCTCAATT	0	0	0	0	0	0	AESCs_2
2_2_ACCTTTAAGGTCGGAT	0	0	0	0	0	0	AECs
2_2_ACCTTTAAGTAGATGT	0	0.382667	0.382667	0	0.967616	0	AMCs
2_2_ACCTTTACAGATCGGA	0	0	0	0	0	0	AECs
2_2_ACCTTTAGTGGCGAAT	0	0.579517	0	0	0.579517	0	Fibroblasts
2_2_ACCTTTAGTTTGACTG	0	0.582224	0.582224	0	0.3329	0	Fibroblasts
2_2_ACCTTTATCGGCGCTA	0	1.18488	0.601886	0.345559	0.805734	0	AMCs
2_2_ACGAGCCAGTGAATTG	0	0.689295	0	0.402898	0	0	AMSCs
2_2_ACGAGCCCAGGGAGAG	0	1.60061	0.613953	0.613953	0.880816	0	AMCs
2_2_ACGAGCCGTAAAGGAG	0.256347	0	0	0	0	0	AECs
2_2_ACGAGCCGTCTAAACC	0	0.220701	0	0	0	0	AECs
2_2_ACGAGCCTCTATCGCC	0	0	0	0	0	0	AECs
2_2_ACGAGGAAGAAACCGC	0.491258	0	0	0	0	0	AESCs_2
2_2_ACGAGGAAGGAGCGAG	0	0.25966	0	0	0	0	AECs
2_2_ACGAGGAAGTAGTGCG	0	0	0	0	0.968195	0	AMCs
2_2_ACGAGGACATCCGGGT	0.542552	0.392219	0	0	0	0	AECs
2_2_ACGAGGACATCGGTTA	0	0	0	0	0	0	AESCs_2
2_2_ACGAGGACATGTTCCC	0.429214	0	0	0	0.429214	0	AECs
2_2_ACGAGGAGTTCGCTAA	0	0	0	0	0	0	AECs
2_2_ACGATACAGAAGAAGC	0	0	0	0	0	0	AECs
2_2_ACGATACAGCTCCTCT	0	0	0	0	0	0	AECs
2_2_ACGATACAGGGATGGG	0.226334	1.39821	0	0.226334	1.62214	0	AMCs
2_2_ACGATACAGTTGCAGG	0	0	0	0	1.0245	0	AMSCs
2_2_ACGATACAGTTGTAGA	0	1.15389	0.36054	0	1.00665	0	AMCs
2_2_ACGATACGTTCTGTTT	0.278894	0	0	0	0	0	AECs
2_2_ACGATACTCGCCAAAT	0	0.208772	0	0	0	0	AESCs_2
2_2_ACGATGTAGATGTGGC	0	1.09258	0	0.688628	0	0	AMCs
2_2_ACGATGTAGCCACGTC	0	0	0	0	0	0	AESCs_2
2_2_ACGATGTAGTGTGAAT	0.17391	0.17391	0.667696	0.667696	0.322008	0	AMSCs
2_2_ACGATGTAGTTCGCGC	0	0	0	0	0	0	AESCs_1
2_2_ACGATGTCACTCTGTC	0.495622	0.893398	0.392812	0.148747	0.495622	0	AMSCs
2_2_ACGATGTCAGGTCGTC	0	1.5015	1.00949	0	0	0	AMCs
2_2_ACGATGTCATAGTAAG	0	1.65331	0.210813	0.533004	0.533004	0.210813	AMCs
2_2_ACGATGTGTAAGGGCT	0	1.6753	0	0	0.693965	0	AMCs
2_2_ACGATGTGTCTACCTC	1.11554	0	0	0	0	0	AECs
2_2_ACGATGTTCCGGCACA	0	0.529384	0	0	1.50173	0	AMSCs
2_2_ACGATGTTCCTCAATT	0	0	0	0	0	0	AECs
2_2_ACGCAGCAGAATAGGG	0	1.28602	0.503555	0	0.737637	0	AMCs
2_2_ACGCAGCCAAACTGCT	0	0.681046	0.397414	0.397414	0.501156	0	AMCs
2_2_ACGCAGCCAATGCCAT	0	1.2001	0	0	0	0	AMCs
2_2_ACGCAGCGTCTCCATC	0	1.0326	0	0	0.756227	0	AMCs
2_2_ACGCAGCGTTGGAGGT	0	0	0	0	0.135802	0	AESCs_2
2_2_ACGCAGCTCGTTGCCT	0.409259	0	0	0	0	0	AECs
2_2_ACGCAGCTCTATCCTA	0.617842	0.157844	0	0	0	0	AESCs_2
2_2_ACGCAGCTCTTTAGGG	0.369878	0	0	0	0	0	AECs
2_2_ACGCCAGAGATCCCGC	0	0.790942	0	0.183081	0.878126	0	AMCs
2_2_ACGCCAGCATGTTGAC	0	0.699405	0	0	0	0	Fibroblasts
2_2_ACGCCAGGTCTCTCGT	0	0.950762	0.784248	0	0	0	AMCs
2_2_ACGCCAGGTTCAACCA	0.375833	0.20547	0	0	0	0	AECs
2_2_ACGCCAGTCACCTCGT	0	0.215898	0	0	0	0	AECs
2_2_ACGCCAGTCTGCAAGT	0.184208	0.184208	0	0	0	0	AESCs_2
2_2_ACGCCGAGTCGGATCC	0.384904	0.662144	0	0	0	0	AECs
2_2_ACGCCGAGTTTGTTGG	0	0.681321	0.178395	0.178395	0.329731	0	AMSCs
2_2_ACGGAGACAAATACAG	0	0.644406	0.644406	0.203931	0	0	AMCs
2_2_ACGGCCAAGACTAGAT	0	1.58305	0.70899	0	0.416055	0	AMCs
2_2_ACGGCCAAGCATGGCA	0	0	0	0	0	0	AECs
2_2_ACGGCCAAGGGTGTTG	0	0.810972	0	0	1.17871	0	AMCs
2_2_ACGGCCACAAAGGCGT	0	0.915384	0.558968	0	0.915384	0	AMSCs
2_2_ACGGCCACAATCGGTT	0.187639	0.187639	0	0	0	0	AECs
2_2_ACGGCCACATGCCTAA	0.143292	0	0	0	0	0	AESCs_2
2_2_ACGGCCAGTAATTGGA	0.202033	0	0	0	0	0	AECs
2_2_ACGGCCAGTGAAGGCT	0.22259	0	0	0	0	0	AESCs_1
2_2_ACGGCCAGTGCTTCTC	0	0	0	0	0	0	AECs
2_2_ACGGCCAGTGGGTCAA	0.235193	0	0	0	0	0	AECs
2_2_ACGGGCTAGATAGCAT	0	1.18648	0.564465	0	0.981597	0	AMCs
2_2_ACGGGCTAGTGTTGAA	0	0	0	0	0.290374	0	AMCs
2_2_ACGGGCTCAATTCCTT	0	1.20936	0.232111	0.420367	1.03986	0	AMCs
2_2_ACGGGCTGTTATCGGT	0	1.43989	0.378458	0	1.77614	0	AMSCs
2_2_ACGGGCTTCATCATTC	0	1.24145	0	0	0	0	AMSCs
2_2_ACGGGTCAGATAGGAG	0	0	0	0	0	0	AECs
2_2_ACGGGTCAGGACACCA	0.836534	0	0	0	0	0	AECs
2_2_ACGGGTCCAATGGAGC	0	0	0	0	0	0	AECs
2_2_ACGGGTCGTCGGCTCA	0	0.519673	0	0	0.704194	0.704194	AMCs
2_2_ACGGGTCGTTGGAGGT	0	0	0	0	0	0	AECs
2_2_ACGGGTCTCCGTACAA	0	1.9832	0.61343	0.517247	1.10929	0	AMCs
2_2_ACGGGTCTCGGCGCTA	0.73541	0.433838	0	0	0	0	AECs
2_2_ACGGGTCTCTCAAGTG	0	0	0	0	0	0	AECs
2_2_ACGTCAAAGGTGATAT	0	0.6726	0	0	0	0	AECs
2_2_ACGTCAATCACCGTAA	0	0.628346	0.223031	0.117721	0.3183	0	Intermediate cells
2_2_ACGTCAATCACTTATC	0	0.914763	1.6074	0.222635	0	0	AMCs
2_2_ACGTCAATCCAGATCA	0	0.260579	0	0	0	0	AMSCs
2_2_ACGTCAATCCTATGTT	0	0.707256	0	0	0	0	AECs
2_2_ACTATCTCAGGGTATG	0	0.981678	0.112623	0	1.02538	0.112623	AMSCs
2_2_ACTATCTGTAGGCATG	0	2.13382	0.788977	0	0.986414	0	Fibroblasts
2_2_ACTATCTGTATGCTTG	0	1.04542	0	0	1.04542	0	Fibroblasts
2_2_ACTATCTGTCTGATTG	0	0	0	0	0	0	AECs
2_2_ACTATCTTCCAATGGT	0	0	0	0	0	0	AECs
2_2_ACTATCTTCGCGTTTC	0	0	0	0	0	0	AESCs_1
2_2_ACTGAACAGTCTTGCA	0	0	0	0	0	0	AECs
2_2_ACTGAACCACGAAACG	0	0	0	0	0	0	AECs
2_2_ACTGAACCACGTTGGC	0	0	0	0	0	0	AESCs_1
2_2_ACTGAACGTACAGTTC	0.307626	0.307626	0	0	0	0	AECs
2_2_ACTGAACGTCTCAACA	0	0.983895	0	0	0.443586	0	AMCs
2_2_ACTGAACGTTCGTTGA	0	2.24664	0	0	0.989983	0	AMSCs
2_2_ACTGAGTAGGACATTA	0	0	0	0	0	0	AESCs_1
2_2_ACTGAGTAGTGATCGG	0	1.09268	0	0	0	0	AECs
2_2_ACTGAGTGTCTCATCC	0	0	0	0	0	0	AECs
2_2_ACTGAGTGTTCAGGCC	0	0	0	0	0	0	Macrophages
2_2_ACTGAGTGTTCGCGAC	0.383149	0.875757	0	0	0	0	AESCs_2
2_2_ACTGAGTTCAATACCG	0.372449	0	0	0	0	0	AECs
2_2_ACTGAGTTCCCTCAGT	0	0	0	0	0	0	AMSCs
2_2_ACTGATGAGTCTCAAC	0.433437	0	0.127194	0.24002	0.341397	0	AMSCs
2_2_ACTGATGTCAACACTG	0	0.993593	0.757974	0	0.882707	0	Fibroblasts
2_2_ACTGATGTCCTTTACA	0.682084	0	0	0	0	0	AECs
2_2_ACTGATGTCTCTAGGA	0	0	0	0	0	0	AECs
2_2_ACTGCTCAGATAGTCA	0	0	0	0	0	0	AESCs_2
2_2_ACTGCTCCACGCCAGT	0	0	0	0	0	0	AECs
2_2_ACTGCTCCATGTTCCC	0	0	0	0	0	0	AECs
2_2_ACTGCTCTCACAGGCC	0	0	0	0	1.46557	0	Fibroblasts
2_2_ACTGCTCTCTTGTACT	0.227956	0	0	0	0	0	AECs
2_2_ACTGTCCCAACTGGCC	0	0	0	0	0	0	AECs
2_2_ACTGTCCCAAGCCATT	0	0	0	0	0	0	AESCs_2
2_2_ACTGTCCCACGTCAGC	0.107764	0.585838	0	0	0	0	AECs
2_2_ACTGTCCCAGGCTCAC	0.213352	0.112355	0	0	0	0	AESCs_2
2_2_ACTGTCCGTCTTCGTC	0	0	0	0	0	0	AESCs_1
2_2_ACTTACTCAAACTGTC	0	0.549293	0	0	0	0	AECs
2_2_ACTTACTCAAAGGCGT	0	0	0	0	0	0	AESCs_2
2_2_ACTTACTCAGTAAGAT	0.629272	0	0	0	0	0	AECs
2_2_ACTTACTGTGAGGGAG	0	0.964787	0.405307	0	0.916006	0	AMSCs
2_2_ACTTACTTCAGAGGTG	0.979295	0	0	0	0	0	AECs
2_2_ACTTACTTCTTGTCAT	0.543923	0.393281	0	0	0	0	AECs
2_2_ACTTGTTAGGCGTACA	0	0.485604	0	0	1.41726	0	AMCs
2_2_ACTTTCAAGACTAGAT	0	0	0	0	0	0	AESCs_2
2_2_ACTTTCACAAAGGCGT	0	0	0	0	0	0	AESCs_2
2_2_ACTTTCACAGGAATCG	0	0.864445	0	0	0.376995	0	AMCs
2_2_ACTTTCACATTGTGCA	0	0.95427	0.787357	0.181986	0.58689	0	AMCs
2_2_ACTTTCAGTACATGTC	0	1.28576	1.00976	0	0	0	AMCs
2_2_ACTTTCAGTAGCACGA	0.788719	0	0	0	0	0	AESCs_2
2_2_ACTTTCAGTCACACGC	0.321726	0.450604	0.173746	0	0	0	AECs
2_2_ACTTTCAGTTTGCATG	0	1.25446	0	0	0	0	Fibroblasts
2_2_ACTTTCATCGGAAACG	0.236715	0	0	0	0	0	AESCs_1
2_2_ACTTTCATCTACCAGA	0	0	0	0	0	0	AESCs_1
2_2_AGAATAGAGAACAACT	0	0	0	0	0	0	AECs
2_2_AGAATAGCACATGGGA	0	0	0	0	0	0	AECs
2_2_AGAATAGCACCAGATT	0	1.4469	0	0	0.693135	0	AMCs
2_2_AGAATAGCAGCGATCC	0	0.891554	0	0	0.391798	0	AMCs
2_2_AGAATAGGTCCTCCAT	0.51857	0.204199	0	0	0	0	AESCs_1
2_2_AGACGTTAGCGATAGC	0.380237	0	0	0	0	0	AECs
2_2_AGACGTTAGCTGAAAT	0.213707	0	0	0	0	0	AECs
2_2_AGACGTTAGGGAACGG	0.375419	0.861541	0	0	1.90136	0	AMSCs
2_2_AGACGTTAGTCGATAA	0	0	0	0	1.56834	0	Fibroblasts
2_2_AGACGTTGTAGCCTCG	0	0	0	0	0	0	AECs
2_2_AGACGTTGTGCGGTAA	0	0	0	0	0	0	AECs
2_2_AGACGTTTCGGTGTTA	0	0	0	0	0	0	AECs
2_2_AGAGCGACACAGGAGT	0	0	0	0	0	0	AECs
2_2_AGAGCGACAGACAAAT	0	1.00949	0	1.00949	1.15696	0	AMCs
2_2_AGAGCGACATGGTTGT	0	0.517281	0	0	0	0	AESCs_1
2_2_AGAGCGAGTCTGCAAT	0.466956	0	0	0	0	0	AESCs_2
2_2_AGAGCGATCACATGCA	0	0	0	0	0	0	AESCs_1
2_2_AGAGCGATCACTCCTG	0	0.810653	0	0	0	0	AMSCs
2_2_AGAGCTTAGGATGGAA	0	0.581179	0	0	0	0	AESCs_1
2_2_AGAGCTTCAAACTGTC	0.550858	0	0	0	0	0	AESCs_2
2_2_AGAGCTTCAGCCTGTG	0	0	0	0	0	0	AECs
2_2_AGAGCTTGTTCCACAA	0	0.813042	0.983205	0	0.983205	0	AMCs
2_2_AGAGCTTTCAGCCTAA	0	0	0	0	0	0	AECs
2_2_AGAGTGGCAATAACGA	0	0.879514	0.472606	0	0.696615	0.183479	AMSCs
2_2_AGAGTGGGTAGCACGA	0	1.5424	0	0	1.32358	0	AMCs
2_2_AGAGTGGGTATATGGA	0.492434	0	0.192353	0.192353	0	0	AECs
2_2_AGAGTGGGTCTCTCGT	0.185728	0.342304	0	0	0	0	AECs
2_2_AGAGTGGGTGATAAAC	0	1.89794	0.79546	0	1.95689	0	AMSCs
2_2_AGAGTGGGTGTCGCTG	0.777463	0.385519	0	0	0	0	AESCs_2
2_2_AGAGTGGGTTACTGAC	0	0	0	0	1.153	0	AMSCs
2_2_AGATCTGAGAGCAATT	0	0	0	0.223816	0	0	AECs
2_2_AGATCTGTCAGTCCCT	0	0	0	0	0	0	AECs
2_2_AGATCTGTCCACTCCA	0	0	0	0	0	0	AECs
2_2_AGATCTGTCGCAAGCC	0	0	0	0	0	0	AECs
2_2_AGATCTGTCGCGATCG	0.550378	0	0	0	0	0	AESCs_2
2_2_AGATTGCCACTATCTT	0	1.60594	0	0	0.690964	0	AMCs
2_2_AGATTGCCATGCCACG	0.729729	0	0	0.430001	1.44068	0	AMCs
2_2_AGATTGCGTGTGACGA	0	1.04274	0.206706	0	0.651536	0	AMCs
2_2_AGCAGCCAGTAGCGGT	0	1.13481	0.878408	0	0.532704	0	AMSCs
2_2_AGCAGCCGTACTTAGC	1.1674	0.24428	0	0	0	0	AESCs_2
2_2_AGCAGCCGTAGAGGAA	0.183624	0	0	0	0	0	AESCs_2
2_2_AGCAGCCGTGGCAAAC	1.12859	0	0	0	0	0	AECs
2_2_AGCAGCCTCCGCGCAA	0.607401	0	0	0	0	0	AECs
2_2_AGCAGCCTCCTTTCTC	0	1.58087	0.168704	0.651725	1.04299	0	AMSCs
2_2_AGCATACAGATGTTAG	0	0	0	0	0	0	AESCs_1
2_2_AGCATACCAGACTCGC	0	0.436754	0.31124	0	0.548256	0	AMSCs
2_2_AGCATACCAGCTGCAC	0	0	0	0	0	0	AECs
2_2_AGCATACGTACTTCTT	0.31663	0.170795	0	0	0	0	AECs
2_2_AGCATACGTCTTGTCC	0.590095	0.237483	0	0	0	0	AECs
2_2_AGCATACGTTCACCTC	0	0.927054	0.292181	1.05306	0.927054	0	AMCs
2_2_AGCATACTCACAAACC	0.161443	0.300408	0	0	0	0	AECs
2_2_AGCATACTCTAAGCCA	0	1.24765	0.806958	0.710119	0.482759	0	AMCs
2_2_AGCCTAAAGAGTTGGC	0.195151	1.33538	0.731151	0.195151	0.829845	0.358365	AMCs
2_2_AGCCTAAAGGAATTAC	0	0.327155	0	0	0	0	AMSCs
2_2_AGCCTAACAGCATGAG	0.607179	0	0	0	0	0	AESCs_1
2_2_AGCCTAACAGCTTCGG	0	0	0	0	1.7497	0	Fibroblasts
2_2_AGCCTAATCGGCCGAT	0	0	0	0	0	0	AECs
2_2_AGCGGTCAGTACGATA	0	0.286281	0	0	0	0	AECs
2_2_AGCGGTCAGTGCCATT	0	0.656715	0	0	0	0	AESCs_2
2_2_AGCGGTCAGTTTAGGA	0	2.12675	0.954479	0	0.692308	0	AMCs
2_2_AGCGGTCCAATCCAAC	0.582009	0	0	0	0	0	AESCs_2
2_2_AGCGGTCCACATTAGC	0	0.58625	0	0.58625	0	0	Intermediate cells
2_2_AGCGGTCCACCGATAT	0	1.90398	0.925586	0.566264	0	0	Fibroblasts
2_2_AGCGGTCCACGGCTAC	0	0	0	1.13371	0	0	Macrophages
2_2_AGCGTATCACGGTTTA	0	0	0	0	0	0	AECs
2_2_AGCGTATCATACAGCT	0	1.08394	0.502049	0	0.282206	0	AMSCs
2_2_AGCGTATGTCCAGTAT	0	0	0	0	0	0	AECs
2_2_AGCGTATGTTCGTGAT	0	0	0	0	0	0	AECs
2_2_AGCGTATGTTTGGGCC	0	0	0	0	0	0	AECs
2_2_AGCGTCGCAATGACCT	0	1.21403	0.291285	0.291285	1.21403	0	AMCs
2_2_AGCGTCGCAGCTGTGC	0	0	0	0	0	0	AESCs_2
2_2_AGCGTCGCATTCTTAC	0	1.86157	1.03363	0.791866	1.39098	0	AMCs
2_2_AGCGTCGGTCCAGTGC	0	0	0	0	0	0	AESCs_1
2_2_AGCGTCGGTCCTGCTT	0	0	0	0	1.01833	0	AECs
2_2_AGCTCCTAGAAGGTTT	0	0.955413	0	0	0	0	Fibroblasts
2_2_AGCTCCTAGTAGTGCG	0.43698	0.740055	0.43698	0.167779	1.16068	0	AMCs
2_2_AGCTCCTCACAGAGGT	0.440264	0	0.169213	0	0	0	AESCs_2
2_2_AGCTCCTCACGACGAA	0	1.64847	0	0	0.815237	0	AMCs
2_2_AGCTCCTGTCACCTAA	0	0	0	0	0	0	Fibroblasts
2_2_AGCTCCTGTGTGACCC	0	0	0	0	0	0	AECs
2_2_AGCTCCTTCGTAGGTT	0.377398	0	0	0	0	0	AESCs_1
2_2_AGCTCTCAGCACGCCT	0	0.608641	0	0	0	0	AESCs_1
2_2_AGCTCTCCAAGCCGTC	0.419464	1.12642	0.577578	0	1.3523	0	AMCs
2_2_AGCTCTCGTCTCTTAT	0	0	0	0	0	0	AESCs_1
2_2_AGCTCTCGTGAACCTT	0.429532	0	0	0	0	0	AECs
2_2_AGCTCTCTCGAATGGG	0	0	0	0	0	0	AECs
2_2_AGCTTGAAGAATAGGG	0	0.422863	0	0	0	0	AECs
2_2_AGCTTGACACACATGT	0.406602	0	0	0	0	0	AECs
2_2_AGCTTGACACAGCCCA	0.653277	0.8016	0	0	0	0	AMCs
2_2_AGCTTGACACATTAGC	0	0	0	0	0	0	AECs
2_2_AGCTTGACAGTAGAGC	0	1.06785	0	0	0	0	Intermediate cells
2_2_AGCTTGATCCAAGTAC	0.25306	0	0	0	0	0	AECs
2_2_AGGCCACAGGAGTAGA	0	0.213652	0	0	0	0	AECs
2_2_AGGCCACAGGTGACCA	0	0	0	0	0	0	AECs
2_2_AGGCCACAGTAGCCGA	0	0.244448	0	0	0	0	AECs
2_2_AGGCCACCAGCGATCC	0	0.577658	0	0	0	0.419526	AECs
2_2_AGGCCACCAGCTGCTG	0	0	0	0	0.42144	0	AMSCs
2_2_AGGCCACGTAATTGGA	0	0.484676	0	0	0	0	AECs
2_2_AGGCCACGTGCGGTAA	0.513143	0.941794	0.201725	0	0.513143	0	Intermediate cells
2_2_AGGCCGTAGTCTTGCA	0	0	1.61265	0	0	0	Intermediate cells
2_2_AGGCCGTCATACGCCG	0	1.19999	0.381183	1.04944	0.872149	0	AMSCs
2_2_AGGCCGTCATGCATGT	0.427583	0	0	0	0	0	AECs
2_2_AGGCCGTGTACAAGTA	0	0	0	0	0	0	AECs
2_2_AGGCCGTGTCCATGAT	0	0.909815	0.401873	0	0.401873	0	AMCs
2_2_AGGCCGTGTTACGCGC	0	0	0	0	0	0	AECs
2_2_AGGCCGTTCACCCGAG	0	1.43353	0	0	0.493898	0	AMCs
2_2_AGGCCGTTCAGCCTAA	0	1.39731	0.475529	0	0.925117	0	Fibroblasts
2_2_AGGCCGTTCTATGTGG	0	0	0	0	0	0	AESCs_2
2_2_AGGGAGTAGGCTCATT	0.867932	0	0	0	0	0	AESCs_2
2_2_AGGGAGTCAGCGTTCG	0.379325	0	0	0	0	0	AECs
2_2_AGGGAGTCAGGTCGTC	0	1.29375	0.462536	0	1.3713	0.632412	AMCs
2_2_AGGGAGTCATGATCCA	0	0.706367	0	0	0	0	AESCs_1
2_2_AGGGAGTTCACCAGGC	0	0	0	0	0	0	AECs
2_2_AGGGATGCAGCATGAG	0	0.195476	0	0	0	0	AECs
2_2_AGGGATGCAGCTGTGC	0	0.85762	0.702185	0.292211	1.11064	0	AMCs
2_2_AGGGATGGTTCCCTTG	0	0	0	0	0	0	AECs
2_2_AGGGATGTCTGAGTGT	0	0	0	0	0	0	AECs
2_2_AGGGTGAAGAGTAATC	0	0	0	0	0	0	AECs
2_2_AGGGTGAGTACAGTTC	0	1.01317	0	0.531645	1.42498	0	AMCs
2_2_AGGGTGAGTAGCCTCG	0.21134	0	0	0	0	0	AESCs_1
2_2_AGGGTGAGTATTCGTG	0	0	0	0	0	0	AECs
2_2_AGGGTGATCTTAGAGC	0.524004	1.70057	0.524004	0	1.32312	0	Fibroblasts
2_2_AGGGTGATCTTCCTTC	0	0	0	0	0	0	AECs
2_2_AGGTCATCATGCAACT	0.384814	0	0	0	0	0	AECs
2_2_AGGTCATGTGCATCTA	0	0.802521	0	0	0.301407	0	AMCs
2_2_AGGTCCGAGATAGCAT	0	0.705212	0	0.520489	0.520489	0.861074	AMCs
2_2_AGGTCCGAGCTGCCCA	0	1.04487	0.267866	0	1.04487	0	AMSCs
2_2_AGGTCCGAGGACACCA	0	0	0	0	0	0	AECs
2_2_AGGTCCGCATCACAAC	0	1.2522	0	0	0.605776	0	AMCs
2_2_AGGTCCGCATCACCCT	0	0	0	0	0	0	AESCs_1
2_2_AGGTCCGCATCGGACC	0	1.19199	0	0.252085	1.38889	0	AMSCs
2_2_AGGTCCGGTCTAAACC	0	0.301238	0	0	0	0	AESCs_2
2_2_AGGTCCGTCCCTTGCA	0	0	0	0	0	0	AECs
2_2_AGGTCCGTCGGTTCGG	0	0	0.249574	0	0.449136	0	AMCs
2_2_AGTAGTCAGAGCTGGT	0	1.92161	0.459443	0.255879	0.89934	0	AMCs
2_2_AGTAGTCAGCGTAGTG	0	0	0	0	0.459207	0	AECs
2_2_AGTAGTCAGGCAATTA	0.237608	0	0	0	0	0	AESCs_1
2_2_AGTAGTCAGGTGCTTT	0	0	0	0	0	0	AECs
2_2_AGTAGTCCAAGACGTG	0	1.22616	0.39314	0	0.39314	0	AMCs
2_2_AGTAGTCCACGAAACG	0.718314	0	0	0	0	0	AESCs_1
2_2_AGTAGTCCATTACCTT	0	0.969006	0	0	0	0	AMCs
2_2_AGTAGTCGTCATTAGC	0	0.282246	0	0	0	0	AMSCs
2_2_AGTAGTCGTCCCTACT	0	1.07256	0.32539	0	1.07256	0	AMCs
2_2_AGTAGTCGTCTGGTCG	0	1.26881	0.449886	0	1.71291	0	AMCs
2_2_AGTAGTCTCAGTGTTG	0	0.258984	0	0	0	0	AECs
2_2_AGTCTTTCAAATACAG	0	0.625795	0	0	0	0	AECs
2_2_AGTCTTTCACTTAAGC	0	1.82496	0.387273	0.387273	1.21337	0	AMCs
2_2_AGTCTTTCATCACCCT	0	0	0	0	0	0	AECs
2_2_AGTCTTTTCCGAGCCA	0	0	0	0	0	0	AECs
2_2_AGTCTTTTCCTAAGTG	0	1.69605	0.748151	0	0.928416	0	AMCs
2_2_AGTCTTTTCGGATGTT	0	0.24541	0	0	0	0	AESCs_2
2_2_AGTCTTTTCGTGGACC	0	1.26638	0	0	0.992755	0	AMCs
2_2_AGTGAGGAGAAGGGTA	0	1.42546	0	0.300909	0.531906	0	AMCs
2_2_AGTGAGGAGTGTCTCA	0	0	0	0	0	0	AECs
2_2_AGTGAGGCAGGACCCT	0	0	0	0	0	0	AECs
2_2_AGTGAGGCAGGGTACA	0.752917	0	0	0	0	0	AESCs_2
2_2_AGTGAGGGTGGCGAAT	0.414559	0	0	0	0	0	AESCs_2
2_2_AGTGGGAAGTGGTAAT	1.05106	0	0	0	0	0	AECs
2_2_AGTGGGAAGTTCCACA	0	0.752125	0	0	0	0	AECs
2_2_AGTGGGACACCACCAG	0	0	0	0	0	0	AECs
2_2_AGTGGGAGTAATTGGA	0.302399	1.19245	0.880624	0.42504	0.804623	0	AMCs
2_2_AGTGGGAGTATGAAAC	0	0	1.43289	0	0	0	Fibroblasts
2_2_AGTGGGAGTCCGAAGA	0	0.595048	0	0	0	0	AECs
2_2_AGTGGGAGTTATCCGA	0.416196	0	0	0	0	0	AECs
2_2_AGTGTCAAGGCCCTTG	0	1.77454	0.636827	0	0	0.636827	AMSCs
2_2_AGTGTCAAGGCGATAC	0	1.40736	0.571707	0	0.414882	0	AMCs
2_2_AGTGTCAAGTGCCAGA	0	0	0	0	0	0	AECs
2_2_AGTGTCACAAGAGTCG	0	0	0	0	0	0	AECs
2_2_AGTGTCACAGACGCTC	0	0.611925	0	0	0	0	AECs
2_2_AGTGTCACATGACGGA	0	0	0	0	0	0	AECs
2_2_AGTGTCAGTAAACGCG	0	0	0.691949	0	0	0	Fibroblasts
2_2_AGTGTCAGTATATCCG	0.909954	0	0	0	0	0	AECs
2_2_AGTGTCATCCTGCTTG	0	1.62699	0.412814	0.412814	0.704151	0	Macrophages
2_2_AGTGTCATCTTGACGA	0	0	0	0	0	0	AECs
2_2_AGTTGGTCACGGTGTC	0	0	0	0	0	0	Fibroblasts
2_2_AGTTGGTTCTGCAAGT	0.20445	0	0	0	0	0	AECs
2_2_ATAACGCCAAGAAGAG	0.299891	0	0	0	0	0	AECs
2_2_ATAACGCCATAAAGGT	0	0	0	0	0	0	AECs
2_2_ATAACGCGTATTACCG	0	1.35855	0.747519	0.847628	0.938621	0	AMSCs
2_2_ATAACGCGTCTACCTC	0	0.417006	0.417006	1.12156	0.417006	0	AMCs
2_2_ATAACGCTCCTATTCA	0	1.26103	0.515462	0.515462	1.47523	0	AMCs
2_2_ATAAGAGAGACGCAAC	0	0.97725	0.97725	0	0.603534	0	AMCs
2_2_ATAAGAGAGGTACTCT	0	0	0	0	0	0	AECs
2_2_ATAAGAGGTGCACGAA	0	0	0	0	0	0	AECs
2_2_ATAAGAGTCTCTAAGG	0	0.201356	0	0	0.512332	0	AMSCs
2_2_ATAGACCCAGCTCCGA	0	1.21217	0.30983	0.166867	0.546031	0	AMSCs
2_2_ATAGACCCAGGGATTG	0	1.24585	0.285269	0.402247	0.285269	0	AMSCs
2_2_ATAGACCCATGAAGTA	0	0	0	0	0	0	AESCs_1
2_2_ATAGACCGTAAGCACG	0.750634	0	0	0	0	0	AECs
2_2_ATAGACCGTAGAAGGA	0.381879	0.109983	0	0	0	0	AESCs_2
2_2_ATAGACCTCAGTTAGC	0	0.882149	0	0.33975	0.592881	0	AMSCs
2_2_ATAGACCTCCGCTGTT	0	0	0	0	0	0	AECs
2_2_ATAGACCTCTGCAGTA	0	0	0	0	0	0	AECs
2_2_ATCACGAAGCCGCCTA	0	0.144711	0	0	0	0	AESCs_2
2_2_ATCACGACACAGGTTT	0	0.21648	0	0	0	0	AECs
2_2_ATCACGAGTCCGAACC	0	0	0	0	0	0	AECs
2_2_ATCACGATCGGAGCAA	0	0	0	0	0	0	AECs
2_2_ATCATCTCAACTGCGC	0	1.15286	0	0	0.543726	0	AMCs
2_2_ATCATCTCACTGCCAG	0	1.09503	0	1.09503	1.09503	0	AMSCs
2_2_ATCATCTCAGCGATCC	0	0	0	0	0	0	AESCs_2
2_2_ATCATCTCATCTGGTA	0	1.76184	0	0	1.76184	0	Fibroblasts
2_2_ATCATCTGTACCTACA	0	0	0	0	0	0	AECs
2_2_ATCATCTGTCACTGGC	0	0.215884	0	0	0	0.543994	AECs
2_2_ATCATCTTCAGCTTAG	0	2.2755	0.830186	0.67819	1.27745	0	AMCs
2_2_ATCATCTTCCGGGTGT	0	0	0	0	0	0	AESCs_1
2_2_ATCATCTTCCGTAGGC	0	0	0	0	0	0	AESCs_2
2_2_ATCATCTTCTCGTTTA	0	1.1321	0	0	0	0	Fibroblasts
2_2_ATCATCTTCTTGACGA	0.22014	1.8199	0.685621	0	0	0	AMCs
2_2_ATCATGGCACGTCAGC	0	0	0	0	0	0	AECs
2_2_ATCATGGCAGTAACGG	0.093763	0.523601	0.258432	0.179483	0.523601	0	AMCs
2_2_ATCATGGGTACTTAGC	0	0.488276	0.273648	0.488276	0	0	AMCs
2_2_ATCATGGGTGGTACAG	0	0	0	0	0	0	AESCs_1
2_2_ATCATGGTCAACCATG	0	0.42512	0	0	0	0	AESCs_2
2_2_ATCATGGTCCTATGTT	0.339168	0.339168	0	0	0	0	AECs
2_2_ATCATGGTCTATGTGG	0	0	0	0	0	0	AECs
2_2_ATCCACCCATCACGTA	0	0.851356	0.590945	0	0.429916	0	AMSCs
2_2_ATCCACCGTCGAACAG	0.550669	0	0	0	0	0	AESCs_1
2_2_ATCCACCGTTTGTTTC	0	1.51131	0.408572	0	0.816104	0	AMCs
2_2_ATCCACCTCACTTCAT	0	0.381227	0	0.656566	0	0	Fibroblasts
2_2_ATCCACCTCCTATTCA	0	0	0	0	0	0	AESCs_1
2_2_ATCCACCTCTACCTGC	0	0	0.830332	0	0.49898	0	Fibroblasts
2_2_ATCCGAAAGATCTGAA	0	0	0	0	0	0	AESCs_2
2_2_ATCCGAACATCACCCT	0	0	0	0	0	0	AESCs_2
2_2_ATCCGAAGTCTGATTG	0	0	0	0	0.681576	0	AMCs
2_2_ATCCGAAGTGTTCGAT	0	0.766494	0.253131	0	0.766494	0	AMCs
2_2_ATCCGAATCCTTGACC	0.28235	0	0	0	0	0	AESCs_2
2_2_ATCCGAATCGACAGCC	0	0	0	0	0	0	AECs
2_2_ATCCGAATCTGTCTCG	0	0.696747	0	0	0	0	AECs
2_2_ATCGAGTAGATGTGGC	0	1.0666	0.322879	0	0.56656	0	AMCs
2_2_ATCGAGTCAAGCCCAC	0.590636	0	0	0	0	0	AESCs_2
2_2_ATCGAGTGTCCATGAT	0.406982	0.154801	0	0	0	0	AESCs_2
2_2_ATCGAGTGTTGTCTTT	0.576238	1.50563	0	0.329063	0.774265	0	AMCs
2_2_ATCGAGTTCATGCAAC	0	0	0	0	0	0	AECs
2_2_ATCGAGTTCATGTAGC	0	0.985962	0	0	0	0	AMCs
2_2_ATCGAGTTCCCAGGTG	0	0.716662	0	0	0	0	AESCs_1
2_2_ATCTACTAGAGACGAA	0	0	0	0	0	0	AECs
2_2_ATCTACTGTAACGCGA	0.20547	0	0	0	0	0	AECs
2_2_ATCTACTTCAGTCCCT	0	0	0	0	0	0	AECs
2_2_ATCTACTTCTTGGGTA	0	0	0	0	0	0	AECs
2_2_ATCTGCCAGATGCGAC	0	1.4231	0	0.580815	0.580815	0	AMCs
2_2_ATCTGCCAGGAATTAC	0.357556	0	0	0	0	0	AECs
2_2_ATCTGCCCAAGCGATG	0.161709	0	0	0	0	0	AESCs_2
2_2_ATCTGCCCAATTGCTG	0	0.172532	0	0	0	0	AECs
2_2_ATCTGCCGTCAATACC	0.509469	0	0	0	0	0	AECs
2_2_ATCTGCCGTCCATGAT	0	1.02693	1.22083	0.261401	1.02693	0	Fibroblasts
2_2_ATCTGCCGTGTGCGTC	0	0	0	0	0	0	AECs
2_2_ATCTGCCTCTATCCTA	0	1.8107	0.32469	0	0.227721	0	AMCs
2_2_ATCTGCCTCTTGCCGT	0	0.657921	0	0.209202	1.05136	0	AMSCs
2_2_ATGAGGGAGCCCGAAA	0.429162	0.512801	0	0	0.589982	0	Intermediate cells
2_2_ATGAGGGAGGACACCA	0	0	0	0	0	0	AECs
2_2_ATGAGGGAGTCAAGCG	0.173961	0	0	0	0	0	AESCs_2
2_2_ATGAGGGCAGCATGAG	0	0.648113	0.648113	0	1.0381	0	AMCs
2_2_ATGAGGGCAGGAACGT	0.363347	1.59802	0	0	1.40289	0.363347	AMCs
2_2_ATGAGGGGTAGCAAAT	0	0	0	0	0	0	AECs
2_2_ATGAGGGGTAGGACAC	0	1.15288	0.215767	0.39314	0.790303	0	AMCs
2_2_ATGAGGGGTTCGAATC	0	1.30008	0	0	0.981517	0	AMCs
2_2_ATGCGATCAATAACGA	0	0.336335	0	0	0	0	AESCs_1
2_2_ATGCGATCACCTTGTC	0	1.37749	0.648298	0.521298	0.648298	0	AMCs
2_2_ATGCGATCATCGGGTC	0	0.268612	0	0	0	0	AECs
2_2_ATGCGATGTCGGGTCT	0	0	0	0	0	0	AECs
2_2_ATGCGATGTTCAGCGC	0	0	0	0	0	0	AECs
2_2_ATGCGATTCTGTCTCG	0.19967	0.19967	0	0	0	0	AECs
2_2_ATGGGAGAGAACAACT	0	0	0	0.94318	0	0	Macrophages
2_2_ATGGGAGAGAGACGAA	0	0.223264	0	0	0	0	AESCs_2
2_2_ATGGGAGAGCCCAACC	0	0	0	0	0	0	AECs
2_2_ATGGGAGAGCGTCAAG	0	0.686391	0	0.400966	0	0	AMCs
2_2_ATGGGAGCACACTGCG	0	0	0	0	0	0	AECs
2_2_ATGGGAGCAGCCTGTG	0	1.42762	0	0	0.275263	0	AMCs
2_2_ATGGGAGCATGTCGAT	0	0.43501	0	0	0	0	AESCs_2
2_2_ATGGGAGGTGCACTTA	0	0	0	0	0	0	AESCs_1
2_2_ATGGGAGTCCTACAGA	0	0	0	0	0	0	AECs
2_2_ATGGGAGTCGTTGCCT	0	0.327958	0	0	0	0	AESCs_2
2_2_ATGTGTGAGGGAGTAA	0.666286	0.212485	0	0	0	0	AECs
2_2_ATGTGTGCAAGGTTTC	0	1.78516	0	0	0.855638	0	AMCs
2_2_ATGTGTGCAATGGATA	0	1.76357	0	0	0	0	AMCs
2_2_ATGTGTGCACACAGAG	0	0.242223	0	0	0	0	AESCs_2
2_2_ATGTGTGGTGTGCGTC	0	0.568844	0	0	0	0	AMCs
2_2_ATGTGTGGTTCTGTTT	0.37055	1.30595	0.37055	0.37055	1.02752	0	AMSCs
2_2_ATGTGTGTCGTTACGA	0	0	0	0	0	0	AECs
2_2_ATGTGTGTCTAGCACA	0.308165	0	0	0	0	0	AESCs_1
2_2_ATTACTCCAAATCCGT	0	0.819923	0	0	0.410871	0	AMCs
2_2_ATTACTCGTAGCCTAT	0	1.17758	0.558952	0	0.915362	0	AMCs
2_2_ATTACTCGTTCACCTC	0.58037	0.232883	0	0	0	0	AESCs_2
2_2_ATTACTCTCCAGAGGA	0	0	0	0	0	0	AESCs_1
2_2_ATTACTCTCGTGGACC	0.380544	0.208266	0	0	0	0	AESCs_2
2_2_ATTATCCAGCTCCCAG	0	0	0	0	1.57308	0	AMCs
2_2_ATTATCCAGCTCTCGG	0.203956	0	0	0	0	0	AECs
2_2_ATTATCCAGGACGAAA	0.214406	0.983531	0	0	0	0	AECs
2_2_ATTATCCAGTAAGTAC	0.632092	0	0	0	0	0	AECs
2_2_ATTATCCCAACGATCT	0	1.46782	0.656334	0.442522	0.555132	0	AMCs
2_2_ATTATCCTCCAGAAGG	0	0	0	0	0	0	AESCs_2
2_2_ATTATCCTCTTACCGC	0	1.17327	0.369153	0.369153	0.849948	0	Fibroblasts
2_2_ATTCTACAGGGCTCTC	0	0	0	0	0	0	AECs
2_2_ATTCTACCACACGCTG	0	1.66914	0.379485	0	0	0.379485	Fibroblasts
2_2_ATTCTACGTACCGTTA	0.198683	0.198683	0	0	0	0	AECs
2_2_ATTCTACGTCAGGACA	0	1.30657	0	0.249609	0.615493	0	Intermediate cells
2_2_ATTCTACGTCATATGC	0	1.84574	0	0	0.725882	0	Fibroblasts
2_2_ATTCTACTCGCCCTTA	0.200235	0	0	0	0	0	AESCs_1
2_2_ATTCTACTCGTTACGA	0	0.364593	0	0	0	0	AECs
2_2_ATTCTACTCTTGTCAT	0	0	0	0	0	0	AECs
2_2_ATTGGACAGCCCGAAA	0	0	0	0	0	0	AESCs_2
2_2_ATTGGACCAAGAAAGG	0	1.17119	0	0.276097	0.95161	0	AMCs
2_2_ATTGGACGTAACGACG	0	0	0	0	0	0	AECs
2_2_ATTGGACGTAATTGGA	0	0	0	0	0	0	AECs
2_2_ATTGGACGTCTTTCAT	0.527134	0	0	0	0	0	AECs
2_2_ATTGGACTCCGAAGAG	0	0	0	0	0	0	AECs
2_2_ATTGGACTCGCTGATA	0	0	0	0	0	0	AECs
2_2_ATTGGACTCTCCAACC	0	0	0.283042	0.503391	0	0	AMCs
2_2_ATTGGTGAGCGTGAAC	0	0	0	0	0	0	AECs
2_2_ATTGGTGCAATCTACG	0	0	0	0	0.236434	0	AMCs
2_2_ATTGGTGCACATTAGC	0	0	0.315964	0	1.28123	0	AMCs
2_2_ATTGGTGGTCAGAGGT	0	0	0	0	0	0	AECs
2_2_ATTGGTGTCTCCCTGA	0	1.45479	0	0.899907	1.26805	0	Fibroblasts
2_2_ATTTCTGAGCACACAG	0	0	0	0	0	0	AESCs_2
2_2_ATTTCTGCAGTGACAG	0	0	0.717158	0.421536	0	0	AMCs
2_2_ATTTCTGCATTGGCGC	0	0.223564	0	0	0	0	AESCs_2
2_2_CAACCAAAGGACGAAA	0.521271	0	0	0	0	0	AECs
2_2_CAACCAAAGGATTCGG	0.371448	0	0	0	0	0	AECs
2_2_CAACCAACACAGGAGT	0	0.923212	0.450446	0.173676	0.321606	0	AMCs
2_2_CAACCAACACCAGGTC	0	0	0	0	0	0	AECs
2_2_CAACCAACAGATCCAT	0	1.38727	0.693798	0	0.811653	0	AMCs
2_2_CAACCAACATTACCTT	0.89787	0	0	0	0	0	AESCs_1
2_2_CAACCAAGTATTACCG	0.534431	0.722568	0	0	0	0	AECs
2_2_CAACCAATCCTCAATT	0.231879	0	0	0	0	0	AECs
2_2_CAACCAATCCTGCCAT	0	0	0	0	0	0	AESCs_2
2_2_CAACCTCAGAACAATC	0	0.522527	0	0	0	0	AECs
2_2_CAACCTCAGTAGCCGA	0	0	0.532254	0	0	0	AMCs
2_2_CAACCTCAGTGGTCCC	0	0.729645	0	0	1.14699	0	Fibroblasts
2_2_CAACCTCCAACGATGG	0	0	0	0	0	0	AECs
2_2_CAACCTCCACTAGTAC	0	1.20071	0.676864	0.457817	0.770681	0	AMSCs
2_2_CAACCTCGTCGAGATG	0	0	0	0	0	0	AESCs_2
2_2_CAACCTCGTGCGAAAC	0	0.748805	0.147739	0	0.889081	0	AMSCs
2_2_CAACTAGAGCTGAAAT	0.555955	0.555955	0	0	0	0	AECs
2_2_CAACTAGCAGCTGCAC	0	0	0	0	0	0	AECs
2_2_CAACTAGCATGCATGT	0	1.20433	0	0	1.12334	0	AMCs
2_2_CAACTAGGTAAAGTCA	0	0.199618	0	0	0	0	AECs
2_2_CAACTAGGTCAAAGAT	0	0.320908	0.173272	0.173272	0.449526	0	AMCs
2_2_CAACTAGTCAATACCG	0	0.455061	0.766648	0.766648	1.42779	0	AMCs
2_2_CAAGAAAAGAGCCCAA	0	0.380186	0	0	0	0	AECs
2_2_CAAGAAAAGCAGGCTA	0	0.277105	0	0	0	0	AECs
2_2_CAAGAAACAAGTCTAC	0.477124	0	0	0	0	0	AESCs_1
2_2_CAAGAAACAGCGTTCG	0	0	0	0	0	0	AECs
2_2_CAAGAAAGTTCGTGAT	0	0	0	0	0	0	AESCs_2
2_2_CAAGATCAGCAGCCTC	0	0.456085	0	0	0	0	AECs
2_2_CAAGATCCACGACGAA	0	0.456873	0.176507	0.176507	0	0	AMCs
2_2_CAAGATCCATTAGGCT	0	0	0	0	0	0	Intermediate cells
2_2_CAAGATCGTAGATTAG	0	0	0	0	0	0	AECs
2_2_CAAGATCGTAGCAAAT	0	0	0	0	0	0	AECs
2_2_CAAGATCGTCCGTGAC	0	0	0	0	0	0	AECs
2_2_CAAGATCGTGAGTATA	0	0.456466	0.456466	0.456466	0	0	AMSCs
2_2_CAAGATCGTGTAATGA	1.59404	0	0	0	0	0	Intermediate cells
2_2_CAAGATCTCAGGCCCA	0.496879	1.64544	0	0	1.17944	0	AMSCs
2_2_CAAGATCTCCTGCCAT	0	1.30509	0	0	0	1.14754	Fibroblasts
2_2_CAAGGCCAGGGTTTCT	0	0	0	0	0	0	AECs
2_2_CAAGGCCAGTTGAGTA	0	0	0	0	0	0	AECs
2_2_CAAGGCCCAGGAACGT	0	0	0	0	0	0	AESCs_1
2_2_CAAGGCCCAGTAAGAT	0	0.296531	0	0	1.00281	0	AMCs
2_2_CAAGGCCCATCGGACC	0.70245	0	0	0.411677	0	0	AECs
2_2_CAAGGCCGTTCGAATC	0.231023	0	0	0	0.939747	0	AMCs
2_2_CAAGGCCGTTCGGCAC	0.350759	0.350759	0	0	0	0	AESCs_2
2_2_CAAGGCCTCAAGATCC	0	0	0	0	0	0	AECs
2_2_CAAGTTGAGAAGAAGC	0	0.954675	0.182095	0	0.587183	0	AMCs
2_2_CAAGTTGAGGTTCCTA	0	0.264538	0	0	0	0	AESCs_1
2_2_CAAGTTGCAGTAACGG	0	0.575378	0.575378	0.328513	0.575378	0	AMCs
2_2_CAAGTTGTCTGTCAAG	0	0.672271	0	0	0	0	Fibroblasts
2_2_CAAGTTGTCTTACCTA	0	0	0	0	0	0	AECs
2_2_CACAAACAGAAGGGTA	0	0	0.539175	0.539175	1.14542	0	Fibroblasts
2_2_CACAAACAGCAGGCTA	0	0	0	0	0	0	AECs
2_2_CACAAACAGCGAGAAA	0.307836	0.307836	0	0	0	0	AESCs_2
2_2_CACAAACAGTAGGTGC	0	1.18295	0.204081	0.757056	1.57872	0	AMSCs
2_2_CACAAACCAATAAGCA	0	0	0.336964	0.588552	0.336964	0	AMCs
2_2_CACAAACGTCAATACC	0	1.55264	0	1.41179	2.05761	0	AMCs
2_2_CACAAACGTCACTGGC	0	0.809641	0	0	0	0	AECs
2_2_CACAAACGTGCCTGCA	0.115771	0.399416	0.313507	0	0	0	Intermediate cells
2_2_CACAAACTCATCGCTC	0	1.53473	0	0	0.546973	0	AMCs
2_2_CACAAACTCTATCCTA	0.442031	1.22634	0	0.315231	0	0	AMCs
2_2_CACACAAAGTTATCGC	0	0	0	0	0	0	AECs
2_2_CACACAACACCAGATT	0	1.49863	0.348589	0.527748	0.871386	0	AMSCs
2_2_CACACAACATGCCCGA	0.196408	0	0	0	0	0	AECs
2_2_CACACAAGTACCGAGA	0.356834	0	0	0	0	0	AECs
2_2_CACACAAGTGAAGGCT	0	0	0	0	0	0	AECs
2_2_CACACAATCACCACCT	0.284184	0.152153	0	0	0	0	AESCs_2
2_2_CACACAATCCCTAATT	0.555765	1.17243	0	0.555765	1.46896	0	AMCs
2_2_CACACCTAGGTCATCT	1.12167	1.12167	0	0	0	0	Fibroblasts
2_2_CACACCTAGTATGACA	0	0.73314	0.239333	0	0	0	AMCs
2_2_CACACCTCAGGGTTAG	0	0.300336	1.9395	0	3.33128	1.88783	AMSCs
2_2_CACACCTCATCCGTGG	0	0	0	0	0	0	AMCs
2_2_CACACCTTCCAGTATG	0	0	0	0	0	0	AECs
2_2_CACACTCCATCATCCC	0	0	0	0	0	0	AECs
2_2_CACACTCCATGCTGGC	0	0.216897	0	0	0	0	AESCs_2
2_2_CACACTCGTATAATGG	0	0	0	0	0	0	AECs
2_2_CACACTCGTATAGGTA	0	1.2881	0	0	0	0	AMCs
2_2_CACACTCGTTTGGCGC	0	0.528274	0	0	0	0	AECs
2_2_CACACTCTCTGCGACG	0.361601	0	0	0	0	0	AESCs_2
2_2_CACAGGCAGAGTCTGG	0	1.05634	0.384551	0.532645	1.05634	0	AMCs
2_2_CACAGGCAGCTCTCGG	0	0.52841	0	0	0	0	AECs
2_2_CACAGGCAGGTCGGAT	0	0	0	0	0	0	AECs
2_2_CACAGGCCACATAACC	0	0	0	0	0	0	AESCs_1
2_2_CACAGGCCACCACCAG	0	0	0	0	0	0	AECs
2_2_CACAGGCTCCTATTCA	0	0.687557	0	0	0	0	AECs
2_2_CACAGTAAGATATACG	0.7278	0	0	0	0	0	AECs
2_2_CACAGTAAGGGATGGG	0	1.81043	0	0	0	0	AMCs
2_2_CACAGTACAAAGCGGT	0	0	0	0	0	0	AESCs_1
2_2_CACAGTACACGTGAGA	0	0	0	0	0	0	AECs
2_2_CACAGTACAGACACTT	0	0	0	0	0	0	AECs
2_2_CACAGTACAGCTGTTA	0	0.925647	0	0	0	0	AECs
2_2_CACATAGAGCTCTCGG	0	0.867384	0.524928	0	0.959652	0	AMCs
2_2_CACATAGAGGAATTAC	0	1.23213	0	0	0	0	AMCs
2_2_CACATAGAGTAGCCGA	0.603449	0	0	0	0	0	AECs
2_2_CACATAGCAAAGGCGT	0	0	0	0	0	0	AECs
2_2_CACATAGCAAGGACTG	0	1.45965	0.820193	0.566769	0.701488	0	AMCs
2_2_CACATAGTCAACACAC	0.614098	0	0	0	0	0	AECs
2_2_CACATTTAGAAACGAG	0	0.680576	0	0	0	0	AESCs_2
2_2_CACATTTAGCGTTGCC	0.273882	0	0	0	0	0	AECs
2_2_CACATTTCAGGGTTAG	0.586545	0	0	0	0	0	AECs
2_2_CACATTTCAGTTCCCT	0.207196	0.207196	0	0	0	0	AECs
2_2_CACATTTGTAGGCTGA	0.315086	0.655416	0	0	0	0	AECs
2_2_CACATTTGTGATGATA	0	0.558056	0	0	0	0	AECs
2_2_CACATTTTCCCAACGG	0.391503	0.391503	0	0	0	0	AECs
2_2_CACATTTTCCTTGACC	0	0.195691	0	0	0	0	AECs
2_2_CACATTTTCTTACCGC	0	0	0	0	0	0	AECs
2_2_CACCACTAGAGCTTCT	0	0	0	0	0	0	AESCs_2
2_2_CACCACTAGCAATATG	0	1.00951	0.77142	0.177146	0	0	AMCs
2_2_CACCACTAGCACCGTC	0	0.73565	0	0	0	0	AESCs_2
2_2_CACCACTTCAACTCTT	0	0.831011	0.575142	0	0.937961	0	Fibroblasts
2_2_CACCACTTCGATGAGG	0.451021	0.35588	0	0	0	0	AESCs_2
2_2_CACCACTTCTCCGGTT	0	1.42646	0	0.454419	0	0.622128	Fibroblasts
2_2_CACCAGGAGAGCTATA	0.290336	0.922648	0.778897	0.515068	0.409002	0	AMCs
2_2_CACCAGGCAATGAAAC	0	0	0	0	0	0	AECs
2_2_CACCTTGAGACTAGGC	0	0	0	0	0	0	AECs
2_2_CACCTTGAGGTGCACA	0	0	0	0	1.39487	0	Fibroblasts
2_2_CACCTTGAGTGTGAAT	0	0.248719	0	0	0	0	AECs
2_2_CACCTTGCAATCTACG	0.271882	0	0	0	0	0	AECs
2_2_CACCTTGCAGACAAGC	1.26713	0	0	0	0	0	AECs
2_2_CACCTTGGTAGAGTGC	0	0.172789	0	0	0	0	AESCs_2
2_2_CACCTTGGTGCATCTA	0	0	0	0	0	0	AECs
2_2_CACCTTGTCCACTGGG	0	0	0	0	0	0	AESCs_1
2_2_CACCTTGTCGATAGAA	0.585567	1.65735	0.235338	0.723359	1.36576	0	AMCs
2_2_CACTCCAAGTCATGCT	0.781122	0	0	0.180086	0	0	AECs
2_2_CACTCCAGTATAAACG	0	0.171594	0	0	0	0	AECs
2_2_CACTCCAGTCTCTTAT	0	0.181301	0	0	0	0	AECs
2_2_CACTCCAGTGTGCGTC	0	0	0	0	0	0	AECs
2_2_CACTCCAGTTCAGGCC	0	0	0	0	0	0	AECs
2_2_CACTCCATCCACGCAG	0	0.843947	0.508481	0	0.508481	0	AMCs
2_2_CAGAATCCACCAACCG	0.269764	0.656984	0.269764	0	0.80586	0	AMCs
2_2_CAGAATCCACCTTGTC	0.812723	0.486749	0.272702	0.66296	0.66296	0	AMCs
2_2_CAGAATCCAGTGACAG	0	0	0	0	0	0	AESCs_1
2_2_CAGAATCGTAGGCATG	0	1.46462	0.538066	0.388744	0.66796	0	AMSCs
2_2_CAGAATCTCCTCGCAT	0.417618	0.296811	0	0	0	0	AESCs_2
2_2_CAGAATCTCGGCTTGG	0	0	0	0	0	0	AECs
2_2_CAGAGAGAGACATAAC	1.15521	0	0	0	0	0	AECs
2_2_CAGAGAGAGGAGTTTA	0.630516	0	0	0	0	0	AESCs_1
2_2_CAGAGAGAGTAACCCT	0	0	0	0	0	0	AECs
2_2_CAGAGAGAGTGGACGT	0	0	0	0	0	0	AECs
2_2_CAGAGAGCAATACGCT	0.257056	0.630927	0	0	0.257056	0	AMSCs
2_2_CAGAGAGGTAAGAGAG	0.419401	0	0	0	0	0	AESCs_1
2_2_CAGAGAGGTGTGACGA	0	0	0	0	0	0	AMSCs
2_2_CAGAGAGTCACCTTAT	0.622968	0	0	0	0	0	AESCs_1
2_2_CAGAGAGTCTCTTGAT	0	0	0	0	0	0	AECs
2_2_CAGATCAAGGAATCGC	0	1.46002	0.312865	0	0	0	AMCs
2_2_CAGATCAAGGCCCTCA	0.374452	0.722603	0.473493	0.264513	0	0	AMCs
2_2_CAGATCAAGTGGGCTA	0	0	0	0	0	0	AESCs_2
2_2_CAGATCACACGCATCG	0	0.531855	0	0	0	0	AECs
2_2_CAGATCACACGGTGTC	0	0	0	0	0	0	AECs
2_2_CAGATCACATCCGTGG	0	0.941079	0.749644	0.369146	0.941079	0	AMCs
2_2_CAGCAGCAGCGTTGCC	0	1.76636	0	0	1.23103	0	AMCs
2_2_CAGCAGCAGGCAGGTT	0	0	0	0	0	0	AECs
2_2_CAGCAGCAGTTACCCA	0	0.717453	0	0.421735	0	0	AMSCs
2_2_CAGCAGCGTCGGCTCA	0	0	0	0	0	0	AECs
2_2_CAGCAGCGTGAAATCA	0	0	0	0	0	0	AECs
2_2_CAGCAGCGTTGATTGC	0	0	0	0	0	0	AECs
2_2_CAGCAGCTCCCTTGTG	0.596413	0	0	0	0	0	AECs
2_2_CAGCAGCTCGAATGGG	0.177822	0.459852	0	0	0.938797	0	AMSCs
2_2_CAGCATAAGCTTATCG	0	0.596059	0	0	0	0	AECs
2_2_CAGCATAAGGGTGTGT	0	0	0	0	0	0	AECs
2_2_CAGCATACAGACGCAA	0	0	0	0	0	0	AESCs_1
2_2_CAGCATACATACTACG	0.644395	0	0	0	0	0	AECs
2_2_CAGCCGAAGAGTCGGT	0	0	0	0	0	0	AECs
2_2_CAGCCGAAGTGTGAAT	0	0.214873	0	0	0	0	AECs
2_2_CAGCCGACACGTAAGG	0	0	0	0	0	0	AECs
2_2_CAGCCGACAGACGTAG	0	0.244532	0	0	0	0	AECs
2_2_CAGCCGACATTACCTT	0.43064	0	0	0	0	0	AESCs_2
2_2_CAGCGACAGATGGGTC	0.436154	0	0	0	0	0	AESCs_2
2_2_CAGCGACCAGACGCAA	0	0	0	0	0	0	AECs
2_2_CAGCGACCAGGATCGA	0	1.91286	0.308055	0.543227	0.543227	0	AMCs
2_2_CAGCGACCATCCGTGG	0	0.677506	0	0	0	0	AECs
2_2_CAGCGACGTCGGATCC	0	0.534087	0	0	0	0	AECs
2_2_CAGCGACGTGTGACCC	0	0.358918	0	0	0	0	AECs
2_2_CAGCTAAAGTTACCCA	0	0	0	0	0	0	AESCs_2
2_2_CAGCTAACACACGCTG	0	0.211767	0	0	0	0	AECs
2_2_CAGCTAACACCGAATT	0.130224	0	0	0	0.245428	0	AESCs_2
2_2_CAGCTAACATCACAAC	0.916336	0	0	0	0	0	AECs
2_2_CAGCTAACATCGGGTC	0	0.745523	0	0.604675	0.440685	0	AMCs
2_2_CAGCTAAGTGGTACAG	1.20129	0.57369	0	0	0	0	AESCs_2
2_2_CAGCTAAGTTGGAGGT	0	0.787982	0.214943	0.214943	0.787982	0	AMCs
2_2_CAGCTAATCACCGTAA	0	0.215003	0	0	0	0	AECs
2_2_CAGCTAATCGCACTCT	0.242784	0	0	0	0	0	AECs
2_2_CAGCTGGAGCACGCCT	0	1.0333	0.230015	0	0.416891	0	AMCs
2_2_CAGCTGGGTGCAGACA	0	0	0	0	0	0	AECs
2_2_CAGCTGGGTGCCTTGG	0	0.633821	0.258459	0	0.779202	0.633821	AMCs
2_2_CAGCTGGTCGCAGGCT	0.915937	1.02924	0	0	1.38585	0	AMSCs
2_2_CAGCTGGTCGCCAAAT	0	0	0.225519	0.225519	1.01914	0	AMCs
2_2_CAGGTGCCAACTGCTA	0	0	0	0	0.861133	0	Fibroblasts
2_2_CAGGTGCCACCGAAAG	0	0	0	0	0	0	Intermediate cells
2_2_CAGGTGCGTCGCATAT	0.277803	0.824571	0	0	0	0	AECs
2_2_CAGGTGCGTGTGACCC	0.632611	0	0	0	0	0	AECs
2_2_CAGGTGCGTTTAAGCC	0.389495	0	0	0	0	0	AESCs_2
2_2_CAGGTGCTCCGAAGAG	0.266996	0.928288	0.477519	0.477519	0.79937	0	AMSCs
2_2_CAGGTGCTCGCCTGAG	0	0.390767	0.390767	0.786312	1.46944	0	AMCs
2_2_CAGTCCTAGCGTGAAC	0	1.3711	0.502751	0	0.835743	0	AMSCs
2_2_CAGTCCTAGCTAACTC	0.134644	0	0	0	0	0	AESCs_2
2_2_CAGTCCTAGGCGATAC	0	0	0	0	0	0	AECs
2_2_CAGTCCTAGTGGGCTA	0	0.659822	0.383372	0	1.05393	0	AMCs
2_2_CAGTCCTCAAACGCGA	0.187146	0.600601	0	0	0	0	AECs
2_2_CAGTCCTCAGATCCAT	0	1.19122	0.323421	0.452839	1.00001	0	AMSCs
2_2_CAGTCCTCAGTTTACG	0	0	0	0	0	0	AECs
2_2_CAGTCCTCATTACCTT	0.61792	0.193728	0	0	0	0	AECs
2_2_CAGTCCTTCATGTCTT	0.533147	1.07732	0.949589	0	0.533147	0	AMCs
2_2_CAGTCCTTCTGCGGCA	0.216696	0	0	0	0	0	AECs
2_2_CATATGGTCCGGGTGT	0.42699	0.12501	0	0	0	0	AESCs_2
2_2_CATATTCAGATTACCC	0.460132	0.460132	0	0	1.01264	0	AMCs
2_2_CATATTCCAGCGAACA	0.578285	0.682451	0	0	0	0	AESCs_2
2_2_CATATTCCAGCTCCGA	0	0	0	0	0	0	AECs
2_2_CATATTCCATACAGCT	0	0.658954	0.875117	0.3828	0.3828	0	AMCs
2_2_CATCAAGAGTAGGCCA	0.229749	0	0	0	0	0	AECs
2_2_CATCAAGAGTATCTCG	0.303918	0	0	0	0	0	Macrophages
2_2_CATCAAGGTCGGCATC	0	0	0	0	0	0	Intermediate cells
2_2_CATCAAGGTCTAGAGG	0.328643	0	0	0	0	0	AECs
2_2_CATCAAGGTCTCGTTC	0	0	0	0	0	0	AESCs_2
2_2_CATCAAGGTGACTCAT	0	0	0	0	0	0	AESCs_1
2_2_CATCAAGTCAACGAAA	0.395971	0.395971	0	0	0	0	AECs
2_2_CATCAAGTCAAGATCC	0	0	0	0	0	0	AECs
2_2_CATCAAGTCAGCAACT	0	0	0	0	0	0	AECs
2_2_CATCAAGTCCTTTACA	0	0.698307	0.339424	0	0	0.473876	Fibroblasts
2_2_CATCAAGTCGGTGTTA	0	0	0	0	0	0	AESCs_2
2_2_CATCAGACAGATGGGT	0	0.654252	0.654252	0	0	0	AMCs
2_2_CATCAGACAGCCTTTC	0.217662	0	0	0	0	0	AECs
2_2_CATCAGAGTCACTGGC	0	0.124545	0	0	0	0	AESCs_2
2_2_CATCAGAGTCATATCG	0.122312	0.122312	0	0	0	0	AMSCs
2_2_CATCAGATCATGTAGC	0.50384	0.362356	0	0	0	0	AESCs_1
2_2_CATCCACAGCGCTCCA	0	0.224973	0	0	0	0	AESCs_1
2_2_CATCCACCAAAGAATC	0.397286	0.797261	0	0	0	0	AECs
2_2_CATCCACCAGACTCGC	0.735933	0.309304	0	0	0	0	AESCs_2
2_2_CATCCACCATTATCTC	0	0	0	0	0	0	AECs
2_2_CATCCACGTCTAGAGG	0	1.6068	0	0	0.404368	0	AMCs
2_2_CATCCACGTCTGGAGA	0	0	0	0	0	0	AESCs_1
2_2_CATCCACGTGCCTGCA	0	0.688677	0	0	0.402487	0	Fibroblasts
2_2_CATCCACGTGGAAAGA	0.42273	0	0	0	0	0	AECs
2_2_CATCCACGTTAGTGGG	0	1.36639	0	0.620128	1.00002	0	AMCs
2_2_CATCCACTCGATAGAA	0	0	0	0	0	0	AESCs_2
2_2_CATCGAAAGCGATATA	0	0	0	0	0	0	AECs
2_2_CATCGAAGTCGACTGC	0.167301	0.167301	0	0	0	0	AECs
2_2_CATCGAAGTCGGCACT	0.225892	0	0	0	0	0	AECs
2_2_CATCGAATCACGCATA	0	0	0	0	0	0	AECs
2_2_CATCGAATCCTACAGA	0	0	0	0	0	0	AECs
2_2_CATCGAATCGATCCCT	0	0.771162	0.529078	0.873272	0.771162	0.209008	AMCs
2_2_CATCGAATCGATGAGG	0	0	0	0	0	0	AESCs_2
2_2_CATCGAATCTACTTAC	0	1.81485	0.333179	0	0	0	AMCs
2_2_CATCGGGAGTTTGCGT	0	0	0	0	0	0	AECs
2_2_CATCGGGCAATAGAGT	0	1.22535	0.470841	0.26288	0	0.470841	AMCs
2_2_CATCGGGCAGTAAGAT	0	1.07826	0.574265	0	0.93674	0	AMCs
2_2_CATCGGGGTACAAGTA	0.572491	0.176613	0	0	0	0	AESCs_2
2_2_CATCGGGGTCTGATCA	0.344549	0.187041	0	0	0	0	AECs
2_2_CATGACAAGGCAGGTT	0	0.866635	0	0	0.743419	0	AMCs
2_2_CATGACACAGCGAACA	0.517619	0.372954	0	0	0.643976	0	Intermediate cells
2_2_CATGACAGTGTCTGAT	0	0.75969	0.564409	0.922995	0	0.75969	Fibroblasts
2_2_CATGACATCCCAAGTA	0	0.471565	0	0	0	0	AESCs_2
2_2_CATGCCTAGGCACATG	0.258419	0.137534	0	0	0	0	AESCs_2
2_2_CATGCCTGTCCAGTAT	0	0.177781	0	0	0	0	AECs
2_2_CATGGCGAGATGTGTA	0	0.989293	0.612298	0.818457	1.99266	0	Fibroblasts
2_2_CATGGCGAGGAGTAGA	0	0.228962	0	0	0	0	AESCs_1
2_2_CATGGCGCAAGCCATT	0	1.11952	0.463442	0.463442	0.633558	0	AMCs
2_2_CATGGCGCAAGTAGTA	0	1.21831	0	0	0	0	AECs
2_2_CATGGCGCAGGGTACA	0.404849	0	0	0	0	0	AECs
2_2_CATGGCGCATCGGAAG	0	0.682495	0	0	0.398376	0	AMCs
2_2_CATGGCGGTGGTCTCG	0	0	0	0	0	0	AECs
2_2_CATGGCGTCCACGAAT	0	1.90843	0.291021	0.291021	0.989155	0	AMCs
2_2_CATTATCAGATCCCAT	0.318824	0	0	0	0	0	AESCs_2
2_2_CATTATCAGGCCCTCA	0	0.39977	0.39977	0	0.598361	0	AMSCs
2_2_CATTATCCAGACAAGC	0	0	0	0	0	0	AESCs_1
2_2_CATTATCCAGATGAGC	0.5333	0	0	0	0	0	AESCs_1
2_2_CATTATCGTAGGGACT	0	1.3033	0.695909	0	0.98428	0	AMCs
2_2_CATTATCGTCTGATTG	0.580923	0	0	0	0	0	AESCs_2
2_2_CATTATCGTTCGTTGA	0	0.410999	0	0	0	0	AECs
2_2_CATTATCTCAGCTCTC	0	1.4803	0	0	1.07827	0	AMCs
2_2_CATTATCTCGTCTGAA	0.276435	0.147739	0	0	0	0	AESCs_2
2_2_CATTATCTCTACTTAC	0	1.00287	0.400901	0.686293	1.00287	0	AMCs
2_2_CATTCGCAGACCTTTG	0.200453	0.200453	0	0	0	0	AECs
2_2_CATTCGCAGAGGGCTT	0.476792	0	0	0	0	0	AECs
2_2_CATTCGCCATCAGTCA	0	0.519139	0.859154	0.374126	0.950894	0	AMSCs
2_2_CATTCGCGTGAGGGAG	0	0	0	0	0	0	AESCs_2
2_2_CATTCGCGTTACTGAC	0.244394	0	0	0	0	0	AECs
2_2_CATTCGCGTTCCGGCA	0.490058	0	0	0	0	0	AECs
2_2_CATTCGCTCCTAAGTG	0.304137	1.34642	0.72579	0.8083	1.39162	0	AMSCs
2_2_CCAATCCAGAGTACAT	0	0	0	0	0	0	AECs
2_2_CCAATCCAGTACACCT	0	0.296085	0	0	0	0	AESCs_2
2_2_CCAATCCAGTACGTAA	0.210652	0	0	0	0	0	AECs
2_2_CCAATCCAGTAGGTGC	0	0	0	0	0	0	AECs
2_2_CCAATCCAGTTTGCGT	0.336587	0	0	0	0	0	AECs
2_2_CCAATCCCACAGGCCT	0	0	0	0	0	0	AESCs_1
2_2_CCAATCCCATTAACCG	0	0	0	0	0	0	AECs
2_2_CCAATCCGTCGCGGTT	0	0	0	0	0	0	AECs
2_2_CCAATCCGTGCACGAA	0	1.07696	0.394696	0	0.67695	0	AMCs
2_2_CCAATCCGTGCGAAAC	0.330347	0	0	0	0.461956	0	AESCs_2
2_2_CCAATCCGTTTAGGAA	0	0	0	0	0	0	AECs
2_2_CCACCTAAGAAACGAG	0	0.688201	0	0	0.688201	0	AMCs
2_2_CCACCTAAGACCTTTG	0	2.037	0.719195	0.300791	1.13319	0	Fibroblasts
2_2_CCACCTAAGAGCAATT	0	0.425891	0	0	0	0	AECs
2_2_CCACCTAAGGCGTACA	0	0	0	0	0	0	AECs
2_2_CCACCTACAGACGCTC	0	0	0	0	0	0	AECs
2_2_CCACCTACAGTGACAG	0	0	0	0.658538	0	0	Macrophages
2_2_CCACCTAGTAAAGGAG	1.10021	0	0	0	0	0	AECs
2_2_CCACCTAGTAGCGATG	0.214171	0	0	0	0	0	AECs
2_2_CCACCTAGTTATCACG	0.353582	0.249024	0	0	0	0	AESCs_2
2_2_CCACGGAAGGTCGGAT	0	0	0	0	0	0	AECs
2_2_CCACGGACAAGAAGAG	0	0	0	0	0	0	AECs
2_2_CCACGGACAGCTCCGA	0	1.28026	0.500407	0	0	0	AMCs
2_2_CCACGGAGTATAGTAG	0	0.233158	0	0	0	0	AESCs_2
2_2_CCACTACAGCATGGCA	0	0	0	0	0	0	AMSCs
2_2_CCACTACAGTGTGAAT	0.218709	0.115322	0	0	0	0	AECs
2_2_CCACTACCACGTCTCT	0	0	0	0	0	0	AECs
2_2_CCACTACGTCAAACTC	0	0.359694	0	0	0.62368	0.359694	AMCs
2_2_CCACTACGTTGCGTTA	0	0.383016	0	0	0	0	AECs
2_2_CCACTACTCGCATGGC	0.732831	0.892525	0.542698	0	0.892525	0	AMCs
2_2_CCACTACTCTTGTACT	0	1.43481	0	1.31958	0	0	Macrophages
2_2_CCAGCGAAGAGGTACC	0	0.430574	0	0	0	0	AECs
2_2_CCAGCGAAGCCAGTTT	0	0	0	0	0	0	Fibroblasts
2_2_CCAGCGAAGGGATCTG	0.359465	0	0	0	0	0	AECs
2_2_CCAGCGATCGCCTGAG	0	0	0	0	0	0	AECs
2_2_CCATGTCAGCGCCTCA	0	0	0.880015	0	1.13668	0	AMCs
2_2_CCATGTCAGCTAGTTC	0.334354	0.181087	0	0	0	0	AECs
2_2_CCATGTCCACAACGCC	0	0.655184	0.768659	0	0.527165	0	AMCs
2_2_CCATGTCCAGATCCAT	0	0	0	0	0	0	AECs
2_2_CCATGTCGTCGGATCC	0.523616	0.523616	0	0	0	0	AECs
2_2_CCATGTCTCATTATCC	0	1.42099	0.786936	0.139398	1.3063	0	Fibroblasts
2_2_CCATGTCTCCGTCATC	0.463497	0	0	0	0	0	AECs
2_2_CCATTCGAGCGCTCCA	0	0	0	0	0	0	AESCs_1
2_2_CCATTCGAGTCACGCC	0	0.940769	0.940769	0	1.08263	0	AMCs
2_2_CCATTCGGTCAAAGCG	0.642691	0	0	0	0	0	AESCs_1
2_2_CCCAATCAGCTAACAA	0	0	0	0	0	0	AECs
2_2_CCCAATCCAATAGCAA	0	0	0	0	0	0	AECs
2_2_CCCAATCCATAAGACA	0	0	0	1.20618	0	0	Macrophages
2_2_CCCAATCGTCGAACAG	0	0.456866	0.572197	0	0.76929	0	AMCs
2_2_CCCAATCGTGTGAATA	0	1.00323	0.686575	0	0.553985	0	AMSCs
2_2_CCCAATCGTTCTCATT	0	0.607541	0.406496	0.607541	0	0	AMSCs
2_2_CCCAATCTCTACTCAT	0	0.921755	0	0	0	0	AECs
2_2_CCCAGTTCACAACGCC	0	0.893679	0.253728	0.359932	0	0	AMSCs
2_2_CCCAGTTCACCTCGTT	0	0	0	0	0	0	AECs
2_2_CCCAGTTCAGCGTCCA	0	1.73336	0	0.540504	0.306334	0	AMCs
2_2_CCCAGTTGTGACTCAT	0	1.31814	0	0	0	0.648233	AMCs
2_2_CCCAGTTGTGCATCTA	0	0.603159	0	0	0	0	AECs
2_2_CCCAGTTGTGGCGAAT	0	0.824979	0.355769	0.495255	0.914477	0	AMSCs
2_2_CCCAGTTGTTTCGCTC	0	0	0	0	0	0	AESCs_1
2_2_CCCAGTTTCAATACCG	0	0	0	0	0	0	AECs
2_2_CCCAGTTTCGGATGTT	0	1.43524	0.376542	0	0.863612	0	AMCs
2_2_CCCATACAGCTCCCAG	0	0	0	0	0	0	AMCs
2_2_CCCATACCAACACGCC	0	0	0	0	0	0	AECs
2_2_CCCATACCATACTACG	0	0	0	0	0	0	AECs
2_2_CCCATACCATCCCATC	0	0.592543	0	0	0	0	AECs
2_2_CCCATACGTCAGCTAT	0	0	0	0	0	0	AECs
2_2_CCCATACGTCTCCACT	0.391224	0	0	0	0	0	AECs
2_2_CCCATACTCCAATGGT	0	0.581684	0	0.332553	1.51528	0	AMSCs
2_2_CCCTCCTAGGCTATCT	1.75186	0	0	0	0	0	AECs
2_2_CCCTCCTCACAGACAG	0	0.464165	0.906932	0	0	0	Fibroblasts
2_2_CCCTCCTCACGAAATA	0	0	0	0	0	0	AECs
2_2_CCCTCCTGTTTGCATG	0	0	0	0	0	0	AECs
2_2_CCCTCCTTCACGACTA	0.479503	0	0	0	0	0	AECs
2_2_CCCTCCTTCTGTTGAG	0	2.08462	0.984532	0	0.984532	0	Fibroblasts
2_2_CCGGGATAGCCCAATT	0	0.486415	0.0993135	0.486415	0.486415	0	AMCs
2_2_CCGGGATAGGGATCTG	0	0	0	0	0	0	AECs
2_2_CCGGGATCATAGACTC	0	1.66207	0.45067	0.250511	0.996243	0	AMCs
2_2_CCGGGATGTACCAGTT	0.163578	0	0	0	0	0	AECs
2_2_CCGGGATTCTCAACTT	0.282776	0	0	0	0	0	AECs
2_2_CCGGTAGAGACAAAGG	0.129411	0.439951	0	0	0	0	AESCs_2
2_2_CCGGTAGCAACTGGCC	0	1.04531	0.479187	0	0.479187	0	AMCs
2_2_CCGGTAGCAGCTCCGA	0	2.37393	0	0.796351	0	0	AMCs
2_2_CCGGTAGCATAGTAAG	0.50268	0	0	0	0	0	AESCs_1
2_2_CCGTACTAGCGACGTA	0	1.38354	0	0	1.88773	0.914084	AMCs
2_2_CCGTACTGTAGCGCAA	0.255314	0	0	0	0	0	AECs
2_2_CCGTACTTCCAGAAGG	0	0.70146	0.797522	0	0.595179	0	AMCs
2_2_CCGTGGAAGCCCAGCT	0.30364	0.111774	0.111774	0	0	0	AESCs_2
2_2_CCGTGGAAGGAACTGC	0	0	0	0	0	0	AESCs_2
2_2_CCGTGGACACAACTGT	0	1.35712	0	0	1.07272	0	AMCs
2_2_CCGTGGACAGCCAGAA	0	0	0	0	0	0	AECs
2_2_CCGTGGAGTAACGACG	0	0	0	0	0	0	AECs
2_2_CCGTGGATCAGTCCCT	0.190402	0.488094	0	0	0	0	AECs
2_2_CCGTTCAAGTGATCGG	0	0	0	0	0	0	AECs
2_2_CCGTTCATCCTTGACC	0	0.4851	0	0	0	0	AESCs_2
2_2_CCTAAAGCAAGTTCTG	0	0.877121	0	0.877121	1.33709	0	AMCs
2_2_CCTAAAGCACTGTCGG	0	0	0	0	0	0	AECs
2_2_CCTAAAGCAGCGTAAG	0	1.0153	0.301613	0	0	0	AMCs
2_2_CCTAAAGCAGCTGCTG	0	0.242565	0	0	0	0	AESCs_1
2_2_CCTAAAGCAGTCGTGC	0	0.793465	0.339098	0	0.793465	0	AMCs
2_2_CCTAAAGTCAAACCAC	0	0.345519	0.128898	0.128898	0.974896	0	AMSCs
2_2_CCTACACAGAGGTTAT	0	0	0	0	0	0	AESCs_2
2_2_CCTACACAGGATCGCA	0	0	0	0	0	0	AECs
2_2_CCTACACCAAACAACA	0.20419	0	0	0	0	0	AECs
2_2_CCTACACGTAGCGTGA	0.204416	0	0	0	0	0	AECs
2_2_CCTACACTCGGCCGAT	0.930704	1.02688	0	0	0	0	AECs
2_2_CCTACCAAGAGACGAA	0	0.518186	0	0	0	0	AECs
2_2_CCTACCAAGATCCGAG	0	0.273535	0	0	0	0	AESCs_2
2_2_CCTACCACATCACGTA	0.658864	0.530303	0	0.382741	0	0	AECs
2_2_CCTACCAGTCGAACAG	0.23496	0	0	0	0	0	AECs
2_2_CCTACCATCCACTGGG	0.188705	0	0	0	0	0	AESCs_2
2_2_CCTACCATCCGGCACA	0	0	0	0	0	0	AECs
2_2_CCTACCATCGTCTGAA	0.637797	0	0	0	0	0	AESCs_2
2_2_CCTAGCTAGTTATCGC	0	1.51123	0.240368	0.240368	0.240368	0	Fibroblasts
2_2_CCTAGCTAGTTTGCGT	0	0	0	0	0	0	AESCs_1
2_2_CCTAGCTCAAGAAGAG	0	1.78284	0.506556	0.285016	1.09149	0	Fibroblasts
2_2_CCTAGCTGTTCAGACT	0	0.286268	0	0	0	0	AESCs_2
2_2_CCTAGCTTCACGCATA	0.464886	0	0	0	0	0	AESCs_2
2_2_CCTAGCTTCATCGCTC	0.386326	0	0	0	0	0	AECs
2_2_CCTAGCTTCGCAGGCT	0	0.365644	0	0	0	0	AECs
2_2_CCTAGCTTCGCATGGC	0	0.624294	0	0	0	0	AECs
2_2_CCTATTACAGGTGCCT	0.966644	0	0	0	0	0	AECs
2_2_CCTCAGTAGCCCGAAA	0	1.12726	0.656298	0	0.528115	0.381051	AMCs
2_2_CCTCAGTAGCGACGTA	0	0.491841	0.669359	0	0.669359	0	AMCs
2_2_CCTCAGTAGCGTGTCC	1.12355	0.37931	0	0	0	0	AESCs_2
2_2_CCTCAGTAGCTAGGCA	0	1.03956	0.796897	0.340902	1.29209	0	AMSCs
2_2_CCTCAGTAGTACACCT	0.628153	0.628153	0	0	0	0	AECs
2_2_CCTCAGTCAAGGACAC	0	0	0	0	0	0	AESCs_1
2_2_CCTCAGTCAGACGCCT	0	0	0	0	0	0	AESCs_1
2_2_CCTCAGTTCTCCCTGA	0	0	0	0.756996	0	0	Macrophages
2_2_CCTCTGAAGCAGCCTC	0	0	0	0	0	0	AECs
2_2_CCTCTGAAGGTGATTA	0.224355	0	0	0	0	0	AESCs_1
2_2_CCTCTGAAGTACATGA	0	0	0	0	0.241482	0	AESCs_2
2_2_CCTCTGAAGTCCCACG	0	1.37337	0.519066	0.519066	0.645676	0	AMCs
2_2_CCTCTGAAGTCGTTTG	0	0.699354	0	0	0	0	AECs
2_2_CCTCTGAGTAATCACC	0	0.772171	0.327974	0.772171	1.20265	0	AMSCs
2_2_CCTCTGAGTGGTCTCG	0	0.617084	0	0	0	0	AECs
2_2_CCTCTGATCATCGCTC	0	1.24514	0.722722	0	0	0	AMCs
2_2_CCTCTGATCCCATTAT	0	0	0	0	0	0	AECs
2_2_CCTCTGATCTTTACAC	0	1.13518	0.644499	0.91964	0	0	AMCs
2_2_CCTTACGAGACGCTTT	0	0	0	0	0	0	AECs
2_2_CCTTACGAGCTATGCT	0.354532	0.615741	0	0	0	0	AECs
2_2_CCTTACGAGCTTATCG	0	0.156584	0	0	0	0	AESCs_2
2_2_CCTTACGAGGATCGCA	0	0	0	0	0	0	AESCs_2
2_2_CCTTACGAGTTTAGGA	0	0	0	0	0	0	AECs
2_2_CCTTACGCAGCAGTTT	0.403055	1.00699	0.556516	0	0.403055	0	AMCs
2_2_CCTTACGCAGCCAATT	0	0	0	0	0	0	AESCs_2
2_2_CCTTACGGTCGCCATG	0	0	0	0	0	0	AECs
2_2_CCTTACGGTCTGCGGT	0	0	0	0	0	0	AESCs_1
2_2_CCTTACGGTGTCTGAT	0	0.661865	0	0	0	0	AMSCs
2_2_CCTTACGGTTGCTCCT	0	0.853208	0	0	0.514966	0	AMCs
2_2_CCTTCCCAGGAATTAC	0	1.29328	0.721678	0.424576	1.34052	0	Fibroblasts
2_2_CCTTCCCAGTCCGTAT	0.509673	0	0	0	0	0	AECs
2_2_CCTTCCCAGTGGACGT	0	0	0	0	0	0	AECs
2_2_CCTTCCCGTATGAATG	0	0	0	0	0	0	AMCs
2_2_CCTTCCCTCAAGCCTA	0	1.02074	0.200412	0	0.846486	0	Fibroblasts
2_2_CCTTCCCTCCCGGATG	0.408945	0.225233	0	0	0	0	AECs
2_2_CCTTCCCTCGAGAACG	0	0	0	0	0	0	AECs
2_2_CCTTCGAAGATCTGAA	0.261738	0	0	0	0	0	AESCs_1
2_2_CCTTCGAAGCACACAG	0	0.491077	0	0	0.721147	0	AMCs
2_2_CCTTCGACACAGCCCA	0.146811	0	0	0	0	0	AESCs_2
2_2_CCTTCGACACCCATTC	0.35869	0.195342	0	0	0	0	AESCs_2
2_2_CCTTCGAGTTGATTGC	0	0	0	0	0	0	AECs
2_2_CCTTCGAGTTTGTTTC	0	0.573233	0	0	0	0	Fibroblasts
2_2_CCTTCGATCAGCTCTC	0	0	0	0	0	0	AECs
2_2_CCTTCGATCAGTTCGA	1.48154	0	0	0	0	0	AECs
2_2_CCTTCGATCTCATTCA	0.38086	0.38086	0	0	0	0	AECs
2_2_CCTTTCTAGAGACGAA	0	1.90032	0.173619	0	0.173619	0	AMCs
2_2_CCTTTCTAGGCTAGAC	0	0.93251	0.654681	0	0	0	AMCs
2_2_CCTTTCTCAGGCAGTA	0	0.267118	0	0	0	0	AECs
2_2_CCTTTCTCATACGCTA	0	0.595964	0	0.185396	0.476908	0	AMCs
2_2_CCTTTCTCATGACATC	0.298427	0.208497	0	0	0	0	AMSCs
2_2_CCTTTCTGTGAAAGAG	0	0.73758	0	0	0	0	AECs
2_2_CCTTTCTGTTCGAATC	0	0.236732	0	0	0	0	AECs
2_2_CCTTTCTTCTGGCGTG	0	1.45863	0	0	0	0	Fibroblasts
2_2_CGAACATGTAGAGCTG	0	0.171547	0	0	0	0	AESCs_2
2_2_CGAACATGTCGGCATC	0	0	0	0	0	0	AECs
2_2_CGAACATGTGTTTGGT	0.738207	1.15825	1.15825	0	2.72119	1.15825	AMSCs
2_2_CGAACATTCGACCAGC	0	0	0	0	0	0	AESCs_2
2_2_CGAACATTCGGGAGTA	0	0	0	0	0	0	AESCs_2
2_2_CGAACATTCTACTATC	0	1.61801	0.455892	0.207853	1.66281	0	AMSCs
2_2_CGAATGTAGTGAACGC	0	1.04929	1.54996	1.04929	0	0	Fibroblasts
2_2_CGAATGTCACACCGCA	0.638815	0	0	0	0	0	AECs
2_2_CGAATGTCAGGCTGAA	0	1.37041	0.488183	0	1.06058	0	AMCs
2_2_CGAATGTCATATACCG	0	0	0	0	0	0	AECs
2_2_CGAATGTGTAGATTAG	0	0.639713	0	0	0	0	AECs
2_2_CGAATGTGTCAGAAGC	0	0	0	0	0	0	AECs
2_2_CGACCTTAGGTGATTA	0	1.04935	0	0	0	0	AMSCs
2_2_CGACCTTAGTACGTAA	0.37642	0	0	0	0	0	AECs
2_2_CGACCTTCAGACTCGC	0	0.157295	0	0	0	0	AESCs_2
2_2_CGACCTTCAGCAGTTT	0	0	0.695984	0	0	0	Fibroblasts
2_2_CGACCTTCATCCGCGA	0	0	0.397734	0.397734	0.681528	0	AMCs
2_2_CGACCTTGTGCTCTTC	0	0.581814	0.867623	0.180086	0	0	AMCs
2_2_CGACTTCCAACCGCCA	0.228034	0	0	0	0	0	AECs
2_2_CGACTTCCAGATGGCA	0.314362	0	0	0	0	0	AESCs_2
2_2_CGACTTCCAGCGTCCA	0	0	0	0.516135	0	0	Macrophages
2_2_CGACTTCCAGTCCTTC	0	0.920436	0.562578	0.224527	1.016	0	AMCs
2_2_CGACTTCGTAGCACGA	0	1.23165	0.632598	0.843179	0.632598	0	AMCs
2_2_CGACTTCGTATAGGTA	0.78184	0	0	0	0	0	AESCs_2
2_2_CGACTTCTCTTACCGC	0	1.53135	0.710764	0	0.830485	0	AMCs
2_2_CGAGAAGAGCCAGAAC	0	0.919803	0.791651	0	0.919803	0	AMCs
2_2_CGAGAAGAGTGCGTGA	0	0	0	0	0	0	AECs
2_2_CGAGAAGCACGAAATA	0	1.73462	0.383001	0	1.45085	0	AMCs
2_2_CGAGAAGGTAGCGTCC	0.24446	0	0	0	0	0	AECs
2_2_CGAGAAGTCTTAGAGC	0	0.90514	0	0.778325	0.633061	0	AMSCs
2_2_CGAGCACAGACCGGAT	0	0.537522	0	0	1.21566	0	AMCs
2_2_CGAGCACAGCGTTCCG	0	0	0	0	0	0	AECs
2_2_CGAGCACAGGTAGCTG	0.222515	0	0	0	0	0	AECs
2_2_CGAGCACAGTTCGATC	0	2.19118	0.449516	0	0	0	AMCs
2_2_CGAGCACCATCACGTA	0	0.815111	0.146201	0.580617	0.146201	0	AMCs
2_2_CGAGCACCATGTAGTC	0	1.2426	0.862563	0.59968	0.739735	0	AMSCs
2_2_CGAGCACGTGACAAAT	0.84123	1.09153	0	0	0	0	AMCs
2_2_CGAGCACGTGCGGTAA	0	0.326516	0	0	0	0	AESCs_1
2_2_CGAGCCAAGTACTTGC	0.214697	0	0	0	0	0	AECs
2_2_CGAGCCACACAAGTAA	0	0.219829	0	0	0	0	AECs
2_2_CGAGCCAGTATGAAAC	0.509354	0	0.366593	0.200002	0	0	AESCs_1
2_2_CGAGCCAGTCAGAATA	0	0	0	0	0	0	AECs
2_2_CGAGCCAGTCATTAGC	0.479421	0	0	0	0	0	AECs
2_2_CGAGCCATCCCATTAT	0	1.04596	0.379485	0	1.26368	0.379485	AMSCs
2_2_CGAGCCATCCCTTGCA	0	0.228034	0	0	0	0	AECs
2_2_CGATCGGAGCTAAACA	0	0	0	0	0	0	AESCs_1
2_2_CGATCGGAGTCATCCA	0.590107	0	0	0	0	0	AECs
2_2_CGATCGGCAGATGGGT	0	1.04249	0.421762	0	0.945436	0	AMCs
2_2_CGATCGGGTGTTCGAT	0	1.80125	0.393148	0.543751	1.07382	0.393148	AMSCs
2_2_CGATCGGGTTCATGGT	0	0.807804	0	0	0.403591	0	AMCs
2_2_CGATCGGGTTGGGACA	0	0	0	0	0	0	AECs
2_2_CGATCGGTCCGAATGT	0	0	0	0	0	0	AECs
2_2_CGATGGCAGATCGATA	0	0	0	0	0	0	AECs
2_2_CGATGGCCAGGGTTAG	0	0	0	0	0	0	AESCs_1
2_2_CGATGGCCATTTGCTT	0	0.88243	0	0	0	0	AECs
2_2_CGATGGCGTAGTAGTA	0	0	0	0	0	0	AECs
2_2_CGATGGCGTAGTGAAT	0	0	0.953057	0.953057	0.821936	0	AMCs
2_2_CGATGGCGTGATGCCC	0	1.65421	0	0	1.8929	0	AMCs
2_2_CGATGGCGTGGTGTAG	0.59279	0.794594	0	0	0	0	AECs
2_2_CGATGTACAATAGAGT	0.582964	0.146926	0	0	0	0	AMSCs
2_2_CGATGTAGTCTAGTCA	0.358359	1.277	0.621628	0	2.85516	0	AMSCs
2_2_CGATGTATCTGTCTCG	0	0.532616	1.2418	0	1.01467	0	AMCs
2_2_CGATTGACAGGTGCCT	0	0.94216	0.714751	0	0.94216	0	AMCs
2_2_CGATTGAGTAAACCTC	0	0	0	0	0	0	AECs
2_2_CGATTGAGTAGCCTCG	0	0.891813	0.165467	0.732205	0.732205	0	AMSCs
2_2_CGATTGAGTCTTGTCC	0.345362	0	0	0	0	0	AECs
2_2_CGATTGAGTGTAAGTA	0	0.403781	0	0	0	0	AECs
2_2_CGATTGATCTTTCCTC	0.540896	0.134102	0	0	0	0	AESCs_2
2_2_CGCCAAGAGGAATGGA	0.393093	0	0	0	0	0	AECs
2_2_CGCCAAGTCTAGCACA	0	0.868761	0	0	0.653698	0	Fibroblasts
2_2_CGCCAAGTCTCGCATC	1.27034	0	0	0	0	0	AESCs_2
2_2_CGCCAAGTCTCTGTCG	0	0.860201	0.374693	0	1.67113	0	AMSCs
2_2_CGCGGTAAGATGCCTT	0	0.232904	0	0	0	0	AESCs_2
2_2_CGCGGTAAGCGTTGCC	0	0	0	0	0	0	AECs
2_2_CGCGGTATCGATAGAA	0	0.1697	0	0	0	0	AESCs_2
2_2_CGCGTTTAGTAGGCCA	0.767984	0	0	0	0	0	AECs
2_2_CGCGTTTCAGATCGGA	0	0	0	0	0	0	AESCs_1
2_2_CGCGTTTCAGCCAGAA	0	1.46861	0	0	1.17211	0	AMCs
2_2_CGCGTTTCAGGGATTG	0	0	0	0	0	0	AECs
2_2_CGCGTTTCATGCTAGT	0	0.972435	0.437045	0	0.972435	0	AMCs
2_2_CGCGTTTGTAGAAAGG	0.396504	0.396504	0	0	0	0	AECs
2_2_CGCGTTTGTTACGGAG	1.33049	0	0	0	0	0	AESCs_1
2_2_CGCGTTTTCGGACAAG	0	1.06623	0	0	1.34979	0	AMCs
2_2_CGCGTTTTCGGAGGTA	0	0	0	0	0	0	AECs
2_2_CGCGTTTTCGTCTGCT	0	0	0	0	0	0	AECs
2_2_CGCTATCAGCGATCCC	0.608965	0.246477	0	0	0	0	AECs
2_2_CGCTATCAGGCAGGTT	0.168519	0	0	0	0	0	AMSCs
2_2_CGCTATCAGTATCGAA	0	0	0	0	0	0	AECs
2_2_CGCTATCCAGCCAATT	0.562448	0	0	0	0	0	AESCs_1
2_2_CGCTATCGTGTGACGA	0	0.346448	0	0.346448	0.603262	0	AMCs
2_2_CGCTATCTCACCAGGC	0.381271	0.208698	0	0	0	0	AECs
2_2_CGCTATCTCACCTTAT	1.12814	0	0	0	0	0	AECs
2_2_CGCTATCTCGCCAGCA	0	0	0	0	0	0	Intermediate cells
2_2_CGCTATCTCTCTTGAT	0	1.76097	0	0.41023	1.02068	0	AMCs
2_2_CGCTATCTCTTCGGTC	0	1.00595	0.932866	0.176239	0.176239	0	AMCs
2_2_CGCTGGAGTAGAGCTG	0	0.333	0	0.333	0.582381	0	AMCs
2_2_CGCTGGATCAAAGACA	0	0.678111	0	0	0.498814	0	AMSCs
2_2_CGCTGGATCTGCCCTA	0	0.839576	0	0	0.505427	0	AMCs
2_2_CGCTTCAAGACAATAC	0	0	0	0	0	0	AMSCs
2_2_CGCTTCAAGCTAGCCC	0.497602	0	0	0.918077	0	0	Macrophages
2_2_CGCTTCACACCGATAT	0	0	0.259538	0.465407	0.465407	0	AMCs
2_2_CGCTTCACATGCGCAC	0	0.98395	0	0	1.14854	0	AMCs
2_2_CGCTTCATCATCACCC	0	0	0	0	0	0	AECs
2_2_CGCTTCATCCTGTACC	0	0	0	0	0	0	AECs
2_2_CGGACACCACCCATGG	0	0.984931	0	0	0.69643	0	AMCs
2_2_CGGACACCACTCGACG	0	1.83093	1.01035	0	1.40032	0.362309	AMCs
2_2_CGGACGTAGGTGTTAA	0	0	0	0	0	0	AESCs_1
2_2_CGGACGTCAGCATGAG	0	0	0	0	0	0	AESCs_1
2_2_CGGACGTCAGGTGCCT	0	1.38193	0.181353	0	0.585203	0	AMSCs
2_2_CGGACGTGTGGTACAG	0	0	0	0	0	0	AESCs_1
2_2_CGGACGTGTTCCACGG	0.305363	0.305363	0	0	0	0	AESCs_1
2_2_CGGACGTGTTCGTGAT	0	0	0	0	0	0	AESCs_1
2_2_CGGACGTTCTGATACG	0	0	0	0	0	0	AESCs_1
2_2_CGGACTGAGTGCCAGA	0	0	0	0	0	0	AECs
2_2_CGGACTGAGTGGACGT	0.768349	0	0	0	0	0	AESCs_2
2_2_CGGACTGCAGTAAGCG	0	0	0	0	0	0	AECs
2_2_CGGACTGCATGAGCGA	0	1.19197	0	0	0	0	AMCs
2_2_CGGACTGGTGCGGTAA	0	0	0	0	0	0	AECs
2_2_CGGACTGTCAGTTTGG	0	0.198193	0	0	0	0	AECs
2_2_CGGAGCTGTCAGGACA	0.879327	0	0	0	0	0	AECs
2_2_CGGAGCTGTTCCTCCA	0.335993	0.182042	0	0.182042	0.182042	0	Intermediate cells
2_2_CGGAGTCAGCTGCAAG	0	0	0	0	0	0	AECs
2_2_CGGAGTCCAATGGATA	0	0.833397	0	0	0	0	AECs
2_2_CGGAGTCCACCGAATT	0	0	0	0.678668	0	0	AMCs
2_2_CGGAGTCGTCATATGC	0	0	0	0	0	0	AECs
2_2_CGGAGTCGTCCTCTTG	0.786885	0	0	0	0	0	AECs
2_2_CGGAGTCGTTATCGGT	0	0.359989	0	0	0	0	AESCs_2
2_2_CGGAGTCTCCTTTACA	0	0	0	0	0	0	AECs
2_2_CGGAGTCTCGAGAGCA	0.413412	0.930549	0	0	0	0	AECs
2_2_CGGCTAGAGACTAAGT	0.205635	0.376112	0	0	0	0	AESCs_1
2_2_CGGCTAGAGCCTATGT	0.227648	0.227648	0	0	0	0	AECs
2_2_CGGCTAGTCCACGTTC	0	0.585502	0.585502	0	0	0	AMCs
2_2_CGGGTCAAGTACGCGA	0.447033	0	0	0	0	0	AESCs_2
2_2_CGGGTCACACAACTGT	0	0.873651	0	0.382001	0.873651	0	AMCs
2_2_CGGGTCACAGTTCCCT	0	0.901525	0	0	0	0	AESCs_1
2_2_CGGGTCAGTTCAGACT	0	0.378801	0	0	0	0	AECs
2_2_CGGGTCATCAGGTAAA	0	0	0	0	0	0	AECs
2_2_CGGGTCATCCTTTCTC	0.198102	0.629327	0	0	0	0	AECs
2_2_CGGGTCATCTGAGGGA	0	0	0	0	0	0	AECs
2_2_CGGTTAAAGCCACCTG	0	2.26624	0.673117	0	0	0	Fibroblasts
2_2_CGGTTAACAATCTGCA	0	0.38827	0	0	0	0	AECs
2_2_CGGTTAAGTAAGTGTA	1.27939	0.23067	0	0	0	0	AECs
2_2_CGGTTAAGTTTGTTGG	0	0.903704	0.63193	0	0	0	AMCs
2_2_CGGTTAAGTTTGTTTC	0	1.15081	0.732551	0	1.44483	0	AMSCs
2_2_CGTAGCGAGCTGCCCA	0	0.438043	0	0	0.438043	0.312215	AMCs
2_2_CGTAGCGAGGCTAGGT	0.557513	0.40383	0	0	0	0	AECs
2_2_CGTAGCGCAAGACGTG	0.159619	0.939061	0	0	0	0	AESCs_2
2_2_CGTAGCGGTAAACGCG	0.406602	0	0	0	0	0	AESCs_2
2_2_CGTAGCGTCATCTGTT	0	0	0	3.02248	0	0	Macrophages
2_2_CGTAGCGTCATGTGGT	0	0.544075	0	0	0.544075	0	AMCs
2_2_CGTAGCGTCCCATTTA	0	0	0	0	0	0	AECs
2_2_CGTAGGCAGACGCAAC	0.582503	0	0	0	0	0	AECs
2_2_CGTAGGCGTTTAGCTG	0	0	0	0	0	0	AESCs_2
2_2_CGTAGGCTCGAGAACG	0	1.20978	0	0	0.257809	0	AMCs
2_2_CGTAGGCTCGCCGTGA	0.291213	0	0	0	0	0	AECs
2_2_CGTAGGCTCTAAGCCA	0	0.170337	0	0	0	0	AECs
2_2_CGTAGGCTCTGTCAAG	0	0.188601	0	0	0	0	AECs
2_2_CGTCACTAGCGATAGC	0.587573	0.955216	0	0	0	0	AECs
2_2_CGTCACTAGTGTTAGA	0	0	0	0	0	0	AESCs_2
2_2_CGTCACTCACTTACGA	0	0	0	0	0	0	AESCs_2
2_2_CGTCACTGTAGCTAAA	0	0.377347	0	0	0	0	AECs
2_2_CGTCACTTCACATGCA	0	1.3778	0	0	1.19605	0	AMCs
2_2_CGTCAGGCAGGAATCG	0.527194	0	0	0	0	0	AESCs_1
2_2_CGTCAGGCAGGGTACA	0	1.02493	0	0	0.638403	0	AMCs
2_2_CGTCAGGGTCTGGTCG	0	0.565343	0.565343	0	0	0	AMCs
2_2_CGTCAGGGTGAACCTT	0	0	0	0	0	0	AECs
2_2_CGTCAGGGTTAGGGTG	0.242938	0	0	0	0	0	AECs
2_2_CGTCAGGGTTCCCGAG	0	0.546176	0.309922	0	1.15685	0	AMCs
2_2_CGTCAGGTCAGGATCT	0	0	0	0	0	0	AECs
2_2_CGTCAGGTCAGTGTTG	0.311917	0	0	0	0	0	AECs
2_2_CGTCAGGTCTTGTCAT	0	1.14964	0	0	0.252787	0	AMSCs
2_2_CGTCCATCAGATAATG	0	1.29241	0	0	0	0	AECs
2_2_CGTCCATGTGATGATA	0.235756	0.235756	0	0	0	0	AECs
2_2_CGTCCATTCAACCATG	0.195281	0	0	0	0	0	AECs
2_2_CGTCTACAGAACTGTA	0	1.56632	0.610851	0.191033	0.905633	0	AMCs
2_2_CGTCTACAGACTAGGC	0	0	0	0	0	0	AECs
2_2_CGTCTACAGGGTGTGT	0	0	0	0	0	0	AESCs_2
2_2_CGTCTACCAAGAGGCT	0.335782	0.469098	0	0	0	0	AECs
2_2_CGTCTACCATATACCG	0	0.436725	0	0	0	0	AECs
2_2_CGTCTACTCCACGAAT	0.126924	0.126924	0	0	0	0	AESCs_2
2_2_CGTCTACTCCCATTAT	0	0	0	0	0	0	AECs
2_2_CGTGAGCCACTAAGTC	0.371923	0	0	0	0	0	AESCs_1
2_2_CGTGAGCCACTGCCAG	0	0	0	0	0	0	AECs
2_2_CGTGAGCGTACATCCA	0	0.562048	0	0	0	0	AESCs_1
2_2_CGTGTAAAGCAGACTG	0	0	0	0	0	0	AECs
2_2_CGTGTAAAGGTAAACT	0	0	0	0	0	0	AECs
2_2_CGTGTAACAGTTCCCT	0	0	0	0	0	0	AECs
2_2_CGTGTAATCAGGCAAG	0	0.773028	0	0.773028	0	0	AMCs
2_2_CGTGTAATCCTCAACC	0	0.404004	0	0	0	0	AECs
2_2_CGTGTCTAGCTCCTTC	0.238771	0	0	0	0	0	AESCs_2
2_2_CGTGTCTCAAGCCGCT	0	1.241	0.399991	0	0.906416	0	AMCs
2_2_CGTGTCTCACATTAGC	0.444147	0	0	0	0	0	AECs
2_2_CGTGTCTGTAGGAGTC	0	0	0	0	0	0	AECs
2_2_CGTGTCTGTTCACGGC	0	0	0	0	0	0	AESCs_2
2_2_CGTGTCTTCAACACGT	0	1.27763	0.2113	0.534063	0.2113	0	AMCs
2_2_CGTGTCTTCAGAGCTT	0	0	0	0	0	0	AECs
2_2_CGTGTCTTCGGTGTTA	0	0	0	0	0	0	AECs
2_2_CGTTAGAAGAATAGGG	0	0	0	0	0	0	AESCs_2
2_2_CGTTAGACACCTGGTG	0	0	0	0	0	0	AECs
2_2_CGTTAGAGTCCGTGAC	0	0	0	0	0.772631	0	AMCs
2_2_CGTTAGATCAGCTGGC	0	1.28435	0	0	1.593	0	AMSCs
2_2_CGTTAGATCTGAAAGA	0	0.819444	0.491409	0.275591	0	0	AMCs
2_2_CGTTCTGAGGTGATTA	0	0.208785	0	0	0	0	AESCs_1
2_2_CGTTCTGGTGCCTTGG	0	1.40015	0.307121	0.4313	0.541749	0	AMSCs
2_2_CGTTCTGGTTCGTCTC	0	0.481417	0	0	0	0	AECs
2_2_CGTTCTGTCAACGGGA	0	0	0	0	0	0	AECs
2_2_CGTTCTGTCCAAGTAC	0	1.03626	0	0.418457	0.418457	0	AMCs
2_2_CGTTGGGAGAACAATC	0	1.19602	0	0.152532	0.840808	0	AMCs
2_2_CGTTGGGAGGGTGTGT	0.507317	0.507317	0	0	0	0	AECs
2_2_CGTTGGGCAAGAGTCG	0	0	0	0	0	0	AESCs_2
2_2_CGTTGGGCACATTTCT	0	1.69665	0.555385	0.555385	0.910362	0	AMCs
2_2_CGTTGGGCAGCCTGTG	0	1.45039	0.626263	0	0.626263	0	AMCs
2_2_CGTTGGGGTACATGTC	0	1.70094	0	0	1.38281	0	AMSCs
2_2_CGTTGGGGTTCACCTC	0	0.468036	0.468036	0	1.3045	0	AMCs
2_2_CTAACTTAGTTACCCA	0.587976	0	0	0	0	0	AECs
2_2_CTAACTTGTTCAGGCC	0.217965	0.217965	0	0	0	0	AESCs_2
2_2_CTAACTTTCGGTGTCG	0	0	0	0	0	0	AMCs
2_2_CTAAGACAGCCACGTC	0	0.836978	0.317805	0.171475	0.951642	0	AMSCs
2_2_CTAAGACAGGTGACCA	0	0.145829	0	0	0	0	AESCs_2
2_2_CTAAGACAGGTGATAT	0	0	0	0	0	0	AESCs_1
2_2_CTAAGACCAAGACACG	0	0.766768	0	0.421338	0.984621	0	AMSCs
2_2_CTAAGACCAATGAATG	0	0.856266	0	0	0.734041	0.432912	AMCs
2_2_CTAAGACCATTAACCG	0	0	0	0.897898	0	0	AMCs
2_2_CTAAGACCATTCCTGC	0	1.06305	0	0	0	0	Fibroblasts
2_2_CTAAGACGTAAGTAGT	0	0.42591	0	0	0	0	AECs
2_2_CTAAGACTCCTGCAGG	0	0	0	0	0	0	AECs
2_2_CTAAGACTCGTTGCCT	0	0	0	0	0	0	AESCs_2
2_2_CTAATGGAGTGGGATC	0	0.903203	0	0	0	0	AMCs
2_2_CTAATGGCAAGGACAC	0.396106	0.396106	0	0	0	0	AECs
2_2_CTAATGGCACGCCAGT	0	1.17638	0	0.404368	0.558205	0	AMCs
2_2_CTAATGGCAGGAACGT	0.613176	0.248496	0	0	0	0	AECs
2_2_CTAATGGTCGATAGAA	0	0	0	0	0.467746	0	AMCs
2_2_CTACACCAGAATTCCC	0.477909	0.37811	0.477909	0	0.37811	0	AMSCs
2_2_CTACACCGTACGCTGC	0	1.26206	0	0	0.818168	0	AMSCs
2_2_CTACACCTCAACGAAA	0.224254	0	0	0	0	0	AECs
2_2_CTACACCTCAGTCAGT	0	0	0	0	0	0	AECs
2_2_CTACACCTCCACGTGG	0	0	0	0	0	0	AECs
2_2_CTACACCTCTATCCTA	0	0	0	0.883955	0	0	Macrophages
2_2_CTACATTAGGCCGAAT	0	0	0	0	0	0	AECs
2_2_CTACATTAGTGAACGC	0	0	0	0	0	0	AESCs_2
2_2_CTACATTGTAAATACG	0	0	0	0	0	0	AECs
2_2_CTACATTGTACTTAGC	0	0	0	0	0	0	AESCs_1
2_2_CTACATTGTCAGAGGT	0.495009	0.824625	1.07211	0.277826	0.956004	0	AMCs
2_2_CTACATTTCCCTAATT	0.75965	0	0	0	0	0	AECs
2_2_CTACATTTCGATAGAA	0	0	0	0	0	0	AECs
2_2_CTACCCACATCCTTGC	0	0.200296	0	0	0	0	AESCs_2
2_2_CTACCCAGTACAAGTA	0	0	0	0	0	0	AESCs_2
2_2_CTACCCAGTCAACTGT	0	0.33751	0	0.5894	0.471365	0	Fibroblasts
2_2_CTACCCAGTGCAACGA	0	0	1.88173	0	0	0	Fibroblasts
2_2_CTACGTCAGAATTCCC	0.47907	0	0	0	0	0	AECs
2_2_CTACGTCAGATGTGTA	0	0.535523	0	0	0	0	AECs
2_2_CTACGTCCACGCGAAA	0	1.93928	0.599498	0.599498	0.706312	0.344016	AMCs
2_2_CTACGTCCAGGGCATA	0	0.194579	0	0	0	0	AECs
2_2_CTACGTCGTCAATGTC	0.209079	0.771362	0.529231	0	0.873488	0.209079	AMCs
2_2_CTACGTCGTCACCTAA	0.249218	0	0	0	0	0	AECs
2_2_CTAGAGTTCAGCTTAG	0	0.541508	0	0	0	0	AECs
2_2_CTAGAGTTCAGGCAAG	0	0	1.15601	0	0	0	Fibroblasts
2_2_CTAGCCTAGCGATAGC	0	0.84674	0	0	1.02103	0	Fibroblasts
2_2_CTAGCCTCAAACGTGG	0	0	0	0	0	0	AECs
2_2_CTAGCCTCAGGGTATG	0.523149	0	0	0	0	0	AECs
2_2_CTAGCCTGTAACGACG	0	0	0	0	0	0	AECs
2_2_CTAGCCTGTAGGCATG	0	0	1.39922	1.71884	0	0	Fibroblasts
2_2_CTAGTGAAGCTTATCG	0	1.46174	0	0	1.46174	0	Fibroblasts
2_2_CTAGTGAAGTGTACGG	0.380149	0	0	0	0	0	AECs
2_2_CTAGTGAAGTGTACTC	0	0	0	0	0.986243	0	AMCs
2_2_CTAGTGACAGTATGCT	0.445696	0	0	0	0	0	AESCs_2
2_2_CTAGTGAGTGTTTGGT	0	0	0	0	0	0	AECs
2_2_CTCACACAGTCAATAG	0.437998	0	0	0	0	0	AESCs_1
2_2_CTCACACAGTCGTACT	0.269581	0	0	0	0	0	AECs
2_2_CTCACACCAATGTAAG	0	0	0	0	0	0	AESCs_1
2_2_CTCACACGTTCTGAAC	0	0	0	0	0	0	AESCs_1
2_2_CTCACACTCTCCAACC	0.724004	0	0	0	0	0	AESCs_1
2_2_CTCAGAAAGTTCGCGC	0	0	0	0	0	0	AESCs_1
2_2_CTCAGAACAGGCTGAA	0	0	0	0	0	0	Fibroblasts
2_2_CTCAGAAGTGTTGGGA	0	0	0	0	0	0	AECs
2_2_CTCAGAATCGCTTGTC	0	0	0	0	0	0	AECs
2_2_CTCAGAATCTTGCCGT	0	0	0	0	0	0	AECs
2_2_CTCATTAAGACTTGAA	0	0	0	0	0	0	AESCs_2
2_2_CTCATTACATGACGGA	0	0.875416	0	1.23831	0.875416	0	AMCs
2_2_CTCATTACATTACCTT	0	0.486182	0	0	0	0	AMCs
2_2_CTCATTAGTGGTAACG	0	0	0	0	0	0	AECs
2_2_CTCATTATCCAACCAA	0.460297	0	0	0	0	0	AECs
2_2_CTCATTATCGCGTTTC	0.397678	0	0	0	0	0	AECs
2_2_CTCGAAAAGATGTGGC	0.257929	1.63305	0.462787	0.257929	1.01722	0	AMCs
2_2_CTCGAAACAATGTTGC	0	0	0	0	0	0	AECs
2_2_CTCGAAAGTCCAACTA	0	0	0	0	0	0	AECs
2_2_CTCGAAATCGCATGAT	0	0.637043	0	0	0	0	AESCs_2
2_2_CTCGAGGAGTGGACGT	0	1.34189	0	0	1.34189	0	AMSCs
2_2_CTCGAGGAGTGGGCTA	0.239316	0	0	0	0	0	AECs
2_2_CTCGAGGAGTTTAGGA	0	0.899352	0.217529	0.679051	0.217529	0	AMSCs
2_2_CTCGAGGGTAGAGCTG	0.885643	0	0	0	0	0	AECs
2_2_CTCGAGGGTCTCCCTA	0.690322	0	0	0	0	0	AECs
2_2_CTCGAGGGTGCGCTTG	0.364405	0	0	0	0	0	AECs
2_2_CTCGAGGGTGTCAATC	0	0.256526	0	0	0	0	AECs
2_2_CTCGAGGTCCGATATG	0	0	0.353323	0	0.613878	0	AMCs
2_2_CTCGGAGAGAACAACT	0.512163	0	0	0	0	0	AECs
2_2_CTCGGAGAGACCTTTG	0	0.397174	0	0.218177	0	0	AECs
2_2_CTCGGAGAGATAGTCA	0	0.470413	1.30913	0.262616	0.470413	0	AMCs
2_2_CTCGGAGAGTTGCAGG	0	0.381522	0	0	0	0	AECs
2_2_CTCGGAGCAGACGCTC	0	0	0	0	0	0	AMCs
2_2_CTCGGAGCAGTATCTG	0	0	0	0	0	0	AECs
2_2_CTCGGAGTCAGTCCCT	0.515409	0	0	0	0	0	AECs
2_2_CTCGGAGTCTGCAGTA	0.441575	0	0	0	0	0	AECs
2_2_CTCGGGAAGCCAGTTT	0	0	0	0	0	0	AECs
2_2_CTCGGGACAAGCTGTT	0	0	0	0.346769	0	0	Macrophages
2_2_CTCGGGACATCAGTCA	0	1.41548	0.637099	0	0.848646	0	AMCs
2_2_CTCGGGAGTGGTGTAG	0	0.693197	0	1.946	1.60952	0	AMCs
2_2_CTCGGGAGTTCCACAA	0	0	0	0	0	0	AECs
2_2_CTCGTACCATCTACGA	0.30875	0.30875	0	0	0	0	AMSCs
2_2_CTCGTACTCGCCATAA	0	0	0	0	0	0	AECs
2_2_CTCGTCAAGCACCGCT	0.263381	0	0	0	0	0	AECs
2_2_CTCGTCAAGCGTGAAC	0	0	0	0	0	0	AESCs_2
2_2_CTCGTCAAGTGGCACA	0	1.25134	0	1.12466	1.25134	0	AMSCs
2_2_CTCGTCACAGCGATCC	0	0	0	0	0	0	AECs
2_2_CTCGTCAGTAAGGATT	0.66186	0	0	0	0	0	AECs
2_2_CTCGTCAGTACCGGCT	0	0.718341	1.28856	0	0.946448	0	AMCs
2_2_CTCGTCAGTAGGACAC	0	0	0	0	0	0	AECs
2_2_CTCGTCAGTCAATACC	0	0.992755	0	0	0	0	AECs
2_2_CTCGTCAGTCTGGTCG	0	0.633738	0	0.258419	1.11978	0	AMCs
2_2_CTCGTCATCAATCTCT	0	0	0	0	0	0	AECs
2_2_CTCGTCATCACGAAGG	0	0	0	0	0	0	AECs
2_2_CTCGTCATCAGCACAT	0.214535	0	0	0	0	0	AECs
2_2_CTCGTCATCATGCAAC	0	1.05111	0.806717	0	0.936358	0	AMCs
2_2_CTCGTCATCCTAGTGA	0	0	0	0	0	0	AECs
2_2_CTCGTCATCTTCCTTC	0	0.243027	0	0	0	0	AECs
2_2_CTCTAATCAGGCAGTA	0	0	0	0	0	0	AESCs_1
2_2_CTCTAATTCAGGCCCA	0.281235	1.23423	0	0.150472	0.39686	0	AMSCs
2_2_CTCTACGAGACATAAC	0.108882	1.63727	0.108882	0	0.207065	0	Intermediate cells
2_2_CTCTACGAGTGGAGTC	0	0	0	0	0	0	AECs
2_2_CTCTACGAGTTCGCGC	0.499858	1.51879	0.280842	0	0	0	AMSCs
2_2_CTCTGGTAGAACAATC	0	0	0	0	0	0	AMSCs
2_2_CTCTGGTGTACCAGTT	0	0.938513	0.328616	0.45968	0.177746	0	AMCs
2_2_CTCTGGTGTCGTTGTA	0	1.45996	1.29325	0	0	0	AMCs
2_2_CTCTGGTGTTCAACCA	0	1.1947	0.823823	0	0.569577	0	AMCs
2_2_CTCTGGTTCTTGTATC	0	0	0	0	0	0	AECs
2_2_CTGAAACAGGATGCGT	0	0	0	0	0	0	AECs
2_2_CTGAAACAGGCAATTA	1.02714	0	0	0	0	0	AECs
2_2_CTGAAACAGTCGATAA	0.376427	0.522124	0	0	0	0	AECs
2_2_CTGAAACCACGTAAGG	0	1.97589	0	0	0.503197	0	AMCs
2_2_CTGAAACCAGCATACT	0	0.488751	0	0	0	0	AECs
2_2_CTGAAACGTTACTGAC	0.718142	0	0	0	0	0	AMSCs
2_2_CTGAAACTCATGTGGT	0.750764	0.369802	0	0	0	0	AESCs_2
2_2_CTGAAGTCAAACTGTC	0	1.142	0.616917	0	0	0	AMCs
2_2_CTGAAGTCAACAACCT	0.149438	0.149438	0	0	0	0	AECs
2_2_CTGAAGTCAACACGCC	0	0.786429	0	0	0	0	AESCs_1
2_2_CTGAAGTCAGCGTAAG	0.233922	0.719879	0.423366	0	1.42613	0	AMCs
2_2_CTGAAGTCAGGTTTCA	0	0	0	0	0	0	AESCs_1
2_2_CTGAAGTGTCCTAGCG	0.499158	0	0	0	0	0	AECs
2_2_CTGAAGTTCAATACCG	0	0	0	0	0	0	AECs
2_2_CTGATAGAGACTGTAA	0.594017	0	0	0	0	0	AECs
2_2_CTGATAGAGCCACGCT	0.426094	0	0	0	0	0	AECs
2_2_CTGATAGCAACGATCT	0.373046	0.517738	0	0	0	0	AECs
2_2_CTGATAGGTAAATACG	0	0	0	0	0	0	AESCs_2
2_2_CTGATAGGTAGCGATG	0.142244	0.37746	0.37746	0.477124	0.56775	0	Intermediate cells
2_2_CTGATAGTCCACGTTC	0	1.05292	1.05292	0	1.05292	0	Fibroblasts
2_2_CTGATAGTCGCGTTTC	0	1.34085	0	0.447542	1.18107	0	AMCs
2_2_CTGATCCCAACTGGCC	0	1.63012	0	0	0.971461	0	AMCs
2_2_CTGATCCCACTCTGTC	0	0	0	0	0	0	AECs
2_2_CTGCCTAAGATCTGCT	0	1.90078	0.288761	0	0.695304	0	AMCs
2_2_CTGCCTAAGGATGTAT	0	0	0.323468	0	1.068	0	AMCs
2_2_CTGCCTACATAGACTC	0	1.9929	0.472189	0	0.644613	0	AMCs
2_2_CTGCCTAGTAGTGAAT	0	0.148903	0	0	0	0	AESCs_2
2_2_CTGCCTAGTGTTGAGG	0	0.318251	0	0	0	0	AECs
2_2_CTGCCTATCGGTTCGG	0	0.475379	0	0	1.39702	0	AMCs
2_2_CTGCCTATCTAACTCT	0	0	0	0	0	0	AECs
2_2_CTGCCTATCTTGCATT	0	1.14482	0.783873	0.213487	1.28588	0	AMCs
2_2_CTGCGGAGTATTCGTG	0	0.230323	0	0	0	0	AESCs_1
2_2_CTGCGGAGTCGAGTTT	0	1.15975	0.436502	0	3.26481	0.739349	AMSCs
2_2_CTGCGGATCCTCTAGC	0	1.29409	0	0.904596	1.21	0	AMSCs
2_2_CTGCTGTAGGCCGAAT	0	0	0	0	0	0	AMCs
2_2_CTGCTGTCACAAGTAA	0	1.01216	0	0.223319	0.811417	0	AMSCs
2_2_CTGCTGTCACATAACC	0	0.309816	0.736936	0	0.546008	0	Fibroblasts
2_2_CTGCTGTCACCCATGG	0	0.778564	0	0	0	0	AESCs_1
2_2_CTGCTGTCACGGCGTT	0	1.37458	0	0	0.464165	0	AMCs
2_2_CTGCTGTGTCATACTG	0	0	0	0	0	0	AECs
2_2_CTGCTGTTCCAGAAGG	0	1.23649	0	0.218613	0.681782	0	AMCs
2_2_CTGCTGTTCGTAGGAG	0.404999	0.559016	0	0	0	0	AECs
2_2_CTGGTCTAGAGCTGCA	0	0	0	0	0	0	AECs
2_2_CTGGTCTAGGCTCAGA	0	1.20795	0	0	0.714392	0	AMCs
2_2_CTGGTCTCAGGACCCT	0.163466	0	0	0.163466	0	0	AMSCs
2_2_CTGGTCTGTTTAAGCC	0.383462	0.531236	0	0	0	0	AECs
2_2_CTGGTCTTCCAAAGTC	0	0	0	0	0	0	AECs
2_2_CTGTGCTAGCGGATCA	0	0	0	0	0	0	AESCs_1
2_2_CTGTGCTAGGTAGCCA	0	0	0	0	0	0	AECs
2_2_CTGTGCTGTAGCGTGA	0	0	0	0	0	0	AECs
2_2_CTGTGCTTCGGCGGTT	0.569552	0.324788	0	0	0	0	AESCs_2
2_2_CTGTGCTTCTTGTACT	0	2.12492	0	0.525408	0.766358	0	AMCs
2_2_CTGTTTAAGCTTATCG	0	1.39443	0.794384	0.474082	0.474082	0	AMCs
2_2_CTGTTTAAGGACCACA	0.151831	0.504318	0	0	0	0	AESCs_2
2_2_CTGTTTAAGGTGACCA	0	0	0	0	0	0	AECs
2_2_CTGTTTACACGGCCAT	0	0.507541	0	0	0	0	AESCs_2
2_2_CTGTTTACATGACGGA	0	0.520669	0.705436	0.86133	0.520669	0	AMCs
2_2_CTGTTTAGTCATGCAT	0.439033	0	0	0	0	0	AECs
2_2_CTGTTTAGTTAGATGA	0	0.756539	0	0	0	0	AECs
2_2_CTGTTTATCGGATGGA	0.547188	0.217363	0	0	0	0	AECs
2_2_CTTAACTAGAGATGAG	0.194663	0	0	0	0	0	AESCs_2
2_2_CTTAACTAGGTGTGGT	0	0	0	0	0	0	AESCs_2
2_2_CTTAACTGTCGAGATG	0	1.20158	0.381905	0	0	0	AMSCs
2_2_CTTAACTGTCTGGAGA	0.859232	0.645827	0.374169	0.374169	1.79036	0	Fibroblasts
2_2_CTTAACTGTCTTCGTC	0	1.78385	0	0	0	0	AMCs
2_2_CTTAACTGTGACTACT	0	0.931022	1.40468	0	0.570161	0.570161	AMSCs
2_2_CTTAACTGTGTGGTTT	0	0	0	0	0	0	AECs
2_2_CTTACCGAGATCCGAG	0	0.373511	0	0	0	0	AECs
2_2_CTTACCGTCGTTTATC	0	0	0	0	0	0	AECs
2_2_CTTACCGTCTACGAGT	0	1.1021	0.183196	0	0.183196	0	AMCs
2_2_CTTAGGAAGGCGATAC	0	0	0	0	0	0	AECs
2_2_CTTAGGAAGTTCGCAT	0	0	0	0	0	0	AECs
2_2_CTTAGGACAAGCCTAT	0	0	0	0	0	0	AECs
2_2_CTTAGGACACCAGGCT	0	0.217453	0	0	0	0	AECs
2_2_CTTAGGAGTCTAGCCG	0	0.546075	0	0	0	0	AECs
2_2_CTTAGGATCTGCAGTA	0.523831	0	0	0	0	0	AECs
2_2_CTTCTCTAGAGACTAT	0.375063	0	0	0	0	0	AESCs_2
2_2_CTTCTCTAGTGAATTG	0	0.121302	0	0	0	0	AESCs_2
2_2_CTTCTCTCAAACAACA	0	1.50297	0	0.328105	0.328105	0	AMCs
2_2_CTTCTCTCAATGGAGC	0	0.865704	0.463737	0.331701	0.77933	0	AMSCs
2_2_CTTCTCTCAGCATGAG	0.141629	0	0	0	0	0	AESCs_2
2_2_CTTCTCTGTCCAGTTA	0	0.971422	0.599303	0.479729	0.599303	0	Fibroblasts
2_2_CTTCTCTGTGTTGAGG	0.381905	1.50142	0.529221	0	1.44821	0	AMCs
2_2_CTTCTCTTCAGTTCGA	0.197212	0	0	0	0	0	AECs
2_2_CTTCTCTTCCTCAACC	0.43469	0	0	0	0	0	AECs
2_2_CTTGGCTAGCCGGTAA	0	0	0	0	0	0	AESCs_1
2_2_CTTGGCTAGGACAGCT	0	1.25333	0.374942	0.520198	1.18618	0	AMCs
2_2_CTTGGCTGTCATATGC	0	0.198671	0.198671	0.198671	0.630804	0	AMSCs
2_2_CTTGGCTTCCTTAATC	0	0.852193	0	0	0.32514	0	Fibroblasts
2_2_CTTTGCGAGCTCCTTC	0	1.45166	0.683635	0.836419	0.968925	0	AMCs
2_2_CTTTGCGAGTCGTACT	0	0	0	0	0	0	AECs
2_2_CTTTGCGCAAGCCGCT	0	0	0	0	0	0	AECs
2_2_CTTTGCGCACGGTTTA	0	1.6517	0.18295	0.33755	1.16574	0	AMCs
2_2_CTTTGCGCATGTAAGA	0	0	0	0	0	0	AESCs_2
2_2_CTTTGCGGTCCTCTTG	0.1785	0.1785	0	0	0	0	AECs
2_2_CTTTGCGGTGGCTCCA	0	0	0.357944	0.498092	0.194903	0	AMCs
2_2_CTTTGCGGTTGCGCAC	0	0.54792	0	0	0	0	AECs
2_2_CTTTGCGTCGTATCAG	0	0	0	0	0	0	AECs
2_2_GAAACTCAGCTCCCAG	0.441347	0	0	0	0	0	AECs
2_2_GAAACTCCAAACGCGA	0	0	0	0	0	0	AESCs_1
2_2_GAAACTCCAAGCGCTC	0	0	0	0	0	0	AECs
2_2_GAAACTCCACTCAGGC	0.670913	0	0	0	0	0	AMCs
2_2_GAAACTCGTGTCCTCT	0	0	0.981977	0	0	0	Intermediate cells
2_2_GAAATGAAGACGCAAC	0	0.989898	0.156231	0	0	0	AMCs
2_2_GAAATGAAGAGGTACC	0	0	0	0	0	0	AECs
2_2_GAAATGACAAGGACAC	0	1.77149	0.50115	0	0.965669	0	AMCs
2_2_GAAATGACATTCGACA	0	0	0	0	0	0	AECs
2_2_GAAATGATCACCCGAG	0.31701	0.985284	0	0	0.557346	0	AMSCs
2_2_GAAATGATCGTTTAGG	0.731497	0.498903	0	0	0	0	AESCs_1
2_2_GAACATCCACCAGATT	0	1.05154	0.529608	0.110089	0	0	Intermediate cells
2_2_GAACATCGTTGGTGGA	0	0.866581	0	0	0.621505	0	AMCs
2_2_GAACATCTCTCCCTGA	0.588142	1.14264	0	0	0	0	AECs
2_2_GAACATCTCTGCGTAA	0	0	0	0	0	0	AESCs_1
2_2_GAACCTAAGTCCCACG	0	0.715445	0.420385	0.232122	1.53855	0	AMCs
2_2_GAACCTATCCGCATCT	0	0.361	0	0	0.924923	0.735684	AMCs
2_2_GAACCTATCCTTGACC	0	1.42723	0	0	0.234225	0	AMSCs
2_2_GAACGGAAGCGCTCCA	0	0	0	0	0.54885	0	AMCs
2_2_GAACGGAAGGGATGGG	0	0.216381	0	0	0.792031	0	AMSCs
2_2_GAACGGAGTCGGCTCA	0	0.830208	0	0	0	0	AMCs
2_2_GAACGGAGTTCAGACT	1.31843	0	0	0	0	0	AESCs_1
2_2_GAACGGATCCAGTATG	0	1.27563	0.453329	0	0.889477	0	AMCs
2_2_GAACGGATCGGCATCG	0	0	0	0	0	0	AECs
2_2_GAAGCAGAGCTAAGAT	0.203174	0.754445	0.106738	0.291123	0.371958	0	AMSCs
2_2_GAAGCAGAGCTGTTCA	0	0	0	0	0	0	AECs
2_2_GAAGCAGCAAGGTTCT	0.644227	0	0	0	0.471882	0	AESCs_1
2_2_GAAGCAGCACAGGAGT	0.479714	0	0	0	0	0	AECs
2_2_GAAGCAGCACCGATAT	0	0	0	0	0	0	AECs
2_2_GAAGCAGTCCCAAGTA	0	0	0	0	0	0	AECs
2_2_GAAGCAGTCCGAAGAG	0.680227	0.680227	0.39687	0	0.39687	0	Fibroblasts
2_2_GAATAAGAGACAATAC	0	1.03751	0	0.474617	0.79516	0	AMSCs
2_2_GAATAAGAGGAGCGTT	0	0	0	0	0	0	AECs
2_2_GAATAAGAGGTGCTTT	0	0	0	0	0	0	AECs
2_2_GAATAAGGTCCAAGTT	0	0.446587	0	0.446587	1.08869	0	AMCs
2_2_GAATAAGGTCGCTTTC	0.784896	1.09426	0	0	1.52094	0	Fibroblasts
2_2_GAATAAGTCGCGTAGC	0	0	0	0	0	0	AESCs_2
2_2_GAATAAGTCTACCAGA	0	1.78219	0.357543	0.729734	0.828305	0	AMCs
2_2_GAATGAAAGAAACCAT	0	0.376105	0	0	0	0	AECs
2_2_GAATGAAAGAGTCTGG	0	0.572918	0	0	0	0	AECs
2_2_GAATGAAAGGGCTTCC	0.797198	0	0	0	0	0	AESCs_2
2_2_GAATGAACAAGCTGGA	0.187752	0	0	0	0	0	AESCs_1
2_2_GAATGAACAGCTGCTG	0.390852	0	0	0	0	0	AECs
2_2_GAATGAAGTCAATACC	0	0	0	0	0	0	AECs
2_2_GAATGAAGTGCCTTGG	0	0.234038	0.840904	0.423557	0.720163	0	AMCs
2_2_GAATGAATCACTTCAT	0	0.800225	0	0	0	0	Fibroblasts
2_2_GAATGAATCATGTGGT	0	0.216315	0	0	0	0	AESCs_1
2_2_GACACGCAGACTAAGT	0	1.1546	0.180255	0	0.868218	0	AMCs
2_2_GACACGCAGCTAGGCA	0.36008	0.624273	0.500876	0	0.624273	0	AMCs
2_2_GACACGCAGGCATGTG	0	0	0	0	0	0	AECs
2_2_GACACGCAGTTGTCGT	0	0.571148	0	0	0	0	Intermediate cells
2_2_GACACGCTCACTCCTG	0	0.442947	0.442947	0.607553	0.748856	0	AMCs
2_2_GACACGCTCGCGATCG	0	0	0	0	0	0	AECs
2_2_GACACGCTCTAGAGTC	0.473004	0.264212	0	0	0	0	AESCs_2
2_2_GACAGAGCAGACTCGC	0	0	0	0	0	0	AECs
2_2_GACAGAGCATCACAAC	0.720922	0	0	0	0	0	AECs
2_2_GACAGAGCATGTCTCC	0	0.596574	0	0	0	0	AESCs_2
2_2_GACAGAGGTCCGTGAC	0	0.513655	0	0	0	0	AMCs
2_2_GACAGAGGTCTCAACA	0.440935	0	0	0	0	0	AESCs_2
2_2_GACCAATAGCGCTTAT	0	0.445565	0	0	0	0	AECs
2_2_GACCAATAGCTGATAA	0.616221	0	0	0	0	0	AECs
2_2_GACCAATAGGCTAGGT	0	1.03042	0.542849	0.542849	0.733019	0	AMCs
2_2_GACCAATGTCGAGTTT	0.650899	1.11967	0	0	0	0	AECs
2_2_GACCAATTCAGGTAAA	0	1.05822	0.486785	0.272725	0.486785	0	AMCs
2_2_GACCAATTCGGCGCAT	0	0.254778	0	0	0	0	AECs
2_2_GACCTGGAGGATGTAT	0.202646	0	0	0	0	0	AECs
2_2_GACCTGGAGGATTCGG	0	1.9165	0	0.457241	1.3606	0	AMCs
2_2_GACCTGGCACAACGTT	0.394744	1.15626	0.792997	0	1.47888	0.896909	AMCs
2_2_GACCTGGCATCCTAGA	1.05965	0	0	0	0	0	AECs
2_2_GACCTGGGTTACGGAG	0	0	0	0	0	0	AESCs_1
2_2_GACGCGTAGACCGGAT	0	0	0	0	0	0	AECs
2_2_GACGCGTCACCACCAG	0	0.828809	0	0	0	0	AESCs_2
2_2_GACGCGTCACGGTAGA	0	0.942917	0.578707	0	0.330644	0	AMCs
2_2_GACGCGTCATACGCTA	0.254993	0.457998	0	0	0	0	AECs
2_2_GACGCGTCATACTACG	0.569454	0	0	0	0	0	AESCs_2
2_2_GACGCGTGTTATGTGC	0.402381	0	0	0	0	0	AESCs_2
2_2_GACGCGTTCCTAAGTG	0	0.475046	0	0	0	0	AESCs_1
2_2_GACGCGTTCGGTTCGG	0	0.408251	0	0	0.9213	0	AMCs
2_2_GACGCGTTCTTCTGGC	0	0	0	0	0	0	AECs
2_2_GACGGCTAGACCTTTG	0	1.41647	0	0	1.20655	0	Fibroblasts
2_2_GACGGCTAGAGCTTCT	0	0	0	0	0	0	AECs
2_2_GACGGCTAGGCGACAT	0	0	0	0	0	0	AESCs_1
2_2_GACGGCTCAAGTAATG	0.215091	0.841508	0.215091	0.307457	0.672894	0	AMSCs
2_2_GACGGCTTCAGTGCAT	0.407762	0	0	0	0	0	AECs
2_2_GACGGCTTCCTGCTTG	0	0	0	0	0	0	AECs
2_2_GACGGCTTCTCAACTT	0	0	0	0	0	0	AESCs_2
2_2_GACGTGCAGGACCACA	0	0.308122	0	0	0	0	AECs
2_2_GACGTGCCAATAGCGG	0	0	0	0	0	0	AECs
2_2_GACGTGCTCAACGGCC	0.194473	0	0	0	0	0	AECs
2_2_GACGTGCTCACCGGGT	0.447593	0	0	0	0	0	AECs
2_2_GACGTGCTCCGAAGAG	0	0.913771	0	0	1.70131	0	AMSCs
2_2_GACGTGCTCCGCGGTA	0	0	0	0	0	0	AECs
2_2_GACGTTAAGCTGAAAT	0	0	0	0	0	0	AECs
2_2_GACGTTAAGGTAGCCA	0	0	0	0	0	0	AESCs_1
2_2_GACGTTACAATAGCGG	0	0.958376	0	0	0.589856	0	AMCs
2_2_GACGTTACACATCCGG	0	0	0	0	0	0	AECs
2_2_GACGTTACAGACAGGT	1.02822	0	0	0	0	0	AESCs_2
2_2_GACGTTAGTACCATCA	0	0	0	0	0	0	AECs
2_2_GACGTTATCGCAAGCC	0	0.701027	0	0	0.566374	0	AMCs
2_2_GACTAACAGACACTAA	0.470868	0.182706	0	0	0	0	AECs
2_2_GACTAACAGACCGGAT	0	1.21301	0.464296	0	0	0.258856	AMCs
2_2_GACTAACAGACCTAGG	0	1.87457	0.524581	0	0.866891	0	Fibroblasts
2_2_GACTAACCAAACAACA	0.17332	0.921866	0	0	0	0	AECs
2_2_GACTAACCACAGACTT	0	0.544659	0	0	0	0	AECs
2_2_GACTAACTCGGCTACG	0.636533	0	0	0	0	0	AECs
2_2_GACTACAAGAGAGCTC	0	1.55007	0	0.19749	0	0	AMCs
2_2_GACTACAAGAGTCGGT	0.395455	0	0	0	0	0	AECs
2_2_GACTACAAGCTAGGCA	0	0.200655	0	0	0	0	AECs
2_2_GACTACACACCTCGTT	0.354342	0.192784	0	0	0	0	AECs
2_2_GACTACACATAGACTC	0.178022	0	0	0	0	0	AESCs_2
2_2_GACTACAGTAACGACG	1.07958	0	0	0	3.12955	0	AMSCs
2_2_GACTACATCTTTAGGG	0	0.666481	0	0	0	0	AECs
2_2_GACTGCGAGTTAGCGG	0	0	0	0	0	0	AECs
2_2_GAGCAGAAGATAGGAG	0	0	0	0	0	0	AESCs_2
2_2_GAGCAGAAGTTAAGTG	0	0	0	0	0	0	AESCs_1
2_2_GAGCAGATCCCTTGTG	0	0.397646	0	0	0	0	AECs
2_2_GAGGTGAAGTCACGCC	0	1.38963	0.43689	0.242116	0.242116	0	AMSCs
2_2_GAGGTGACAAGCCTAT	0	0	0	0	0	0	Macrophages
2_2_GAGGTGAGTCGAAAGC	0.161463	1.54326	0.161463	0	0.876234	0	AMSCs
2_2_GAGGTGATCACTTCAT	0.67012	0	0	0	0	0	AECs
2_2_GAGGTGATCCTAGGGC	0.538778	0	0	0	0	0	AECs
2_2_GAGGTGATCGTAGGAG	0	0	0	0	0	0	AECs
2_2_GAGGTGATCTTTAGGG	1.30213	0	0	0.637835	0	0	Macrophages
2_2_GAGTCCGAGCTGCCCA	0.503219	0	0	0	0	0	AESCs_2
2_2_GAGTCCGGTAATCGTC	0	0	0	0.661383	0	0	AMCs
2_2_GAGTCCGGTGGCGAAT	0	0.876991	0	0	0.531703	0	AMCs
2_2_GAGTCCGTCATACGGT	0.306145	0.164743	0	0	0	0	AECs
2_2_GAGTCCGTCGCTAGCG	0.837998	0.362728	0	0	0	0	AESCs_1
2_2_GATCAGTAGATATACG	0	0.965025	0	0.28139	0	0	AMSCs
2_2_GATCAGTCAGACTCGC	0	0	0	0	0	0	AESCs_1
2_2_GATCAGTCATGCAACT	0	0.204698	0	0	0	0	AECs
2_2_GATCAGTGTTATGTGC	1.13056	0.262076	0	0	0	0	AECs
2_2_GATCAGTTCTCTTGAT	0	0.518204	0	0	0	0	AECs
2_2_GATCGATAGAAACCGC	0.560883	0	0	0	0	0	AESCs_1
2_2_GATCGATCAATGAAAC	0	0.882198	0.162991	0.303101	0.952904	0	AMSCs
2_2_GATCGATCATGATCCA	0	0	0	0	0	0	AECs
2_2_GATCGATGTTATGCGT	0	0.315944	0	0	0	0	AECs
2_2_GATCGATGTTCATGGT	0	2.03966	0.255248	0	1.20185	0	AMSCs
2_2_GATCGATTCTTAGAGC	0	0	0	0	0	0	AECs
2_2_GATCGCGAGCTCAACT	0	1.37102	0.365271	0	0.632233	0	AMCs
2_2_GATCGCGCATCCTAGA	0	0	0	1.30308	0	0	Macrophages
2_2_GATCGCGCATGTAGTC	0	0.797958	0	0	0	0	AMCs
2_2_GATCGCGGTCCCGACA	0	1.84398	0.811886	0.48617	1.5595	0	AMCs
2_2_GATCGCGGTGCGCTTG	0.870367	0.333977	0	0	0	0	AMSCs
2_2_GATCGCGTCAGGCGAA	0.379689	0	0	0	0	0	AESCs_2
2_2_GATCGTAAGATGTTAG	0	0.243437	0.975977	0	0.74313	0	AMCs
2_2_GATCGTAAGCGAGAAA	0	0	0	0	0	0	AECs
2_2_GATCGTAAGCGTGAGT	0	0	0	0	0	0	AECs
2_2_GATCGTACATATACCG	0.392452	0.392452	0	0	0	0	AECs
2_2_GATCGTAGTATAGGGC	0	0	0	0	0	0	AESCs_1
2_2_GATCGTAGTGATGATA	0	0.571106	0	0	0	0	AECs
2_2_GATCGTATCCTAAGTG	0	1.3648	0.899133	0	0.628333	0	AMCs
2_2_GATCGTATCGATGAGG	0	1.25144	0	0.244719	0.746236	0	AMCs
2_2_GATCGTATCGTCTGCT	0	0.267823	0	0	0	0	AECs
2_2_GATCGTATCTCGTTTA	0	0	0	0	0	0	AESCs_2
2_2_GATCTAGAGAGGGATA	1.04418	0	0	0	0	0	AECs
2_2_GATCTAGCAAGCCATT	0.739051	0.197858	0	0	0	0	AECs
2_2_GATCTAGCATACGCCG	0.21197	0	0	0	0	0	AECs
2_2_GATCTAGCATGGTCTA	0	0	0	0	0	0	AECs
2_2_GATCTAGGTCCGAACC	0	0.856391	0.239748	0	0.239748	0	AMCs
2_2_GATCTAGGTCGCATAT	0	0.203756	0	0	0	0	AECs
2_2_GATCTAGGTCGGCACT	0.90806	2.03572	0	0	0	0.90806	AMCs
2_2_GATCTAGGTCTAACGT	0	2.45553	0.295376	0	0	0	AMCs
2_2_GATCTAGGTTCCAACA	0	0	0	0	0	0	AECs
2_2_GATCTAGTCACTTACT	0.382378	0	0	0	0	0	AECs
2_2_GATGAAAAGTCTCCTC	0.78077	0	0	0	0	0	AECs
2_2_GATGAAACAGCCTATA	0	1.23097	0	0.47383	0.922406	0	AMCs
2_2_GATGAAACATGCCACG	0	0	0	0	0	0	AECs
2_2_GATGAAAGTAACGTTC	0	0	0	0	0	0	AECs
2_2_GATGAAATCCTGCTTG	0.320343	0.562584	0	0	0	0	AECs
2_2_GATGAGGAGAGGACGG	0	0.244917	0	0	0	0	AECs
2_2_GATGAGGAGAGTGACC	0	0.219229	0	0	0	0	AECs
2_2_GATGAGGCACTTAAGC	0	1.16726	0.634071	0.634071	1.01904	0	Fibroblasts
2_2_GATGAGGCAGTCACTA	0	0.186112	0	0	0	0	AECs
2_2_GATGAGGCATATGAGA	0.292245	0.292245	0	0	0	0	AECs
2_2_GATGAGGGTAGGACAC	0.208497	0	0	0	0	0	AECs
2_2_GATGAGGGTCGCGGTT	0	0	0	0	0	0	Macrophages
2_2_GATGAGGGTGGTACAG	0	0	0	0	1.29297	0	AMCs
2_2_GATGAGGTCTGTCTAT	0	1.43546	0.726194	0	1.347	0	AMCs
2_2_GATGCTAGTGTATGGG	0	0.289401	0.696581	0.696581	0.851222	0	AMCs
2_2_GATGCTAGTTGAGGTG	0	0.36876	0	0	0	0	AECs
2_2_GATTCAGAGAGTTGGC	0	0	0	0	0	0	AECs
2_2_GATTCAGAGCGTTGCC	0.373269	0	0	0	0	0	AECs
2_2_GATTCAGAGGCTCTTA	0	0	0	0	0	0	AESCs_2
2_2_GATTCAGCAGACGTAG	0	1.79688	0.664376	0.814348	1.563	0	AMSCs
2_2_GATTCAGCAGGTGCCT	0	0.88067	0.47335	0	0.18381	0	AMCs
2_2_GATTCAGGTAAATGAC	0.243098	0.742307	0	0	0	0	AECs
2_2_GATTCAGGTGGCGAAT	0	0	0	0	0	0	AECs
2_2_GATTCAGTCATGGTCA	0	0	0	0	0	0	AECs
2_2_GATTCAGTCGATCCCT	1.42317	0	0	0	0	0	AECs
2_2_GATTCAGTCGTGGTCG	0.428225	0	0	0	0	0	AECs
2_2_GCAAACTAGAAGCCCA	0	0.828523	0	0.620553	0	0	AMCs
2_2_GCAAACTAGGATGGTC	0.310106	0	0	0.310106	0	0	AMCs
2_2_GCAAACTCAATAGAGT	0	0	0	0	0	0	AECs
2_2_GCAAACTCAATTGCTG	0	0.920421	0	0.645116	0	0	AMCs
2_2_GCAAACTCACGTGAGA	0.245655	0	0.245655	0.245655	0	0	AMCs
2_2_GCAAACTCACTATCTT	0	0.915914	0.356486	0.194045	0.618749	0	AMCs
2_2_GCAAACTCACTTCTGC	0	0	0	0	0	0	AECs
2_2_GCAAACTCATGACGGA	0	0	0	0	0	0	AECs
2_2_GCAAACTTCCTTTACA	0.529422	0	0	0	0	0	AECs
2_2_GCAAACTTCTAAGCCA	0	0.372357	0	0	0	0	AECs
2_2_GCAATCAAGTACGTTC	0.474755	0.184436	0	0	0.184436	0	AECs
2_2_GCAATCACAGGGTTAG	0.692797	0	0	0	0	0	AECs
2_2_GCAATCAGTAAGTAGT	0	1.84803	0	0.247982	0.989028	0.247982	AMCs
2_2_GCAATCAGTCACCTAA	0	0	0	0	0	0	AECs
2_2_GCAATCAGTCCAGTAT	0	0	0	0	0	0	AECs
2_2_GCAATCATCGTACGGC	0.586731	0.691959	0	0	0	0	AESCs_2
2_2_GCAATCATCTAACTTC	0	1.36395	0.962248	0.149934	1.07878	0	AMCs
2_2_GCACATAAGAGTTGGC	0.63266	0	0	0	0	0	AECs
2_2_GCACATAAGGCCGAAT	0	0	0	0	0	0	AESCs_1
2_2_GCACATACAACGCACC	0	1.62	0.474969	0	1.62	0	AMSCs
2_2_GCACATACACTTGGAT	0	0.301293	0.720186	0	0.532515	0	AMCs
2_2_GCACATATCCTTGGTC	0	0	0.73565	0.502049	0	0	AMCs
2_2_GCACATATCGCCAGCA	0	0	0	0	0.671264	0	AMCs
2_2_GCACATATCGCCCTTA	0	0.817995	0	0	0	0	AESCs_1
2_2_GCACATATCGTTTGCC	0	1.86398	0.387881	0	0.536951	0	AMSCs
2_2_GCACTCTAGCGATCCC	1.05762	0	0	0	0	0	AESCs_1
2_2_GCACTCTAGCTAACAA	0.169437	0.829628	0.314282	0	0.440777	0	AMSCs
2_2_GCACTCTAGGACGAAA	0.384457	0	0	0	0.271967	0	AESCs_2
2_2_GCACTCTCATTGGTAC	0	0.64869	1.18863	0.8627	0.8627	0.376048	AMSCs
2_2_GCACTCTTCTCCTATA	0.544905	1.07563	0.675964	0.544905	0.675964	0	AMCs
2_2_GCACTCTTCTCGAGTA	0.576221	0	0	0	0	0	AESCs_2
2_2_GCACTCTTCTGGCGTG	0	0	0	0	0	0	AESCs_2
2_2_GCAGCCAAGCAGGCTA	0	0	0	0	0	0	AECs
2_2_GCAGCCAAGTAGTGCG	0	0	0	0	0	0	AECs
2_2_GCAGCCACAATGGAGC	0	0	0	0	0	0	AECs
2_2_GCAGCCACACATGACT	0.851953	0	0	0	0	0	AECs
2_2_GCAGCCACACCGAATT	0	0	0	0	0	0	AESCs_2
2_2_GCAGCCACAGGATTGG	0	0	0	0	0	0	Intermediate cells
2_2_GCAGCCACATGCAACT	0	0.701949	0	0	0	0	AECs
2_2_GCAGCCAGTAGCGTAG	0.473	0	0	0	0	0	AESCs_1
2_2_GCAGCCAGTGAAATCA	0	0	0	0	0.69455	0	AECs
2_2_GCAGTTACAACACCTA	0.458686	0.177307	0	0	0	0	AESCs_2
2_2_GCAGTTACACAGGCCT	0.367978	0	0	0	0	0	AECs
2_2_GCAGTTAGTAAGGGAA	0	2.01067	0	0	1.82045	0	AMCs
2_2_GCAGTTAGTATATGGA	0.461466	0	0	0	0	0	AMSCs
2_2_GCAGTTAGTCTTGCGG	0	0	0	0	0	0	AECs
2_2_GCAGTTAGTGGTAACG	0	0	0	0	0	0	AECs
2_2_GCAGTTATCAGTCCCT	0	0	0	0	0	0	AECs
2_2_GCATACAAGAAGGACA	0	0.857952	0.292357	0.292357	1.11103	0	AMCs
2_2_GCATACACAACTTGAC	0.096092	1.22983	0.534165	0.096092	0.746434	0	Fibroblasts
2_2_GCATACACACTGTCGG	0	0	0	0	0	0	AECs
2_2_GCATACACAGCCTTGG	0	0	0	0	0	0	AECs
2_2_GCATACACATAGTAAG	1.04725	0	0	0	0	0	AESCs_1
2_2_GCATACATCCATTCTA	0	0.478847	0	0	0.478847	0.478847	AMCs
2_2_GCATGATAGGGCATGT	0	0.968336	0.282704	0.968336	0	0	AMCs
2_2_GCATGATGTATTCGTG	0	0.379828	0	0	0	0	AESCs_1
2_2_GCATGATGTTTGGGCC	0	0	0	0	0	0	AESCs_1
2_2_GCATGATTCACAGTAC	0	1.24646	0.269837	0	1.0503	0	AMCs
2_2_GCATGATTCGGAGCAA	0	0.788553	0.854516	0.470069	0.854516	0.262405	AMCs
2_2_GCATGCGAGACGCACA	0	0	0	0	0	0	AECs
2_2_GCATGCGAGTAGATGT	0	1.71763	0.37647	0	0.762128	0	AMSCs
2_2_GCATGCGCAGCGTTCG	0	0	0	0	0	0	AECs
2_2_GCATGCGCATGCCCGA	0	1.20848	0	0	1.7399	0	AMCs
2_2_GCATGCGGTCTTTCAT	0	0.393697	0	0	0	0	AECs
2_2_GCATGCGGTGCACCAC	0	1.22993	0	0	1.01549	0	AMCs
2_2_GCATGCGGTGCCTGCA	0.659538	0	0	0	0	0	AESCs_2
2_2_GCATGCGTCAACGAAA	0	0.369311	0	0	0	0	AESCs_2
2_2_GCATGTACACCTATCC	0	1.16892	0.441238	0	0.441238	0	Fibroblasts
2_2_GCATGTACAGCTGTGC	0	0.230329	0	0	0	0	AECs
2_2_GCATGTACATTAGCCA	0	0	0	0.72503	0	0	Macrophages
2_2_GCATGTAGTTGCCTCT	0	1.34856	0.49088	0	0.949487	0	AMCs
2_2_GCCAAATGTAGGGACT	0	1.11041	0.441582	0	0.441582	0.314891	AMCs
2_2_GCCTCTAAGTTTAGGA	0	0.722041	0.534007	0.632437	0.302233	0	AMCs
2_2_GCCTCTACACGTCTCT	0	0.543802	0	0	0	0	AECs
2_2_GCCTCTACAGCCTTGG	0	0	0	0	0	0	AECs
2_2_GCCTCTATCAGTTCGA	0	0	0	0	0	0	AECs
2_2_GCCTCTATCTCGTTTA	0	0	0	0	0	0	AECs
2_2_GCGACCAAGCTTCGCG	0.845883	0.426583	0	0	0	0	AECs
2_2_GCGACCAAGTCGTTTG	0.314024	0.745154	0	0	0	0	AECs
2_2_GCGACCAAGTGAAGAG	0.275232	0	0	0	0	0	AECs
2_2_GCGACCAAGTGGTCCC	0	0.306069	0.306069	0	0.72959	0	Fibroblasts
2_2_GCGACCAGTAGCGCTC	0	0.314876	0.314876	0	1.16955	0	AMCs
2_2_GCGACCAGTGAGGCTA	0	0.689484	0.285852	0	0.84311	0	AMCs
2_2_GCGAGAAAGACAAAGG	0	0	0	0	0	0	AECs
2_2_GCGAGAAAGACGCACA	0	0.893469	0	0.392851	0	0.392851	AMCs
2_2_GCGAGAAAGATGAGAG	0	1.2974	1.09688	0.287034	0.69185	0	AMCs
2_2_GCGAGAAAGCAGATCG	0	0	0	0	0	0	AMCs
2_2_GCGAGAAAGGCTATCT	0	0	0	1.27871	0	0	Macrophages
2_2_GCGAGAACAGCTCGCA	0	0	0	0	0	0	AESCs_1
2_2_GCGAGAAGTAATAGCA	0	1.21266	0.146258	0	1.21266	0	AMSCs
2_2_GCGAGAAGTTTAGGAA	0	0	0.37349	0	0.857978	0	AMCs
2_2_GCGAGAATCAGCACAT	0	0	0	0	0	0	AECs
2_2_GCGCAACAGACTGTAA	0	0.410819	0	0	0	0	AESCs_2
2_2_GCGCAACGTGCGAAAC	1.03994	0.266081	0	0	0	0	AESCs_2
2_2_GCGCAACTCGGTCCGA	0	0	0	0	0	0	AECs
2_2_GCGCAACTCGTTACAG	0	0.678525	0	0	0	0	AECs
2_2_GCGCAACTCTAGCACA	0	1.82397	0.418475	0.418475	0.576312	0	AMCs
2_2_GCGCAGTAGTACGACG	0	0	0	0	0	0	AESCs_2
2_2_GCGCAGTAGTACGTTC	0	0.98758	0.445696	0	0.445696	0	Fibroblasts
2_2_GCGCAGTCACGAAACG	0	0	0	0	0	0	AECs
2_2_GCGCAGTCAGCTCGCA	0	0.497952	0.497952	0	0.497952	0.497952	AMCs
2_2_GCGCAGTGTTGACGTT	0	1.19336	0.765037	0	0.568745	0	AMCs
2_2_GCGCAGTTCACGATGT	0.570679	0.570679	0	0.228321	0	0	AECs
2_2_GCGCAGTTCCGTTGCT	0	0	0	0	0	0	AESCs_1
2_2_GCGCAGTTCTCGATGA	0.204597	0.37436	0	0	0	0	AESCs_1
2_2_GCGCCAAAGCAGACTG	0	0.238159	0	0	0	0	AESCs_1
2_2_GCGCCAAAGGACATTA	0	0	0	0	0	0	AESCs_1
2_2_GCGCCAACAGTAGAGC	0.63432	0.200026	0	0	0	0	AECs
2_2_GCGCCAACATACGCTA	0	0.368856	0	0	0	0	AECs
2_2_GCGCCAAGTAAGGATT	0.207628	0.207628	0	0	0	0	AESCs_1
2_2_GCGCCAAGTAGGCTGA	0	0.399562	0	0	0	0	AESCs_1
2_2_GCGCCAAGTCACTGGC	0.933583	0	0	0	1.11781	0	AESCs_2
2_2_GCGCCAATCCACTGGG	0.160521	0.420266	0.298803	0	1.37626	0	AMCs
2_2_GCGCCAATCTTGGGTA	0	0	0	0	0	0	AECs
2_2_GCGCGATAGCGGATCA	0.440863	0.244532	0	0	0	0	AECs
2_2_GCGCGATCAAGGCTCC	0	0	0	0	0	0	AECs
2_2_GCGCGATCATCCGCGA	0	0	0	0	0	0	AESCs_1
2_2_GCGCGATCATGATCCA	0	0.645838	0	0	0	0	AECs
2_2_GCGCGATCATGCTGGC	0	1.00217	0.15907	0	0.710259	0.416906	AMCs
2_2_GCGCGATTCTGCAGTA	0	0.390682	0	0	0	0	AECs
2_2_GCGGGTTAGGGTCTCC	0	0	0	0	0	0	AECs
2_2_GCGGGTTAGGTAAACT	0	0.797609	0.218368	0	0.797609	0	AMCs
2_2_GCGGGTTCAAACGTGG	0	0.85691	0	0	0	0	AMCs
2_2_GCGGGTTCAAAGGCGT	0	0	0	0	0	0	AECs
2_2_GCGGGTTCAAATACAG	0	0.642798	0	0.165819	0	0	AECs
2_2_GCGGGTTCAGGCTCAC	0	0	0	0	0	0	AECs
2_2_GCGGGTTCATTTGCTT	1.17926	0	0	0	0	0	AESCs_1
2_2_GCGGGTTGTGATGCCC	0	0.488264	0	0	0	0	AECs
2_2_GCTCCTACACTGTCGG	0.49262	0.276342	0	0	0	0	AECs
2_2_GCTCCTATCTACCTGC	0	0	0	0	0	0	AECs
2_2_GCTCTGTAGACATAAC	0	0	0	0	0	0	AECs
2_2_GCTCTGTAGGAGCGAG	0	0	0	0	0	0	AESCs_2
2_2_GCTCTGTCACGGTGTC	0	1.78062	0.492614	0.147684	0.67033	0	AMSCs
2_2_GCTCTGTTCTTGCATT	0	0	0	0	0	0	AECs
2_2_GCTGCAGAGAAACCAT	0.20827	0	0	0	0	0	AECs
2_2_GCTGCAGAGATGTGGC	0	0	0	0	0	0	AECs
[truncated: 12,028 more rows]
