# Supplementary material for: Atlas of amnion development during the first trimester of human pregnancy
Source: Nat Cell Biol. 2025 Jul 14;27(7):1175–85. doi: 10.1038/s41556-025-01696-9 (PMC12270915; doi:10.1038/s41556-025-01696-9)
Supplement: Supplementary file 10 — Statistical source data. [file 41556_2025_1696_MOESM10_ESM.xlsx]

## Sheet: EDFig8a
	GAPDH	IGFBP3	GABRP	CDX2	TFAP2C	POU5F1	NANOG
control	15.958	14.517	15.579	22.381	18.849	18.017	19.685
control	16.519	14.574	15.843	22.482	18.828	18.135	19.938
mdk	17.442	15.01	16.324	22.895	18.332	19.08	20.058
mdk	18.15	15.204	16.197	22.929	18.219	19.218	20.143
ra	18.417	15.25	16.571	22.389	17.934	20.509	20.037
ra	18.251	15.088	16.598	22.552	17.689	20.532	19.93
bmp4	18.199	15.72	16.14	24.491	16.746	20.574	21.053
bmp4	18.199	15.72	16.14	24.491	16.746	20.574	21.053
